# Supplementary material for: Graph-based ahead monitoring of vulnerabilities in large dynamic transportation networks
Source: PLoS One. 2021 Mar 24;16(3):e0248764. doi: 10.1371/journal.pone.0248764 (PMC7990197; doi:10.1371/journal.pone.0248764)
Supplement: S1 File — (TXT) [file pone.0248764.s001.txt]

Data Availability Statement:
    All relevant data are within the manuscript and its Supporting Information files.
    All relevant data are now provided within the manuscript and its Supporting Information files.

    The following anonymization process has been performed on the dataset for privacy/confidentiality issues:
    (1) A limited subset of road network attributes from the "Rhone-ROADS Dataset", which includes road geometry, nature of the road segment, geographical location (neighborhood) of the road segment, number of lanes, speed limits, link capacity have been removed. The IGN provider does not authorize in fact the sharing of detailed information/features on French road segments.
    (2) Individual GPS taxi observations ("Rhone-Taxis dataset") have not been released.

    Concerning point (1), we highlight that removed data do not prevent to reproduce the results in the paper, as they have only been used as inputs to the KNR-interpolation mechanism that generates the larger-scale instances of the observed dynamic graph. Both kinds of dynamic weighed graphs datasets have been fully and publicly shared by the authors as supplemental material.
    Explicit consent to access the additional data features specified at point (1) can, if necessary, be sought by interested researchers by directly contacting the IGN provider via the contact form available on the website: https://www.ign.fr, by specifying the research purposes motivating such specific need (which go beyond the scope of the paper).

    Concerning point (2), the individual traces represent sensitive information that we cannot share due to privacy concerns, and which is again unnecessary to reproduce the results included in our paper. 
    The results of our manuscript can in fact be reproduced based on the aggregate speed information that have been publicly shared in the "Rhone-Obs" dynamic datasets and in its KNR interpolated version.

    In the remote eventuality detailed traces are required, researchers can contact our data officer Dr./Eng. Bernard Schnetzler at the following address: bernard.schnetzler@univ-eiffel.fr. 
    A confidential agreement will be stipulated with the interested researchers, in case of properly justified motivation.

Shared datasets information:
    Rhone-ROADS Datasets: 
        -> rhone_roads_directed_network: 
            * Filename: rhone_roads.csv
            * Provider: IGN
            * Description: directed, attributed road network (described as an attributed edgelist) of the Rhone-Alpes department road system with attributes 
            * Note: additional fields, such as "road geometry" (coordinates of each road segment), have been removed due to confidentiality issues (the provider does not authorize the sharing of detailed road maps and attributes). Explicit consent to access these data can be asked directly on the website: https://www.ign.fr).
            * Fields: 'edge id', 'source node', 'target node',  'road segment length' (m), 'free_flow_speed' (km/h), 'free_flow_travel_time' (s), 'discretized_free_flow_travel_time' (s, 5 seconds granularity), 'discretized_length' (m, 100 meters granularity)
        -> rhone_roads_undirected_unweighted_network: undirected and unweighted 
            * Filename: rhone_roads_undirected_unweighted_wc.csv
            * Description: connected component of the undirected and unweighted graph (as an edgelist) derived from the Rhone-ROADS dataset
            * Fields: 'source node', 'target node'

    Rhone-Obs Dataset:
    -> rhone_obs_dynamic: 
        * Filename(s) format: rhone_obs_hh_wc.csv (with hh representing the hour of the typical day)
        * Description: weakly connected component of the graph observed at hour hh of the typical day. Each edge of the observed graph has at least one taxi trip observed on the edge at the specified hour of the typical day. Edges are weighted by travel time information. Travel time is estimated from taxis' median speed observed on the edge at hour hh and discretized with a 5 seconds granularity.
        * Fields: 'source node', 'target node', 'estimated discretized travel time at hh' (s)
    -> rhone_obs_dynamic_knr_interpolated: 
        * Filename(s) format: rhone_obs_knr_hh_wc.csv (with hh representing the hour of the typical day)
        * Description: weakly connected component of the interpolated version of the rhone_obs_dynamic observed graph (interpolation is performed using K-nearest neighbor regression on edges of rhone_roads_directed_network that have no observation in rhone_obs_dynamic at hh). Travel time is either derived from rhone_obs_hh_wc.csv (if the edge has at least an observation) or derived via KNR interpolation.
        * Fields: 'source node', 'target node', 'discretized estimated travel time at hh' (s)
    -> rhone_obs_static: 
        -> rhone_obs_discretized_fftt_weighted_directed_wc
            * Filename format: rhone_obs_discretized_fftt_weighted_directed_wc.csv
            * Description: weakly connnected component of the observed graph (over all hours of the typical day, each edge has at least one observation) with free flow travel time information derived from rhone_roads_directed_network and discretized with a 5 seconds granularity.
            * Fields: 'source node', 'target node', 'discretized free flow travel travel time' (s)
        -> rhone_obs_discretized_length_weighted_directed_wc
            * Filename format: rhone_obs_discretized_length_weighted_directed_wc.csv
            * Description: weakly connnected component of the observed graph (over all hours of the typical day, each edge has at least one observation) with road segment length information derived from rhone_roads_directed_network and discretized with a 100 meters granularity.
            * Fields: 'source node', 'target node', 'discretized length' (m)
        -> rhone_obs_undirected_unweighted_wc
            * Filename format: rhone_obs_undirected_unweighted_wc.csv
            * Description: weakly connnected component of the observed graph (over all hours of the typical day, each edge has at least one observation) as an undirected and unweighted graph.
            * Fields: 'source node', 'target node'

    Graphs with random noise dataset:
    -> rhone_obs_knr_08_wc_with_noise:
        * Filename(s) format: rhone_obs_knr_08_wc_with_noise_psi_X_Y (with X indicating the value of the \Psi parameter of the gaussian noise and Y indicating the index of the stochastic replica)
        * Description: stochastic instance derived from the rhone_obs_knr_08_wc graph. A stochastic instance is obtained by applying a gaussian noise to the original weight of each edge. The noise is drawn from a normal distribution with 0 mean and sigma derived as a percentage of the free flow travel time observed on the edge, i.e., \sigma = \Psi * fftt(edge), added to the original weight and rediscretized with 5 seconds granularity.
        * Fields: 'source node', 'target node', 'discretized estimated travel travel time with random noise' (s)
