# Supplementary material for: Graph-based ahead monitoring of vulnerabilities in large dynamic transportation networks
Source: PLoS One. 2021 Mar 24;16(3):e0248764. doi: 10.1371/journal.pone.0248764 (PMC7990197; doi:10.1371/journal.pone.0248764)
Supplement: S1 Data — (ZIP) [file pone.0248764.s002.zip]

Archive with 26 entries (25 files):
- rhone_obs_dynamic_knr_interpolated_00_to_11/
- __MACOSX/._rhone_obs_dynamic_knr_interpolated_00_to_11
- rhone_obs_dynamic_knr_interpolated_00_to_11/rhone_obs_knr_07_wc.csv
- __MACOSX/rhone_obs_dynamic_knr_interpolated_00_to_11/._rhone_obs_knr_07_wc.csv
- rhone_obs_dynamic_knr_interpolated_00_to_11/rhone_obs_knr_05_wc.csv
- __MACOSX/rhone_obs_dynamic_knr_interpolated_00_to_11/._rhone_obs_knr_05_wc.csv
- rhone_obs_dynamic_knr_interpolated_00_to_11/rhone_obs_knr_09_wc.csv
- __MACOSX/rhone_obs_dynamic_knr_interpolated_00_to_11/._rhone_obs_knr_09_wc.csv
- rhone_obs_dynamic_knr_interpolated_00_to_11/rhone_obs_knr_01_wc.csv
- __MACOSX/rhone_obs_dynamic_knr_interpolated_00_to_11/._rhone_obs_knr_01_wc.csv
- rhone_obs_dynamic_knr_interpolated_00_to_11/rhone_obs_knr_03_wc.csv
- __MACOSX/rhone_obs_dynamic_knr_interpolated_00_to_11/._rhone_obs_knr_03_wc.csv
- rhone_obs_dynamic_knr_interpolated_00_to_11/rhone_obs_knr_11_wc.csv
- __MACOSX/rhone_obs_dynamic_knr_interpolated_00_to_11/._rhone_obs_knr_11_wc.csv
- rhone_obs_dynamic_knr_interpolated_00_to_11/rhone_obs_knr_06_wc.csv
- __MACOSX/rhone_obs_dynamic_knr_interpolated_00_to_11/._rhone_obs_knr_06_wc.csv
- rhone_obs_dynamic_knr_interpolated_00_to_11/rhone_obs_knr_04_wc.csv
- __MACOSX/rhone_obs_dynamic_knr_interpolated_00_to_11/._rhone_obs_knr_04_wc.csv
- rhone_obs_dynamic_knr_interpolated_00_to_11/rhone_obs_knr_08_wc.csv
- __MACOSX/rhone_obs_dynamic_knr_interpolated_00_to_11/._rhone_obs_knr_08_wc.csv
- rhone_obs_dynamic_knr_interpolated_00_to_11/rhone_obs_knr_00_wc.csv
- __MACOSX/rhone_obs_dynamic_knr_interpolated_00_to_11/._rhone_obs_knr_00_wc.csv
- rhone_obs_dynamic_knr_interpolated_00_to_11/rhone_obs_knr_02_wc.csv
- __MACOSX/rhone_obs_dynamic_knr_interpolated_00_to_11/._rhone_obs_knr_02_wc.csv
- rhone_obs_dynamic_knr_interpolated_00_to_11/rhone_obs_knr_10_wc.csv
- __MACOSX/rhone_obs_dynamic_knr_interpolated_00_to_11/._rhone_obs_knr_10_wc.csv
