# Supplementary material for: Graph-based ahead monitoring of vulnerabilities in large dynamic transportation networks
Source: PLoS One. 2021 Mar 24;16(3):e0248764. doi: 10.1371/journal.pone.0248764 (PMC7990197; doi:10.1371/journal.pone.0248764)
Supplement: S2 Data — (ZIP) [file pone.0248764.s003.zip]

Archive with 26 entries (25 files):
- rhone_obs_dynamic_knr_interpolated_12_to_23/
- __MACOSX/._rhone_obs_dynamic_knr_interpolated_12_to_23
- rhone_obs_dynamic_knr_interpolated_12_to_23/rhone_obs_knr_15_wc.csv
- __MACOSX/rhone_obs_dynamic_knr_interpolated_12_to_23/._rhone_obs_knr_15_wc.csv
- rhone_obs_dynamic_knr_interpolated_12_to_23/rhone_obs_knr_19_wc.csv
- __MACOSX/rhone_obs_dynamic_knr_interpolated_12_to_23/._rhone_obs_knr_19_wc.csv
- rhone_obs_dynamic_knr_interpolated_12_to_23/rhone_obs_knr_23_wc.csv
- __MACOSX/rhone_obs_dynamic_knr_interpolated_12_to_23/._rhone_obs_knr_23_wc.csv
- rhone_obs_dynamic_knr_interpolated_12_to_23/rhone_obs_knr_17_wc.csv
- __MACOSX/rhone_obs_dynamic_knr_interpolated_12_to_23/._rhone_obs_knr_17_wc.csv
- rhone_obs_dynamic_knr_interpolated_12_to_23/rhone_obs_knr_21_wc.csv
- __MACOSX/rhone_obs_dynamic_knr_interpolated_12_to_23/._rhone_obs_knr_21_wc.csv
- rhone_obs_dynamic_knr_interpolated_12_to_23/rhone_obs_knr_13_wc.csv
- __MACOSX/rhone_obs_dynamic_knr_interpolated_12_to_23/._rhone_obs_knr_13_wc.csv
- rhone_obs_dynamic_knr_interpolated_12_to_23/rhone_obs_knr_22_wc.csv
- __MACOSX/rhone_obs_dynamic_knr_interpolated_12_to_23/._rhone_obs_knr_22_wc.csv
- rhone_obs_dynamic_knr_interpolated_12_to_23/rhone_obs_knr_14_wc.csv
- __MACOSX/rhone_obs_dynamic_knr_interpolated_12_to_23/._rhone_obs_knr_14_wc.csv
- rhone_obs_dynamic_knr_interpolated_12_to_23/rhone_obs_knr_18_wc.csv
- __MACOSX/rhone_obs_dynamic_knr_interpolated_12_to_23/._rhone_obs_knr_18_wc.csv
- rhone_obs_dynamic_knr_interpolated_12_to_23/rhone_obs_knr_20_wc.csv
- __MACOSX/rhone_obs_dynamic_knr_interpolated_12_to_23/._rhone_obs_knr_20_wc.csv
- rhone_obs_dynamic_knr_interpolated_12_to_23/rhone_obs_knr_16_wc.csv
- __MACOSX/rhone_obs_dynamic_knr_interpolated_12_to_23/._rhone_obs_knr_16_wc.csv
- rhone_obs_dynamic_knr_interpolated_12_to_23/rhone_obs_knr_12_wc.csv
- __MACOSX/rhone_obs_dynamic_knr_interpolated_12_to_23/._rhone_obs_knr_12_wc.csv
