# Supplementary material for: Graph-based ahead monitoring of vulnerabilities in large dynamic transportation networks
Source: PLoS One. 2021 Mar 24;16(3):e0248764. doi: 10.1371/journal.pone.0248764 (PMC7990197; doi:10.1371/journal.pone.0248764)
Supplement: S2 Data — (ZIP) [file pone.0248764.s003.zip › rhone_obs_dynamic_knr_interpolated_12_to_23/rhone_obs_knr_17_wc.csv]

87297	87253	5
81195	81325	5
70661	70496	5
87292	87333	5
70099	69878	5
69623	69538	5
81313	81182	5
69087	69040	5
69096	69171	5
68519	66864	25
63991	63598	5
94007	93988	5
64585	63991	5
94005	94024	5
69612	69525	5
64089	64572	5
66872	68526	15
80211	79975	5
80006	80228	5
78212	78258	5
78217	78175	5
104537	104518	5
104586	104589	5
104572	104569	5
83221	83406	5
83394	83203	5
92962	92989	5
104540	104558	5
94409	94384	5
94410	94435	5
70680	70493	5
70068	69852	5
37313	37269	5
85691	85661	5
73356	73302	5
15335	15273	5
82140	81969	25
81969	82140	15
59869	59929	15
59929	59869	15
73302	73331	5
836	832	5
832	836	5
29477	29417	5
6747	6730	5
6730	6747	5
83744	83997	5
83997	83744	5
36566	36584	5
15273	15340	5
90146	90173	5
90173	90146	5
81969	81834	15
81834	81969	15
63363	63443	5
63443	63363	5
54947	55099	15
55099	54947	15
59699	59757	5
59757	59699	5
104046	104123	5
104123	104046	5
51820	51787	5
69754	69998	5
36566	36557	5
36469	36471	5
29404	29453	5
66505	66532	5
66532	66505	5
67749	67734	5
67734	67749	5
78707	78332	15
78332	78707	15
69420	69632	5
43148	43092	5
43092	43148	5
89939	89875	5
89875	89939	5
70056	69842	5
14458	14448	5
14448	14458	5
55588	55806	15
55806	55588	15
67664	67690	5
67690	67664	5
14701	14715	5
14715	14701	5
60835	60840	5
60840	60835	5
78332	77909	15
77909	78332	15
62336	62342	25
71502	71429	5
71429	71502	5
73267	73302	5
97451	97446	5
62379	62373	25
47852	47930	5
47930	47852	5
13928	13911	5
13911	13928	5
59814	59757	5
59757	59814	5
73302	73250	5
11887	11909	5
97434	97440	25
90854	90752	5
82894	83043	5
83043	82894	5
61896	61878	5
61878	61896	5
96382	96333	25
59757	60009	15
60009	59757	15
94402	94549	5
94549	94402	5
79015	79109	5
79109	79015	5
65180	65242	5
61746	61776	5
61776	61746	5
64522	64549	5
64549	64522	5
71719	71797	25
58433	58442	5
58442	58433	5
84577	84588	5
34738	34816	5
71587	71566	5
71566	71587	5
71789	71733	5
91416	91364	5
111695	111726	5
43636	43610	5
43610	43636	5
46580	46611	5
46611	46580	5
93302	93605	15
93605	93302	15
96548	96464	5
77133	77081	5
77081	77133	5
65780	66155	15
66155	65780	15
76521	76505	5
86053	86127	5
79755	79874	5
94303	94312	5
94312	94303	5
84361	84678	15
84678	84361	15
95519	95497	5
95497	95519	5
1537	1551	5
1551	1537	5
8221	8241	5
8241	8221	5
34109	34134	5
34134	34109	5
95772	95802	5
71756	71789	5
71789	71860	25
71860	71789	15
64005	63990	5
63990	64005	5
59280	59295	5
59295	59280	5
78192	78165	5
78226	78275	5
79755	79875	5
86761	86983	5
5495	5498	5
5498	5495	5
499	498	5
498	499	5
89236	89348	5
89348	89236	5
37274	37317	5
102201	102177	5
79701	79718	5
79741	79734	15
60840	60844	5
60844	60840	5
79986	79655	35
79655	79986	15
84183	84214	5
84214	84183	5
59770	59752	5
59752	59770	5
64573	64699	5
64699	64573	5
69078	69279	5
69279	69078	5
97380	97437	5
97167	97102	5
97102	97167	5
97437	97359	5
97242	97241	5
97241	97242	5
94240	94351	5
94351	94240	5
85182	85113	5
85113	85182	5
86021	86001	5
86027	85845	15
86001	85838	15
85263	85091	5
102188	102212	5
55467	55513	5
55513	55467	5
90899	90929	5
90929	90899	5
68249	68435	5
68435	68249	5
79876	79775	5
71679	71685	5
76234	76391	15
76828	76995	5
80784	80960	15
80960	80784	15
81698	81890	5
81890	81698	5
12126	12131	5
12131	12126	5
4184	4188	5
4188	4184	5
20412	20407	5
20407	20412	5
85326	85263	5
76986	77170	15
77170	76986	15
80048	79960	5
79655	79980	25
79980	80368	25
79986	80374	25
80374	79986	25
71189	70975	5
79655	79611	5
79611	79655	5
85719	85691	5
77194	77448	35
78109	78529	15
78529	78109	15
36469	36468	5
80007	79655	5
80380	80007	15
69510	69002	25
69032	69537	175
71966	71791	15
84019	84039	15
71656	71728	5
79526	79568	5
79496	79526	15
79527	79497	5
79497	79464	15
85718	85769	25
85581	85636	5
82491	82405	5
82405	82491	5
81508	81313	5
94222	94290	5
74469	75246	5
93159	91717	15
71430	70661	5
88534	87975	5
70496	70099	5
69878	69623	5
95097	96013	55
87978	88542	5
75082	74545	5
87032	87978	15
87975	87492	5
69441	69622	5
69676	69623	5
69781	69884	5
69612	69581	5
69623	69612	5
80260	79735	15
69941	69676	15
80487	80260	5
69095	69096	5
111189	111175	5
61645	62406	15
59167	54053	235
63598	63354	5
69358	68670	15
64572	65047	5
61370	61645	5
111175	110982	15
61596	59167	45
109319	106263	85
62759	61596	15
66724	66524	5
70167	70068	5
69525	69358	5
68526	68726	5
69812	69612	5
68670	68519	5
66864	66724	5
79085	78217	15
79975	79159	15
79141	80006	15
78175	74736	45
69055	75984	95
75984	78212	25
80260	80364	35
78258	78565	15
74736	69261	75
104518	104376	25
104558	104586	5
104569	104537	5
94877	93999	15
96023	95946	5
83727	83394	5
95914	96015	15
96843	96182	15
94684	95654	15
92582	92333	15
83406	83797	5
95115	95477	15
96182	94877	25
95946	95470	25
93655	94684	15
95534	95914	35
92585	93384	5
96015	96179	35
93384	93655	5
95654	96822	25
51157	51236	5
40217	42573	45
51236	51300	5
51278	51191	5
81708	81822	35
81886	81770	15
91790	91491	15
92333	91790	25
91491	91210	15
92167	92962	55
94387	94410	5
94384	94321	5
94435	94460	5
70085	71276	15
70173	71276	25
94982	94409	25
104435	104540	15
73124	73152	5
99964	99938	5
99938	99943	5
73234	73177	5
99943	99939	5
73467	73234	15
73152	73453	25
69852	69812	5
39335	39356	5
39356	39335	5
77829	77844	5
43935	43954	5
48018	48025	5
100285	100320	5
90097	90116	5
42227	42219	5
105607	105668	35
67734	67725	5
67725	67734	5
47488	47441	5
47441	47488	5
59813	59847	5
73238	73195	5
74792	74677	5
82072	81832	15
53127	53029	5
64532	64649	5
42193	42187	5
61138	61369	15
36540	36565	5
92667	92666	5
77565	77554	5
43163	43207	5
51309	51275	5
51275	51309	5
60567	60581	35
69051	69028	5
69028	69051	5
71715	71251	15
79255	79165	5
79114	78996	5
78996	79114	5
76690	76933	5
76899	76924	5
76924	76899	5
95557	95499	15
43505	43486	5
95627	95589	5
29321	29235	5
26319	26418	5
29452	29321	5
26085	26097	5
8306	8334	5
8334	8306	5
616	600	5
83063	83073	5
55607	55538	5
55310	55280	5
85917	85842	5
85842	85917	5
42310	42358	5
12544	12676	15
29469	29498	5
28996	28978	5
28978	28996	5
64760	64752	5
64752	64760	5
86437	86514	5
86514	86437	5
89256	89237	5
89607	89759	5
55806	55859	5
55859	55806	5
36616	36544	5
66146	66138	5
66138	66146	5
48002	47914	5
49513	49554	5
90501	90783	15
87804	87895	5
82815	82845	5
79273	79312	25
87969	88149	5
88149	87969	15
87864	87969	5
87969	87864	5
61368	61299	5
61299	61368	5
33655	33537	5
33537	33655	5
61368	61572	5
61572	61368	5
44772	44448	15
44448	44772	15
54583	54466	15
108076	108199	5
108199	108076	5
13050	13054	5
79925	79909	15
8306	8282	5
1302	1280	5
2059	2106	5
2106	2059	5
13046	13183	15
13183	13046	15
24332	24003	55
24003	24332	55
15702	15732	5
15732	15702	5
37132	37095	5
37095	37132	5
109272	109278	5
111057	111061	5
51703	51719	5
74885	74878	5
74780	74797	15
66657	67174	15
67174	66657	15
44524	44499	5
67812	67866	15
67866	67812	15
61605	61511	25
61511	61605	25
61568	61584	5
42499	42402	5
42402	42499	5
42601	42499	5
42499	42601	5
42601	42621	5
47366	47343	5
44764	47010	45
47010	44764	45
47431	47242	5
47561	47539	5
47539	47561	5
21880	21837	5
65682	65362	5
62068	61577	35
61577	62068	25
62177	61315	25
61315	62177	25
27578	27531	5
34960	34925	5
89805	89497	5
89497	89805	5
89908	89862	5
20892	21031	55
21031	20892	55
13944	13963	5
13963	13944	5
55278	55326	5
82056	82140	5
90408	90423	5
60766	60803	5
55310	55314	5
89915	89951	5
61288	61334	5
61334	61288	5
61881	61752	5
61633	61385	15
61633	61546	5
83025	83037	5
83037	83025	5
83002	82978	5
44676	44691	5
44596	44676	5
49711	49695	5
71709	71497	25
71497	71709	25
82404	82459	5
52964	52995	5
72201	72208	5
72167	72201	5
71739	71502	15
71502	71739	15
63015	62998	5
95563	95499	5
95972	96053	5
9578	9551	45
9551	9578	45
59539	59512	5
40721	40446	15
40446	40721	15
26052	26189	5
26189	26052	5
2081	2068	5
50172	50155	5
96941	96990	5
96990	96941	5
88347	88411	5
88411	88347	5
16641	16621	5
60349	60205	25
92785	92783	5
38502	38482	5
74902	112568	5
112568	74834	5
74827	74928	35
99573	99667	5
75672	75708	5
61739	61862	5
60723	60727	5
17606	17783	25
17783	17606	25
43892	43935	5
22725	22715	5
22715	22725	5
6692	6730	5
6730	6692	5
39298	39336	5
46614	46561	5
63052	63044	5
73161	73156	5
46731	46764	5
69804	69832	5
94661	94676	5
61917	61954	5
67278	67205	5
11944	11951	5
72723	72715	5
72715	72723	5
15285	15269	5
15327	15449	5
12629	13304	55
13304	12629	55
53231	53254	5
45582	45589	5
45531	45542	5
45542	45529	5
32908	32902	5
33835	33966	15
33966	33835	15
55015	55129	15
54432	54440	5
721	679	5
4292	4041	25
4041	4292	25
15772	15794	5
15794	15772	5
35883	35901	5
35901	35883	5
52028	52005	5
77847	77820	5
36827	36856	5
109687	109685	5
48255	48239	5
27531	27512	5
107970	107900	5
69208	69051	15
37508	37524	15
85215	85258	15
85258	85215	15
47405	47440	5
59881	59814	5
110536	110252	25
110252	110536	25
16269	15707	55
15707	16269	55
73195	73216	5
74926	74792	5
82778	82581	15
81828	81832	5
54906	54776	5
53067	53127	5
64533	64532	5
41841	41879	5
79909	79883	5
59847	59869	5
59869	59847	5
59775	59597	15
51236	51318	5
77592	77565	5
60561	60567	5
68981	69028	5
72752	72707	5
78964	78996	5
76197	75978	5
75978	76197	5
77265	77205	5
80018	79546	15
43524	43505	5
4441	4443	5
4443	4441	5
29799	29582	5
8296	8306	5
621	616	5
642	647	5
55449	55556	5
55280	55174	15
55174	55280	15
28956	28979	5
12676	12516	15
12516	12504	5
110160	110130	5
28974	28917	15
28917	28974	15
89237	89433	5
89131	88938	5
66316	66029	15
48266	48314	5
90004	89377	25
89377	90004	25
83377	82830	15
43570	43615	5
88246	88149	5
88149	88246	5
88330	88296	5
63443	63770	15
63770	63443	15
15269	15255	5
100014	100061	5
107830	107898	15
79883	79712	15
79712	79883	15
2070	2118	5
1276	1247	5
1247	1276	5
1276	1305	5
13183	13911	45
13911	13183	45
37330	37282	15
36523	36518	5
109243	109259	5
25771	25743	5
25743	25771	5
112057	112042	5
111061	111069	5
51999	52011	5
52059	51886	5
74883	74891	5
75092	75055	5
68844	68903	5
68903	68844	5
50172	50101	5
45871	45912	5
61511	61544	15
61544	61511	15
42643	42639	5
50044	49985	5
47242	47366	5
47449	47366	5
47472	47508	5
89142	89201	5
89136	89105	5
27512	27500	5
27555	27578	5
34956	34960	5
35075	34956	15
89312	89256	5
88827	88644	15
88938	88827	5
49088	49121	5
78792	78806	5
81236	81828	35
90658	90626	5
60804	60767	5
89951	89938	5
60722	60665	15
62071	61965	5
60491	61246	25
61246	60491	35
83022	83002	5
43996	44571	15
44999	44729	15
44691	44729	5
17710	17707	5
79208	79232	5
49752	49711	5
52914	52895	5
51283	51346	5
51346	51283	5
52995	52972	5
87726	87078	25
87078	87726	55
92356	92465	5
91314	91419	5
91419	91791	15
94926	94279	55
84057	83271	15
83271	84057	25
64533	64554	5
64554	64533	5
62089	62109	5
2106	2123	5
50142	50159	5
74979	75360	25
88347	88330	5
60219	60220	5
18475	18405	15
18405	18475	15
38453	38422	5
100826	100762	5
38482	38454	5
44852	44794	5
99530	99506	5
69952	69954	5
99573	99566	5
661	657	5
110252	110208	5
110208	110252	5
61546	61530	5
60870	60733	15
60733	60870	15
51103	51143	5
21855	21898	5
21898	21855	5
48251	48310	5
46709	46561	5
73250	73230	5
73204	73239	5
42726	42690	5
42690	42726	5
90154	90501	15
94701	94732	5
11930	11934	5
15449	15323	5
77190	77036	5
77036	77190	5
73672	73653	5
73653	73672	5
67902	68035	5
43732	44117	15
44117	43732	15
74591	74089	15
74089	74591	15
96309	96355	5
74471	74455	5
74455	74471	5
68050	69289	25
69289	68050	25
73272	73301	5
103289	103296	5
45529	45582	5
45043	45110	5
45110	45043	5
45474	45531	5
54938	55015	5
54440	54444	5
131	116	15
116	131	15
59763	59998	15
36799	36813	5
43904	43935	5
43919	43884	5
90116	90142	5
85467	86186	15
86186	85467	15
87649	87629	5
42311	42246	5
66541	66469	5
66469	66541	5
33058	33035	5
33035	33058	5
82246	82159	5
85738	85740	5
85740	85738	5
64423	64470	5
110178	110181	5
61254	61129	15
13619	13511	15
13511	13619	15
51067	51063	5
61428	61371	5
60896	60401	5
60401	60896	15
59933	59883	5
59597	59787	25
73239	73249	5
92783	112569	5
112569	92768	5
43164	43150	5
52081	52112	5
69832	69370	15
69370	69306	5
70679	71239	15
78789	78775	5
81276	81265	5
79293	79278	5
77199	77234	5
49114	49122	5
43492	43518	5
32630	32657	5
32657	32630	5
95533	95548	5
26610	26635	5
26597	26610	5
25703	25719	5
26097	26104	5
20677	20680	5
650	642	5
635	642	5
656	721	15
55538	55569	5
55607	55584	5
55309	55310	5
75407	75092	25
42396	42366	5
12544	12516	5
86094	86437	15
86437	86094	15
88790	88945	15
37306	37558	5
37558	37306	5
51209	51221	5
47924	47894	15
47825	47795	5
50263	50166	5
49554	49573	5
48239	48266	5
87629	87569	5
109126	109142	5
5841	5930	15
5930	5841	15
88411	88523	5
88523	88411	5
37391	37399	5
55569	55557	5
27598	27607	5
94807	94778	5
94802	94824	5
8282	8119	5
8119	8282	5
2157	2124	5
15483	15301	15
15493	15483	5
15702	15493	15
85464	85522	5
36531	36518	5
36518	36531	5
109278	109279	5
97394	97105	25
28088	27738	25
27738	28088	25
25670	25673	5
52844	52843	5
49160	49114	5
52011	52036	5
51727	51759	5
75352	75377	5
75055	74907	25
74877	74780	25
50195	50208	5
44532	44563	5
61584	61475	5
61475	61584	5
60528	60583	5
71715	71818	5
71818	71715	5
70679	70286	15
70286	70679	15
73498	73379	5
47517	48081	15
47473	47449	5
50963	51139	5
51139	50963	5
73805	73672	5
73672	73805	5
85842	85821	5
86042	85953	5
89186	89497	5
52398	52513	5
37249	37299	5
80272	80239	5
55326	55377	5
90440	90469	5
90469	90449	5
90687	90778	5
90778	90687	5
90687	90658	5
89903	89915	5
82663	82633	5
17755	17744	5
75914	75240	15
75240	75914	15
49769	49752	5
74677	74255	15
74255	74677	15
52902	52913	5
52780	52813	5
69632	69754	5
96701	95627	65
44242	44253	5
44253	44242	5
62082	62089	5
62140	62197	5
2118	2115	5
50860	50777	5
75057	74983	15
17478	17382	15
17382	17478	15
61371	61254	5
38494	38601	5
63699	63753	5
99566	99530	5
73713	73240	25
73240	73713	25
74834	74827	25
75784	75745	5
75745	75784	5
99969	100014	5
3799	3778	15
3778	3799	15
622	629	5
92534	93384	25
61884	61917	5
43954	43988	5
21794	21827	5
21824	21828	5
48203	48251	5
89196	89215	5
60667	60219	35
46561	46512	5
40418	40290	5
40502	40512	5
73139	73162	5
94433	94661	5
94676	94433	5
97317	97301	5
6217	6250	5
6250	6217	5
11934	11944	5
97362	97410	5
110945	110949	35
85373	85272	35
85272	85373	25
90677	90282	15
96890	96418	25
75907	75871	5
45529	45485	5
45485	45529	5
545	551	35
551	545	35
47449	47431	5
39318	39302	25
39302	39318	25
62217	62198	5
77790	77762	5
36813	36827	5
43988	43963	5
90098	90097	5
42246	42227	5
42169	42088	5
66809	67050	15
67050	66809	15
47441	47406	5
59790	59813	5
73407	73469	5
73469	73407	5
82308	82140	15
91444	91882	5
48891	48866	5
65075	64649	15
41879	41892	5
42222	42193	5
74758	74806	5
90423	90440	5
61514	61428	5
61108	61138	5
90997	90896	25
77682	77592	5
4547	4575	5
43150	43163	5
52160	52221	15
51299	51267	5
51267	51299	5
62127	62670	25
62670	62127	25
65736	66041	15
66041	65736	15
68896	68905	5
68905	68896	5
69356	69804	15
71239	71715	15
78707	78792	5
79278	79255	5
79322	79326	5
77205	77204	5
77204	77205	5
43518	43570	5
95002	95520	65
96293	96914	35
25617	25673	5
26653	26691	15
25697	25670	5
29235	29572	15
20680	20759	5
90183	90292	35
90292	90183	25
620	622	5
650	647	5
647	650	5
651	656	5
83158	83139	5
83139	83158	5
55571	55601	5
55280	55309	5
36471	36520	5
42358	42396	5
12536	12543	5
29395	29404	5
86514	86590	5
86590	86514	5
89256	89206	5
89206	89237	5
36620	36565	5
47894	47824	5
49503	49513	5
90004	90154	15
5841	5700	15
5700	5841	15
55556	55571	5
105361	105289	5
94824	94807	5
105594	105662	15
107970	108076	5
108076	107970	5
59803	59567	25
37282	37382	15
109259	109234	5
26443	26575	5
52843	52884	5
49122	49160	5
33918	34297	25
34297	33918	25
75035	75071	5
74910	75035	15
50351	50195	15
32912	33035	5
33035	32912	5
61544	61590	45
61590	61544	45
61632	61605	5
61605	61632	5
42863	42643	5
42643	42863	5
50008	50025	5
47508	47517	5
21855	21858	5
27607	27617	5
89210	89164	5
61974	62068	15
62068	61974	15
34829	34911	15
85847	85842	5
89596	89423	5
88945	89186	5
14069	13944	25
13944	14069	25
55260	55278	5
80239	80246	5
90469	90591	5
90449	90411	5
61752	61630	15
59744	59940	5
83025	83022	5
44619	44584	5
17707	17726	5
49695	49751	5
52895	52902	5
61952	61791	5
61791	61952	5
62384	62379	5
69998	69404	35
90831	90968	25
94898	95002	15
96053	96393	15
62141	62082	5
2087	2081	5
50860	50986	15
50986	50860	15
74659	74868	65
74934	75057	5
74584	74592	5
74592	74584	5
92655	92667	5
61514	61548	5
61548	61514	5
38482	38426	5
63753	63782	5
59447	59744	15
44836	44852	5
77253	77295	5
99513	99538	5
74928	74955	5
683	661	5
682	683	5
683	682	5
110167	110160	5
61862	61884	5
60727	60722	5
43924	43850	15
43850	43924	15
21849	21855	5
26691	26606	15
26606	26691	15
47102	47076	5
47126	47171	5
26578	26597	5
3682	3689	5
39336	39337	5
46554	46598	5
46614	46709	5
46598	46614	5
63115	63144	5
73392	73356	5
46764	46820	5
111060	111056	5
94734	94723	5
61954	62043	5
11848	11887	5
97427	97405	5
15285	15304	5
54857	54487	45
54487	54857	45
64927	64892	5
40958	112570	5
112570	41011	5
41011	112571	5
112571	40958	5
75824	75837	5
45676	45743	5
45743	45676	5
54466	54425	15
733	720	5
720	733	5
37558	38059	15
38059	37558	15
13946	13719	15
13719	13946	15
51838	51820	5
32902	32883	5
43892	43904	5
43884	43892	5
60562	60568	5
60568	60562	5
50740	50621	15
74876	75068	5
73562	73637	5
82308	82246	5
34513	34543	5
42176	42128	5
41855	41841	5
61546	61489	5
61091	61103	5
36540	36620	5
36520	36540	5
50207	50602	35
50602	50207	35
43208	43201	5
43224	43208	5
60522	60561	5
69028	69156	15
78796	78792	5
81265	81516	15
72673	72715	5
79165	79208	5
95646	95754	15
47607	47440	5
47440	47607	5
29572	29799	5
26042	26085	5
20634	20677	5
642	629	5
662	682	5
55654	55617	5
55601	55617	5
59153	59129	5
86145	86305	5
86305	86145	5
42366	42298	5
36473	36429	5
12280	12476	25
12476	12471	5
28979	28964	5
89179	89131	5
89870	89908	5
48374	48283	5
47924	47953	5
50166	50267	5
87853	87803	5
87895	87860	5
90154	90134	5
90134	90154	5
90134	90004	15
82830	82813	5
88485	88631	15
109121	109126	5
79312	79299	5
33505	34041	45
34041	33505	45
43594	43524	5
43620	43524	5
50614	50760	15
37330	37382	5
94777	94802	5
55557	55449	5
60410	60528	15
75871	75824	5
99946	99969	5
100061	100006	5
13719	13663	5
13663	13719	5
45706	45682	5
79691	79899	15
59890	59803	5
2130	2143	5
1251	1280	5
1280	1251	5
1323	1302	5
1302	1323	5
16435	112572	5
112572	16594	5
16594	112573	5
112573	16435	5
15293	15445	15
15509	15493	5
15442	15465	5
109267	109268	5
97105	97400	15
97400	97105	15
22099	22111	5
22111	22099	5
14537	14578	15
14578	14537	15
111078	111082	5
112050	112057	5
52929	52894	5
48827	48747	5
24138	24157	5
16422	16416	5
16416	16422	5
44566	44524	5
61621	61568	5
60662	60680	5
47539	47472	5
51139	51631	25
50777	50740	5
34897	34923	5
85953	85848	25
88485	87726	25
87726	88485	95
89206	89179	5
89423	89177	5
31910	31981	5
78775	78770	5
90411	90408	5
90714	90687	5
60814	60834	5
61385	61246	5
61334	61486	5
61630	61633	5
74926	75129	5
75129	74926	5
76632	76870	5
76870	76632	5
73554	73469	5
82444	82407	5
60577	60519	5
71429	71359	5
71359	71429	5
91702	91454	15
92537	92590	5
28337	27898	15
27898	28337	15
50159	50176	5
85738	85723	25
85723	85738	25
77204	77198	5
99506	99513	5
720	683	5
600	620	5
110208	110167	5
61135	60890	5
21828	21849	5
21827	21849	5
89164	89136	5
46512	46391	5
63144	63141	5
40418	40415	5
40435	40418	5
73161	73249	5
46797	46731	5
42690	42638	5
42638	42690	5
91259	90783	15
90783	91259	15
43094	43045	5
43045	43094	5
4620	4443	25
4443	4620	25
6452	6485	15
6485	6452	15
6446	6452	5
6452	6446	5
11951	11952	5
97431	97369	15
15300	15281	5
15210	15281	5
14858	14514	35
14514	14858	35
72473	72452	5
72452	72473	5
90323	90586	15
64973	64927	5
96355	96433	15
64949	64973	5
103342	103355	5
45609	45676	5
45676	45609	5
43808	43745	5
43739	43745	5
67848	67889	5
48712	48639	5
62	44	45
44	62	45
51815	51878	5
89938	89903	5
59929	59954	5
59954	59929	5
43829	43904	5
43904	43829	5
43963	43919	5
90102	90146	5
90146	90102	5
50144	50124	5
95499	94936	45
90142	90098	5
77304	77190	5
42219	42182	5
42088	41990	5
75088	75099	5
75099	75088	5
73469	73562	5
34543	34593	5
64721	64533	5
94807	94896	5
94896	94807	5
49751	49762	5
59925	59933	5
73169	73161	5
37505	36616	35
36616	37505	35
77700	77603	55
77603	77700	45
43201	43164	5
52204	52128	15
60582	60577	5
69223	69356	15
108219	108199	5
108199	108219	5
78878	78867	5
80246	80270	5
81516	81207	15
72715	72752	5
79232	79273	5
79273	79232	5
79299	79264	5
43486	43492	5
25719	25711	5
88296	88308	5
592	618	5
622	635	5
661	656	5
55629	55784	5
55557	55556	5
55314	55268	5
85876	85942	5
28938	28956	5
29453	29469	5
36473	36463	5
42298	42310	5
12482	12503	5
29417	29395	5
89177	89131	5
36976	37306	15
37306	36976	15
97427	98334	45
98334	97427	45
47795	47803	5
48255	48002	5
47803	47924	5
50288	50263	5
48447	48374	5
82560	82815	5
87797	87574	5
109142	109141	5
43492	43490	5
50760	50608	5
88308	88341	5
37382	37391	5
63942	63857	5
54425	54424	5
94778	94777	5
60665	60633	5
100014	100006	5
13663	13619	5
13619	13663	5
1305	1302	5
12503	12638	25
15445	15442	5
65075	64721	15
54432	54424	5
28740	28692	15
28692	28740	15
16159	112574	5
112574	16055	5
16055	112575	5
112575	16159	5
52894	52857	5
48747	48814	5
111062	111060	5
51719	51692	5
56331	56350	5
56350	56331	5
50201	50172	5
61584	61627	5
61621	61632	5
61632	61621	5
42639	42601	5
78687	78768	5
60583	60662	5
47010	47375	15
48208	47561	15
47561	48208	15
47398	47539	5
51638	51139	25
50268	50476	15
50476	50268	15
34936	34956	5
88652	88677	5
86145	86042	5
26086	26085	5
31967	31920	5
78768	78789	5
78852	78789	5
90591	90681	5
90711	90714	5
59129	59116	5
90173	90183	5
90183	90173	5
61134	61288	5
61288	61135	5
44705	44619	5
44729	44705	5
17726	17755	5
73637	73923	15
73923	73637	15
82404	82323	15
82323	82404	5
60581	60590	35
60590	60581	15
72208	72167	5
92465	92537	5
95548	95588	5
13071	13081	5
48394	48370	5
65113	64851	5
64851	65113	5
62109	62140	5
2124	2118	5
31779	32116	15
32116	31779	15
50729	50860	15
50208	50201	5
75057	75295	5
75295	75057	5
92768	92762	5
39688	39701	5
38624	38620	5
63782	63762	5
60075	59956	5
77198	77253	5
99506	99316	15
69954	70008	5
74955	74972	5
99565	99573	5
4285	4292	5
4292	4285	5
656	662	5
620	635	5
41399	41394	5
21828	21794	5
89220	89210	5
51725	51665	5
69051	68905	15
39337	39298	5
60205	60593	25
46391	46489	5
63141	63052	5
73083	73139	25
40463	40502	5
46820	46797	5
111056	111057	5
97405	97369	5
94723	94661	5
15272	15304	5
64892	64909	5
64909	64949	5
73321	73274	5
103330	103342	5
45474	45306	5
45306	45474	5
67889	67866	5
51759	51773	5
22099	22085	5
52005	51972	5
62198	62141	5
77792	77829	5
36863	36854	5
43697	43892	5
95754	96293	35
110130	110150	5
83580	83367	15
83367	83580	15
66029	66195	5
86988	87682	15
87682	86988	15
75099	75113	5
73637	73554	5
82422	82308	15
44563	44578	5
34562	34513	5
74677	74758	5
90423	90238	15
90238	90423	15
61103	61108	5
36391	36463	5
91142	90997	15
92692	92693	15
77755	77921	15
77621	77776	5
60581	60598	15
68757	68483	15
71251	71011	15
78732	78687	5
78687	78732	5
78933	78923	5
78923	78933	5
75500	75547	5
76942	76690	15
43490	43518	5
25743	25711	5
25681	25703	5
26104	26086	5
618	621	5
55507	55588	5
55588	55507	5
55629	55635	5
85847	85917	5
12504	12476	5
29498	29477	5
29010	28989	5
28989	29010	5
89759	89870	5
60647	60483	5
60483	60647	5
51283	51263	5
48018	48266	5
47953	48018	5
50401	50288	5
49573	49541	5
48314	48447	5
87574	87804	5
88677	88790	5
109141	109124	5
88341	88347	5
37313	37317	5
63338	63363	5
63363	63338	5
105092	105174	5
41825	41809	5
55617	55629	5
99939	99928	5
45682	45641	5
2128	2130	5
2123	2124	5
2013	2070	5
15273	14715	35
14715	15273	35
15442	15335	15
15509	15702	15
36475	36523	5
109303	109282	5
97277	96990	15
97446	97456	15
28967	28740	5
28740	28967	5
111078	111079	5
112073	112051	5
111069	111078	5
51774	51749	5
74878	74877	5
75377	75832	35
74911	74885	5
45912	45893	5
60745	60752	5
48866	48837	5
47517	47473	5
47343	47375	5
27575	27598	5
27598	27575	5
89142	89196	5
34925	34911	5
91854	91444	15
85942	86145	5
32083	31981	5
31981	32083	5
78797	78732	5
78846	78878	5
90238	89925	25
89925	90238	45
90658	90681	5
55303	55309	5
31969	31796	25
31796	31969	25
90102	89951	15
89951	90102	15
60752	60733	15
60491	59958	15
61556	61630	5
82459	82444	5
88644	88652	5
88652	88644	5
100320	100342	5
69197	69420	5
91454	91142	25
92112	91702	15
95589	95557	5
13054	13071	5
64533	64423	5
40446	40301	5
40301	40446	5
62619	62512	5
28346	28337	5
28337	28346	5
2115	2123	5
50159	50729	45
74783	74699	5
38454	38453	5
59940	60491	15
99667	99566	5
75708	75770	5
43745	43798	5
109728	109699	5
29582	29452	5
629	621	5
51249	51103	5
41333	41399	5
21858	21880	5
48322	48291	5
89215	89220	5
46512	46489	5
40415	40430	5
73467	73392	15
90134	89939	15
89939	90134	15
94959	94723	5
97301	97275	5
97275	97301	5
97301	97344	5
97410	97427	5
15327	15323	5
103355	103343	5
45609	45474	5
77554	77553	5
48686	48617	5
171	170	5
170	171	5
43712	43023	15
43023	43712	15
54862	54583	15
51631	51689	5
51793	51803	5
25608	24982	25
24982	25608	25
77844	77847	5
36817	36799	5
32878	32897	5
78867	78852	5
43884	43697	5
77190	77239	15
69842	69812	5
75113	75385	15
73498	74876	35
74876	73498	35
34593	34562	5
74832	74926	5
16763	16641	5
16641	16763	5
61129	61121	5
36463	36469	5
94279	94031	15
77762	77621	5
43207	43224	5
60561	60582	5
68896	68981	5
69306	69257	5
68483	68896	15
78732	78768	5
72707	72673	5
79165	78933	25
78933	79165	35
79326	79336	5
76992	76965	5
75547	75978	25
45650	45574	5
45574	45650	5
43594	43620	5
95627	95646	5
26568	26425	5
26384	26319	5
25673	25681	5
26104	26116	5
88296	88246	5
621	622	5
55584	55569	5
85917	85942	5
3900	4368	75
4368	3900	75
36429	36391	5
12504	12291	15
12543	12544	5
89433	89607	5
60483	60407	5
60407	60483	5
66195	66290	5
66343	66469	5
48283	48255	5
47914	47825	5
50267	50401	5
49541	49503	5
82845	83377	15
87673	87853	15
89497	89312	5
79241	79266	15
77603	77554	15
77554	77603	15
89772	89915	35
89915	89772	35
37399	37331	5
61299	61328	5
61328	61299	5
105183	105092	15
87213	87314	5
55635	55607	5
73407	73238	15
73238	73407	15
99928	99946	25
45641	45671	5
79824	79691	15
79849	79883	5
11008	112576	5
112576	11092	5
11092	112577	5
112577	11008	5
15340	15465	5
14402	14242	35
14242	14402	35
109275	109267	5
37894	37904	5
97440	97431	15
96990	97277	15
105651	105587	15
22059	22111	5
25617	25554	5
25554	25617	5
111082	111079	5
52857	52844	5
48814	48827	5
49095	49122	5
49122	49095	5
81198	81276	5
33904	33918	5
33918	33904	5
74937	74911	5
74891	74910	5
50208	50268	5
45574	45700	5
61627	61621	5
49985	50008	5
60680	60745	15
47350	47549	5
47549	47350	5
46911	47242	5
47242	46911	5
48081	47473	15
27617	27628	5
89136	89064	5
65354	65682	25
89201	89196	5
34960	34999	5
34999	34960	5
34936	35070	15
89751	89596	5
88631	88652	5
89862	89751	5
31920	31910	5
78852	78797	5
78996	78911	5
80270	80275	5
90681	90711	5
60767	60750	5
60834	60804	5
31917	31969	25
31969	31917	25
61965	61927	5
59958	59447	15
61489	61334	5
44584	44571	5
17744	17778	5
17778	17744	5
75240	75129	5
75129	75240	5
78770	78707	5
78923	78921	5
78921	78923	5
76870	77621	25
77621	76870	25
60519	60522	5
63354	63034	15
70248	70056	5
66460	66319	15
90968	91156	25
91791	92356	25
94765	94898	45
48292	48357	5
29139	28346	25
28346	29139	25
27898	27630	15
27630	27898	15
2115	2106	5
50176	50195	5
50268	50201	5
75360	74904	15
108107	108563	35
90108	90097	5
90097	90108	5
76690	76379	5
76379	76690	5
74592	74675	5
74675	74592	5
59893	59925	5
61399	61463	5
92714	92725	15
92693	92694	5
61369	61399	5
39701	39688	5
99254	99316	5
99316	99254	5
104182	104168	5
104168	104182	5
39356	39374	5
39374	39356	5
75770	75745	5
109685	109697	5
48357	48380	5
11695	10872	65
10872	11695	65
592	500	25
500	592	25
682	720	5
17142	16269	75
16269	17142	75
110181	110208	5
61556	61600	5
41363	41343	5
21837	21824	5
21858	21837	5
32883	32866	5
47171	47102	5
89064	89105	5
6747	6817	5
6817	6747	5
30061	30152	5
139	131	25
131	139	25
3690	3682	5
40476	40435	5
73249	73267	5
40430	40463	5
73331	73344	5
40290	40322	5
73156	73204	5
73162	73169	5
94732	94734	5
11909	11934	5
11951	11930	5
97405	97451	25
15323	15300	5
15281	15285	5
15304	15327	5
90586	90831	35
53216	53231	5
64973	65184	5
65184	64973	5
73301	73321	5
103343	103310	5
75837	75907	5
45531	45589	5
45110	45132	5
45132	45110	5
77798	77682	5
67866	67819	5
90236	90323	5
48802	48831	5
147	75	95
75	147	95
34710	34656	5
54445	54903	35
568	603	15
603	568	15
51886	51828	5
52036	52028	5
77820	77790	5
47307	47844	15
47844	47307	15
36856	36871	5
32883	32847	5
59956	59890	5
43924	43919	5
107900	107830	15
32897	32908	5
88768	88707	15
88707	88768	15
66173	66138	5
66138	66173	5
66469	66316	5
47406	47405	5
4263	4155	45
4155	4263	45
62342	62355	5
75385	75088	15
73252	73238	5
82630	82778	5
81832	81236	15
54785	54906	5
42187	42176	5
64470	64532	5
74806	74832	5
4957	4991	5
4991	4957	5
61121	61091	5
73230	73169	5
54553	54561	5
36544	36473	5
77921	77841	15
77762	77776	5
60598	60567	5
60567	60598	5
66041	66657	15
66657	66041	15
71011	70679	15
78933	78964	5
77265	77204	5
76951	76924	15
[truncated: 246,337 more rows]
