# Supplementary material for: Graph-based ahead monitoring of vulnerabilities in large dynamic transportation networks
Source: PLoS One. 2021 Mar 24;16(3):e0248764. doi: 10.1371/journal.pone.0248764 (PMC7990197; doi:10.1371/journal.pone.0248764)
Supplement: S2 Data — (ZIP) [file pone.0248764.s003.zip › rhone_obs_dynamic_knr_interpolated_12_to_23/rhone_obs_knr_16_wc.csv]

87297	87253	5
81195	81325	5
70661	70496	5
87292	87333	5
70099	69878	5
69623	69538	5
81313	81182	5
69087	69040	15
69096	69171	5
68519	66864	25
63991	63598	5
94007	93988	5
64585	63991	15
94005	94024	5
69612	69525	5
64089	64572	5
66872	68526	15
80211	79975	5
80006	80228	5
78212	78258	5
78217	78175	5
104537	104518	5
104586	104589	5
104572	104569	5
83221	83406	5
83394	83203	5
92962	92989	5
104540	104558	5
94409	94384	5
94410	94435	5
70680	70493	5
70068	69852	5
37313	37269	5
85691	85661	5
73356	73302	5
15335	15273	5
82140	81969	5
81969	82140	5
59869	59929	5
59929	59869	5
73302	73331	5
836	832	5
832	836	5
29477	29417	5
6747	6730	5
6730	6747	5
83744	83997	5
83997	83744	5
36566	36584	5
15273	15340	5
90146	90173	5
90173	90146	5
81969	81834	15
81834	81969	15
63363	63443	5
63443	63363	5
54947	55099	5
55099	54947	5
59699	59757	5
59757	59699	5
104046	104123	5
104123	104046	5
51820	51787	5
69754	69998	5
36566	36557	5
36469	36471	5
29404	29453	5
66505	66532	5
66532	66505	5
67749	67734	5
67734	67749	5
78707	78332	5
78332	78707	5
69420	69632	5
43148	43092	5
43092	43148	5
89939	89875	5
89875	89939	5
70056	69842	5
14458	14448	5
14448	14458	5
55588	55806	15
55806	55588	15
67664	67690	5
67690	67664	5
14701	14715	5
14715	14701	5
60835	60840	5
60840	60835	5
78332	77909	25
77909	78332	25
62336	62342	5
71502	71429	5
71429	71502	5
73267	73302	5
97451	97446	5
62379	62373	5
47852	47930	5
47930	47852	5
13928	13911	5
13911	13928	5
59814	59757	5
59757	59814	5
73302	73250	5
11887	11909	5
97434	97440	5
90854	90752	5
82894	83043	5
83043	82894	5
61896	61878	5
61878	61896	5
96382	96333	25
59757	60009	15
60009	59757	15
94402	94549	5
94549	94402	5
79015	79109	5
79109	79015	5
65180	65242	5
61746	61776	5
61776	61746	5
64522	64549	5
64549	64522	5
71719	71797	5
58433	58442	5
58442	58433	5
84577	84588	5
34738	34816	5
71587	71566	5
71566	71587	5
71789	71733	5
91416	91364	5
111695	111726	5
43636	43610	5
43610	43636	5
46580	46611	5
46611	46580	5
93302	93605	15
93605	93302	15
96548	96464	15
77133	77081	5
77081	77133	5
65780	66155	15
66155	65780	15
76521	76505	25
86053	86127	5
79755	79874	5
94303	94312	5
94312	94303	5
84361	84678	15
84678	84361	15
95519	95497	5
95497	95519	5
1537	1551	5
1551	1537	5
8221	8241	5
8241	8221	5
34109	34134	5
34134	34109	5
95772	95802	5
71756	71789	5
71789	71860	5
71860	71789	5
64005	63990	5
63990	64005	5
59280	59295	5
59295	59280	5
78192	78165	5
78226	78275	5
79755	79875	5
86761	86983	5
5495	5498	5
5498	5495	5
499	498	5
498	499	5
89236	89348	5
89348	89236	5
37274	37317	5
102201	102177	5
79701	79718	5
79741	79734	15
60840	60844	5
60844	60840	5
79986	79655	15
79655	79986	105
84183	84214	5
84214	84183	5
59770	59752	5
59752	59770	5
64573	64699	5
64699	64573	5
69078	69279	5
69279	69078	5
97380	97437	15
97167	97102	5
97102	97167	5
97437	97359	5
97242	97241	5
97241	97242	5
94240	94351	5
94351	94240	5
85182	85113	5
85113	85182	5
86021	86001	5
86027	85845	15
86001	85838	15
85263	85091	5
102188	102212	5
55467	55513	5
55513	55467	5
90899	90929	5
90929	90899	5
68249	68435	5
68435	68249	5
79876	79775	5
71679	71685	5
76234	76391	5
76828	76995	5
80784	80960	5
80960	80784	5
81698	81890	15
81890	81698	15
12126	12131	5
12131	12126	5
4184	4188	5
4188	4184	5
20412	20407	5
20407	20412	5
85326	85263	5
76986	77170	25
77170	76986	15
80048	79960	5
79655	79980	15
79980	80368	15
79986	80374	15
80374	79986	15
71189	70975	5
79655	79611	5
79611	79655	5
85719	85691	5
77194	77448	25
78109	78529	15
78529	78109	15
36469	36468	5
80007	79655	5
80380	80007	15
69510	69002	25
69032	69537	25
71966	71791	5
84019	84039	5
71656	71728	15
79526	79568	15
79496	79526	5
79527	79497	5
79497	79464	5
85718	85769	15
85581	85636	5
82491	82405	5
82405	82491	5
81508	81313	5
94222	94290	5
74469	75246	5
93159	91717	25
71430	70661	5
88534	87975	5
70496	70099	5
69878	69623	5
95097	96013	45
87978	88542	5
75082	74545	5
87032	87978	15
87975	87492	5
69441	69622	5
69676	69623	5
69781	69884	5
69612	69581	5
69623	69612	5
80260	79735	15
69941	69676	15
80487	80260	5
69095	69096	5
111189	111175	5
61645	62406	15
59167	54053	135
63598	63354	5
69358	68670	15
64572	65047	5
61370	61645	5
111175	110982	15
61596	59167	35
109319	106263	85
62759	61596	25
66724	66524	5
70167	70068	5
69525	69358	5
68526	68726	5
69812	69612	5
68670	68519	5
66864	66724	5
79085	78217	15
79975	79159	15
79141	80006	15
78175	74736	45
69055	75984	95
75984	78212	25
80260	80364	25
78258	78565	5
74736	69261	75
104518	104376	25
104558	104586	5
104569	104537	5
94877	93999	15
96023	95946	5
83727	83394	5
95914	96015	5
96843	96182	15
94684	95654	15
92582	92333	5
83406	83797	5
95115	95477	15
96182	94877	25
95946	95470	25
93655	94684	15
95534	95914	25
92585	93384	15
96015	96179	15
93384	93655	5
95654	96822	25
51157	51236	5
40217	42573	45
51236	51300	5
51278	51191	5
81708	81822	25
81886	81770	25
91790	91491	5
92333	91790	15
91491	91210	5
92167	92962	35
94387	94410	5
94384	94321	5
94435	94460	5
70085	71276	15
70173	71276	15
94982	94409	25
104435	104540	15
73124	73152	5
99964	99938	5
99938	99943	5
73234	73177	5
99943	99939	5
73467	73234	5
73152	73453	25
69852	69812	5
39335	39356	5
39356	39335	5
77829	77844	5
43935	43954	5
48018	48025	5
100285	100320	5
90097	90116	5
42227	42219	5
105607	105668	15
67734	67725	5
67725	67734	5
47488	47441	5
47441	47488	5
59813	59847	5
73238	73195	5
74792	74677	5
82072	81832	15
53127	53029	5
64532	64649	5
42193	42187	5
61138	61369	15
36540	36565	5
92667	92666	5
77565	77554	5
43163	43207	5
51309	51275	5
51275	51309	5
60567	60581	15
69051	69028	5
69028	69051	5
71715	71251	15
79255	79165	15
79114	78996	5
78996	79114	5
76690	76933	5
76899	76924	5
76924	76899	5
95557	95499	5
43505	43486	5
95627	95589	5
29321	29235	5
26319	26418	5
29452	29321	5
26085	26097	5
8306	8334	5
8334	8306	5
616	600	5
83063	83073	5
55607	55538	5
55310	55280	5
85917	85842	5
85842	85917	5
42310	42358	5
12544	12676	15
29469	29498	5
28996	28978	5
28978	28996	5
64760	64752	5
64752	64760	5
86437	86514	5
86514	86437	5
89256	89237	5
89607	89759	15
55806	55859	5
55859	55806	5
36616	36544	5
66146	66138	5
66138	66146	5
48002	47914	5
49513	49554	5
90501	90783	15
87804	87895	5
82815	82845	5
79273	79312	35
87969	88149	15
88149	87969	15
87864	87969	5
87969	87864	5
61368	61299	5
61299	61368	5
33655	33537	5
33537	33655	5
61368	61572	5
61572	61368	5
44772	44448	15
44448	44772	15
54583	54466	15
108076	108199	5
108199	108076	5
13050	13054	5
79925	79909	15
8306	8282	5
1302	1280	5
2059	2106	5
2106	2059	5
13046	13183	15
13183	13046	15
24332	24003	65
24003	24332	65
15702	15732	5
15732	15702	5
37132	37095	5
37095	37132	5
109272	109278	5
111057	111061	5
51703	51719	5
74885	74878	5
74780	74797	25
66657	67174	15
67174	66657	15
44524	44499	5
67812	67866	15
67866	67812	15
61605	61511	25
61511	61605	25
61568	61584	5
42499	42402	5
42402	42499	5
42601	42499	5
42499	42601	5
42601	42621	5
47366	47343	5
44764	47010	55
47010	44764	55
47431	47242	5
47561	47539	5
47539	47561	5
21880	21837	5
65682	65362	5
62068	61577	35
61577	62068	25
62177	61315	25
61315	62177	25
27578	27531	5
34960	34925	5
89805	89497	15
89497	89805	45
89908	89862	5
20892	21031	45
21031	20892	45
13944	13963	5
13963	13944	5
55278	55326	5
82056	82140	5
90408	90423	5
60766	60803	5
55310	55314	5
89915	89951	5
61288	61334	5
61334	61288	5
61881	61752	5
61633	61385	15
61633	61546	5
83025	83037	5
83037	83025	5
83002	82978	5
44676	44691	5
44596	44676	5
49711	49695	5
71709	71497	25
71497	71709	25
82404	82459	5
52964	52995	5
72201	72208	5
72167	72201	5
71739	71502	15
71502	71739	15
63015	62998	5
95563	95499	5
95972	96053	5
9578	9551	45
9551	9578	45
59539	59512	5
40721	40446	15
40446	40721	15
26052	26189	5
26189	26052	5
2081	2068	5
50172	50155	5
96941	96990	5
96990	96941	5
88347	88411	5
88411	88347	5
16641	16621	5
60349	60205	25
92785	92783	5
38502	38482	5
74902	112568	5
112568	74834	5
74827	74928	25
99573	99667	5
75672	75708	5
61739	61862	5
60723	60727	5
17606	17783	35
17783	17606	35
43892	43935	5
22725	22715	5
22715	22725	5
6692	6730	5
6730	6692	5
39298	39336	5
46614	46561	5
63052	63044	5
73161	73156	5
46731	46764	5
69804	69832	5
94661	94676	5
61917	61954	5
67278	67205	5
11944	11951	5
72723	72715	5
72715	72723	5
15285	15269	5
15327	15449	5
12629	13304	75
13304	12629	75
53231	53254	5
45582	45589	5
45531	45542	5
45542	45529	5
32908	32902	5
33835	33966	15
33966	33835	15
55015	55129	15
54432	54440	5
721	679	5
4292	4041	25
4041	4292	25
15772	15794	5
15794	15772	5
35883	35901	5
35901	35883	5
52028	52005	5
77847	77820	5
36827	36856	5
109687	109685	5
48255	48239	5
27531	27512	5
107970	107900	15
69208	69051	15
37508	37524	5
85215	85258	35
85258	85215	15
47405	47440	5
59881	59814	5
110536	110252	35
110252	110536	25
16269	15707	55
15707	16269	55
73195	73216	5
74926	74792	5
82778	82581	5
81828	81832	5
54906	54776	5
53067	53127	5
64533	64532	5
41841	41879	5
79909	79883	5
59847	59869	5
59869	59847	5
59775	59597	5
51236	51318	5
77592	77565	5
60561	60567	5
68981	69028	5
72752	72707	5
78964	78996	5
76197	75978	5
75978	76197	5
77265	77205	5
80018	79546	15
43524	43505	5
4441	4443	5
4443	4441	5
29799	29582	5
8296	8306	5
621	616	5
642	647	5
55449	55556	5
55280	55174	15
55174	55280	15
28956	28979	5
12676	12516	15
12516	12504	5
110160	110130	5
28974	28917	5
28917	28974	5
89237	89433	5
89131	88938	35
66316	66029	15
48266	48314	5
90004	89377	25
89377	90004	25
83377	82830	25
43570	43615	5
88246	88149	5
88149	88246	5
88330	88296	5
63443	63770	15
63770	63443	15
15269	15255	5
100014	100061	5
107830	107898	15
79883	79712	15
79712	79883	15
2070	2118	5
1276	1247	5
1247	1276	5
1276	1305	5
13183	13911	35
13911	13183	35
37330	37282	5
36523	36518	5
109243	109259	5
25771	25743	5
25743	25771	5
112057	112042	5
111061	111069	5
51999	52011	5
52059	51886	5
74883	74891	5
75092	75055	5
68844	68903	5
68903	68844	5
50172	50101	5
45871	45912	5
61511	61544	15
61544	61511	15
42643	42639	5
50044	49985	5
47242	47366	5
47449	47366	5
47472	47508	5
89142	89201	5
89136	89105	5
27512	27500	5
27555	27578	5
34956	34960	5
35075	34956	15
89312	89256	5
88827	88644	5
88938	88827	15
49088	49121	5
78792	78806	5
81236	81828	25
90658	90626	5
60804	60767	5
89951	89938	5
60722	60665	15
62071	61965	5
60491	61246	25
61246	60491	25
83022	83002	5
43996	44571	15
44999	44729	5
44691	44729	5
17710	17707	5
79208	79232	5
49752	49711	5
52914	52895	5
51283	51346	5
51346	51283	5
52995	52972	5
87726	87078	25
87078	87726	75
92356	92465	15
91314	91419	5
91419	91791	15
94926	94279	125
84057	83271	15
83271	84057	65
64533	64554	5
64554	64533	5
62089	62109	5
2106	2123	5
50142	50159	5
74979	75360	25
88347	88330	5
60219	60220	5
18475	18405	35
18405	18475	35
38453	38422	5
100826	100762	5
38482	38454	5
44852	44794	5
99530	99506	5
69952	69954	5
99573	99566	5
661	657	5
110252	110208	5
110208	110252	5
61546	61530	5
60870	60733	15
60733	60870	15
51103	51143	5
21855	21898	5
21898	21855	5
48251	48310	5
46709	46561	5
73250	73230	5
73204	73239	5
42726	42690	5
42690	42726	5
90154	90501	15
94701	94732	5
11930	11934	5
15449	15323	5
77190	77036	5
77036	77190	15
73672	73653	5
73653	73672	5
67902	68035	5
43732	44117	5
44117	43732	5
74591	74089	15
74089	74591	15
96309	96355	25
74471	74455	5
74455	74471	5
68050	69289	25
69289	68050	25
73272	73301	5
103289	103296	5
45529	45582	5
45043	45110	5
45110	45043	5
45474	45531	5
54938	55015	5
54440	54444	5
131	116	15
116	131	15
59763	59998	15
36799	36813	5
43904	43935	5
43919	43884	5
90116	90142	5
85467	86186	25
86186	85467	25
87649	87629	5
42311	42246	5
66541	66469	5
66469	66541	5
33058	33035	5
33035	33058	5
82246	82159	5
85738	85740	5
85740	85738	5
64423	64470	5
110178	110181	5
61254	61129	25
13619	13511	5
13511	13619	5
51067	51063	5
61428	61371	5
60896	60401	15
60401	60896	15
59933	59883	5
59597	59787	25
73239	73249	5
92783	112569	5
112569	92768	5
43164	43150	5
52081	52112	5
69832	69370	15
69370	69306	5
70679	71239	15
78789	78775	5
81276	81265	5
79293	79278	5
77199	77234	5
49114	49122	5
43492	43518	5
32630	32657	5
32657	32630	5
95533	95548	5
26610	26635	5
26597	26610	5
25703	25719	5
26097	26104	5
20677	20680	5
650	642	5
635	642	5
656	721	15
55538	55569	5
55607	55584	5
55309	55310	5
75407	75092	25
42396	42366	5
12544	12516	5
86094	86437	15
86437	86094	15
88790	88945	5
37306	37558	15
37558	37306	15
51209	51221	5
47924	47894	15
47825	47795	5
50263	50166	5
49554	49573	5
48239	48266	5
87629	87569	5
109126	109142	5
5841	5930	35
5930	5841	35
88411	88523	15
88523	88411	5
37391	37399	5
55569	55557	5
27598	27607	5
94807	94778	5
94802	94824	5
8282	8119	5
8119	8282	5
2157	2124	5
15483	15301	15
15493	15483	5
15702	15493	15
85464	85522	5
36531	36518	5
36518	36531	5
109278	109279	5
97394	97105	35
28088	27738	35
27738	28088	35
25670	25673	5
52844	52843	5
49160	49114	5
52011	52036	5
51727	51759	5
75352	75377	5
75055	74907	15
74877	74780	25
50195	50208	5
44532	44563	5
61584	61475	5
61475	61584	5
60528	60583	5
71715	71818	5
71818	71715	5
70679	70286	15
70286	70679	15
73498	73379	5
47517	48081	15
47473	47449	5
50963	51139	5
51139	50963	5
73805	73672	5
73672	73805	5
85842	85821	5
86042	85953	5
89186	89497	15
52398	52513	5
37249	37299	5
80272	80239	5
55326	55377	5
90440	90469	5
90469	90449	5
90687	90778	5
90778	90687	5
90687	90658	5
89903	89915	5
82663	82633	5
17755	17744	5
75914	75240	15
75240	75914	15
49769	49752	5
74677	74255	15
74255	74677	15
52902	52913	5
52780	52813	5
69632	69754	5
96701	95627	45
44242	44253	5
44253	44242	5
62082	62089	5
62140	62197	5
2118	2115	5
50860	50777	5
75057	74983	5
17478	17382	15
17382	17478	15
61371	61254	5
38494	38601	5
63699	63753	5
99566	99530	5
73713	73240	25
73240	73713	25
74834	74827	25
75784	75745	5
75745	75784	5
99969	100014	5
3799	3778	15
3778	3799	15
622	629	5
92534	93384	25
61884	61917	5
43954	43988	5
21794	21827	5
21824	21828	5
48203	48251	5
89196	89215	5
60667	60219	35
46561	46512	5
40418	40290	5
40502	40512	5
73139	73162	15
94433	94661	15
94676	94433	15
97317	97301	5
6217	6250	5
6250	6217	5
11934	11944	5
97362	97410	5
110945	110949	35
85373	85272	25
85272	85373	25
90677	90282	15
96890	96418	25
75907	75871	5
45529	45485	5
45485	45529	5
545	551	45
551	545	45
47449	47431	5
39318	39302	25
39302	39318	25
62217	62198	5
77790	77762	5
36813	36827	5
43988	43963	5
90098	90097	5
42246	42227	5
42169	42088	5
66809	67050	15
67050	66809	15
47441	47406	5
59790	59813	5
73407	73469	5
73469	73407	5
82308	82140	5
91444	91882	15
48891	48866	5
65075	64649	15
41879	41892	5
42222	42193	5
74758	74806	5
90423	90440	5
61514	61428	5
61108	61138	5
90997	90896	25
77682	77592	15
4547	4575	5
43150	43163	5
52160	52221	15
51299	51267	5
51267	51299	5
62127	62670	25
62670	62127	25
65736	66041	5
66041	65736	5
68896	68905	5
68905	68896	5
69356	69804	15
71239	71715	15
78707	78792	5
79278	79255	5
79322	79326	105
77205	77204	5
77204	77205	5
43518	43570	5
95002	95520	25
96293	96914	35
25617	25673	5
26653	26691	15
25697	25670	5
29235	29572	15
20680	20759	5
90183	90292	45
90292	90183	35
620	622	5
650	647	5
647	650	5
651	656	5
83158	83139	5
83139	83158	5
55571	55601	5
55280	55309	5
36471	36520	5
42358	42396	5
12536	12543	5
29395	29404	5
86514	86590	5
86590	86514	5
89256	89206	5
89206	89237	5
36620	36565	5
47894	47824	5
49503	49513	5
90004	90154	15
5841	5700	35
5700	5841	35
55556	55571	5
105361	105289	5
94824	94807	5
105594	105662	15
107970	108076	5
108076	107970	5
59803	59567	15
37282	37382	5
109259	109234	5
26443	26575	5
52843	52884	5
49122	49160	5
33918	34297	25
34297	33918	25
75035	75071	5
74910	75035	15
50351	50195	15
32912	33035	5
33035	32912	5
61544	61590	35
61590	61544	35
61632	61605	5
61605	61632	5
42863	42643	5
42643	42863	5
50008	50025	5
47508	47517	5
21855	21858	5
27607	27617	5
89210	89164	5
61974	62068	15
62068	61974	15
34829	34911	15
85847	85842	15
89596	89423	25
88945	89186	35
14069	13944	25
13944	14069	25
55260	55278	5
80239	80246	5
90469	90591	5
90449	90411	5
61752	61630	15
59744	59940	5
83025	83022	5
44619	44584	5
17707	17726	5
49695	49751	5
52895	52902	5
61952	61791	5
61791	61952	5
62384	62379	5
69998	69404	45
90831	90968	25
94898	95002	15
96053	96393	15
62141	62082	5
2087	2081	5
50860	50986	5
50986	50860	5
74659	74868	5
74934	75057	5
74584	74592	5
74592	74584	5
92655	92667	5
61514	61548	5
61548	61514	5
38482	38426	5
63753	63782	5
59447	59744	15
44836	44852	5
77253	77295	5
99513	99538	5
74928	74955	5
683	661	5
682	683	5
683	682	5
110167	110160	5
61862	61884	5
60727	60722	5
43924	43850	15
43850	43924	15
21849	21855	5
26691	26606	15
26606	26691	15
47102	47076	5
47126	47171	5
26578	26597	5
3682	3689	5
39336	39337	5
46554	46598	5
46614	46709	5
46598	46614	5
63115	63144	5
73392	73356	5
46764	46820	5
111060	111056	5
94734	94723	5
61954	62043	5
11848	11887	5
97427	97405	5
15285	15304	5
54857	54487	45
54487	54857	45
64927	64892	5
40958	112570	5
112570	41011	5
41011	112571	5
112571	40958	5
75824	75837	5
45676	45743	5
45743	45676	5
54466	54425	15
733	720	5
720	733	5
37558	38059	25
38059	37558	25
13946	13719	25
13719	13946	25
51838	51820	5
32902	32883	5
43892	43904	5
43884	43892	5
60562	60568	5
60568	60562	5
50740	50621	15
74876	75068	5
73562	73637	5
82308	82246	5
34513	34543	5
42176	42128	5
41855	41841	5
61546	61489	5
61091	61103	5
36540	36620	5
36520	36540	5
50207	50602	15
50602	50207	25
43208	43201	5
43224	43208	5
60522	60561	5
69028	69156	15
78796	78792	5
81265	81516	25
72673	72715	5
79165	79208	5
95646	95754	15
47607	47440	5
47440	47607	5
29572	29799	5
26042	26085	5
20634	20677	5
642	629	15
662	682	5
55654	55617	5
55601	55617	5
59153	59129	5
86145	86305	5
86305	86145	5
42366	42298	5
36473	36429	5
12280	12476	15
12476	12471	5
28979	28964	5
89179	89131	5
89870	89908	5
48374	48283	5
47924	47953	5
50166	50267	5
87853	87803	5
87895	87860	5
90154	90134	5
90134	90154	5
90134	90004	15
82830	82813	5
88485	88631	15
109121	109126	5
79312	79299	5
33505	34041	35
34041	33505	35
43594	43524	5
43620	43524	5
50614	50760	5
37330	37382	5
94777	94802	5
55557	55449	5
60410	60528	15
75871	75824	5
99946	99969	5
100061	100006	25
13719	13663	5
13663	13719	5
45706	45682	5
79691	79899	5
59890	59803	5
2130	2143	5
1251	1280	5
1280	1251	5
1323	1302	5
1302	1323	5
16435	112572	5
112572	16594	5
16594	112573	5
112573	16435	5
15293	15445	15
15509	15493	5
15442	15465	5
109267	109268	5
97105	97400	5
97400	97105	15
22099	22111	5
22111	22099	5
14537	14578	15
14578	14537	15
111078	111082	5
112050	112057	5
52929	52894	5
48827	48747	5
24138	24157	5
16422	16416	5
16416	16422	5
44566	44524	5
61621	61568	5
60662	60680	5
47539	47472	5
51139	51631	25
50777	50740	5
34897	34923	5
85953	85848	15
88485	87726	25
87726	88485	25
89206	89179	5
89423	89177	25
31910	31981	5
78775	78770	5
90411	90408	5
90714	90687	5
60814	60834	5
61385	61246	5
61334	61486	15
61630	61633	5
74926	75129	5
75129	74926	5
76632	76870	5
76870	76632	5
73554	73469	5
82444	82407	5
60577	60519	5
71429	71359	15
71359	71429	15
91702	91454	15
92537	92590	5
28337	27898	15
27898	28337	15
50159	50176	5
85738	85723	25
85723	85738	25
77204	77198	5
99506	99513	5
720	683	5
600	620	5
110208	110167	5
61135	60890	5
21828	21849	5
21827	21849	5
89164	89136	5
46512	46391	5
63144	63141	5
40418	40415	5
40435	40418	5
73161	73249	15
46797	46731	5
42690	42638	5
42638	42690	5
91259	90783	25
90783	91259	25
43094	43045	5
43045	43094	5
4620	4443	35
4443	4620	35
6452	6485	25
6485	6452	25
6446	6452	5
6452	6446	5
11951	11952	5
97431	97369	15
15300	15281	5
15210	15281	15
14858	14514	35
14514	14858	35
72473	72452	5
72452	72473	5
90323	90586	15
64973	64927	5
96355	96433	5
64949	64973	5
103342	103355	5
45609	45676	5
45676	45609	5
43808	43745	5
43739	43745	5
67848	67889	5
48712	48639	5
62	44	55
44	62	55
51815	51878	5
89938	89903	5
59929	59954	5
59954	59929	5
43829	43904	5
43904	43829	5
43963	43919	5
90102	90146	5
90146	90102	5
50144	50124	5
95499	94936	35
90142	90098	5
77304	77190	5
42219	42182	5
42088	41990	5
75088	75099	5
75099	75088	5
73469	73562	5
34543	34593	5
64721	64533	5
94807	94896	25
94896	94807	15
49751	49762	5
59925	59933	5
73169	73161	5
37505	36616	25
36616	37505	35
77700	77603	45
77603	77700	35
43201	43164	5
52204	52128	15
60582	60577	5
69223	69356	5
108219	108199	5
108199	108219	5
78878	78867	5
80246	80270	5
81516	81207	25
72715	72752	5
79232	79273	5
79273	79232	5
79299	79264	35
43486	43492	5
25719	25711	5
88296	88308	5
592	618	5
622	635	5
661	656	5
55629	55784	5
55557	55556	5
55314	55268	5
85876	85942	5
28938	28956	5
29453	29469	5
36473	36463	5
42298	42310	5
12482	12503	5
29417	29395	5
89177	89131	5
36976	37306	25
37306	36976	25
97427	98334	45
98334	97427	45
47795	47803	5
48255	48002	5
47803	47924	5
50288	50263	5
48447	48374	5
82560	82815	5
87797	87574	5
109142	109141	5
43492	43490	5
50760	50608	5
88308	88341	5
37382	37391	5
63942	63857	5
54425	54424	5
94778	94777	5
60665	60633	5
100014	100006	5
13663	13619	5
13619	13663	5
1305	1302	5
12503	12638	35
15445	15442	5
65075	64721	15
54432	54424	5
28740	28692	15
28692	28740	15
16159	112574	5
112574	16055	5
16055	112575	5
112575	16159	5
52894	52857	5
48747	48814	5
111062	111060	5
51719	51692	5
56331	56350	5
56350	56331	5
50201	50172	5
61584	61627	5
61621	61632	5
61632	61621	5
42639	42601	5
78687	78768	5
60583	60662	5
47010	47375	15
48208	47561	15
47561	48208	15
47398	47539	5
51638	51139	25
50268	50476	5
50476	50268	5
34936	34956	5
88652	88677	5
86145	86042	5
26086	26085	5
31967	31920	5
78768	78789	5
78852	78789	5
90591	90681	5
90711	90714	5
59129	59116	5
90173	90183	5
90183	90173	5
61134	61288	5
61288	61135	5
44705	44619	5
44729	44705	5
17726	17755	5
73637	73923	5
73923	73637	5
82404	82323	5
82323	82404	5
60581	60590	15
60590	60581	15
72208	72167	5
92465	92537	5
95548	95588	5
13071	13081	5
48394	48370	5
65113	64851	5
64851	65113	5
62109	62140	5
2124	2118	5
31779	32116	15
32116	31779	15
50729	50860	5
50208	50201	5
75057	75295	5
75295	75057	5
92768	92762	5
39688	39701	5
38624	38620	5
63782	63762	5
60075	59956	5
77198	77253	5
99506	99316	25
69954	70008	5
74955	74972	5
99565	99573	5
4285	4292	5
4292	4285	5
656	662	5
620	635	5
41399	41394	5
21828	21794	5
89220	89210	5
51725	51665	5
69051	68905	15
39337	39298	5
60205	60593	25
46391	46489	5
63141	63052	5
73083	73139	25
40463	40502	5
46820	46797	5
111056	111057	5
97405	97369	5
94723	94661	5
15272	15304	5
64892	64909	5
64909	64949	5
73321	73274	5
103330	103342	5
45474	45306	5
45306	45474	5
67889	67866	5
51759	51773	5
22099	22085	5
52005	51972	5
62198	62141	5
77792	77829	5
36863	36854	5
43697	43892	5
95754	96293	25
110130	110150	5
83580	83367	15
83367	83580	15
66029	66195	5
86988	87682	15
87682	86988	15
75099	75113	5
73637	73554	5
82422	82308	15
44563	44578	5
34562	34513	5
74677	74758	5
90423	90238	15
90238	90423	15
61103	61108	5
36391	36463	5
91142	90997	15
92692	92693	15
77755	77921	15
77621	77776	5
60581	60598	15
68757	68483	15
71251	71011	5
78732	78687	5
78687	78732	5
78933	78923	5
78923	78933	5
75500	75547	5
76942	76690	5
43490	43518	5
25743	25711	5
25681	25703	5
26104	26086	5
618	621	5
55507	55588	5
55588	55507	5
55629	55635	5
85847	85917	5
12504	12476	5
29498	29477	5
29010	28989	5
28989	29010	5
89759	89870	15
60647	60483	5
60483	60647	5
51283	51263	5
48018	48266	5
47953	48018	5
50401	50288	5
49573	49541	5
48314	48447	5
87574	87804	5
88677	88790	5
109141	109124	5
88341	88347	5
37313	37317	5
63338	63363	5
63363	63338	5
105092	105174	5
41825	41809	5
55617	55629	5
99939	99928	5
45682	45641	5
2128	2130	5
2123	2124	5
2013	2070	5
15273	14715	35
14715	15273	35
15442	15335	15
15509	15702	15
36475	36523	5
109303	109282	5
97277	96990	15
97446	97456	25
28967	28740	5
28740	28967	5
111078	111079	5
112073	112051	5
111069	111078	5
51774	51749	5
74878	74877	5
75377	75832	25
74911	74885	5
45912	45893	5
60745	60752	5
48866	48837	5
47517	47473	5
47343	47375	5
27575	27598	5
27598	27575	5
89142	89196	5
34925	34911	5
91854	91444	15
85942	86145	5
32083	31981	5
31981	32083	5
78797	78732	5
78846	78878	5
90238	89925	25
89925	90238	15
90658	90681	5
55303	55309	5
31969	31796	15
31796	31969	15
90102	89951	15
89951	90102	15
60752	60733	5
60491	59958	15
61556	61630	5
82459	82444	5
88644	88652	5
88652	88644	5
100320	100342	5
69197	69420	5
91454	91142	25
92112	91702	15
95589	95557	5
13054	13071	5
64533	64423	5
40446	40301	5
40301	40446	5
62619	62512	25
28346	28337	5
28337	28346	5
2115	2123	5
50159	50729	45
74783	74699	5
38454	38453	5
59940	60491	15
99667	99566	5
75708	75770	5
43745	43798	5
109728	109699	5
29582	29452	5
629	621	5
51249	51103	5
41333	41399	5
21858	21880	5
48322	48291	5
89215	89220	5
46512	46489	5
40415	40430	5
73467	73392	5
90134	89939	15
89939	90134	15
94959	94723	15
97301	97275	5
97275	97301	5
97301	97344	5
97410	97427	5
15327	15323	5
103355	103343	5
45609	45474	5
77554	77553	5
48686	48617	5
171	170	5
170	171	5
43712	43023	15
43023	43712	15
54862	54583	15
51631	51689	5
51793	51803	5
25608	24982	25
24982	25608	25
77844	77847	5
36817	36799	5
32878	32897	5
78867	78852	5
43884	43697	5
77190	77239	5
69842	69812	5
75113	75385	5
73498	74876	25
74876	73498	25
34593	34562	5
74832	74926	5
16763	16641	15
16641	16763	15
61129	61121	5
36463	36469	5
94279	94031	5
77762	77621	5
43207	43224	5
60561	60582	5
68896	68981	5
69306	69257	5
68483	68896	15
78732	78768	5
72707	72673	5
79165	78933	25
78933	79165	25
79326	79336	15
76992	76965	5
75547	75978	15
45650	45574	5
45574	45650	5
43594	43620	5
95627	95646	5
26568	26425	5
26384	26319	5
25673	25681	5
26104	26116	5
88296	88246	5
621	622	5
55584	55569	5
85917	85942	5
3900	4368	75
4368	3900	75
36429	36391	5
12504	12291	15
12543	12544	5
89433	89607	15
60483	60407	5
60407	60483	5
66195	66290	5
66343	66469	5
48283	48255	5
47914	47825	5
50267	50401	5
49541	49503	5
82845	83377	25
87673	87853	5
89497	89312	15
79241	79266	15
77603	77554	15
77554	77603	25
89772	89915	35
89915	89772	35
37399	37331	5
61299	61328	5
61328	61299	5
105183	105092	15
87213	87314	5
55635	55607	5
73407	73238	15
73238	73407	15
99928	99946	5
45641	45671	5
79824	79691	5
79849	79883	15
11008	112576	5
112576	11092	5
11092	112577	5
112577	11008	5
15340	15465	5
14402	14242	35
14242	14402	35
109275	109267	5
37894	37904	5
97440	97431	15
96990	97277	15
105651	105587	5
22059	22111	5
25617	25554	5
25554	25617	5
111082	111079	5
52857	52844	5
48814	48827	5
49095	49122	5
49122	49095	5
81198	81276	5
33904	33918	5
33918	33904	5
74937	74911	5
74891	74910	5
50208	50268	5
45574	45700	5
61627	61621	5
49985	50008	5
60680	60745	15
47350	47549	5
47549	47350	5
46911	47242	5
47242	46911	5
48081	47473	15
27617	27628	5
89136	89064	5
65354	65682	15
89201	89196	5
34960	34999	5
34999	34960	5
34936	35070	15
89751	89596	15
88631	88652	5
89862	89751	15
31920	31910	5
78852	78797	5
78996	78911	5
80270	80275	5
90681	90711	5
60767	60750	5
60834	60804	5
31917	31969	25
31969	31917	25
61965	61927	5
59958	59447	15
61489	61334	5
44584	44571	5
17744	17778	5
17778	17744	5
75240	75129	5
75129	75240	5
78770	78707	5
78923	78921	5
78921	78923	5
76870	77621	25
77621	76870	25
60519	60522	5
63354	63034	15
70248	70056	5
66460	66319	5
90968	91156	25
91791	92356	25
94765	94898	15
48292	48357	5
29139	28346	25
28346	29139	25
27898	27630	15
27630	27898	15
2115	2106	5
50176	50195	5
50268	50201	5
75360	74904	15
108107	108563	35
90108	90097	5
90097	90108	5
76690	76379	5
76379	76690	5
74592	74675	5
74675	74592	5
59893	59925	5
61399	61463	5
92714	92725	15
92693	92694	5
61369	61399	5
39701	39688	5
99254	99316	5
99316	99254	5
104182	104168	5
104168	104182	5
39356	39374	5
39374	39356	5
75770	75745	5
109685	109697	5
48357	48380	5
11695	10872	75
10872	11695	75
592	500	25
500	592	25
682	720	5
17142	16269	75
16269	17142	75
110181	110208	5
61556	61600	5
41363	41343	5
21837	21824	5
21858	21837	5
32883	32866	5
47171	47102	5
89064	89105	5
6747	6817	5
6817	6747	5
30061	30152	5
139	131	35
131	139	35
3690	3682	5
40476	40435	5
73249	73267	5
40430	40463	5
73331	73344	5
40290	40322	5
73156	73204	5
73162	73169	5
94732	94734	5
11909	11934	5
11951	11930	5
97405	97451	25
15323	15300	5
15281	15285	5
15304	15327	5
90586	90831	25
53216	53231	5
64973	65184	5
65184	64973	5
73301	73321	5
103343	103310	5
75837	75907	5
45531	45589	5
45110	45132	5
45132	45110	5
77798	77682	5
67866	67819	5
90236	90323	5
48802	48831	5
147	75	85
75	147	85
34710	34656	5
54445	54903	35
568	603	15
603	568	15
51886	51828	5
52036	52028	5
77820	77790	5
47307	47844	15
47844	47307	15
36856	36871	5
32883	32847	5
59956	59890	5
43924	43919	5
107900	107830	15
32897	32908	5
88768	88707	15
88707	88768	15
66173	66138	5
66138	66173	5
66469	66316	5
47406	47405	5
4263	4155	35
4155	4263	35
62342	62355	5
75385	75088	5
73252	73238	5
82630	82778	5
81832	81236	15
54785	54906	5
42187	42176	5
64470	64532	5
74806	74832	5
4957	4991	5
4991	4957	5
61121	61091	15
73230	73169	5
54553	54561	5
36544	36473	5
77921	77841	15
77762	77776	5
60598	60567	5
60567	60598	5
66041	66657	15
66657	66041	15
71011	70679	15
78933	78964	5
77265	77204	5
76951	76924	5
[truncated: 246,337 more rows]
