# Supplementary material for: Graph-based ahead monitoring of vulnerabilities in large dynamic transportation networks
Source: PLoS One. 2021 Mar 24;16(3):e0248764. doi: 10.1371/journal.pone.0248764 (PMC7990197; doi:10.1371/journal.pone.0248764)
Supplement: S3 Data — (ZIP) [file pone.0248764.s004.zip]

Archive with 48 entries (48 files):
- rhone_obs_00_wc.csv
- __MACOSX/._rhone_obs_00_wc.csv
- rhone_obs_01_wc.csv
- __MACOSX/._rhone_obs_01_wc.csv
- rhone_obs_02_wc.csv
- __MACOSX/._rhone_obs_02_wc.csv
- rhone_obs_03_wc.csv
- __MACOSX/._rhone_obs_03_wc.csv
- rhone_obs_04_wc.csv
- __MACOSX/._rhone_obs_04_wc.csv
- rhone_obs_05_wc.csv
- __MACOSX/._rhone_obs_05_wc.csv
- rhone_obs_06_wc.csv
- __MACOSX/._rhone_obs_06_wc.csv
- rhone_obs_07_wc.csv
- __MACOSX/._rhone_obs_07_wc.csv
- rhone_obs_08_wc.csv
- __MACOSX/._rhone_obs_08_wc.csv
- rhone_obs_09_wc.csv
- __MACOSX/._rhone_obs_09_wc.csv
- rhone_obs_10_wc.csv
- __MACOSX/._rhone_obs_10_wc.csv
- rhone_obs_11_wc.csv
- __MACOSX/._rhone_obs_11_wc.csv
- rhone_obs_12_wc.csv
- __MACOSX/._rhone_obs_12_wc.csv
- rhone_obs_13_wc.csv
- __MACOSX/._rhone_obs_13_wc.csv
- rhone_obs_14_wc.csv
- __MACOSX/._rhone_obs_14_wc.csv
- rhone_obs_15_wc.csv
- __MACOSX/._rhone_obs_15_wc.csv
- rhone_obs_16_wc.csv
- __MACOSX/._rhone_obs_16_wc.csv
- rhone_obs_17_wc.csv
- __MACOSX/._rhone_obs_17_wc.csv
- rhone_obs_18_wc.csv
- __MACOSX/._rhone_obs_18_wc.csv
- rhone_obs_19_wc.csv
- __MACOSX/._rhone_obs_19_wc.csv
- rhone_obs_20_wc.csv
- __MACOSX/._rhone_obs_20_wc.csv
- rhone_obs_21_wc.csv
- __MACOSX/._rhone_obs_21_wc.csv
- rhone_obs_22_wc.csv
- __MACOSX/._rhone_obs_22_wc.csv
- rhone_obs_23_wc.csv
- __MACOSX/._rhone_obs_23_wc.csv
