# Supplementary material for: Graph-based ahead monitoring of vulnerabilities in large dynamic transportation networks
Source: PLoS One. 2021 Mar 24;16(3):e0248764. doi: 10.1371/journal.pone.0248764 (PMC7990197; doi:10.1371/journal.pone.0248764)
Supplement: S3 Data — (ZIP) [file pone.0248764.s004.zip › rhone_obs_00_wc.csv]

69087	69040	5.0
68519	66864	25.0
63991	63598	5.0
64585	63991	5.0
94005	94024	5.0
64089	64572	5.0
66872	68526	15.0
80006	80228	5.0
104537	104518	5.0
83221	83406	5.0
83394	83203	5.0
92962	92989	5.0
85691	85661	5.0
73302	73331	5.0
63363	63443	5.0
78707	78332	5.0
67664	67690	5.0
78332	77909	15.0
90854	90752	5.0
111695	111726	5.0
93302	93605	5.0
93605	93302	15.0
96548	96464	5.0
76521	76505	5.0
79755	79875	5.0
79741	79734	5.0
79986	79655	15.0
79655	79986	5.0
86027	85845	5.0
86001	85838	5.0
85263	85091	5.0
102188	102212	5.0
79876	79775	5.0
76234	76391	5.0
76828	76995	5.0
80960	80784	5.0
81698	81890	15.0
85326	85263	5.0
76986	77170	15.0
77170	76986	15.0
80048	79960	5.0
79655	79980	15.0
79980	80368	5.0
79986	80374	15.0
80374	79986	15.0
71189	70975	5.0
79655	79611	5.0
79611	79655	5.0
85719	85691	5.0
77194	77448	15.0
78109	78529	5.0
78529	78109	5.0
80007	79655	5.0
80380	80007	5.0
69510	69002	25.0
71966	71791	5.0
84019	84039	15.0
79526	79568	5.0
79496	79526	5.0
79527	79497	5.0
79497	79464	5.0
85718	85769	15.0
85581	85636	5.0
74469	75246	15.0
95097	96013	75.0
80260	79735	15.0
80487	80260	5.0
111189	111175	5.0
59167	54053	95.0
63598	63354	5.0
64572	65047	5.0
111175	110982	15.0
61596	59167	25.0
109319	106263	85.0
62759	61596	15.0
79085	78217	15.0
79975	79159	15.0
79141	80006	15.0
78175	74736	35.0
69055	75984	95.0
75984	78212	25.0
80260	80364	25.0
74736	69261	75.0
104518	104376	25.0
104569	104537	5.0
94877	93999	25.0
96023	95946	5.0
83727	83394	5.0
95914	96015	5.0
96843	96182	15.0
94684	95654	15.0
92582	92333	5.0
83406	83797	5.0
95115	95477	15.0
95946	95470	25.0
93655	94684	15.0
95534	95914	15.0
96015	96179	15.0
95654	96822	25.0
51157	51236	5.0
40217	42573	45.0
81708	81822	15.0
81886	81770	15.0
91790	91491	5.0
92333	91790	15.0
91491	91210	5.0
92167	92962	25.0
70173	71276	25.0
73124	73152	5.0
99964	99938	5.0
73234	73177	5.0
99943	99939	5.0
73467	73234	15.0
73152	73453	15.0
105607	105668	15.0
67734	67725	5.0
82072	81832	5.0
61138	61369	15.0
92667	92666	5.0
60567	60581	15.0
79255	79165	5.0
76899	76924	5.0
83063	83073	5.0
79273	79312	5.0
87969	88149	5.0
87864	87969	5.0
108076	108199	5.0
74780	74797	15.0
67812	67866	15.0
82056	82140	5.0
90408	90423	5.0
61881	61752	5.0
61633	61385	5.0
83025	83037	5.0
83002	82978	5.0
82404	82459	5.0
63015	62998	5.0
95563	95499	5.0
95972	96053	5.0
88347	88411	5.0
60349	60205	35.0
92785	92783	5.0
74902	112568	5.0
74827	74928	15.0
99573	99667	15.0
46731	46764	5.0
67278	67205	5.0
107970	107900	5.0
37508	37524	15.0
110536	110252	25.0
82778	82581	5.0
59775	59597	5.0
60561	60567	5.0
76197	75978	5.0
80018	79546	15.0
66316	66029	15.0
88246	88149	5.0
63443	63770	5.0
107830	107898	5.0
112057	112042	5.0
74883	74891	5.0
68844	68903	5.0
81236	81828	5.0
60491	61246	25.0
61246	60491	15.0
92356	92465	5.0
91314	91419	5.0
91419	91791	5.0
84057	83271	25.0
83271	84057	15.0
74979	75360	15.0
51103	51143	5.0
73204	73239	5.0
77190	77036	5.0
59763	59998	5.0
82246	82159	5.0
61254	61129	15.0
60896	60401	15.0
59597	59787	5.0
92783	112569	5.0
112569	92768	5.0
77199	77234	5.0
86094	86437	15.0
88411	88523	5.0
94807	94778	5.0
85464	85522	5.0
109278	109279	5.0
74877	74780	15.0
90440	90469	5.0
90687	90778	5.0
90778	90687	5.0
90687	90658	5.0
82663	82633	5.0
96701	95627	35.0
61371	61254	5.0
74834	74827	15.0
92534	93384	25.0
73139	73162	5.0
90677	90282	15.0
96890	96418	25.0
82308	82140	5.0
90423	90440	5.0
61514	61428	5.0
90997	90896	15.0
77682	77592	5.0
95002	95520	25.0
96293	96914	25.0
86514	86590	5.0
105361	105289	5.0
107970	108076	15.0
108076	107970	5.0
59803	59567	35.0
90469	90591	5.0
90449	90411	5.0
61752	61630	25.0
83025	83022	5.0
90831	90968	15.0
96053	96393	15.0
74659	74868	5.0
61514	61548	5.0
61954	62043	5.0
97427	97405	5.0
82308	82246	5.0
61091	61103	5.0
60522	60561	5.0
95646	95754	15.0
109121	109126	5.0
100061	100006	5.0
59890	59803	5.0
52929	52894	5.0
85953	85848	25.0
90411	90408	5.0
90714	90687	5.0
91702	91454	5.0
92537	92590	5.0
97431	97369	15.0
72473	72452	5.0
72452	72473	5.0
90323	90586	15.0
103342	103355	5.0
45609	45676	5.0
94807	94896	5.0
77700	77603	35.0
77603	77700	35.0
79299	79264	5.0
97427	98334	205.0
88308	88341	5.0
63942	63857	5.0
78687	78768	5.0
90591	90681	5.0
90711	90714	5.0
82404	82323	5.0
60581	60590	15.0
60590	60581	15.0
92465	92537	5.0
75057	75295	15.0
75295	75057	15.0
92768	92762	5.0
69954	70008	5.0
60205	60593	15.0
73083	73139	5.0
95754	96293	25.0
83580	83367	15.0
82422	82308	5.0
90423	90238	5.0
90238	90423	5.0
91142	90997	15.0
60581	60598	5.0
78732	78687	5.0
105092	105174	5.0
97446	97456	15.0
90238	89925	15.0
89925	90238	15.0
60491	59958	15.0
91454	91142	15.0
92112	91702	15.0
73467	73392	5.0
77190	77239	5.0
61129	61121	5.0
94279	94031	5.0
79165	78933	25.0
78933	79165	25.0
76992	76965	5.0
95627	95646	5.0
88296	88246	5.0
66343	66469	5.0
79241	79266	15.0
77603	77554	25.0
77554	77603	15.0
105183	105092	15.0
79849	79883	5.0
97440	97431	5.0
74937	74911	15.0
74891	74910	5.0
78996	78911	5.0
90681	90711	5.0
59958	59447	15.0
78770	78707	5.0
60519	60522	5.0
63354	63034	15.0
90968	91156	5.0
91791	92356	25.0
75360	74904	15.0
108107	108563	35.0
76690	76379	5.0
92714	92725	15.0
110181	110208	5.0
73331	73344	5.0
73156	73204	5.0
97405	97451	35.0
90586	90831	15.0
67866	67819	5.0
107900	107830	5.0
81832	81236	15.0
61121	61091	5.0
77921	77841	5.0
60567	60598	5.0
67664	67650	5.0
109124	109121	5.0
77807	77700	15.0
105281	105361	5.0
100006	99964	5.0
107898	107970	15.0
59535	59665	5.0
107770	107556	15.0
107556	107770	15.0
52884	52929	5.0
68903	68996	5.0
90626	90449	5.0
82407	82404	5.0
60568	60577	15.0
92550	92112	15.0
92590	92655	5.0
75978	75500	25.0
59998	60075	5.0
99316	99513	5.0
79691	79353	15.0
73344	73215	15.0
73396	73239	15.0
59665	59763	5.0
84077	84057	5.0
61463	61514	5.0
79336	79293	35.0
77295	77265	5.0
95588	95972	15.0
79311	79266	5.0
99964	99939	5.0
107770	107830	5.0
85556	85489	5.0
97807	97485	15.0
97514	97807	25.0
82444	82577	5.0
82577	82444	15.0
82978	83025	5.0
90896	90677	15.0
91156	91314	5.0
92704	92714	25.0
53254	53216	5.0
74797	74883	15.0
77021	77205	5.0
71873	71921	5.0
103301	103289	5.0
76333	76248	5.0
85412	87081	25.0
87045	85458	25.0
95369	93648	45.0
78108	78317	15.0
81022	81005	5.0
79968	79867	5.0
75267	75155	25.0
78086	78176	5.0
71135	112582	5.0
83542	83590	5.0
85535	85479	5.0
85735	85749	5.0
108330	108314	5.0
78319	78718	35.0
66022	112589	5.0
70881	70858	5.0
64443	64305	15.0
75644	75813	15.0
77742	78108	15.0
77559	77742	5.0
77733	77674	5.0
77674	77733	5.0
76532	76529	5.0
78157	78783	25.0
82742	82908	5.0
80560	80915	55.0
83051	83043	15.0
86690	86876	35.0
70713	70605	5.0
66893	66750	5.0
66750	66893	5.0
71080	71110	15.0
71681	71439	15.0
69875	69490	15.0
106817	106749	5.0
63549	63783	25.0
71176	71064	5.0
71064	70991	5.0
70991	70889	15.0
81633	81561	5.0
65033	65000	15.0
73169	73131	5.0
69118	69198	5.0
73339	73318	5.0
72919	72931	5.0
72695	72717	5.0
72717	72685	5.0
72944	72919	5.0
93936	93926	5.0
78607	79101	15.0
77657	77727	15.0
77727	77657	25.0
98721	99052	15.0
111655	111695	5.0
75867	75916	15.0
82838	83020	15.0
97705	97869	35.0
95119	95077	5.0
62987	63019	15.0
67842	68077	5.0
72122	72250	45.0
75006	75100	5.0
75100	75006	15.0
75648	75916	25.0
77630	77599	5.0
78317	78286	5.0
78720	78753	5.0
79396	79123	25.0
84200	83975	15.0
85193	85225	5.0
89289	89316	5.0
89316	89355	5.0
90430	90398	5.0
90913	90908	5.0
90575	90590	5.0
92326	92242	5.0
91594	91549	5.0
91544	91954	15.0
91954	91544	15.0
92088	92087	5.0
96747	96605	15.0
83973	83913	15.0
84275	84051	15.0
107100	106972	15.0
62398	62544	5.0
91970	92520	15.0
92790	92775	5.0
90718	90740	5.0
95151	95186	5.0
90583	90613	5.0
98739	98726	15.0
96113	96240	5.0
65708	65628	5.0
111542	111548	5.0
96073	96023	5.0
99294	99120	75.0
98178	98122	15.0
98122	98178	15.0
98721	98643	5.0
71083	71199	5.0
71144	71415	5.0
71144	71083	15.0
111365	111377	5.0
95624	95396	15.0
95182	95382	25.0
95275	95243	5.0
99321	99338	5.0
91479	91546	5.0
60774	60964	15.0
65185	65180	5.0
59971	60522	35.0
60522	59971	25.0
85599	85542	5.0
93365	112727	15.0
72127	72133	5.0
80231	79934	25.0
71563	71664	15.0
80316	80523	25.0
71965	71929	5.0
67510	67528	5.0
68084	68133	5.0
78874	78793	5.0
75395	75289	5.0
54772	112741	5.0
55084	55098	5.0
76077	75666	15.0
75666	76077	15.0
89985	89693	25.0
82072	82056	5.0
111550	111545	5.0
93563	93592	5.0
94249	94211	5.0
60285	60342	5.0
65238	65427	5.0
72040	72477	15.0
72477	72040	15.0
67739	67684	5.0
66471	66794	25.0
69464	69617	35.0
69617	69464	15.0
66811	66615	5.0
68235	68287	5.0
70895	70955	5.0
70198	70174	5.0
70174	70198	5.0
69757	69536	15.0
93548	93573	15.0
100820	100792	15.0
105581	105590	15.0
64191	64056	15.0
64056	64191	25.0
52727	52665	5.0
92929	92898	25.0
88391	88344	5.0
69972	69792	35.0
69792	69972	35.0
61281	61254	5.0
61013	61138	5.0
62906	62970	5.0
99928	99889	15.0
66476	66549	5.0
72325	72489	5.0
89905	89889	5.0
85302	85265	5.0
67728	67775	5.0
65637	65587	15.0
67380	67373	15.0
88993	89428	35.0
93256	93185	5.0
65174	64781	5.0
98100	98979	45.0
80592	80597	5.0
79788	79856	5.0
74063	74099	5.0
73824	73951	5.0
74065	73990	5.0
73951	73990	5.0
76900	76907	5.0
88570	87124	35.0
92021	91993	5.0
71791	71728	5.0
91592	91706	5.0
78294	78150	5.0
77644	78226	5.0
97435	96051	105.0
74099	74065	5.0
74065	74132	15.0
74051	74132	15.0
76439	76668	5.0
93045	92691	25.0
81890	82046	5.0
85134	84541	25.0
84541	85134	15.0
75041	74650	25.0
83413	83421	5.0
89061	88594	25.0
89355	89314	5.0
93029	93045	15.0
84899	84644	15.0
85825	85887	15.0
80999	80931	15.0
80894	80930	5.0
67041	66982	5.0
67112	67611	15.0
96204	96073	45.0
93936	94025	15.0
93593	93631	5.0
88252	88285	5.0
82974	83024	5.0
76505	76324	5.0
72056	72067	5.0
72062	72056	5.0
72128	72062	5.0
65392	65348	5.0
69108	69126	5.0
69126	69164	5.0
71040	70975	5.0
70975	71040	5.0
74621	74492	5.0
79896	79926	5.0
75567	75457	5.0
72133	72128	5.0
72067	72127	5.0
75860	76502	15.0
75422	75461	25.0
75574	75498	15.0
76502	77911	25.0
66330	65894	25.0
66555	66941	15.0
73318	73261	5.0
81299	81372	5.0
73985	74063	5.0
78688	78874	15.0
83429	83502	5.0
72016	72040	5.0
66567	66646	35.0
70685	70800	15.0
84446	84451	5.0
83503	83496	5.0
66320	66273	5.0
63963	63611	15.0
82924	82716	5.0
99743	99526	15.0
76459	76552	5.0
83124	82681	15.0
100777	100764	5.0
112885	60605	5.0
99721	99725	5.0
67549	68098	5.0
65758	65739	5.0
81078	81022	15.0
83197	83237	5.0
83237	83260	15.0
83145	83169	5.0
88488	88459	5.0
69545	69592	5.0
79126	79225	5.0
87252	87260	5.0
87260	87238	5.0
87949	87954	5.0
88007	88020	5.0
87954	88007	5.0
88020	87985	5.0
92305	92332	5.0
92332	92355	5.0
97874	97718	15.0
107515	107501	5.0
65812	65929	5.0
77252	76902	15.0
56111	112899	5.0
59381	59313	5.0
69264	69464	25.0
69464	69264	25.0
96330	96602	35.0
86605	86352	15.0
48930	49239	45.0
49239	48930	45.0
60378	60290	5.0
67292	67201	15.0
83255	83278	5.0
70002	70125	5.0
70119	70002	5.0
70429	70378	5.0
70812	70734	15.0
73490	73519	5.0
74463	74377	5.0
76317	76416	5.0
49239	48858	25.0
77500	77586	5.0
77664	77882	15.0
77882	77664	35.0
77852	78021	15.0
79473	79164	5.0
79185	79268	5.0
79449	79288	5.0
79437	79310	5.0
80745	80794	15.0
81109	81234	35.0
82651	82670	5.0
83395	83413	5.0
83483	83473	5.0
83640	83564	15.0
86031	86231	5.0
87424	87469	5.0
89314	89289	5.0
91381	90934	15.0
90934	91381	15.0
90945	91055	5.0
91993	91985	5.0
92268	92485	25.0
93044	92993	5.0
86156	86345	35.0
86345	86156	65.0
58694	58735	5.0
63825	63731	5.0
110892	110889	15.0
85535	85869	25.0
85869	85535	35.0
63080	63019	5.0
88198	87863	15.0
82626	82535	5.0
82535	82626	5.0
84040	84293	25.0
86126	86362	35.0
86362	86126	45.0
88417	88702	15.0
90787	90774	5.0
90648	90617	5.0
85735	85733	5.0
88303	88218	15.0
87065	86934	15.0
86934	87065	15.0
84961	84968	5.0
80601	80557	5.0
80557	80601	5.0
72127	72251	5.0
67510	67516	15.0
67516	67510	5.0
111531	111551	25.0
86184	86160	25.0
112941	54335	5.0
79012	78948	5.0
78861	78193	15.0
75408	75393	15.0
75549	75644	5.0
75581	75666	5.0
81352	81436	5.0
82617	82562	5.0
85376	85547	5.0
85547	85718	15.0
83989	84096	5.0
92219	92280	5.0
85503	85326	5.0
83211	83417	5.0
83417	83211	5.0
64362	63106	65.0
79594	80009	25.0
69536	69770	5.0
69789	70152	5.0
70845	70882	5.0
67471	67260	15.0
67260	67471	15.0
69274	69456	15.0
69456	69274	25.0
74214	73626	15.0
76947	76857	5.0
76857	76740	5.0
76831	76857	5.0
76740	76782	5.0
71973	71915	5.0
70901	70955	5.0
70911	71018	5.0
70159	70487	5.0
70970	70912	25.0
67677	67471	15.0
69456	69545	5.0
69545	69456	5.0
65879	65894	5.0
71377	71490	5.0
70901	70895	15.0
69046	68987	5.0
67900	67859	25.0
70174	69757	35.0
67739	67693	5.0
67838	67888	5.0
67854	67899	5.0
71490	71418	5.0
70063	70237	5.0
70447	70269	5.0
69789	69882	5.0
70237	70447	15.0
70447	70237	5.0
70198	70183	5.0
79728	79741	5.0
70831	70955	5.0
89119	89138	5.0
90343	90258	5.0
92780	92740	15.0
90846	90880	5.0
92759	92775	5.0
92661	92688	5.0
55586	55745	25.0
90902	90920	15.0
93146	93154	5.0
96562	96548	5.0
60831	61013	5.0
61300	61121	5.0
73090	73131	5.0
81633	81698	5.0
88910	89540	15.0
91301	91309	5.0
75672	75421	5.0
67628	67719	5.0
70611	70457	15.0
61653	61701	35.0
59777	59349	15.0
73139	73090	5.0
65006	64988	5.0
61390	61304	5.0
61281	61482	15.0
60905	60977	5.0
61873	61902	5.0
61713	61868	5.0
53410	53578	25.0
93110	93071	15.0
92172	92141	25.0
96297	96235	25.0
99889	99825	5.0
99232	98910	15.0
78898	79254	15.0
81758	81425	15.0
84072	84128	15.0
81644	81550	5.0
74193	74016	5.0
76764	76752	15.0
65861	65422	15.0
74040	74016	5.0
65596	65504	5.0
71147	71146	5.0
67283	67279	5.0
74641	74673	5.0
95459	95578	5.0
92930	92945	5.0
92358	92173	15.0
92173	92358	15.0
95051	95061	5.0
66817	66806	5.0
86873	87179	15.0
76465	76409	5.0
85138	85462	5.0
83408	83397	5.0
83423	83408	5.0
97897	97877	15.0
89851	90229	25.0
83183	83202	5.0
83098	83072	15.0
85381	85391	5.0
85453	85402	5.0
87862	88581	25.0
84813	85012	15.0
80407	80430	5.0
80430	80585	25.0
76405	76761	5.0
77915	77765	5.0
79259	79341	5.0
79772	79891	5.0
76907	77163	5.0
76389	76366	5.0
76907	76474	15.0
79897	79927	5.0
79850	79787	15.0
75599	75873	5.0
93874	93893	5.0
79620	79576	5.0
84437	84429	5.0
79039	79187	5.0
113040	111561	5.0
90589	90689	5.0
105319	105361	15.0
82926	82957	15.0
83031	83053	5.0
78283	78551	5.0
77418	77318	5.0
94684	95125	25.0
92083	92321	45.0
78275	78565	5.0
76668	76852	5.0
76668	77163	15.0
87021	87244	15.0
99176	99052	5.0
82974	83017	5.0
83053	83061	5.0
83081	83061	15.0
79380	79341	5.0
82957	82974	15.0
73866	73985	15.0
74891	74817	5.0
95946	95672	15.0
91299	91457	25.0
91491	91299	5.0
74132	74339	15.0
73990	74051	5.0
73838	73951	15.0
105021	105089	5.0
75984	76963	25.0
64479	64698	15.0
79907	79962	15.0
86301	86334	15.0
90020	90013	5.0
81429	81565	25.0
81565	81429	35.0
78030	78086	5.0
90648	113073	15.0
113073	90774	5.0
90774	113074	15.0
113074	90648	15.0
90648	113075	25.0
113075	90774	15.0
67092	67064	5.0
99825	99946	5.0
53418	53576	25.0
87979	88067	5.0
56490	56509	5.0
67116	66811	15.0
69273	69317	25.0
85220	85134	5.0
85134	85220	5.0
72251	72342	5.0
72251	72133	5.0
75219	75018	5.0
113102	55586	5.0
100583	100378	15.0
92762	92704	5.0
98872	98918	25.0
67015	66944	5.0
69545	69464	5.0
66750	66635	15.0
64600	64593	5.0
59635	59672	35.0
100741	100910	55.0
100910	100741	55.0
87872	88076	25.0
63890	63505	55.0
63505	63890	55.0
95350	95272	15.0
95272	95350	15.0
95602	95601	5.0
69176	69163	5.0
79787	79729	5.0
79754	79868	5.0
67575	67569	5.0
76724	76730	5.0
78407	78390	35.0
79801	79881	5.0
91031	90945	15.0
89045	88779	5.0
91546	91731	5.0
91731	91546	5.0
83478	83520	5.0
90882	90902	5.0
84735	84836	25.0
82970	83093	5.0
80556	80697	5.0
94099	94089	5.0
86626	86221	45.0
59327	59381	5.0
98979	99232	5.0
96438	96397	15.0
66901	66863	35.0
75367	75411	5.0
65899	65734	5.0
64635	64739	5.0
95338	95213	5.0
71143	71058	25.0
96083	96162	5.0
94954	95196	5.0
97863	97892	5.0
85559	86297	5.0
62420	62319	5.0
82949	83120	5.0
83120	82949	15.0
83689	83903	15.0
98918	98898	35.0
95265	95446	25.0
95446	95265	25.0
95446	95604	15.0
95173	95340	5.0
95446	95696	85.0
95696	95446	65.0
83120	83255	15.0
83255	83120	5.0
95591	95658	5.0
96071	95948	15.0
95787	95948	15.0
95787	95675	15.0
95696	95799	25.0
95604	95799	25.0
95948	95807	25.0
83689	83513	15.0
83337	83256	15.0
83256	83337	15.0
83513	83337	15.0
69073	69066	5.0
68640	68269	5.0
66756	66800	5.0
68267	68266	5.0
67380	67412	5.0
67360	67380	5.0
68025	67910	5.0
69233	68640	15.0
67360	67412	5.0
66941	67126	5.0
67126	67360	5.0
66707	66611	35.0
61103	60831	35.0
68458	68695	45.0
68695	68458	55.0
65924	65979	25.0
63929	63941	5.0
63859	63885	5.0
61013	61108	5.0
65106	65094	5.0
65135	65442	5.0
63941	63966	5.0
63941	63933	5.0
63885	63933	5.0
69018	69072	5.0
66299	66250	5.0
66660	66550	5.0
66661	66772	5.0
66303	66096	5.0
67706	67942	5.0
66806	66793	15.0
62163	62541	15.0
68268	68267	5.0
68013	68052	5.0
66817	67649	25.0
67649	66817	15.0
65024	65263	25.0
60185	60836	35.0
66035	66341	5.0
65966	66131	35.0
65896	65708	5.0
65924	65809	15.0
65586	65596	15.0
61129	61281	25.0
65135	64308	25.0
62654	63017	25.0
63966	64042	5.0
60334	60610	5.0
90122	90196	15.0
86184	86183	5.0
84968	85072	15.0
85072	84968	15.0
85749	85650	5.0
85845	85825	5.0
85111	85160	5.0
113340	99168	5.0
91941	91935	5.0
87622	87079	45.0
87650	87788	15.0
78407	78427	5.0
78064	78313	25.0
78313	78064	5.0
77480	77286	15.0
93286	93352	5.0
93196	93215	5.0
78895	78967	5.0
78889	79571	25.0
79440	79380	5.0
79421	79470	5.0
79099	79317	35.0
83893	83936	5.0
84053	84024	5.0
84879	84978	35.0
84978	84879	25.0
85368	85099	35.0
89445	89120	15.0
89485	89561	15.0
89445	89363	15.0
97067	97039	5.0
92688	92759	15.0
92719	92780	45.0
87996	87771	25.0
87771	87622	15.0
88218	88125	15.0
87577	88100	45.0
80741	80835	5.0
91630	91556	15.0
90577	90608	5.0
90196	90297	5.0
90384	90402	5.0
98737	99010	15.0
97800	97465	45.0
97465	97800	25.0
94908	94260	25.0
94260	94908	25.0
94908	95540	25.0
95540	94908	15.0
94260	93428	25.0
93428	94260	25.0
93428	93078	15.0
93078	93428	5.0
79176	79175	5.0
79175	79176	5.0
79577	79589	5.0
69636	69233	15.0
85118	85052	25.0
85052	85118	15.0
75410	75492	5.0
75492	75562	5.0
75539	75562	5.0
75410	75422	5.0
75411	75410	15.0
75666	75605	5.0
77108	76799	15.0
74144	73926	25.0
71366	71332	15.0
77823	77743	5.0
77449	77307	5.0
91953	91936	5.0
91936	91953	25.0
78889	79087	15.0
79233	78956	15.0
91923	91864	15.0
91864	91923	15.0
80222	80549	25.0
80549	80222	15.0
72604	72695	15.0
78874	78889	5.0
93088	93071	5.0
76515	113350	5.0
81327	81352	5.0
73039	73090	5.0
73090	73039	5.0
90935	90952	5.0
90940	90912	5.0
90952	90940	5.0
83610	83639	15.0
90114	90124	5.0
85025	84995	5.0
85052	85067	15.0
85067	85052	15.0
85212	85114	5.0
83789	83723	5.0
86277	86219	5.0
86106	86045	5.0
92435	92217	5.0
81426	81479	5.0
73317	73266	25.0
83989	84072	5.0
83754	83793	5.0
85547	85654	15.0
85653	85547	15.0
83915	83958	5.0
85585	85944	25.0
85486	85535	5.0
85462	85385	35.0
85385	85051	15.0
83360	83416	5.0
71212	71147	5.0
70416	70429	5.0
79087	79496	15.0
91437	91385	25.0
80903	81009	5.0
76416	76370	5.0
75499	75539	15.0
79464	79233	15.0
79453	79535	5.0
79341	79421	5.0
95577	95527	5.0
91763	91970	5.0
82589	82737	5.0
83990	84019	15.0
84039	84096	5.0
95538	95599	5.0
95527	95538	5.0
95201	95410	5.0
98643	98563	5.0
93181	93146	5.0
93215	93222	5.0
93222	93181	5.0
76714	76810	5.0
76545	76459	5.0
71360	71301	5.0
71075	71299	5.0
92181	92293	25.0
92163	92181	5.0
92182	92163	5.0
90329	90258	5.0
91277	91486	15.0
91720	91764	15.0
91720	91555	25.0
92520	92772	35.0
92704	92610	5.0
92475	92508	5.0
90696	90707	5.0
79176	79485	15.0
79485	79176	15.0
80897	80798	15.0
80798	80897	15.0
80931	80897	5.0
80897	80931	15.0
79187	79567	35.0
80897	81077	15.0
77789	77801	5.0
78323	78351	5.0
71267	71147	5.0
85582	85462	35.0
93391	93286	5.0
71332	71326	5.0
70800	70899	15.0
85051	85138	25.0
73657	73431	15.0
76365	76459	5.0
92028	92005	15.0
96680	96008	25.0
96008	96680	25.0
96008	95605	25.0
95588	95605	5.0
95605	95627	5.0
86286	86315	15.0
85400	85416	5.0
84199	84228	25.0
88679	88314	45.0
88100	88252	5.0
92780	92790	5.0
92759	92688	5.0
97465	96680	35.0
84732	85051	35.0
85138	85253	15.0
74907	75392	45.0
90583	90662	5.0
90496	90344	15.0
90344	90158	5.0
90761	91197	25.0
90229	90637	35.0
90802	90744	5.0
92141	92273	5.0
91936	92141	15.0
98168	98737	25.0
98737	98168	25.0
84654	84675	15.0
89180	89851	25.0
89053	89303	25.0
88885	89180	15.0
90158	89705	15.0
99321	99499	25.0
95599	95577	5.0
81408	81426	25.0
96784	96575	5.0
96886	96784	5.0
70309	70394	35.0
72717	72468	15.0
73023	72870	15.0
75443	75408	5.0
75894	75771	5.0
74775	74874	5.0
73789	73707	5.0
87788	87937	15.0
95335	95456	5.0
95077	95151	5.0
95151	95201	5.0
90006	90013	5.0
90027	90020	15.0
86352	85905	25.0
69792	69769	15.0
85838	85756	5.0
85760	85532	25.0
80109	80125	15.0
80215	80198	5.0
80222	79889	15.0
79889	80222	15.0
82131	83149	45.0
71919	71335	15.0
70429	70290	5.0
70743	70664	5.0
70594	70403	15.0
70403	70594	15.0
78861	78948	35.0
77734	77733	5.0
77733	77734	5.0
77224	77610	15.0
77733	77707	15.0
77707	77733	15.0
73131	73156	5.0
72572	72604	5.0
79548	78948	35.0
80197	80198	15.0
80215	80224	15.0
74016	74040	5.0
82594	82650	5.0
82650	82594	5.0
82730	82598	5.0
82650	82626	5.0
85887	85839	5.0
75562	75567	15.0
69659	69414	5.0
80790	80866	5.0
82028	82004	5.0
81226	81284	35.0
75414	75592	15.0
75592	75414	35.0
75414	75521	5.0
75464	75340	5.0
75549	75443	5.0
75539	75581	5.0
75492	75539	5.0
75402	75363	5.0
75393	75402	5.0
75378	75408	15.0
75408	75378	15.0
87031	87079	5.0
86930	87031	5.0
87031	86930	15.0
87419	87433	5.0
85255	85198	15.0
85204	85310	75.0
85310	85204	235.0
85263	85324	15.0
85091	84657	5.0
85775	85824	15.0
85525	85733	15.0
83036	82878	5.0
83792	83654	5.0
110184	110123	25.0
110120	110101	45.0
100517	100554	15.0
100646	100769	15.0
100529	100498	15.0
108408	108473	5.0
108416	108494	5.0
100853	100874	5.0
100910	101015	25.0
101015	100910	15.0
99798	99805	5.0
101304	101192	75.0
107155	107100	15.0
107279	107216	15.0
107359	107279	5.0
107531	107400	15.0
107400	107531	25.0
101007	101000	5.0
111752	111721	15.0
79368	79305	5.0
68499	67772	65.0
92004	92017	5.0
92851	92845	5.0
73282	72894	35.0
72894	73282	25.0
60757	60794	5.0
68966	69291	5.0
63731	63697	5.0
50747	51063	5.0
65046	65028	5.0
67931	67974	15.0
67925	67900	5.0
67337	67472	5.0
61873	61814	15.0
47522	47598	5.0
66421	66261	15.0
66261	66421	15.0
63880	63858	5.0
63825	63896	5.0
63825	63847	5.0
63847	63858	5.0
63505	63695	15.0
63695	63505	15.0
62728	62835	15.0
62846	62728	5.0
66177	65912	5.0
63019	62934	5.0
66833	67684	25.0
67684	66833	25.0
63858	63731	5.0
46443	46754	5.0
54930	54944	5.0
66556	66330	5.0
66615	66568	5.0
62190	62230	5.0
62230	62191	5.0
58798	58410	45.0
82917	82459	15.0
82459	82917	15.0
88571	87862	25.0
85526	85453	5.0
85453	85526	5.0
85199	85133	5.0
85133	85062	5.0
78133	113645	5.0
113645	77802	5.0
77141	77159	5.0
75882	75913	5.0
76919	76930	5.0
79963	80204	5.0
82413	82348	5.0
79437	79963	15.0
79963	79437	15.0
79531	79679	5.0
88523	88621	5.0
88536	88377	5.0
83375	83135	5.0
84401	84408	5.0
84384	84401	5.0
84429	84404	5.0
84408	84428	5.0
84027	83977	5.0
83031	82994	5.0
83590	83703	5.0
91067	90925	5.0
88458	88488	5.0
88459	88444	5.0
93457	93314	5.0
93526	93593	5.0
74059	74096	5.0
81341	81299	5.0
81425	81341	15.0
98748	98739	5.0
96338	96311	5.0
93567	93572	5.0
93306	93324	5.0
93285	93267	5.0
98178	98387	15.0
98387	98178	15.0
98447	98387	5.0
80930	80873	15.0
72056	71983	5.0
75067	74443	25.0
76418	75770	25.0
85526	85564	15.0
85564	85526	5.0
86712	87019	15.0
84890	85522	25.0
85036	85149	5.0
89540	89590	5.0
91575	91730	5.0
91730	91575	5.0
87638	87751	5.0
84485	84579	5.0
79318	79313	5.0
76646	76648	5.0
77628	77764	5.0
72006	71969	5.0
71672	71969	15.0
81079	81687	35.0
72015	72172	5.0
72172	72015	25.0
77629	77636	5.0
86474	86461	15.0
70115	69868	15.0
70979	70611	15.0
78169	78319	5.0
78718	78704	45.0
70713	70831	5.0
70237	70198	5.0
70198	70237	5.0
83234	83249	5.0
71441	71563	15.0
71664	71730	5.0
71730	71664	5.0
71527	71563	5.0
71730	71738	5.0
69384	69536	5.0
74440	74119	25.0
72011	72067	5.0
71983	71928	5.0
69164	69139	5.0
69139	69108	5.0
81399	81294	5.0
81415	81399	5.0
81372	81524	25.0
81294	81253	5.0
70955	70713	5.0
81758	81415	15.0
93552	93567	5.0
78863	78366	105.0
96330	96503	35.0
96503	96602	5.0
71741	71915	5.0
70625	70620	15.0
70867	70625	15.0
70640	70705	15.0
83169	83197	5.0
85537	85538	5.0
84393	84328	5.0
80009	80106	5.0
90925	90796	5.0
84656	84329	15.0
62406	62384	15.0
66465	66186	5.0
82681	113707	5.0
95527	94877	45.0
95125	95119	25.0
66315	65524	25.0
113717	91473	5.0
91684	113721	5.0
91746	113723	5.0
113723	91714	15.0
91714	113724	5.0
113724	91746	15.0
91055	91031	5.0
79914	80021	5.0
80013	79895	5.0
85087	84735	25.0
91838	91599	15.0
68877	69116	5.0
69116	68877	15.0
76474	76389	5.0
73894	73778	5.0
73990	73894	15.0
79874	79945	5.0
76161	75274	35.0
75534	75267	5.0
78625	78541	5.0
85252	85054	25.0
77589	77387	15.0
69198	69202	5.0
74063	73877	55.0
73877	74063	55.0
78116	78252	15.0
77544	77381	45.0
78108	78019	5.0
78165	77815	5.0
83037	83078	5.0
94813	95182	35.0
86666	87014	15.0
95590	95380	5.0
95338	95195	15.0
95624	95602	15.0
93926	93907	5.0
93907	93936	5.0
93450	93442	15.0
74883	74907	5.0
74928	74885	5.0
91706	91578	15.0
69807	69815	15.0
68807	69800	95.0
69800	68807	115.0
70382	70126	25.0
85453	85504	15.0
85504	85453	25.0
85852	85902	5.0
79103	79351	5.0
78688	78567	5.0
85351	85359	5.0
85297	85133	5.0
85133	85297	5.0
83703	84055	15.0
72128	72317	15.0
72040	71966	5.0
49382	49428	5.0
81638	81357	5.0
81483	81506	5.0
81565	81644	5.0
78844	78909	25.0
79620	79493	5.0
91731	91678	15.0
92114	92123	5.0
89981	90042	5.0
90798	90939	45.0
88135	87906	15.0
90286	90195	15.0
89184	88932	45.0
65929	65934	15.0
94782	94666	15.0
64693	64704	5.0
70909	71058	5.0
75790	75867	5.0
86047	86053	5.0
73131	73022	25.0
84444	84446	5.0
60455	60285	55.0
60285	60455	45.0
64203	64487	175.0
64487	64203	15.0
66141	66162	85.0
65519	65330	5.0
62974	63335	35.0
63335	62974	35.0
69835	69174	25.0
93644	93537	65.0
68419	68574	15.0
74328	74257	5.0
73661	73838	5.0
73485	73661	5.0
88597	88767	5.0
86983	87506	15.0
73661	73866	15.0
73866	73661	15.0
68239	68334	5.0
66159	66433	65.0
96863	96983	65.0
53381	53326	15.0
85515	85564	25.0
95544	95675	35.0
95696	95544	45.0
67727	67258	15.0
83336	83478	5.0
62356	62420	15.0
85824	85748	5.0
67142	67171	15.0
101562	101573	5.0
77179	77194	5.0
74905	75160	5.0
75160	74905	5.0
75363	75160	5.0
76986	76947	5.0
80374	80546	5.0
80546	80374	15.0
69061	69033	25.0
77448	77462	5.0
80368	80527	5.0
80546	80380	5.0
75160	75367	5.0
70712	70582	45.0
68538	68364	5.0
79571	79611	5.0
87510	87818	5.0
87740	87045	15.0
87081	87510	5.0
98910	98094	35.0
67470	67456	5.0
59911	59893	5.0
59833	59911	5.0
67606	66435	15.0
63042	64440	15.0
64440	66586	25.0
61837	63042	15.0
64441	63510	15.0
67670	69055	15.0
63510	61837	25.0
66586	67670	15.0
69261	67606	25.0
66435	64441	35.0
55925	55931	5.0
68035	69055	25.0
72925	72981	5.0
110669	110772	5.0
110915	110898	15.0
72981	72948	5.0
69261	68088	15.0
72948	72925	5.0
55883	55905	5.0
83842	83851	5.0
83851	83877	15.0
84243	84234	5.0
83851	83982	5.0
103347	103362	5.0
83982	83978	5.0
94297	94470	5.0
83833	83842	5.0
82896	82972	15.0
85870	86079	15.0
67237	67670	25.0
82972	83062	15.0
86079	86301	15.0
83978	83959	5.0
71975	71954	5.0
109680	109696	5.0
103190	103096	45.0
112059	112081	5.0
77807	77829	5.0
88246	88308	5.0
112081	112025	15.0
83271	83186	5.0
83387	83401	5.0
66553	66504	5.0
62150	61547	25.0
83401	83456	5.0
102310	102471	5.0
111977	112018	5.0
62189	62150	5.0
83186	83256	5.0
102592	103029	25.0
32885	33325	15.0
111970	112009	5.0
48899	49228	5.0
110892	110593	25.0
112028	112020	5.0
74482	74227	15.0
85488	85527	5.0
80110	80141	15.0
75132	75183	5.0
75662	75629	5.0
86419	86667	15.0
86667	86419	25.0
104162	104183	5.0
112351	112358	5.0
97576	97573	5.0
89705	89768	5.0
111348	111355	5.0
96182	95599	15.0
105420	105507	15.0
111427	111460	25.0
112110	112107	5.0
55864	55852	5.0
74141	74512	25.0
112310	114128	5.0
89974	90010	55.0
90010	89974	55.0
111673	111659	15.0
57692	57709	5.0
95814	95805	5.0
95823	95852	5.0
71257	71222	5.0
105491	105420	25.0
61080	61052	5.0
78691	79181	15.0
79181	78691	25.0
60744	60641	5.0
104902	104933	5.0
89994	90014	5.0
59665	59803	5.0
83204	83232	5.0
95174	95208	5.0
95100	95208	5.0
72794	72770	15.0
67401	67444	5.0
75144	74918	25.0
79175	79397	15.0
88102	88290	5.0
75629	75617	5.0
77138	77297	5.0
83652	83733	25.0
74975	75050	5.0
74727	74975	25.0
98409	98391	5.0
75050	75132	15.0
75183	75417	25.0
74512	74727	25.0
91895	91802	5.0
97638	114250	45.0
94862	94897	5.0
98430	98409	5.0
114251	93659	15.0
93659	114252	15.0
98276	98455	5.0
97870	97894	5.0
75364	75144	25.0
74900	75034	5.0
88462	88600	5.0
96336	96343	5.0
86906	86900	5.0
84479	84345	15.0
73778	73707	15.0
76554	76489	5.0
74918	74703	25.0
74703	74482	25.0
85514	85547	5.0
85072	85087	5.0
103399	103415	5.0
104529	104515	5.0
106890	106942	5.0
102406	102347	5.0
74117	74094	5.0
74094	73856	35.0
73707	73888	45.0
73856	73732	45.0
73888	74141	15.0
80500	80530	15.0
93248	93267	5.0
85494	86073	35.0
71071	70984	25.0
82041	81960	5.0
114429	56566	5.0
77324	77281	5.0
77200	77214	35.0
71180	71176	5.0
73936	74051	15.0
102275	102297	5.0
100538	100621	5.0
97811	97768	5.0
92003	91995	5.0
69817	70173	5.0
99005	98871	5.0
68369	66709	25.0
73177	73212	5.0
74211	73597	25.0
59727	59747	5.0
65550	65824	5.0
75430	75373	5.0
59793	59772	5.0
74961	75403	5.0
66689	68357	25.0
73633	74248	35.0
77306	77296	5.0
74756	74961	5.0
73205	73135	5.0
73325	73463	5.0
65835	65576	5.0
74748	74498	5.0
75205	74985	5.0
73436	73242	5.0
75373	75205	5.0
74985	74748	5.0
65824	65989	5.0
66005	65835	5.0
73212	73325	5.0
74479	74756	5.0
98825	98974	15.0
93591	93278	5.0
97771	97847	5.0
98600	98554	5.0
97848	97772	5.0
98862	98834	5.0
93289	93596	5.0
111834	111896	15.0
103424	103756	15.0
103243	103308	5.0
103766	103437	5.0
95477	95534	5.0
94412	94265	5.0
91698	91851	5.0
95040	95012	5.0
92553	92489	5.0
91816	91672	5.0
93557	93660	5.0
94389	94463	5.0
96391	96414	15.0
96382	96352	5.0
92989	93141	5.0
94673	94762	5.0
92488	92554	5.0
93549	93448	5.0
95470	95384	5.0
94693	94579	5.0
93184	92986	5.0
98884	98834	5.0
90752	89606	15.0
89574	90841	15.0
89536	89574	5.0
83466	83433	5.0
99874	99868	15.0
92911	92909	5.0
93226	93289	5.0
93278	93210	5.0
53815	53894	5.0
84614	84624	5.0
73215	73325	5.0
64010	64016	5.0
111758	111806	5.0
53911	53839	5.0
57607	57733	5.0
51466	51417	5.0
77680	77861	5.0
74199	74517	5.0
74517	74199	5.0
71773	71796	5.0
93217	93289	5.0
48194	48103	5.0
73242	73083	5.0
56572	56531	5.0
74199	73671	15.0
73671	74199	15.0
84585	84591	5.0
68587	68633	5.0
85573	85625	5.0
85625	85616	5.0
107436	107474	5.0
55485	55798	5.0
85633	85617	15.0
85617	85633	15.0
86967	86982	5.0
57746	57612	5.0
92712	92707	5.0
92989	93099	15.0
74996	74974	5.0
62587	62570	5.0
111907	111930	5.0
110475	110440	5.0
55829	55501	5.0
82773	82802	5.0
98919	99066	5.0
98623	98470	5.0
110830	110874	5.0
107475	107435	5.0
109036	109043	5.0
112089	112088	5.0
58946	59060	5.0
77036	76333	15.0
58962	58844	15.0
105555	105508	5.0
54841	54824	5.0
47643	47606	5.0
111863	111802	5.0
109258	109260	5.0
109458	109452	5.0
63435	63463	5.0
81575	81823	5.0
85615	85646	5.0
93837	93937	5.0
64514	64284	5.0
86407	86493	5.0
105456	105480	15.0
96688	96600	5.0
85632	85577	5.0
94909	94748	5.0
95418	95494	5.0
95009	94993	5.0
83125	83300	5.0
65464	65465	5.0
69743	69731	15.0
83998	83909	5.0
82820	83029	5.0
75893	76001	5.0
64387	64405	5.0
79804	79794	5.0
64209	64478	5.0
68700	68877	5.0
68877	68700	5.0
64370	64474	5.0
86107	86049	5.0
85577	85495	5.0
95872	95906	5.0
77689	77538	5.0
76811	76995	5.0
89996	90045	5.0
96638	96755	5.0
77386	77489	5.0
64550	64486	5.0
64570	64541	5.0
64898	64843	5.0
95900	95735	5.0
100323	100345	5.0
100240	100299	5.0
100299	100240	5.0
96677	96766	5.0
80961	81262	5.0
81262	80961	5.0
80329	80685	15.0
71241	71519	5.0
80621	80258	15.0
60963	60864	5.0
77420	77692	5.0
77692	77420	5.0
111729	111675	15.0
65276	65246	5.0
97437	97574	5.0
61298	61185	5.0
61182	61290	5.0
94288	94349	5.0
84708	84724	5.0
83687	83655	5.0
84724	84789	5.0
77583	77464	5.0
85653	85709	5.0
90087	90231	5.0
90231	90330	5.0
82467	82820	5.0
82820	82467	5.0
88622	88822	5.0
96624	96677	5.0
85824	86010	15.0
105180	105186	5.0
102107	102143	15.0
66276	66386	5.0
63464	63292	5.0
64513	64221	5.0
59010	59194	15.0
68689	68645	5.0
78014	78026	5.0
77978	78060	5.0
86377	86205	5.0
71040	71185	5.0
86205	86012	5.0
95783	95708	5.0
95708	95783	5.0
76639	76735	5.0
65162	65662	15.0
65889	65775	5.0
74598	74499	15.0
94496	94589	5.0
77531	77686	5.0
70208	69640	25.0
69640	70208	35.0
85645	86384	15.0
75382	75205	5.0
76852	76979	5.0
91816	91647	5.0
74961	75369	15.0
94616	94518	5.0
90148	90200	5.0
90132	90072	5.0
86791	86912	5.0
88114	88159	5.0
83716	83810	5.0
80601	80630	5.0
80630	80601	5.0
95844	95994	15.0
95994	95844	5.0
71185	71241	5.0
71189	71003	5.0
80553	80287	5.0
80287	80553	5.0
79945	80048	5.0
74519	74099	5.0
74099	74519	15.0
70975	71185	5.0
74821	75041	5.0
75041	74821	5.0
76909	76716	5.0
76716	76909	5.0
71234	71189	5.0
80573	80273	15.0
80273	80573	15.0
85645	85624	5.0
85671	85646	5.0
85646	85671	5.0
85577	85555	5.0
81262	81425	5.0
81425	81262	5.0
71536	71234	5.0
71472	71182	15.0
80287	80048	5.0
80048	80287	15.0
80273	79930	15.0
79930	80273	15.0
85555	85517	5.0
85517	85555	15.0
72279	72079	15.0
72079	72279	15.0
85624	85587	5.0
85587	85624	5.0
79494	79086	15.0
77184	76909	15.0
76909	77184	15.0
74686	74821	5.0
74821	74686	15.0
79593	79494	5.0
74519	74905	5.0
74905	74519	5.0
79086	78734	15.0
72442	72279	5.0
72279	72442	5.0
85672	85625	15.0
85625	85672	5.0
85577	85587	5.0
[truncated: 15,808 more rows]
