# Supplementary material for: Graph-based ahead monitoring of vulnerabilities in large dynamic transportation networks
Source: PLoS One. 2021 Mar 24;16(3):e0248764. doi: 10.1371/journal.pone.0248764 (PMC7990197; doi:10.1371/journal.pone.0248764)
Supplement: S3 Data — (ZIP) [file pone.0248764.s004.zip › rhone_obs_01_wc.csv]

87297	87253	5.0
69087	69040	5.0
68519	66864	15.0
63991	63598	5.0
66872	68526	25.0
80006	80228	5.0
78217	78175	5.0
104537	104518	5.0
83221	83406	5.0
83394	83203	5.0
92962	92989	5.0
85691	85661	5.0
67664	67690	5.0
73267	73302	5.0
90854	90752	5.0
96382	96333	85.0
65180	65242	5.0
91416	91364	5.0
93302	93605	5.0
93605	93302	15.0
96548	96464	5.0
79986	79655	15.0
79655	79986	5.0
86021	86001	5.0
86027	85845	5.0
86001	85838	5.0
85263	85091	5.0
102188	102212	5.0
79876	79775	5.0
81698	81890	5.0
85326	85263	5.0
76986	77170	15.0
79655	79980	15.0
79980	80368	15.0
79986	80374	5.0
80374	79986	15.0
71189	70975	5.0
79655	79611	5.0
85719	85691	5.0
77194	77448	15.0
78109	78529	5.0
78529	78109	5.0
80007	79655	5.0
80380	80007	15.0
69510	69002	15.0
84019	84039	5.0
79526	79568	5.0
79496	79526	5.0
79527	79497	5.0
79497	79464	5.0
85718	85769	5.0
85581	85636	5.0
74469	75246	5.0
93159	91717	25.0
87978	88542	5.0
75082	74545	5.0
80260	79735	15.0
80487	80260	5.0
111189	111175	5.0
59167	54053	65.0
69358	68670	15.0
64572	65047	5.0
111175	110982	15.0
61596	59167	35.0
109319	106263	85.0
62759	61596	15.0
69525	69358	5.0
79085	78217	15.0
79975	79159	15.0
79141	80006	15.0
78175	74736	45.0
69055	75984	85.0
75984	78212	25.0
80260	80364	25.0
78258	78565	5.0
74736	69261	85.0
104518	104376	25.0
94877	93999	15.0
96023	95946	5.0
83727	83394	5.0
95914	96015	5.0
96843	96182	15.0
94684	95654	15.0
92582	92333	5.0
83406	83797	5.0
95115	95477	15.0
96182	94877	25.0
95946	95470	25.0
93655	94684	15.0
95534	95914	15.0
96015	96179	15.0
95654	96822	25.0
51157	51236	5.0
51278	51191	5.0
81708	81822	25.0
81886	81770	15.0
91790	91491	5.0
92333	91790	15.0
91491	91210	5.0
92167	92962	15.0
70085	71276	15.0
70173	71276	15.0
94982	94409	15.0
104435	104540	15.0
73124	73152	5.0
73234	73177	5.0
73467	73234	15.0
73152	73453	15.0
82072	81832	5.0
61138	61369	15.0
92667	92666	5.0
60567	60581	5.0
76899	76924	5.0
95627	95589	5.0
29321	29235	5.0
87864	87969	5.0
108076	108199	5.0
74780	74797	25.0
67812	67866	15.0
82056	82140	5.0
83002	82978	5.0
88347	88411	5.0
112568	74834	5.0
74827	74928	15.0
53231	53254	5.0
107970	107900	5.0
82778	82581	5.0
59775	59597	5.0
75978	76197	5.0
109243	109259	5.0
75092	75055	5.0
68844	68903	5.0
81236	81828	25.0
92356	92465	5.0
91314	91419	5.0
91419	91791	5.0
74979	75360	25.0
69952	69954	5.0
51103	51143	5.0
73204	73239	5.0
77190	77036	5.0
77036	77190	25.0
96309	96355	5.0
82246	82159	5.0
61254	61129	15.0
59933	59883	5.0
73239	73249	5.0
77199	77234	5.0
75407	75092	15.0
94802	94824	5.0
85464	85522	5.0
75055	74907	15.0
74877	74780	15.0
90687	90778	5.0
90687	90658	5.0
96701	95627	45.0
75057	74983	5.0
61371	61254	5.0
74834	74827	15.0
99969	100014	5.0
73139	73162	5.0
110945	110949	35.0
85373	85272	25.0
90677	90282	15.0
66809	67050	15.0
82308	82140	5.0
61514	61428	5.0
61108	61138	5.0
90997	90896	15.0
96293	96914	25.0
107970	108076	5.0
59803	59567	5.0
74910	75035	5.0
90469	90591	5.0
90449	90411	5.0
90831	90968	5.0
74659	74868	5.0
74934	75057	5.0
61514	61548	5.0
74928	74955	5.0
61091	61103	5.0
95646	95754	5.0
86145	86305	5.0
109121	109126	5.0
85953	85848	5.0
82444	82407	5.0
60577	60519	5.0
91702	91454	5.0
97431	97369	15.0
72473	72452	5.0
90323	90586	5.0
96355	96433	5.0
77304	77190	5.0
94807	94896	5.0
97427	98334	35.0
109142	109141	5.0
63942	63857	5.0
52894	52857	5.0
90591	90681	5.0
90711	90714	5.0
82404	82323	5.0
92465	92537	5.0
75057	75295	5.0
75295	75057	5.0
92768	92762	5.0
69954	70008	5.0
74955	74972	5.0
73083	73139	5.0
97405	97369	5.0
95754	96293	25.0
83580	83367	15.0
82422	82308	5.0
90423	90238	5.0
90238	90423	15.0
91142	90997	15.0
92692	92693	25.0
75500	75547	5.0
97446	97456	15.0
74878	74877	5.0
90238	89925	5.0
89925	90238	15.0
91454	91142	25.0
92112	91702	15.0
109728	109699	5.0
73467	73392	5.0
97301	97344	5.0
77190	77239	5.0
61129	61121	5.0
76992	76965	5.0
87673	87853	5.0
105183	105092	5.0
109275	109267	5.0
97440	97431	5.0
74937	74911	55.0
74891	74910	5.0
90681	90711	5.0
63354	63034	15.0
90968	91156	5.0
91791	92356	15.0
75360	74904	25.0
108107	108563	25.0
76690	76379	5.0
92714	92725	15.0
73331	73344	5.0
73156	73204	5.0
97405	97451	25.0
90586	90831	15.0
53216	53231	5.0
59956	59890	5.0
107900	107830	15.0
81832	81236	15.0
75859	75407	15.0
105281	105361	15.0
100006	99964	5.0
107770	107556	15.0
107556	107770	15.0
68903	68996	5.0
34925	34851	5.0
90626	90449	5.0
60568	60577	15.0
92550	92112	15.0
75978	75500	15.0
75708	75516	5.0
73344	73215	5.0
73396	73239	15.0
82159	82072	5.0
77295	77265	5.0
77043	76992	5.0
97807	97485	15.0
97514	97807	25.0
76093	75859	15.0
81828	82056	5.0
82444	82577	5.0
90896	90677	15.0
92704	92714	5.0
53254	53216	5.0
74797	74883	5.0
77021	77205	15.0
76333	76248	5.0
85412	87081	25.0
87045	85458	25.0
95530	95524	5.0
51348	51340	5.0
78108	78317	15.0
77881	77788	15.0
79968	79867	5.0
67169	67153	5.0
75267	75155	15.0
78086	78176	5.0
112583	71135	5.0
83542	83590	5.0
85535	85479	5.0
85735	85749	5.0
112589	66235	15.0
112590	66022	295.0
70881	70858	5.0
64273	64250	5.0
75644	75813	5.0
77742	78108	15.0
77559	77742	15.0
77733	77674	5.0
77674	77733	5.0
76532	76529	35.0
81493	81785	15.0
78157	78783	15.0
77877	78157	5.0
76823	77544	15.0
82742	82908	5.0
84544	84771	15.0
80507	80337	5.0
83051	83043	5.0
86232	86272	15.0
89503	89614	95.0
53462	53431	5.0
70855	70749	5.0
70713	70605	5.0
69072	69120	5.0
67251	67549	5.0
71681	71439	5.0
68538	68684	15.0
67153	67141	5.0
75243	75326	5.0
63549	63783	15.0
71176	71064	5.0
74911	74818	5.0
70991	70889	5.0
65033	65000	15.0
73169	73131	5.0
96397	96314	5.0
73339	73318	5.0
72717	72685	5.0
78607	79101	25.0
77657	77727	5.0
111655	111695	5.0
75867	75916	15.0
82838	83020	15.0
105579	105575	5.0
97705	97869	15.0
95119	95077	5.0
62987	63019	5.0
63328	63340	15.0
63340	63328	15.0
72122	72250	15.0
72250	72122	45.0
75006	75100	5.0
75648	75916	25.0
77630	77599	5.0
78317	78286	5.0
78720	78753	5.0
78753	78720	5.0
79396	79123	15.0
84200	83975	15.0
85193	85225	5.0
89289	89316	5.0
89316	89355	5.0
90430	90398	5.0
90575	90590	5.0
92326	92242	5.0
91412	91407	5.0
91594	91549	5.0
92184	92027	15.0
89739	89748	5.0
92772	92813	5.0
91970	92520	25.0
90725	90884	15.0
90718	90740	5.0
95151	95186	5.0
101933	101818	55.0
90583	90613	5.0
95989	95896	5.0
96073	96023	5.0
99120	99294	85.0
98178	98122	15.0
78150	78168	5.0
71083	71199	5.0
71144	71083	15.0
95624	95396	15.0
95182	95382	15.0
60988	60948	5.0
95275	95243	15.0
99321	99338	5.0
91479	91546	5.0
60964	60774	15.0
60774	60964	25.0
65185	65180	5.0
62857	62970	5.0
59296	59312	5.0
59971	60522	55.0
60522	59971	25.0
86433	86204	55.0
72127	72133	5.0
80231	79934	25.0
80316	80523	25.0
67510	67528	5.0
78874	78793	5.0
75395	75289	5.0
55844	55670	15.0
76077	75666	15.0
75666	76077	15.0
89985	89693	25.0
62885	62892	5.0
94249	94211	5.0
60285	60342	5.0
60342	60285	5.0
71270	71291	5.0
65238	65427	5.0
72040	72477	15.0
67739	67684	5.0
67141	67116	5.0
67116	67141	5.0
70895	70955	5.0
70198	70174	5.0
69757	69536	5.0
71795	71737	5.0
64191	64056	25.0
52786	52727	5.0
52727	52665	5.0
88298	88176	15.0
92929	92898	15.0
69972	69792	35.0
69792	69972	35.0
93727	93457	5.0
61013	61138	5.0
62906	62970	5.0
72325	72489	5.0
85302	85265	5.0
67380	67373	5.0
88993	89428	25.0
89428	88993	65.0
93256	93185	5.0
84428	84437	5.0
98100	98979	35.0
80592	80597	5.0
79788	79856	5.0
74063	74099	5.0
73824	73951	15.0
74065	73990	5.0
73951	73990	5.0
76900	76907	5.0
84658	84718	25.0
88570	87124	25.0
77513	78101	25.0
78294	78150	15.0
91706	91892	5.0
77644	78226	5.0
97435	96051	45.0
74099	74065	5.0
74065	74132	15.0
74051	74132	15.0
76439	76668	5.0
93045	92691	25.0
81890	82046	5.0
85134	84541	15.0
84541	85134	25.0
75041	74650	25.0
82271	82211	15.0
83413	83421	5.0
89061	88594	45.0
89355	89314	5.0
93029	93045	15.0
93045	93029	15.0
84899	84644	15.0
85825	85887	15.0
80999	80931	5.0
80931	80999	45.0
80894	80930	5.0
67064	67041	5.0
66982	67041	15.0
67112	67611	15.0
67611	67112	15.0
96204	96073	25.0
90196	90179	5.0
93593	93631	5.0
69596	69556	5.0
72062	72056	5.0
72128	72062	5.0
69126	69164	5.0
71040	70975	5.0
74621	74492	5.0
75567	75457	5.0
72133	72128	5.0
72067	72127	5.0
75860	76502	15.0
76760	76504	5.0
75422	75461	15.0
76502	77911	25.0
66330	65894	15.0
65894	66330	15.0
66555	66941	5.0
73318	73261	5.0
73985	74063	5.0
73951	73985	5.0
78688	78874	15.0
86203	86173	5.0
91728	91394	65.0
72016	72040	15.0
70685	70800	15.0
84446	84451	15.0
85903	85298	205.0
66320	66273	15.0
101164	101155	5.0
101171	101164	5.0
63963	63611	5.0
93963	93727	5.0
82924	82716	5.0
99743	99526	15.0
83227	83255	5.0
83124	82681	5.0
81078	81022	15.0
83197	83237	15.0
83237	83260	25.0
90828	90447	65.0
54884	54960	5.0
83145	83169	15.0
88488	88459	5.0
69545	69592	5.0
79126	79225	5.0
87252	87260	5.0
87260	87238	15.0
87238	87260	15.0
87949	87954	5.0
88007	88020	5.0
87954	88007	5.0
87985	87949	5.0
88020	87985	5.0
76902	77252	25.0
93742	93773	15.0
95551	95552	5.0
69264	69464	35.0
69464	69264	65.0
86605	86352	15.0
60378	60290	5.0
83255	83278	5.0
70002	70125	5.0
70429	70378	5.0
70812	70734	5.0
74463	74377	5.0
77664	77882	15.0
79473	79164	5.0
79164	79473	15.0
79449	79288	15.0
79437	79310	35.0
80745	80794	15.0
83395	83413	5.0
83640	83564	15.0
84404	84384	5.0
86031	86231	5.0
88065	88101	5.0
89314	89289	5.0
89823	89959	5.0
91381	90934	15.0
90934	91381	15.0
90945	91055	5.0
93044	92993	15.0
86156	86345	25.0
58694	58735	5.0
63825	63731	5.0
108688	108668	5.0
82626	82535	5.0
82535	82626	5.0
84040	84293	15.0
86126	86362	35.0
88417	88702	15.0
88702	88417	15.0
90787	90774	5.0
90648	90617	5.0
86204	86288	5.0
85748	85756	5.0
89445	89524	5.0
88303	88218	15.0
87065	86934	15.0
86934	87065	15.0
84961	84968	5.0
80601	80557	5.0
72127	72251	5.0
67516	67510	5.0
111531	111551	15.0
86461	86452	35.0
79495	79502	5.0
79944	79951	15.0
78102	78108	5.0
75408	75393	15.0
75549	75644	15.0
75581	75666	5.0
82617	82562	5.0
85376	85547	5.0
85547	85718	15.0
81284	81327	15.0
83989	84096	15.0
85503	85326	5.0
83211	83417	25.0
70845	70882	5.0
67471	67260	15.0
67260	67471	15.0
69274	69456	15.0
73921	73945	25.0
76857	76740	5.0
76740	76782	5.0
71973	71915	5.0
70901	70955	5.0
68468	68493	5.0
68493	68583	5.0
71865	71895	5.0
67677	67471	5.0
67471	67677	15.0
67185	67175	5.0
67185	67634	15.0
67634	67185	15.0
69456	69545	5.0
66859	67175	15.0
65879	65894	5.0
71377	71490	5.0
72016	71973	5.0
70901	70895	5.0
69153	69252	5.0
70174	69757	15.0
67739	67693	5.0
67838	67888	5.0
67693	67677	5.0
70063	70237	5.0
70447	70269	15.0
67175	67169	5.0
70237	70447	15.0
70198	70183	15.0
90343	90258	5.0
92661	92688	5.0
90902	90920	15.0
93146	93154	5.0
60831	61013	15.0
61300	61121	5.0
73090	73131	5.0
81633	81698	5.0
96564	96934	15.0
91938	91865	5.0
94824	94879	5.0
67628	67719	15.0
73458	73317	35.0
60274	60637	75.0
61653	61701	25.0
59349	59777	25.0
59777	59349	25.0
63098	63017	5.0
73131	73161	5.0
73139	73090	5.0
61390	61304	5.0
61281	61482	5.0
60905	60977	5.0
61805	61713	5.0
61713	61868	5.0
53410	53578	15.0
93110	93071	5.0
92172	92141	5.0
103853	103736	45.0
99232	98910	15.0
78898	79254	25.0
81758	81425	15.0
84072	84128	15.0
81550	81644	5.0
74193	74016	5.0
76764	76752	5.0
62211	62506	15.0
62506	62211	15.0
74040	74016	5.0
72464	72482	5.0
65504	65435	5.0
65596	65504	5.0
71147	71146	5.0
74641	74673	5.0
95459	95578	5.0
92930	92945	35.0
91415	91451	5.0
66278	65670	15.0
86873	87179	45.0
76465	76409	5.0
86661	86638	15.0
100130	99850	35.0
98670	98858	15.0
96211	96112	25.0
88298	88452	15.0
89851	90229	25.0
82758	82785	5.0
83183	83202	5.0
83072	83098	15.0
85381	85391	5.0
85453	85402	5.0
87862	88581	25.0
84813	85012	25.0
80407	80430	5.0
76405	76761	5.0
76761	76828	5.0
77915	77765	5.0
77765	77915	5.0
79259	79341	5.0
78142	78227	5.0
78227	78142	5.0
79772	79891	5.0
76907	77163	15.0
76389	76366	5.0
76907	76474	15.0
79850	79787	5.0
79206	79319	5.0
75599	75873	5.0
93874	93893	5.0
79620	79576	5.0
79576	79620	5.0
60953	60977	5.0
84437	84429	5.0
79039	79187	5.0
90589	90689	5.0
82926	82957	15.0
83031	83053	35.0
78283	78551	15.0
73392	73344	5.0
92083	92321	15.0
81569	81633	5.0
78275	78565	5.0
76668	76852	5.0
76668	77163	15.0
82974	83017	15.0
83081	83061	15.0
79380	79341	5.0
82957	82974	15.0
73866	73985	15.0
74891	74817	5.0
95946	95672	15.0
91299	91457	15.0
91491	91299	5.0
74132	74339	15.0
73990	74051	5.0
73838	73951	25.0
64479	64698	15.0
75480	75499	45.0
86301	86334	25.0
90020	90013	5.0
92247	92132	5.0
81429	81565	65.0
81565	81429	25.0
78030	78086	5.0
70199	70399	5.0
90648	113073	5.0
113073	90774	15.0
90774	113074	15.0
113074	90648	25.0
90648	113075	15.0
113075	90774	15.0
90774	113076	5.0
113076	90648	5.0
67092	67064	5.0
66227	66266	5.0
69273	69317	25.0
69317	69273	25.0
85220	85134	5.0
72251	72342	5.0
72251	72133	5.0
74818	74878	5.0
101910	101729	35.0
101729	101910	35.0
69545	69464	5.0
63328	62969	25.0
59349	59365	5.0
100741	100910	55.0
100910	100741	45.0
94228	94219	5.0
95551	95514	15.0
59312	59349	5.0
63895	64084	15.0
63890	63505	55.0
63505	63890	65.0
95350	95272	15.0
79754	79868	15.0
67575	67569	5.0
89127	88350	75.0
78407	78390	35.0
79801	79881	5.0
91031	90945	15.0
91546	91731	5.0
91731	91546	5.0
83478	83520	5.0
90882	90902	15.0
82970	83093	5.0
80556	80697	5.0
86626	86221	15.0
98979	99232	5.0
106305	106245	15.0
75367	75411	5.0
65899	65734	5.0
95338	95213	5.0
71058	71143	25.0
71058	70991	5.0
93253	93018	15.0
111406	111397	35.0
94954	95196	35.0
85559	86297	15.0
62419	62446	15.0
82949	83120	15.0
83120	82949	15.0
97428	97377	5.0
97355	97428	5.0
95265	95446	15.0
95446	95265	25.0
95446	95696	45.0
95696	95446	75.0
72066	71891	5.0
83120	83255	15.0
96071	95948	15.0
95948	96071	5.0
95696	95799	25.0
95948	95807	25.0
73328	73264	5.0
68640	68269	5.0
67380	67412	5.0
69233	68640	15.0
66941	67126	5.0
61103	60831	25.0
68695	68458	45.0
63929	63941	15.0
66875	66865	15.0
61013	61108	35.0
63941	63933	5.0
63675	63661	5.0
67706	67942	15.0
64410	64414	5.0
67649	66817	25.0
61129	61281	5.0
63966	64042	5.0
60334	60610	5.0
51127	51274	5.0
75178	75173	25.0
76160	76502	25.0
90122	90196	15.0
86184	86183	5.0
84968	85072	15.0
85072	84968	15.0
85749	85650	5.0
85845	85825	5.0
85111	85160	5.0
94357	94328	5.0
92010	92016	5.0
87155	87126	5.0
87622	87079	25.0
87650	87788	5.0
76130	76074	5.0
93196	93215	5.0
78889	79571	25.0
79440	79380	5.0
79421	79470	5.0
83893	83936	5.0
84053	84024	5.0
84879	84978	35.0
84978	84879	35.0
85368	85099	25.0
89445	89120	65.0
89445	89363	35.0
89690	89678	65.0
88285	88334	5.0
92688	92759	25.0
87427	87650	15.0
87996	87771	5.0
88218	88125	15.0
87577	88100	15.0
94354	94396	5.0
80741	80835	15.0
91630	91556	15.0
91293	91318	5.0
91792	92097	15.0
98737	99010	85.0
97800	97465	15.0
97465	97800	115.0
94908	94260	15.0
94260	94908	25.0
94908	95540	15.0
95540	94908	25.0
94260	93428	25.0
93428	94260	25.0
93428	93078	15.0
93078	93428	5.0
76504	75574	45.0
77759	76760	15.0
79176	79175	5.0
79175	79176	5.0
79577	79589	5.0
69636	69233	15.0
85118	85052	15.0
85052	85118	5.0
75410	75492	5.0
75492	75562	15.0
75539	75562	5.0
75605	75562	5.0
75410	75422	5.0
75411	75410	5.0
75457	75411	5.0
75666	75605	5.0
77108	76799	5.0
90892	90787	5.0
77823	77743	5.0
77449	77307	5.0
91953	91936	5.0
91936	91953	15.0
78889	79087	15.0
79233	78956	15.0
91923	91864	15.0
91864	91923	15.0
71604	71614	5.0
80222	80549	15.0
80549	80222	15.0
78874	78889	5.0
92181	92200	5.0
93088	93071	5.0
93555	93215	15.0
81327	81352	5.0
73039	73090	5.0
90952	90940	5.0
83610	83639	5.0
90114	90124	5.0
85025	84995	5.0
85052	85067	15.0
85067	85052	25.0
88134	88091	5.0
86106	86045	5.0
73266	73317	15.0
74691	74710	5.0
83989	84072	5.0
84092	84072	5.0
83754	83793	5.0
83915	83958	5.0
85585	85944	5.0
85486	85535	5.0
85462	85385	55.0
82534	82380	15.0
83360	83416	5.0
85228	85246	5.0
71212	71147	5.0
70416	70429	5.0
79087	79496	15.0
91437	91385	25.0
90599	90579	5.0
81592	81609	5.0
80903	81009	25.0
76416	76370	5.0
75499	75539	25.0
79464	79233	15.0
79341	79421	5.0
91763	91970	5.0
83990	84019	15.0
84039	84096	5.0
95527	95538	5.0
95201	95410	5.0
95410	95201	5.0
94784	94830	15.0
94691	94772	15.0
96205	96375	5.0
93181	93146	5.0
93215	93222	5.0
93222	93181	5.0
72262	72586	25.0
74818	73993	25.0
71314	71335	5.0
92181	92293	25.0
93819	93768	5.0
93768	93800	5.0
92163	92181	5.0
90329	90258	5.0
82253	82131	5.0
91277	91486	5.0
91764	91720	15.0
91720	91555	15.0
92520	92772	15.0
92704	92610	5.0
90696	90707	5.0
90682	90329	15.0
79176	79485	15.0
79485	79176	25.0
80897	80798	15.0
80798	80897	15.0
80931	80897	5.0
79187	79567	25.0
80897	81077	15.0
77789	77801	5.0
78323	78351	5.0
71267	71147	5.0
85582	85462	25.0
70747	70899	5.0
70685	70763	5.0
70899	70800	15.0
70800	70899	5.0
85051	85138	25.0
73657	73431	15.0
76365	76459	5.0
96008	96680	25.0
96008	95605	25.0
85400	85416	15.0
85367	85400	25.0
88679	88314	45.0
87126	86941	5.0
87271	87243	5.0
87352	87274	5.0
87427	87327	5.0
86603	86555	15.0
86614	86588	5.0
86588	86614	5.0
86614	86664	5.0
87274	87327	15.0
92780	92790	5.0
92759	92688	5.0
97465	96680	45.0
96680	97465	25.0
85138	85253	25.0
86664	86941	5.0
86941	86664	15.0
74907	75392	35.0
92059	91997	15.0
90761	91197	35.0
90229	90637	25.0
92141	92273	15.0
91936	92141	15.0
92614	92617	5.0
91197	91277	5.0
98168	98737	25.0
84319	84504	15.0
89180	89851	35.0
88885	89180	15.0
99321	99499	35.0
95599	95577	5.0
96486	96525	5.0
72717	72468	15.0
73105	73163	5.0
73023	72870	5.0
78767	78283	25.0
75443	75408	15.0
88762	88885	5.0
75521	75554	5.0
74874	74959	5.0
75825	75407	25.0
73789	73707	5.0
87788	87937	5.0
87126	87275	5.0
95151	95201	5.0
90006	90013	5.0
90027	90020	5.0
90020	90027	5.0
86352	85905	15.0
69792	69769	5.0
85838	85756	5.0
85756	85735	5.0
85760	85532	35.0
85379	85308	5.0
80215	80198	5.0
80222	79889	25.0
74134	74384	15.0
74124	73814	15.0
71335	71919	25.0
70429	70290	5.0
70664	70594	5.0
70743	70664	5.0
70594	70403	15.0
70403	70594	15.0
77733	77707	15.0
77707	77733	45.0
73318	73298	25.0
73131	73156	5.0
80545	80495	5.0
80197	80198	15.0
79457	79134	5.0
80215	80224	15.0
74016	74040	5.0
73458	73607	5.0
81906	82021	5.0
82594	82650	5.0
82650	82594	5.0
82650	82626	5.0
85887	85839	5.0
75562	75567	5.0
80790	80866	5.0
82028	82004	5.0
81226	81284	25.0
75414	75592	15.0
75414	75521	5.0
75464	75340	5.0
75549	75443	25.0
75539	75581	5.0
75402	75363	5.0
75393	75402	5.0
75378	75408	15.0
75567	75549	5.0
87031	87079	5.0
86930	87031	5.0
87031	86930	5.0
85255	85198	15.0
85204	85310	165.0
85263	85324	15.0
85091	84657	5.0
85775	85824	15.0
85525	85733	5.0
83036	82878	5.0
83306	83355	5.0
83252	83660	15.0
84846	84802	5.0
103231	103399	15.0
99775	99743	5.0
101039	101007	15.0
101828	101842	5.0
100910	101015	25.0
101015	100910	25.0
99798	99805	5.0
106972	106817	5.0
107155	107100	5.0
101007	101000	5.0
111358	111365	5.0
69654	69361	5.0
67772	68499	45.0
92017	92042	5.0
92004	92017	5.0
73282	72894	15.0
72894	73282	15.0
59319	59294	5.0
68833	68966	5.0
60842	60795	5.0
60757	60794	5.0
68966	69291	5.0
68952	68966	5.0
64601	64600	5.0
64151	64005	15.0
62279	62381	5.0
61269	61390	5.0
50747	51063	5.0
65046	65028	5.0
66421	66261	15.0
66261	66421	15.0
61244	61159	5.0
63880	63858	5.0
63825	63896	5.0
63825	63847	5.0
50501	50450	5.0
63505	63695	15.0
63695	63505	15.0
62728	62835	5.0
62846	62728	5.0
63019	62934	5.0
67838	67684	15.0
66833	67684	35.0
67684	66833	25.0
62956	62885	15.0
63858	63731	5.0
67112	67092	15.0
67116	67112	5.0
66556	66330	5.0
62190	62230	5.0
58798	58410	75.0
88571	87862	25.0
85526	85453	5.0
85199	85133	5.0
85133	85062	5.0
92022	91969	5.0
93839	93980	5.0
94309	93980	35.0
93980	94309	495.0
78133	113645	5.0
113645	77802	5.0
83073	82970	15.0
79963	80204	55.0
82413	82348	5.0
79437	79963	45.0
79963	79437	35.0
79531	79679	5.0
84401	84408	5.0
84384	84401	5.0
84429	84404	5.0
84408	84428	5.0
84027	83977	5.0
83031	82994	5.0
88458	88488	5.0
95196	95192	35.0
93457	93314	5.0
73834	73833	115.0
74062	74202	5.0
81341	81299	5.0
81425	81341	15.0
98285	98247	5.0
93306	93324	5.0
93314	93285	5.0
93281	93284	5.0
98387	98178	15.0
80930	80873	5.0
72056	71983	5.0
85526	85564	5.0
86712	87019	15.0
87019	86712	5.0
84890	85522	15.0
85036	85149	5.0
91828	91969	35.0
91575	91730	5.0
78682	77973	25.0
79318	79313	5.0
97294	97004	5.0
80990	81011	5.0
78718	78704	15.0
78729	78718	5.0
70713	70831	5.0
70237	70198	5.0
83234	83249	5.0
81550	81483	5.0
75775	75664	5.0
71730	71738	5.0
69384	69536	5.0
91828	91868	5.0
90591	90894	25.0
71974	72011	5.0
72011	72067	5.0
71983	71928	5.0
69164	69139	5.0
69139	69108	5.0
81399	81294	5.0
81372	81524	5.0
81294	81253	5.0
70955	70713	5.0
81758	81415	15.0
78863	78366	65.0
70640	70705	5.0
83169	83197	25.0
82024	82288	5.0
90925	90796	5.0
90688	90762	5.0
82681	113707	5.0
95527	94877	35.0
91245	113715	5.0
91498	113717	5.0
113717	91473	5.0
113718	91498	5.0
113720	91566	5.0
91746	113723	5.0
113723	91714	5.0
91714	113724	15.0
113724	91746	15.0
84739	84813	5.0
91055	91031	5.0
77584	77527	5.0
79914	80021	5.0
80013	79895	5.0
63388	63517	5.0
68877	69116	5.0
69116	68877	5.0
76474	76389	5.0
73894	73778	5.0
73990	73894	15.0
79874	79945	5.0
76161	75274	35.0
75534	75267	5.0
78625	78541	5.0
85037	85017	5.0
80735	80603	25.0
77533	77366	15.0
77589	77387	15.0
69202	69203	5.0
74063	73877	75.0
73877	74063	45.0
62203	62180	5.0
78116	78252	15.0
77544	77381	15.0
78108	78019	5.0
90035	90416	35.0
83037	83078	5.0
94813	95182	45.0
87014	86666	15.0
95338	95195	25.0
94789	94809	5.0
95624	95602	15.0
93907	93936	5.0
92749	92961	45.0
81785	82133	5.0
82133	82391	15.0
91706	91578	15.0
78700	78283	5.0
73952	113761	25.0
113761	74213	25.0
68807	69800	55.0
69800	68807	65.0
85453	85504	15.0
85504	85453	25.0
79351	79103	5.0
78688	78567	5.0
85351	85359	5.0
85297	85133	5.0
85133	85297	15.0
83703	84055	5.0
72128	72317	5.0
81483	81506	5.0
80519	80940	15.0
81178	81360	5.0
91678	91731	35.0
89981	90042	5.0
89614	89685	5.0
70909	71058	5.0
75790	75867	5.0
73131	73022	25.0
60923	60992	5.0
60992	113777	45.0
60992	113778	25.0
60455	60285	45.0
60285	60455	55.0
64203	64487	75.0
63462	63744	45.0
66141	66162	15.0
59785	60103	15.0
62974	63335	35.0
69835	69174	15.0
69174	69835	75.0
93227	93299	15.0
93341	93364	5.0
93644	93537	15.0
92980	92972	35.0
67126	67373	45.0
73661	73838	15.0
73485	73661	5.0
90027	90122	5.0
85408	85890	5.0
85874	85458	5.0
73661	73866	5.0
73866	73661	15.0
68239	68334	5.0
67022	67131	15.0
96983	96863	25.0
73908	73921	5.0
82405	81634	55.0
85515	85564	15.0
88696	88602	5.0
102510	102502	5.0
83336	83478	5.0
62781	62446	15.0
89889	90013	5.0
76127	75828	245.0
75415	75363	5.0
74905	75160	5.0
75160	74905	5.0
75363	75160	5.0
76947	76986	5.0
80374	80546	5.0
80546	80374	5.0
105560	105622	15.0
77448	77462	5.0
80368	80527	5.0
80546	80380	15.0
75457	75415	5.0
75160	75367	5.0
70582	70712	25.0
70712	70582	25.0
68538	68364	185.0
68364	68538	35.0
79571	79611	5.0
87510	87818	5.0
87740	87045	25.0
87081	87510	5.0
89899	89913	25.0
63930	64092	15.0
98910	98094	35.0
59911	59893	15.0
59833	59911	5.0
63948	63929	15.0
110898	110892	5.0
67606	66435	15.0
63042	64440	15.0
64440	66586	25.0
64441	63510	15.0
67670	69055	15.0
63510	61837	25.0
66586	67670	15.0
69261	67606	25.0
66435	64441	35.0
110915	110898	5.0
69261	68088	15.0
72948	72925	5.0
83982	83978	5.0
65466	65331	5.0
94267	94297	5.0
94297	94470	5.0
94470	94297	5.0
83833	83842	5.0
82896	82972	5.0
83062	83009	65.0
85870	86079	25.0
82972	83062	15.0
86079	86301	15.0
32851	32659	5.0
112081	112025	25.0
83387	83401	5.0
83401	83456	5.0
111977	112018	15.0
111970	112009	5.0
66498	66546	15.0
110892	110593	25.0
112028	112020	5.0
74482	74227	15.0
80110	80141	15.0
54398	54346	5.0
71208	71211	5.0
75132	75183	15.0
75662	75629	5.0
86419	86667	15.0
86667	86419	35.0
96541	96635	5.0
96635	96541	15.0
97097	97122	5.0
96568	96569	5.0
71211	71180	5.0
96182	95599	25.0
105420	105507	15.0
111427	111460	15.0
59874	59865	5.0
59865	59884	5.0
74141	74512	15.0
89974	90010	55.0
90010	89974	55.0
98639	98780	5.0
111673	111659	15.0
95823	95852	5.0
66492	66579	5.0
105491	105420	25.0
61080	61052	5.0
77541	77587	5.0
78691	79181	15.0
79181	78691	15.0
76893	76923	5.0
52887	52898	5.0
75144	74918	35.0
98931	98943	5.0
79175	79397	15.0
88102	88290	35.0
98911	98904	5.0
77138	77297	5.0
83652	83733	15.0
74975	75050	15.0
74727	74975	15.0
75050	75132	15.0
75183	75417	25.0
74512	74727	15.0
94990	95000	5.0
98904	98854	5.0
94862	94897	5.0
114251	93659	15.0
92725	92785	5.0
98664	98972	95.0
75364	75144	25.0
88462	88600	5.0
84632	84774	5.0
86989	87115	95.0
84171	84252	15.0
98873	98911	5.0
73778	73707	5.0
76554	76489	5.0
74918	74703	25.0
74703	74482	15.0
103415	103399	5.0
105931	105950	5.0
74094	73856	15.0
73707	73888	45.0
73856	73732	55.0
73888	74141	15.0
80500	80530	5.0
71071	70984	95.0
82041	81960	5.0
59884	59874	5.0
77324	77281	5.0
70689	70657	5.0
92794	92778	5.0
73936	74051	15.0
100469	100538	5.0
100538	100621	5.0
102328	102311	5.0
99005	98871	5.0
69506	69673	5.0
68369	66709	25.0
73177	73212	5.0
74211	73597	25.0
65550	65824	5.0
75430	75373	5.0
59793	59772	5.0
74961	75403	15.0
66689	68357	25.0
73633	74248	25.0
77306	77296	5.0
74756	74961	5.0
73205	73135	5.0
73325	73463	5.0
65835	65576	5.0
74748	74498	5.0
75205	74985	5.0
73436	73242	5.0
73242	73205	5.0
75373	75205	5.0
74985	74748	5.0
65824	65989	5.0
66005	65835	5.0
73212	73325	5.0
98825	98974	5.0
93591	93278	5.0
97771	97847	5.0
98600	98554	5.0
97848	97772	5.0
93289	93596	15.0
111834	111896	5.0
111081	111095	5.0
111485	111602	5.0
103924	103904	5.0
103424	103756	5.0
99197	99259	5.0
103766	103437	5.0
98839	98982	5.0
103320	103252	5.0
105807	105778	5.0
95477	95534	5.0
94412	94265	5.0
91698	91851	5.0
95040	95012	5.0
92553	92489	5.0
91816	91672	5.0
93557	93660	5.0
96391	96414	5.0
96382	96352	15.0
92989	93141	5.0
92488	92554	5.0
93549	93448	5.0
95470	95384	5.0
94693	94579	5.0
93184	92986	5.0
82193	82043	5.0
82356	82378	5.0
82465	82447	5.0
90752	89606	15.0
89574	90841	15.0
83466	83433	5.0
92911	92909	5.0
93278	93210	5.0
93234	93225	5.0
77006	77098	5.0
84614	84624	5.0
99038	98901	5.0
73215	73325	5.0
111758	111806	5.0
57607	57733	5.0
105749	105780	5.0
84578	84585	5.0
74068	74050	5.0
77680	77861	5.0
74199	74517	5.0
74517	74199	5.0
71773	71796	5.0
74050	74045	5.0
54771	54739	5.0
73242	73083	5.0
74199	73671	15.0
73671	74199	15.0
84585	84591	5.0
68587	68633	15.0
105271	105237	5.0
85625	85616	5.0
74938	74973	5.0
86948	86938	5.0
75589	75544	5.0
57611	57487	5.0
49590	49605	5.0
107436	107474	5.0
55485	55798	5.0
85633	85617	15.0
85617	85633	25.0
80548	80452	5.0
59528	59588	5.0
86967	86982	5.0
57746	57612	5.0
111526	111488	5.0
92712	92707	5.0
92989	93099	5.0
111930	111907	5.0
92675	92674	5.0
110870	110825	5.0
55829	55501	5.0
98919	99066	5.0
103800	103731	5.0
98623	98470	5.0
107475	107435	5.0
53893	53832	5.0
59060	58946	5.0
77036	76333	15.0
109258	109260	5.0
81575	81823	5.0
83974	84086	5.0
85615	85646	5.0
85038	85142	5.0
93837	93937	5.0
79842	79750	5.0
68479	68561	5.0
64514	64284	5.0
96600	96688	15.0
104234	104287	5.0
100555	100649	5.0
85632	85577	5.0
94909	94748	5.0
95009	94993	5.0
83125	83300	5.0
69743	69731	15.0
83998	83909	5.0
82820	83029	5.0
75893	76001	15.0
68700	68877	5.0
68877	68700	5.0
85577	85495	5.0
91968	91925	5.0
91818	91637	5.0
77689	77538	5.0
76811	76995	5.0
82234	82069	15.0
77386	77489	5.0
64570	64541	5.0
95900	95735	5.0
100323	100345	5.0
100240	100299	5.0
100299	100240	5.0
96677	96766	5.0
86994	87080	5.0
80961	81262	5.0
81262	80961	5.0
80329	80685	15.0
71241	71519	5.0
80621	80258	15.0
77420	77692	5.0
111729	111675	5.0
111675	111729	5.0
97437	97574	5.0
64737	64826	5.0
61298	61185	5.0
61182	61290	5.0
58618	58613	5.0
64763	64826	5.0
83687	83655	5.0
84724	84789	5.0
85709	85744	5.0
85653	85709	5.0
90087	90231	5.0
90231	90087	15.0
90231	90330	5.0
90330	90231	5.0
98701	98676	5.0
82467	82820	5.0
82820	82467	5.0
88622	88822	5.0
85824	86010	5.0
105390	105434	5.0
102424	102419	5.0
64513	64221	5.0
59010	59194	15.0
68689	68645	5.0
71519	71550	5.0
86377	86205	5.0
78459	78492	5.0
71040	71185	5.0
86048	86127	5.0
86205	86012	5.0
95783	95708	5.0
95708	95783	15.0
82624	82656	5.0
76639	76735	5.0
76735	76639	5.0
65162	65662	25.0
65889	65775	5.0
74598	74499	15.0
94496	94589	5.0
77531	77686	5.0
78528	78294	5.0
85645	86384	15.0
75557	75382	5.0
75382	75205	5.0
76852	76979	5.0
91816	91647	5.0
74961	75369	15.0
94616	94518	5.0
90273	90342	5.0
90148	90200	5.0
96616	96742	5.0
83716	83810	5.0
80601	80630	5.0
95844	95994	5.0
95994	95844	15.0
71185	71241	5.0
71189	71003	5.0
80553	80287	5.0
80287	80553	5.0
79945	80048	5.0
74519	74099	5.0
74099	74519	5.0
70975	71185	5.0
74821	75041	5.0
75041	74821	5.0
76909	76716	5.0
76716	76909	15.0
80573	80273	15.0
80273	80573	15.0
85645	85624	5.0
85624	85645	5.0
85671	85646	5.0
85646	85671	5.0
85577	85555	5.0
81262	81425	5.0
81425	81262	5.0
71536	71234	5.0
71472	71182	25.0
80287	80048	5.0
80048	80287	15.0
80273	79930	15.0
79930	80273	15.0
85555	85517	5.0
85517	85555	15.0
72279	72079	15.0
72079	72279	15.0
85624	85587	5.0
79494	79086	5.0
77184	76909	15.0
76909	77184	15.0
74686	74821	5.0
74821	74686	25.0
79593	79494	5.0
74519	74905	5.0
74905	74519	5.0
79086	78734	5.0
72442	72279	5.0
72279	72442	5.0
85672	85625	15.0
85625	85672	15.0
85577	85587	5.0
80064	80329	5.0
77692	77775	5.0
80258	79919	5.0
94223	93993	5.0
71182	70846	5.0
77061	77420	15.0
77420	77061	15.0
80961	80630	15.0
80630	80961	5.0
76763	77054	5.0
77054	76763	15.0
77795	78109	5.0
78109	77795	5.0
76472	76763	5.0
76763	76472	15.0
88671	88738	15.0
69439	71725	75.0
71725	74259	115.0
74304	71947	85.0
75688	76708	35.0
71947	69486	115.0
76729	75715	15.0
96583	96611	5.0
96547	96511	5.0
96545	96583	5.0
70942	70969	5.0
75916	75950	15.0
68564	68299	5.0
75658	76439	25.0
68992	69017	5.0
76734	75726	25.0
85026	85232	15.0
77492	77473	15.0
84462	84889	5.0
83936	84039	45.0
75289	75062	25.0
70906	70942	5.0
84820	84844	5.0
75306	75289	5.0
69551	68235	25.0
77473	77444	35.0
84844	84854	5.0
85198	85026	45.0
85026	84998	15.0
83356	83363	5.0
83735	83740	5.0
83514	83533	5.0
75297	75005	15.0
76482	76707	15.0
85546	85718	15.0
86412	86411	25.0
84889	84899	15.0
85769	85791	5.0
84870	84889	25.0
83349	83356	5.0
83356	83507	35.0
96550	96571	5.0
70957	70937	5.0
79853	79836	15.0
79836	79821	15.0
71000	70957	5.0
75062	75036	5.0
65244	65149	5.0
96559	96547	5.0
75652	76676	25.0
76746	75751	65.0
76780	75759	55.0
74939	77373	45.0
72920	74939	75.0
77514	79314	65.0
79320	77515	45.0
77421	72444	175.0
69673	69817	5.0
97802	97445	35.0
97732	97802	45.0
94290	94486	5.0
97445	97895	15.0
97548	97706	15.0
98871	98831	5.0
50571	51970	25.0
97706	97732	15.0
99245	99005	15.0
94727	95004	25.0
60518	60310	5.0
58614	58902	45.0
59750	59822	5.0
65576	64416	15.0
74289	74417	15.0
75403	75551	5.0
60244	60663	15.0
60872	61639	15.0
64326	64254	5.0
76388	74487	55.0
61639	62622	15.0
64416	63682	15.0
76708	76728	5.0
77345	76834	15.0
74498	74465	5.0
74075	73467	35.0
62684	61598	25.0
64556	65537	15.0
66187	66689	5.0
76706	76984	5.0
76834	76750	5.0
59882	59807	5.0
63810	64326	25.0
63682	63810	25.0
64103	62684	35.0
59822	60244	25.0
74248	74339	5.0
73597	73478	5.0
69475	68965	15.0
69357	69439	5.0
62622	64113	35.0
60310	59882	25.0
73478	73436	5.0
74339	76706	55.0
66709	66163	5.0
76750	76729	5.0
76984	77355	5.0
74365	74317	5.0
75715	75430	5.0
60775	60518	5.0
73453	74021	35.0
73463	73485	5.0
77296	76667	15.0
74465	74365	5.0
59498	59249	15.0
59772	59498	15.0
68357	68783	5.0
73135	73124	5.0
76667	76388	5.0
61598	60775	15.0
63937	63375	25.0
63375	64556	25.0
76728	77306	15.0
74259	74289	5.0
59413	59727	15.0
68965	68369	15.0
68783	69357	15.0
60663	60872	5.0
58975	58784	25.0
64113	64225	5.0
74487	74211	5.0
73485	73633	5.0
59249	59126	5.0
59126	58975	15.0
64290	63937	25.0
64254	64103	5.0
93596	94005	5.0
98604	98790	5.0
94599	96292	35.0
97772	97502	5.0
96292	98560	45.0
98871	98866	5.0
98363	99473	25.0
99587	99407	5.0
100071	100573	15.0
68726	69197	5.0
98554	96426	45.0
98834	98600	15.0
99234	98741	25.0
99030	98862	25.0
99407	98042	25.0
99473	99545	5.0
98866	99079	5.0
99647	99587	5.0
99545	99639	5.0
97502	96102	25.0
98790	99245	25.0
94024	94274	5.0
98741	98781	5.0
98042	97848	5.0
97847	98363	15.0
99639	100071	5.0
93988	93591	5.0
96426	95228	15.0
94576	94142	15.0
95228	94576	15.0
95564	97591	35.0
100614	99647	15.0
94142	94007	5.0
97591	97771	5.0
111303	111100	25.0
112045	112126	5.0
79140	79812	15.0
110982	110945	5.0
112177	112175	215.0
112126	112177	15.0
79692	79625	15.0
111095	111298	25.0
69441	68670	15.0
79785	79132	15.0
79625	79159	5.0
112175	112156	15.0
112156	112144	5.0
110949	110962	15.0
80397	79785	25.0
96102	95150	15.0
95004	95056	15.0
95150	94015	25.0
111950	112095	35.0
111319	111485	15.0
111896	112045	15.0
112142	112100	15.0
79812	80481	15.0
111602	111834	15.0
102747	102629	15.0
101375	100850	15.0
99259	99675	15.0
104920	105006	5.0
103007	103243	5.0
105778	105689	5.0
105650	105656	5.0
100850	99245	45.0
98982	99097	5.0
105863	105935	15.0
104870	104920	5.0
102856	102747	15.0
105558	105466	25.0
105466	103924	65.0
99124	99197	15.0
105053	105093	5.0
103308	103424	5.0
105675	105558	45.0
103923	105470	55.0
105548	105650	45.0
103252	102856	15.0
105093	105408	35.0
105470	105548	25.0
99097	99124	5.0
104826	104800	5.0
105402	105085	45.0
99675	101378	45.0
105036	105004	5.0
103437	103320	5.0
105935	105807	25.0
104909	104826	5.0
105408	105863	35.0
105000	104909	15.0
105085	105036	5.0
105762	105402	25.0
102629	101394	35.0
102740	103007	25.0
105827	105762	35.0
105689	105676	5.0
101398	102643	35.0
102643	102740	15.0
96352	96023	35.0
93246	92752	5.0
93241	93557	5.0
81576	81535	5.0
95384	95327	5.0
96138	96578	35.0
94706	95575	25.0
92752	92553	5.0
93660	93919	5.0
91672	91123	15.0
91190	91698	5.0
93565	94057	15.0
93141	93565	15.0
98415	98098	15.0
95327	95040	15.0
99055	99012	5.0
96611	96708	15.0
94579	94412	5.0
91851	92165	5.0
96511	96472	5.0
99438	98415	35.0
95012	94693	15.0
96708	96698	5.0
94943	93979	35.0
93448	93246	5.0
94265	93828	5.0
[truncated: 13,029 more rows]
