# Supplementary material for: Graph-based ahead monitoring of vulnerabilities in large dynamic transportation networks
Source: PLoS One. 2021 Mar 24;16(3):e0248764. doi: 10.1371/journal.pone.0248764 (PMC7990197; doi:10.1371/journal.pone.0248764)
Supplement: S3 Data — (ZIP) [file pone.0248764.s004.zip › rhone_obs_02_wc.csv]

70661	70496	5.0
69087	69040	5.0
68519	66864	25.0
64585	63991	5.0
69612	69525	5.0
64089	64572	5.0
66872	68526	25.0
80211	79975	5.0
80006	80228	5.0
104537	104518	5.0
83221	83406	5.0
83394	83203	5.0
94409	94384	5.0
82140	81969	15.0
73302	73331	5.0
81834	81969	5.0
67664	67690	5.0
73267	73302	5.0
73302	73250	5.0
96382	96333	15.0
65180	65242	5.0
93302	93605	15.0
96548	96464	5.0
79755	79874	5.0
79986	79655	15.0
79655	79986	5.0
86021	86001	5.0
86027	85845	5.0
86001	85838	5.0
85263	85091	5.0
79876	79775	5.0
76234	76391	5.0
76828	76995	5.0
80784	80960	5.0
80960	80784	5.0
85326	85263	5.0
76986	77170	5.0
79655	79980	15.0
79980	80368	5.0
79986	80374	5.0
80374	79986	5.0
71189	70975	5.0
79655	79611	5.0
79611	79655	5.0
85719	85691	5.0
77194	77448	15.0
78109	78529	5.0
78529	78109	5.0
80007	79655	5.0
80380	80007	15.0
69510	69002	15.0
84019	84039	5.0
79526	79568	5.0
79496	79526	5.0
79527	79497	5.0
79497	79464	5.0
85718	85769	15.0
85581	85636	5.0
74469	75246	5.0
93159	91717	25.0
69878	69623	5.0
95097	96013	75.0
69441	69622	5.0
69781	69884	5.0
80260	79735	15.0
69941	69676	5.0
80487	80260	5.0
59167	54053	85.0
63598	63354	5.0
69358	68670	15.0
111175	110982	15.0
61596	59167	35.0
109319	106263	105.0
62759	61596	15.0
79085	78217	15.0
79975	79159	15.0
79141	80006	15.0
78175	74736	45.0
69055	75984	95.0
75984	78212	25.0
80260	80364	25.0
78258	78565	5.0
74736	69261	95.0
104518	104376	25.0
104558	104586	5.0
104569	104537	5.0
94877	93999	15.0
96023	95946	5.0
83727	83394	5.0
95914	96015	5.0
94684	95654	15.0
92582	92333	5.0
83406	83797	5.0
95115	95477	15.0
95946	95470	25.0
93655	94684	15.0
95534	95914	25.0
92585	93384	15.0
96015	96179	15.0
93384	93655	5.0
95654	96822	25.0
40217	42573	45.0
81708	81822	15.0
81886	81770	15.0
91790	91491	5.0
92333	91790	15.0
91491	91210	5.0
92167	92962	25.0
70085	71276	25.0
70173	71276	15.0
94982	94409	15.0
104435	104540	15.0
73124	73152	5.0
73234	73177	5.0
73467	73234	5.0
73152	73453	15.0
105607	105668	15.0
61138	61369	15.0
92667	92666	5.0
76690	76933	5.0
76899	76924	5.0
108076	108199	5.0
74780	74797	15.0
67812	67866	5.0
83025	83037	5.0
83002	82978	5.0
52964	52995	5.0
60349	60205	35.0
92785	92783	5.0
74902	112568	5.0
74827	74928	25.0
107970	107900	5.0
85215	85258	25.0
59775	59597	25.0
76197	75978	5.0
77265	77205	5.0
80018	79546	15.0
75092	75055	5.0
60722	60665	15.0
92356	92465	5.0
91419	91791	15.0
60219	60220	5.0
60870	60733	15.0
73250	73230	5.0
73204	73239	5.0
77190	77036	5.0
96309	96355	5.0
61254	61129	5.0
60896	60401	15.0
59933	59883	5.0
59597	59787	55.0
92783	112569	5.0
77199	77234	5.0
75407	75092	15.0
94807	94778	5.0
85464	85522	5.0
75352	75377	5.0
75055	74907	25.0
74877	74780	15.0
90440	90469	5.0
90687	90778	5.0
96701	95627	55.0
61371	61254	5.0
74834	74827	15.0
99969	100014	5.0
92534	93384	25.0
60667	60219	25.0
97362	97410	5.0
85373	85272	25.0
90677	90282	15.0
61514	61428	5.0
61108	61138	5.0
90997	90896	15.0
77205	77204	5.0
95002	95520	15.0
96293	96914	25.0
49503	49513	5.0
75035	75071	5.0
74910	75035	15.0
90469	90591	5.0
90449	90411	5.0
83025	83022	5.0
90831	90968	15.0
94898	95002	5.0
61514	61548	5.0
74928	74955	15.0
61091	61103	5.0
86145	86305	5.0
109121	109126	5.0
99946	99969	5.0
85953	85848	5.0
90714	90687	5.0
91702	91454	15.0
43094	43045	5.0
97431	97369	15.0
72473	72452	5.0
90323	90586	5.0
94807	94896	15.0
97427	98334	25.0
63942	63857	5.0
60665	60633	5.0
90591	90681	5.0
92465	92537	5.0
69954	70008	5.0
60205	60593	25.0
73083	73139	5.0
95754	96293	25.0
83580	83367	15.0
90423	90238	5.0
90238	90423	5.0
61103	61108	15.0
91142	90997	15.0
76942	76690	5.0
105092	105174	5.0
97446	97456	15.0
74878	74877	5.0
75377	75832	15.0
90238	89925	15.0
89925	90238	15.0
91454	91142	25.0
92112	91702	15.0
75708	75770	5.0
51249	51103	15.0
73467	73392	5.0
36817	36799	5.0
77190	77239	5.0
61129	61121	5.0
76992	76965	5.0
75547	75978	5.0
87213	87314	5.0
97440	97431	5.0
74937	74911	5.0
74891	74910	5.0
34936	35070	5.0
90681	90711	5.0
66460	66319	15.0
90968	91156	5.0
91791	92356	15.0
94765	94898	5.0
108107	108563	35.0
76690	76379	5.0
59893	59925	5.0
61399	61463	5.0
92714	92725	15.0
73156	73204	5.0
97405	97451	25.0
90586	90831	15.0
107900	107830	25.0
81832	81236	15.0
75832	76060	15.0
75859	75407	15.0
105281	105361	5.0
100006	99964	5.0
107770	107556	15.0
68903	68996	5.0
90626	90449	5.0
66032	66104	15.0
66429	66482	5.0
92550	92112	15.0
92590	92655	5.0
60220	60413	15.0
75978	75500	15.0
75708	75516	5.0
73344	73215	5.0
97353	97362	5.0
61463	61514	5.0
77148	77199	5.0
76924	77039	5.0
79311	79266	5.0
60504	60372	5.0
99964	99939	5.0
107770	107830	15.0
97435	97434	5.0
97514	97807	55.0
76093	75859	15.0
82444	82577	5.0
90896	90677	15.0
91156	91314	5.0
92704	92714	15.0
74797	74883	5.0
77021	77205	5.0
63044	63115	5.0
76333	76248	5.0
87045	85458	25.0
78108	78317	15.0
81022	81005	5.0
79968	79867	5.0
67169	67153	5.0
75267	75155	15.0
78086	78176	5.0
85735	85749	5.0
75443	75644	15.0
75644	75813	5.0
77742	78108	15.0
77559	77742	5.0
79153	79395	15.0
77733	77674	5.0
82742	82908	5.0
82908	82742	35.0
86876	86690	15.0
86690	86876	15.0
86232	86272	45.0
92205	92445	25.0
92960	92734	75.0
71080	71110	5.0
68684	68538	75.0
106817	106749	5.0
63549	63783	15.0
71083	71064	5.0
71176	71064	5.0
70991	70889	5.0
65033	65000	15.0
73169	73131	5.0
67766	112613	15.0
112613	68138	25.0
72717	72685	5.0
78607	79101	15.0
77657	77727	5.0
77727	77657	5.0
60229	60153	5.0
75867	75916	15.0
97705	97869	45.0
63328	63340	15.0
72122	72250	25.0
75006	75100	5.0
75648	75916	25.0
78317	78286	5.0
78720	78753	5.0
78753	78720	5.0
79396	79123	25.0
83971	83773	5.0
84200	83975	15.0
83975	84200	15.0
106776	106782	15.0
90430	90398	5.0
91412	91407	5.0
91594	91549	5.0
91544	91954	15.0
92184	92027	5.0
96747	96605	5.0
69701	69596	5.0
107100	106972	15.0
95125	95654	25.0
91970	92520	55.0
90884	90725	15.0
95151	95186	5.0
98739	98726	5.0
97484	97569	5.0
66302	66534	5.0
96073	96023	5.0
99120	99294	55.0
71083	71199	5.0
95624	95396	15.0
95182	95382	15.0
95275	95243	5.0
99321	99338	5.0
91479	91546	15.0
65185	65180	5.0
86204	86433	95.0
85599	85542	5.0
80231	79934	35.0
80316	80523	15.0
75395	75289	5.0
76077	75666	15.0
75666	76077	5.0
89985	89693	15.0
63816	63684	5.0
72477	72040	15.0
67739	67684	5.0
67684	67739	5.0
67859	67807	15.0
70895	70955	5.0
70198	70174	5.0
71795	71737	5.0
100792	100820	15.0
98723	98699	5.0
61931	112775	5.0
112775	61842	5.0
69972	69792	35.0
69792	69972	35.0
91655	91710	15.0
91710	91655	25.0
61281	61254	5.0
61013	61138	15.0
62906	62970	15.0
99928	99889	5.0
72325	72489	5.0
65637	65587	5.0
63856	63792	15.0
87716	87725	5.0
98100	98979	35.0
88243	88202	5.0
79788	79856	5.0
73824	73951	25.0
74065	73990	5.0
73951	73990	5.0
88570	87124	25.0
91457	91416	5.0
77513	78101	35.0
78294	78150	5.0
77644	78226	5.0
74099	74065	5.0
74065	74132	5.0
76439	76668	5.0
93045	92691	15.0
92691	93045	25.0
81890	82046	5.0
85134	84541	15.0
84541	85134	15.0
75041	74650	25.0
82211	82271	15.0
83413	83421	5.0
89061	88594	35.0
93029	93045	15.0
84899	84644	15.0
85825	85887	15.0
80999	80931	5.0
80931	80999	5.0
80894	80930	5.0
71895	72116	5.0
67041	67064	15.0
67041	66982	5.0
96204	96073	25.0
86864	86874	15.0
69596	69556	5.0
76198	76234	5.0
76505	76324	5.0
76391	76405	5.0
106782	106786	5.0
72056	72067	5.0
72062	72056	5.0
72128	72062	5.0
69108	69126	5.0
69126	69164	5.0
71040	70975	5.0
74621	74492	5.0
79896	79926	5.0
75567	75457	5.0
72067	72127	5.0
79960	79907	5.0
75860	76502	15.0
75422	75461	5.0
75574	75498	15.0
76502	77911	25.0
66330	65894	15.0
73318	73261	5.0
69556	69547	5.0
81299	81372	5.0
73985	74063	5.0
78688	78874	15.0
71382	71425	5.0
72016	72040	5.0
70685	70800	15.0
70800	70685	15.0
84446	84451	5.0
63963	63611	75.0
93963	93727	5.0
82924	82716	5.0
99743	99526	15.0
83227	83255	5.0
83124	82681	15.0
81078	81022	15.0
83237	83260	15.0
88488	88459	5.0
69545	69592	5.0
79126	79225	5.0
87252	87260	5.0
87260	87252	25.0
87260	87238	5.0
87949	87954	5.0
88007	88020	5.0
87954	88007	5.0
87985	87949	5.0
88020	87985	5.0
69424	69548	55.0
64632	64720	5.0
69264	69464	25.0
69464	69264	145.0
70608	70626	5.0
86605	86352	5.0
83255	83278	5.0
70002	70125	5.0
70812	70734	15.0
74463	74377	5.0
77664	77882	45.0
77882	77664	5.0
77852	78021	5.0
78420	78391	5.0
79041	79033	5.0
79473	79164	15.0
79185	79268	5.0
79449	79288	5.0
80745	80794	5.0
82022	81972	15.0
82651	82670	5.0
83395	83413	5.0
83640	83564	15.0
84084	84346	5.0
84272	84347	5.0
86031	86231	15.0
88898	88887	5.0
89314	89289	5.0
91381	90934	15.0
90934	91381	15.0
90945	91055	15.0
92042	92050	5.0
92268	92485	25.0
94339	94209	35.0
86156	86345	135.0
63825	63731	5.0
85535	85869	5.0
82626	82535	5.0
82535	82626	5.0
84040	84293	15.0
86126	86362	45.0
86362	86126	25.0
90787	90774	5.0
90648	90617	5.0
90617	90648	5.0
88303	88218	5.0
86934	87065	15.0
84961	84968	15.0
86461	86452	25.0
86184	86160	15.0
86160	86184	35.0
78861	78193	15.0
78102	78108	5.0
75408	75393	5.0
75549	75644	5.0
75581	75666	5.0
82617	82562	5.0
85376	85547	5.0
85547	85718	15.0
81284	81327	5.0
81352	81337	5.0
83989	84096	15.0
85503	85326	5.0
66188	66142	5.0
78975	79352	15.0
79352	78975	15.0
79594	80009	35.0
77456	77002	25.0
69789	70152	35.0
67471	67260	15.0
67260	67471	15.0
69274	69456	15.0
76857	76740	5.0
68468	68493	5.0
68493	68583	5.0
67739	67838	5.0
67677	67471	5.0
67471	67677	5.0
67185	67634	15.0
65879	65894	5.0
70901	70895	15.0
67900	67859	15.0
67739	67693	5.0
67693	67739	5.0
67838	67888	5.0
67028	67051	5.0
69789	69882	15.0
70237	70447	65.0
79728	79741	5.0
70831	70955	5.0
90343	90258	5.0
90902	90920	15.0
93146	93154	5.0
60831	61013	15.0
61300	61121	5.0
73090	73131	5.0
74376	74124	15.0
71058	71083	5.0
81633	81698	5.0
85367	85347	15.0
96564	96934	15.0
96564	96463	5.0
91658	91795	35.0
73131	73161	5.0
73249	73230	15.0
61390	61304	5.0
61281	61482	5.0
61482	61300	5.0
93110	93071	5.0
96297	96235	25.0
99889	99825	5.0
99232	98910	15.0
78898	79254	15.0
81758	81425	15.0
84072	84128	15.0
76764	76752	5.0
74040	74016	5.0
65504	65435	5.0
71147	71146	5.0
74641	74673	5.0
60002	59942	5.0
92930	92945	5.0
91415	91451	5.0
90321	90488	5.0
92179	92393	5.0
66278	65670	15.0
86873	87179	25.0
76465	76409	5.0
97897	97877	25.0
96211	96112	25.0
89718	89508	5.0
89851	90229	45.0
88795	88646	5.0
88646	88589	5.0
83072	83098	5.0
85381	85391	5.0
85453	85402	5.0
87862	88581	25.0
84813	85012	15.0
85037	85095	5.0
76405	76761	5.0
76761	76828	5.0
79259	79341	5.0
78142	78227	5.0
79772	79891	5.0
76907	77163	5.0
76389	76366	5.0
76907	76474	15.0
79850	79787	5.0
75599	75873	5.0
93874	93893	5.0
79620	79576	5.0
79576	79620	5.0
84437	84429	5.0
79039	79187	5.0
95478	95571	15.0
90589	90689	5.0
105319	105361	15.0
82926	82957	15.0
83031	83053	25.0
94684	95125	25.0
73392	73344	5.0
92083	92321	55.0
81569	81633	5.0
76668	77163	15.0
82974	83017	35.0
83053	83061	5.0
79380	79341	5.0
82957	82974	5.0
73866	73985	5.0
95946	95672	25.0
91299	91457	25.0
91491	91299	5.0
74132	74339	15.0
73990	74051	5.0
73838	73951	5.0
71801	71957	25.0
64479	64698	15.0
79907	79962	15.0
85733	85748	5.0
86301	86334	15.0
90020	90013	5.0
81429	81565	15.0
81565	81429	25.0
78030	78086	5.0
90648	113073	5.0
113073	90774	5.0
90774	113074	35.0
113074	90648	15.0
90648	113075	5.0
113075	90774	15.0
67064	67092	5.0
99825	99946	5.0
53418	53576	35.0
87979	88067	5.0
85220	85134	5.0
72251	72342	5.0
100583	100378	25.0
71781	71353	35.0
67015	66944	5.0
63328	62969	55.0
100741	100910	45.0
95551	95514	35.0
63890	63505	45.0
63505	63890	55.0
95350	95272	25.0
95272	95350	15.0
57783	57842	5.0
79787	79729	5.0
79754	79868	5.0
76724	76730	5.0
71982	71923	5.0
78407	78390	25.0
79801	79881	5.0
91031	90945	15.0
91731	91546	15.0
90882	90902	15.0
88581	88668	5.0
84603	85037	45.0
82970	83093	5.0
84867	84694	5.0
94122	94099	5.0
98979	99232	5.0
75367	75411	5.0
64635	64739	5.0
71058	71143	25.0
71143	71058	15.0
83951	83983	5.0
94954	95196	15.0
85559	86297	5.0
82949	83120	15.0
83120	82949	5.0
95446	95265	25.0
95446	95696	45.0
71891	71810	5.0
72066	71891	5.0
83120	83255	15.0
83255	83120	15.0
94999	95129	5.0
73328	73264	5.0
68888	69018	5.0
68640	68269	5.0
68344	68502	15.0
68267	68266	5.0
67360	67380	5.0
69233	68640	15.0
66941	67126	5.0
67126	67360	5.0
61103	60831	35.0
57745	57454	15.0
68695	68458	35.0
59553	59658	5.0
63933	63856	5.0
63929	63941	15.0
61013	61108	15.0
59762	59669	5.0
65828	66197	5.0
66096	65926	15.0
65864	65584	5.0
66096	66302	5.0
67989	68018	5.0
64684	65475	25.0
65475	65628	5.0
56535	56502	5.0
59902	59849	5.0
61129	61281	5.0
61121	61103	15.0
64308	65135	25.0
62654	63017	15.0
75178	75173	5.0
76160	76502	25.0
90122	90196	5.0
86184	86183	15.0
84968	85072	15.0
85072	84968	15.0
85749	85650	5.0
85845	85825	5.0
85111	85160	5.0
113340	99168	55.0
92010	92016	5.0
87650	87788	15.0
78407	78371	5.0
78064	78313	15.0
77480	77286	15.0
78889	79571	25.0
79440	79380	5.0
79421	79470	5.0
83893	83936	5.0
84053	84024	5.0
84879	84978	25.0
84978	84879	35.0
85368	85099	35.0
92719	92780	15.0
87427	87650	15.0
87650	87427	5.0
87996	87771	15.0
88218	88125	15.0
88206	113344	5.0
113344	88148	5.0
89095	89093	15.0
87577	88100	15.0
89508	89218	25.0
89218	88795	15.0
80741	80835	15.0
90196	90297	15.0
98737	99010	25.0
97465	97800	15.0
94908	94260	35.0
94260	94908	25.0
94908	95540	25.0
95540	94908	25.0
94260	93428	25.0
93428	94260	35.0
93428	93078	15.0
93078	93428	5.0
88909	88898	5.0
77759	76760	15.0
79176	79175	5.0
79175	79176	15.0
79577	79589	5.0
69636	69233	15.0
85118	85052	15.0
75410	75492	5.0
75492	75562	5.0
75605	75562	5.0
75410	75422	5.0
75411	75410	5.0
75457	75411	5.0
75666	75605	5.0
88098	87841	5.0
77108	76799	55.0
90892	90787	5.0
77823	77743	5.0
77449	77307	5.0
87876	87769	5.0
87769	87876	65.0
91953	91936	25.0
78889	79087	15.0
79233	78956	15.0
91923	91864	15.0
85114	85087	5.0
80222	80549	15.0
80549	80222	15.0
72604	72695	25.0
78874	78889	5.0
86173	86137	15.0
93088	93071	5.0
81327	81352	5.0
73039	73090	5.0
73090	73039	5.0
83610	83639	15.0
85025	84995	5.0
85052	85067	15.0
85067	85052	5.0
85212	85114	5.0
83789	83723	5.0
83989	84072	5.0
84092	84072	5.0
83754	83793	5.0
85547	85654	15.0
85653	85547	5.0
83915	83958	5.0
85585	85944	35.0
83233	83293	5.0
83360	83416	5.0
85246	85286	5.0
71212	71147	5.0
70416	70429	5.0
79087	79496	15.0
82208	82211	5.0
80903	81009	5.0
76370	76289	5.0
75499	75539	15.0
79567	79581	5.0
79464	79233	15.0
79341	79421	5.0
91763	91970	5.0
83990	84019	15.0
84039	84096	5.0
95538	95599	5.0
95201	95410	5.0
96205	96375	5.0
93181	93146	5.0
93215	93222	5.0
93222	93181	5.0
76442	76865	35.0
76503	76502	5.0
88091	88094	5.0
72402	73447	35.0
92181	92293	25.0
93819	93768	5.0
92163	92181	5.0
82131	82253	15.0
91763	91486	5.0
91277	91486	35.0
91720	91764	15.0
91720	91555	15.0
92704	92610	5.0
79176	79485	15.0
79485	79176	25.0
80897	80798	15.0
80798	80897	15.0
80931	80897	5.0
80897	80931	5.0
79187	79567	25.0
80897	81077	15.0
77789	77801	5.0
71267	71147	5.0
74673	74691	5.0
93391	93286	5.0
71332	71326	15.0
70685	70763	5.0
70899	70800	15.0
73657	73431	15.0
76365	76459	5.0
92028	92005	5.0
96680	96008	15.0
96008	96680	15.0
96008	95605	15.0
95605	96008	15.0
69935	70103	5.0
86279	86208	5.0
85400	85416	5.0
84199	84228	35.0
88679	88314	35.0
88100	88252	5.0
87427	87327	5.0
86603	86555	5.0
86614	86664	5.0
87274	87327	25.0
92780	92790	5.0
92759	92688	15.0
97465	96680	25.0
90662	90656	5.0
90761	91197	15.0
90229	90637	25.0
91936	92141	25.0
91197	91277	5.0
98737	98168	35.0
83640	83610	5.0
89180	89851	35.0
88885	89180	15.0
99321	99499	35.0
95599	95577	5.0
96780	96886	5.0
72717	72468	5.0
75443	75408	5.0
88531	88762	15.0
88252	88531	15.0
75422	75266	15.0
75173	75414	15.0
74874	74959	25.0
75825	75407	15.0
73789	73707	5.0
74038	73209	15.0
87841	87571	5.0
87275	87126	5.0
90013	90006	5.0
90006	90013	5.0
86352	85905	15.0
69792	69769	5.0
85838	85756	5.0
85756	85735	5.0
80109	80125	25.0
80125	80109	35.0
80215	80198	5.0
80222	79889	25.0
79889	80222	15.0
74134	74384	25.0
74902	113389	15.0
72888	73623	55.0
74124	73814	15.0
82131	83149	35.0
83149	82131	25.0
70429	70290	5.0
70664	70594	5.0
70594	70403	15.0
77734	77733	15.0
77846	77753	5.0
77224	77610	5.0
77733	77707	15.0
73131	73156	5.0
78948	79548	25.0
80103	79548	35.0
80215	80145	5.0
80197	80198	5.0
80215	80224	15.0
74016	74040	5.0
73458	73607	15.0
82594	82650	5.0
82650	82626	5.0
85887	85839	5.0
75562	75567	15.0
80790	80866	5.0
82028	82004	5.0
81226	81284	15.0
75414	75592	15.0
75414	75521	15.0
75521	75414	5.0
75249	75190	15.0
75464	75340	5.0
75549	75443	5.0
75539	75581	5.0
75402	75363	5.0
75393	75402	5.0
75378	75408	15.0
87031	87079	5.0
86930	87031	5.0
85255	85198	15.0
85263	85324	25.0
85091	84657	5.0
85775	85824	5.0
85525	85733	5.0
83036	82878	5.0
84846	84802	5.0
100400	100429	5.0
99805	99775	5.0
106364	106232	5.0
100910	101015	25.0
101015	100910	25.0
107216	107155	5.0
107155	107100	25.0
107279	107216	15.0
110160	110144	5.0
103683	103584	5.0
69654	69361	5.0
67772	68499	65.0
68499	67772	55.0
92004	92017	5.0
73282	72894	25.0
68833	68966	5.0
64632	64655	5.0
65000	65046	5.0
67931	67974	25.0
67925	67900	5.0
61244	61159	5.0
63825	63896	5.0
63505	63695	15.0
63695	63505	15.0
62846	62728	15.0
67838	67684	5.0
66833	67684	35.0
67684	66833	35.0
63858	63731	5.0
67112	67092	5.0
67092	67112	5.0
66556	66330	5.0
66330	66556	25.0
62230	62191	5.0
58410	58798	35.0
58798	58410	75.0
82917	82459	15.0
88571	87862	15.0
85199	85133	5.0
85133	85062	5.0
86028	85852	5.0
91287	91151	15.0
93839	93980	25.0
77802	77716	5.0
78133	113646	5.0
75960	75972	5.0
83073	82970	5.0
79963	80204	5.0
82413	82348	5.0
79437	79963	25.0
84401	84408	5.0
84384	84401	5.0
84027	83977	5.0
83590	83703	5.0
91067	90925	5.0
97779	97569	25.0
95196	95192	45.0
93545	93489	5.0
93457	93314	5.0
81341	81299	5.0
81425	81341	15.0
97490	97484	5.0
97484	97340	25.0
97340	97484	25.0
93578	93705	15.0
93489	93478	5.0
80930	80873	15.0
80873	80930	15.0
72056	71983	5.0
85526	85564	15.0
84890	85522	25.0
85036	85149	5.0
78682	77973	15.0
79318	79313	5.0
71672	71969	5.0
69683	69829	15.0
72015	72172	5.0
77640	77648	15.0
70115	69868	5.0
70792	70901	5.0
70237	70198	5.0
83062	83234	15.0
71563	71441	15.0
71664	71730	5.0
71730	71738	5.0
71974	72011	5.0
72011	72067	5.0
71983	71928	5.0
69164	69139	5.0
69139	69108	5.0
81399	81294	5.0
81415	81399	5.0
81372	81524	15.0
81294	81253	5.0
70955	70713	15.0
81758	81415	15.0
71741	71915	15.0
70310	70625	15.0
70867	70625	15.0
70640	70705	5.0
83169	83197	5.0
80009	80106	5.0
90925	90796	5.0
95527	94877	25.0
95125	95119	5.0
66315	65524	25.0
113717	91473	5.0
113719	91494	5.0
91746	113723	15.0
113723	91714	5.0
91714	113724	5.0
113724	91746	5.0
84739	84813	5.0
91055	91031	5.0
79914	80021	5.0
80013	79895	5.0
85087	84735	15.0
68877	69116	5.0
76474	76389	5.0
73894	73778	15.0
73990	73894	15.0
79874	79945	5.0
76161	75274	25.0
75534	75267	15.0
78625	78541	5.0
74063	73877	85.0
73877	74063	45.0
90174	89736	85.0
78165	77815	5.0
83037	83078	5.0
83158	83112	5.0
94813	95182	35.0
95127	95132	5.0
95338	95195	5.0
95624	95602	15.0
74883	74907	5.0
91706	91578	15.0
78700	78283	15.0
85453	85504	15.0
85852	85902	5.0
60166	60022	35.0
60022	60166	55.0
78688	78567	5.0
85359	85351	5.0
85297	85133	5.0
85133	85297	15.0
83703	84055	5.0
72128	72317	5.0
71392	71656	5.0
74901	74852	5.0
49382	49428	5.0
81644	81565	5.0
79493	79620	5.0
91731	91678	25.0
91284	91529	15.0
89324	88881	15.0
70909	71058	5.0
73162	73090	15.0
75790	75867	5.0
73131	73022	25.0
61096	61491	5.0
63462	63744	15.0
66141	66162	35.0
62974	63335	45.0
93991	93990	15.0
93560	93415	5.0
67931	67900	5.0
74328	74257	25.0
73661	73838	5.0
73485	73661	5.0
95060	94967	5.0
90027	90122	5.0
85408	85890	5.0
73661	73866	15.0
82016	82141	5.0
97440	97731	35.0
96863	96983	25.0
99719	113871	45.0
113871	99732	45.0
53431	53454	5.0
85515	85564	25.0
88696	88602	5.0
67727	67258	125.0
83336	83478	5.0
89883	89718	15.0
75415	75363	5.0
74905	75160	5.0
75160	74905	5.0
75363	75160	5.0
105573	105560	5.0
76986	76947	5.0
80374	80546	5.0
80546	80374	5.0
105585	105642	5.0
69061	69033	15.0
105560	105622	15.0
77448	77462	5.0
80368	80527	5.0
80546	80380	15.0
75457	75415	5.0
75160	75367	5.0
70582	70712	15.0
79571	79611	5.0
87510	87818	5.0
87740	87045	25.0
98910	98094	35.0
59911	59893	5.0
59833	59911	25.0
63948	63929	5.0
67606	66435	15.0
63042	64440	15.0
64440	66586	25.0
64441	63510	15.0
67670	69055	15.0
63510	61837	25.0
66586	67670	15.0
69261	67606	25.0
66435	64441	25.0
55906	55883	5.0
72925	72981	5.0
110915	110898	15.0
72981	72948	5.0
72948	72925	5.0
84243	84234	5.0
103347	103362	5.0
83982	83978	5.0
94267	94297	5.0
94297	94470	5.0
83833	83842	5.0
85870	86079	25.0
82972	83062	95.0
86079	86301	15.0
62216	63115	25.0
83387	83401	5.0
96242	96200	5.0
62150	61547	25.0
83401	83456	5.0
83456	83437	5.0
96232	96242	5.0
110892	110593	25.0
74482	74227	15.0
75132	75183	5.0
75662	75629	5.0
86419	86667	5.0
86667	86419	15.0
97097	97122	5.0
97562	97549	15.0
71211	71180	5.0
74141	74512	15.0
89974	90010	55.0
90010	89974	65.0
69873	69866	5.0
99910	99975	5.0
95814	95805	5.0
95823	95852	5.0
105491	105420	25.0
95798	95823	5.0
97560	97580	15.0
78691	79181	15.0
79181	78691	35.0
97499	97615	5.0
95831	95955	15.0
72794	72770	15.0
73484	73572	5.0
75144	74918	25.0
79175	79397	15.0
99569	99594	5.0
75629	75617	5.0
77138	77297	15.0
83652	83733	35.0
74975	75050	15.0
74727	74975	15.0
75050	75132	15.0
75183	75417	25.0
74512	74727	15.0
91895	91802	5.0
74212	74117	5.0
98904	98854	5.0
75364	75144	25.0
88462	88600	5.0
84479	84345	15.0
95320	95310	5.0
73778	73707	5.0
74918	74703	25.0
74703	74482	25.0
85072	85087	5.0
74094	73856	15.0
73707	73888	45.0
73856	73732	45.0
73888	74141	15.0
80500	80530	5.0
77200	77214	15.0
73936	74051	5.0
100689	100675	5.0
48349	48283	15.0
55008	54753	15.0
92003	91995	5.0
69817	70173	5.0
99005	98871	5.0
68369	66709	25.0
73177	73212	5.0
74211	73597	25.0
65550	65824	5.0
59793	59772	5.0
74961	75403	5.0
66689	68357	25.0
73633	74248	45.0
77306	77296	5.0
73205	73135	5.0
73325	73463	5.0
65835	65576	5.0
74748	74498	5.0
75205	74985	5.0
73436	73242	5.0
75373	75205	5.0
74985	74748	5.0
66005	65835	5.0
73212	73325	5.0
74479	74756	5.0
98825	98974	5.0
93591	93278	5.0
93289	93596	5.0
105676	105675	5.0
103424	103756	5.0
103243	103308	5.0
103766	103437	5.0
103320	103252	5.0
95477	95534	5.0
94412	94265	5.0
91816	91672	5.0
93557	93660	5.0
96391	96414	5.0
96382	96352	5.0
92488	92554	5.0
93549	93448	5.0
95470	95384	5.0
94693	94579	5.0
93184	92986	5.0
99092	99051	5.0
82193	82043	5.0
82356	82378	5.0
82465	82447	5.0
90752	89606	15.0
89574	90841	25.0
77006	77098	5.0
93278	93206	5.0
84614	84624	5.0
62526	62540	5.0
64289	64249	5.0
73215	73325	5.0
105660	105659	5.0
84578	84585	5.0
74068	74050	5.0
60896	61258	5.0
77680	77861	5.0
77861	77680	5.0
74199	74517	5.0
74517	74199	5.0
71773	71796	5.0
48194	48103	5.0
73242	73083	5.0
74199	73671	15.0
84585	84591	5.0
68587	68633	5.0
85625	85616	5.0
86948	86938	5.0
57611	57487	5.0
55485	55798	15.0
48924	48447	5.0
85633	85617	15.0
85617	85633	15.0
59528	59588	5.0
98753	98735	5.0
92989	93099	5.0
92675	92674	5.0
55829	55501	5.0
98919	99066	5.0
110830	110874	5.0
59060	58946	5.0
77036	76333	15.0
76333	77036	5.0
85661	85662	5.0
81575	81823	5.0
83974	84086	5.0
85615	85646	5.0
68479	68561	5.0
64514	64284	5.0
85632	85577	15.0
94909	94748	5.0
95418	95494	5.0
83125	83300	5.0
83300	83125	5.0
74755	74815	15.0
65464	65465	5.0
65457	65412	5.0
83998	83909	5.0
82820	83029	5.0
83029	82820	5.0
75893	76001	15.0
64387	64405	5.0
67011	66995	5.0
95900	95842	5.0
68700	68877	5.0
85577	85495	5.0
91818	91637	5.0
77689	77538	5.0
82234	82069	15.0
96638	96755	5.0
77386	77489	5.0
100240	100299	5.0
80961	81262	5.0
80329	80685	15.0
71241	71519	5.0
80621	80258	15.0
60963	60864	5.0
77420	77692	5.0
77692	77420	5.0
111729	111675	15.0
111675	111729	15.0
91373	91348	5.0
61182	61290	5.0
83687	83655	5.0
83655	83687	25.0
84724	84789	5.0
77583	77464	5.0
90087	90231	5.0
90231	90087	15.0
90231	90330	5.0
90330	90231	15.0
82467	82820	5.0
82820	82467	5.0
88622	88822	5.0
96624	96677	5.0
85824	86010	5.0
64513	64221	5.0
59190	59008	5.0
78014	78026	5.0
71519	71550	5.0
86377	86205	5.0
71040	71185	5.0
86205	86012	15.0
95783	95708	5.0
95708	95783	5.0
76639	76735	5.0
76735	76639	5.0
65162	65662	15.0
74598	74499	15.0
94496	94589	5.0
77531	77686	5.0
78528	78294	5.0
85645	86384	15.0
76852	76979	5.0
91816	91647	5.0
91925	91885	5.0
91721	91873	5.0
95037	95063	5.0
74961	75369	15.0
94616	94518	5.0
96616	96742	5.0
80601	80630	5.0
95844	95994	15.0
71185	71241	5.0
71189	71003	5.0
80553	80287	5.0
74519	74099	5.0
74099	74519	5.0
70975	71185	5.0
74821	75041	5.0
75041	74821	5.0
76909	76716	5.0
76716	76909	15.0
80573	80273	15.0
80273	80573	15.0
85645	85624	5.0
85671	85646	5.0
85577	85555	5.0
81262	81425	5.0
81425	81262	5.0
71536	71234	5.0
71472	71182	35.0
80287	80048	5.0
80048	80287	5.0
80273	79930	5.0
79930	80273	15.0
85555	85517	5.0
85517	85555	5.0
72279	72079	15.0
72079	72279	15.0
85624	85587	5.0
79494	79086	5.0
77184	76909	15.0
76909	77184	5.0
74686	74821	5.0
74821	74686	5.0
79593	79494	5.0
74519	74905	5.0
74905	74519	5.0
79086	78734	5.0
72442	72279	5.0
72279	72442	5.0
85672	85625	5.0
80064	80329	5.0
77692	77775	5.0
80258	79919	5.0
94223	93993	5.0
71182	70846	5.0
77061	77420	5.0
77420	77061	5.0
80961	80630	15.0
80630	80961	15.0
76763	77054	5.0
77054	76763	5.0
77795	78109	5.0
78109	77795	5.0
76472	76763	15.0
76763	76472	5.0
88671	88738	15.0
71725	74259	135.0
74304	71947	105.0
75688	76708	85.0
76729	75715	55.0
96578	96547	5.0
96583	96611	5.0
96547	96511	5.0
96545	96583	5.0
92558	92808	25.0
70942	70969	5.0
75916	75950	5.0
68564	68299	5.0
75658	76439	35.0
68992	69017	5.0
76734	75726	25.0
85026	85232	25.0
84462	84889	25.0
83936	84039	25.0
75289	75062	25.0
70906	70942	5.0
84820	84844	5.0
75306	75289	5.0
111773	111804	5.0
69551	68235	35.0
77473	77444	65.0
84844	84854	5.0
85198	85026	45.0
85026	84998	5.0
83356	83363	5.0
83514	83533	5.0
83740	83758	5.0
76482	76707	15.0
85546	85718	15.0
86445	86446	5.0
86412	86411	15.0
84889	84899	15.0
85769	85791	5.0
84870	84889	35.0
84854	84870	5.0
83349	83356	5.0
83356	83507	35.0
96550	96571	5.0
62872	63414	25.0
79853	79836	15.0
79836	79821	15.0
71000	70957	5.0
75062	75036	15.0
65244	65149	5.0
94388	94244	5.0
75652	76676	25.0
76746	75751	85.0
76780	75759	55.0
72432	72920	5.0
77514	79314	65.0
69621	70010	5.0
97802	97445	25.0
97324	97548	25.0
69197	69506	5.0
97732	97802	45.0
97445	97895	15.0
97548	97706	15.0
97706	97732	15.0
99245	99005	15.0
60518	60310	5.0
58614	58902	15.0
59750	59822	5.0
65576	64416	15.0
75403	75551	5.0
60244	60663	15.0
60872	61639	15.0
64326	64254	5.0
76388	74487	55.0
75551	75688	5.0
58902	59344	25.0
61639	62622	15.0
64416	63682	15.0
76708	76728	5.0
77345	76834	15.0
74075	73467	35.0
62684	61598	15.0
54379	55933	55.0
64556	65537	15.0
66187	66689	5.0
76706	76984	5.0
76834	76750	5.0
74417	74479	5.0
59882	59807	5.0
55933	58614	55.0
63810	64326	25.0
63682	63810	25.0
64103	62684	35.0
59822	60244	25.0
74248	74339	5.0
73597	73478	5.0
69475	68965	15.0
69357	69439	5.0
62622	64113	35.0
60310	59882	25.0
73478	73436	5.0
74339	76706	55.0
66709	66163	5.0
76984	77355	5.0
74365	74317	5.0
75715	75430	5.0
69486	69475	5.0
60775	60518	5.0
73453	74021	35.0
66163	66005	5.0
77296	76667	15.0
74465	74365	5.0
59498	59249	15.0
59772	59498	15.0
68357	68783	5.0
73135	73124	5.0
76667	76388	5.0
61598	60775	15.0
63937	63375	25.0
63375	64556	25.0
76728	77306	15.0
74259	74289	5.0
59344	59413	5.0
59413	59727	15.0
68965	68369	15.0
68783	69357	15.0
60663	60872	5.0
58975	58784	25.0
64113	64225	5.0
74487	74211	5.0
73485	73633	5.0
59249	59126	5.0
59126	58975	15.0
64290	63937	25.0
64254	64103	5.0
52729	53177	15.0
93596	94005	5.0
98604	98790	5.0
94599	96292	25.0
97772	97502	5.0
96292	98560	35.0
98363	99473	25.0
99587	99407	5.0
100071	100573	15.0
68726	69197	5.0
98554	96426	35.0
99234	98741	25.0
94274	94504	5.0
99030	98862	25.0
99407	98042	25.0
99473	99545	5.0
98866	99079	5.0
97502	96102	25.0
98790	99245	25.0
94024	94274	5.0
98042	97848	5.0
97847	98363	15.0
99639	100071	5.0
93988	93591	5.0
96426	95228	15.0
94576	94142	15.0
95228	94576	15.0
95564	97591	35.0
100614	99647	25.0
94142	94007	5.0
97591	97771	5.0
79140	79812	15.0
79692	79625	15.0
69441	68670	25.0
79785	79132	15.0
79625	79159	5.0
80397	79785	25.0
96102	95150	15.0
95150	94015	25.0
79812	80481	15.0
102747	102629	15.0
103756	103903	5.0
101375	100850	15.0
104920	105006	5.0
100850	99245	45.0
105863	105935	15.0
102856	102747	15.0
105664	105767	15.0
104817	104870	5.0
105558	105466	25.0
105466	103924	55.0
99124	99197	15.0
105053	105093	5.0
103308	103424	5.0
105675	105558	45.0
103923	105470	45.0
105548	105650	35.0
103252	102856	15.0
105093	105408	35.0
105470	105548	35.0
105402	105085	35.0
99675	101378	35.0
105036	105004	5.0
104909	104826	5.0
105010	105053	5.0
105000	104909	15.0
105085	105036	5.0
105762	105402	25.0
102629	101394	25.0
102740	103007	25.0
105827	105762	35.0
101398	102643	35.0
102643	102740	15.0
96352	96023	45.0
93246	92752	5.0
93241	93557	5.0
81576	81535	5.0
95384	95327	5.0
96138	96578	35.0
94706	95575	25.0
92752	92553	5.0
93660	93919	5.0
91672	91123	15.0
91190	91698	15.0
93565	94057	15.0
93141	93565	15.0
98415	98098	5.0
95327	95040	5.0
99280	99192	15.0
96611	96708	15.0
94579	94412	5.0
91851	92165	5.0
96511	96472	5.0
95012	94693	15.0
96708	96698	5.0
94943	93979	35.0
93448	93246	5.0
94265	93828	5.0
96472	96382	15.0
92398	92488	5.0
96822	97319	15.0
96500	96545	5.0
93979	93525	15.0
81743	82106	15.0
95575	95762	5.0
93828	93549	15.0
96414	96500	15.0
98098	97338	25.0
98136	98815	35.0
95762	96138	15.0
92489	92169	5.0
99073	99282	15.0
93919	94316	15.0
82100	81724	5.0
92554	93241	15.0
92169	91836	5.0
96179	96391	25.0
97319	98136	35.0
92986	92582	15.0
93525	93184	15.0
81535	81708	15.0
94934	95065	5.0
96698	94943	55.0
92165	92398	5.0
100850	99286	35.0
99251	99092	5.0
98790	99675	25.0
50473	48194	25.0
42600	44129	15.0
82043	82356	15.0
41243	40541	15.0
43073	42693	5.0
82447	82248	15.0
82378	82498	5.0
44129	48104	35.0
48202	51157	35.0
48103	43846	35.0
82561	82465	5.0
42693	41243	25.0
90841	91250	5.0
89429	89536	5.0
91740	92167	15.0
68231	68007	5.0
87818	89429	25.0
69002	68231	35.0
89470	87802	25.0
91250	91700	15.0
70369	70085	15.0
83746	83748	5.0
83433	83187	5.0
82869	83165	45.0
83748	83963	15.0
82943	82984	5.0
92453	92390	5.0
83132	82979	15.0
83681	83753	5.0
83187	83132	15.0
83785	83746	5.0
84298	83889	5.0
83243	83681	55.0
92389	92453	5.0
83165	83167	15.0
82984	82930	5.0
83840	83466	15.0
82930	82850	5.0
92390	92389	5.0
93210	92911	5.0
92909	93262	15.0
93262	93565	15.0
93525	93234	5.0
101807	101297	35.0
91029	90839	15.0
89025	88903	5.0
97529	97265	15.0
59226	59205	5.0
74348	74612	5.0
66278	66289	5.0
98464	98662	5.0
49225	49274	5.0
109563	109510	5.0
86051	86074	5.0
58821	59420	25.0
61491	61561	5.0
92927	92116	15.0
67440	67553	5.0
77095	77105	5.0
53888	54204	5.0
77094	77043	5.0
62720	62750	5.0
87353	88074	15.0
64023	64333	25.0
61681	61467	15.0
76276	76213	5.0
65772	66123	5.0
68740	68786	5.0
76947	77166	15.0
73968	73607	55.0
56272	55829	15.0
51209	50768	15.0
73626	73655	5.0
54304	54231	5.0
44269	44037	15.0
112335	112341	5.0
99902	99978	5.0
63930	63923	5.0
106102	106091	5.0
106387	106374	5.0
60468	60301	15.0
57025	56235	25.0
56235	57025	35.0
83695	83718	5.0
104880	105207	25.0
105627	105710	5.0
57281	57768	5.0
37465	37414	5.0
33567	33773	5.0
33773	33567	15.0
92452	92598	5.0
70566	70919	15.0
72398	72418	5.0
91509	91418	5.0
86713	87002	5.0
91308	91402	5.0
83166	83195	5.0
67813	67812	5.0
74151	74013	5.0
68872	68646	65.0
54757	55127	15.0
49274	49457	5.0
83060	83212	5.0
81985	82149	5.0
74593	74549	5.0
74376	74384	5.0
84583	84592	5.0
74737	74937	15.0
74937	74737	15.0
70624	70949	15.0
70949	70624	25.0
53873	53683	5.0
59553	59650	5.0
86938	86921	5.0
87033	87094	5.0
45376	45691	5.0
49640	49326	5.0
50808	50271	5.0
97376	97466	5.0
97466	97376	5.0
62144	61863	5.0
54960	55108	5.0
56862	56790	5.0
107358	107087	15.0
60527	60394	15.0
76281	76197	5.0
75091	74958	5.0
71047	70814	15.0
70814	71047	25.0
98362	98045	15.0
98045	97829	25.0
92685	92704	5.0
61548	61565	5.0
61565	61548	5.0
99325	99262	5.0
59071	57675	35.0
57675	59071	35.0
109225	109160	15.0
111406	111388	5.0
111388	111144	25.0
111144	111388	35.0
103302	103250	5.0
54351	54561	5.0
69634	69761	15.0
83251	83323	5.0
83163	83132	5.0
75784	75934	5.0
102400	102701	25.0
75438	75354	5.0
84212	84690	35.0
84690	84212	35.0
85159	85119	15.0
84792	84784	5.0
100964	100474	25.0
100654	100964	15.0
65627	65542	15.0
73315	73758	15.0
74348	73927	5.0
64853	64319	15.0
60114	59861	15.0
60736	60952	5.0
61830	61694	15.0
102191	101462	25.0
101462	102191	25.0
57158	57063	5.0
48885	48980	5.0
57063	57002	5.0
58494	58874	25.0
112459	112471	5.0
78244	78075	15.0
77576	77680	5.0
109369	109327	5.0
69540	69564	5.0
69584	69607	5.0
85152	85185	5.0
73484	73577	5.0
73577	73645	5.0
92808	93096	5.0
93126	92842	15.0
52817	52610	5.0
52159	52372	5.0
61420	61436	5.0
61436	61420	5.0
67018	67902	45.0
61519	61587	5.0
56235	55850	15.0
101276	101939	55.0
77039	77093	5.0
38261	37968	15.0
91308	90839	65.0
90839	91008	15.0
93303	92544	25.0
89525	89334	15.0
109459	109397	5.0
112438	112402	45.0
112402	112438	35.0
49175	49115	5.0
73751	73710	5.0
111925	112131	35.0
112131	111925	25.0
67690	67725	5.0
65999	66177	5.0
114499	61931	5.0
114500	61842	5.0
63156	62899	15.0
33110	33567	15.0
72191	72463	25.0
72463	72191	15.0
83437	83494	15.0
77105	77148	5.0
96914	96992	5.0
76570	76545	5.0
76213	76093	15.0
70497	70854	5.0
70854	70497	15.0
36118	36301	15.0
98334	98459	5.0
72060	71977	5.0
74152	74207	15.0
69103	68772	25.0
69416	69433	5.0
73553	73626	5.0
53913	54114	5.0
67401	67281	5.0
99909	99837	15.0
100013	100066	5.0
60301	60333	5.0
107556	107403	15.0
83711	83636	5.0
58725	58667	5.0
58655	58651	5.0
58651	58732	5.0
58655	57944	15.0
66136	65959	15.0
[truncated: 11,106 more rows]
