# Supplementary material for: Graph-based ahead monitoring of vulnerabilities in large dynamic transportation networks
Source: PLoS One. 2021 Mar 24;16(3):e0248764. doi: 10.1371/journal.pone.0248764 (PMC7990197; doi:10.1371/journal.pone.0248764)
Supplement: S3 Data — (ZIP) [file pone.0248764.s004.zip › rhone_obs_03_wc.csv]

94007	93988	5.0
94005	94024	5.0
104537	104518	5.0
104572	104569	5.0
83221	83406	5.0
83394	83203	5.0
92962	92989	5.0
73302	73331	5.0
81969	81834	5.0
67664	67690	5.0
60835	60840	5.0
90854	90752	5.0
96382	96333	35.0
65180	65242	5.0
93302	93605	15.0
96548	96464	5.0
76521	76505	5.0
86053	86127	5.0
79701	79718	25.0
79986	79655	15.0
79655	79986	5.0
85182	85113	5.0
86027	85845	5.0
86001	85838	5.0
85263	85091	5.0
79876	79775	5.0
76234	76391	15.0
76828	76995	5.0
81698	81890	5.0
85326	85263	5.0
76986	77170	5.0
79655	79980	15.0
79980	80368	5.0
79986	80374	5.0
80374	79986	15.0
71189	70975	5.0
79655	79611	5.0
85719	85691	5.0
77194	77448	15.0
78109	78529	5.0
78529	78109	5.0
80007	79655	5.0
80380	80007	15.0
69510	69002	15.0
71656	71728	5.0
79526	79568	5.0
79496	79526	5.0
79527	79497	5.0
79497	79464	5.0
85718	85769	15.0
85581	85636	5.0
80260	79735	15.0
80487	80260	5.0
111175	110982	15.0
109319	106263	85.0
79085	78217	15.0
79975	79159	15.0
78175	74736	35.0
69055	75984	95.0
75984	78212	25.0
80260	80364	35.0
74736	69261	85.0
104518	104376	25.0
104569	104537	5.0
96023	95946	5.0
83727	83394	5.0
95914	96015	5.0
94684	95654	15.0
92582	92333	5.0
83406	83797	5.0
95115	95477	15.0
95946	95470	25.0
93655	94684	15.0
95534	95914	15.0
96015	96179	15.0
93384	93655	5.0
95654	96822	25.0
40217	42573	45.0
81708	81822	25.0
81886	81770	15.0
91790	91491	5.0
92333	91790	15.0
91491	91210	5.0
92167	92962	25.0
104435	104540	15.0
73124	73152	5.0
73234	73177	5.0
73467	73234	15.0
73152	73453	15.0
82072	81832	5.0
92667	92666	5.0
108076	108199	5.0
67812	67866	15.0
82056	82140	5.0
83025	83037	5.0
83002	82978	5.0
92785	92783	5.0
74827	74928	15.0
99573	99667	5.0
53231	53254	5.0
59775	59597	5.0
79712	79883	15.0
68844	68903	5.0
81236	81828	15.0
90658	90626	5.0
83022	83002	5.0
92356	92465	5.0
91314	91419	15.0
91419	91791	15.0
51103	51143	5.0
73204	73239	5.0
77190	77036	5.0
77036	77190	5.0
61254	61129	5.0
60896	60401	15.0
59933	59883	5.0
92783	112569	5.0
85464	85522	5.0
90687	90778	5.0
90687	90658	5.0
82663	82633	5.0
96701	95627	25.0
61371	61254	5.0
74834	74827	25.0
99969	100014	5.0
92534	93384	25.0
90677	90282	15.0
90997	90896	15.0
96293	96914	25.0
105361	105289	5.0
90469	90591	5.0
90831	90968	15.0
74928	74955	5.0
95646	95754	15.0
100061	100006	5.0
91702	91454	5.0
72473	72452	5.0
72452	72473	5.0
90323	90586	5.0
94807	94896	5.0
108219	108199	5.0
90711	90714	5.0
82404	82323	5.0
62109	62140	5.0
73083	73139	5.0
95754	96293	135.0
90423	90238	5.0
91142	90997	15.0
109303	109282	5.0
90238	89925	15.0
89925	90238	15.0
91454	91142	15.0
92112	91702	15.0
73467	73392	5.0
77190	77239	5.0
79326	79336	5.0
76992	76965	5.0
87213	87314	5.0
79824	79691	5.0
79849	79883	15.0
90968	91156	15.0
91791	92356	15.0
92714	92725	5.0
75770	75745	5.0
73331	73344	5.0
73156	73204	5.0
90586	90831	15.0
81832	81236	15.0
109124	109121	5.0
105281	105361	5.0
100006	99964	5.0
107898	107970	5.0
107770	107556	15.0
68903	68996	5.0
90626	90449	5.0
92550	92112	15.0
99316	99513	5.0
75708	75516	5.0
73344	73215	15.0
67819	67848	5.0
79266	79304	5.0
79336	79293	25.0
79311	79266	15.0
107770	107830	5.0
85556	85489	5.0
80275	80272	5.0
81828	82056	5.0
82444	82577	15.0
82577	82444	5.0
90896	90677	15.0
91156	91314	15.0
92704	92714	15.0
85412	87081	15.0
87045	85458	45.0
95369	93648	35.0
78108	78317	15.0
81022	81005	5.0
79968	79867	5.0
67153	67169	5.0
75267	75155	35.0
78086	78176	5.0
112582	71079	5.0
88994	88999	5.0
85735	85749	5.0
65126	64905	15.0
72283	72352	5.0
75644	75813	5.0
77742	78108	25.0
77559	77742	25.0
78157	78783	15.0
86876	86690	15.0
70713	70605	5.0
70605	70713	5.0
66893	66750	5.0
66750	66893	5.0
67153	67141	5.0
71083	71064	5.0
71176	71064	5.0
70991	70889	5.0
81633	81561	5.0
65033	65000	15.0
65000	65033	35.0
73339	73318	5.0
72695	72717	5.0
78607	79101	15.0
77657	77727	5.0
90193	90482	25.0
75867	75916	25.0
82838	83020	15.0
105579	105575	5.0
97705	97869	15.0
95119	95077	5.0
63328	63340	25.0
72122	72250	15.0
75006	75100	5.0
75648	75916	25.0
78317	78286	5.0
78720	78753	5.0
79396	79123	25.0
84200	83975	5.0
83975	84200	5.0
90430	90398	5.0
91544	91954	15.0
92184	92027	5.0
105590	105625	15.0
91156	91025	15.0
90557	90588	5.0
90884	90725	15.0
96073	96023	5.0
99120	99294	45.0
99294	99120	115.0
71083	71199	5.0
71144	71415	15.0
89647	89736	15.0
71144	71083	15.0
71083	71144	15.0
95624	95396	15.0
95182	95382	15.0
62970	63068	5.0
65185	65180	5.0
62857	62970	5.0
86204	86433	325.0
80231	79934	15.0
71563	71664	5.0
71664	71563	5.0
80316	80523	25.0
73229	112730	5.0
112730	72903	25.0
67510	67528	5.0
78874	78793	5.0
75395	75289	15.0
76077	75666	15.0
89985	89693	35.0
66859	66751	5.0
71270	71291	5.0
72040	72477	15.0
72477	72040	15.0
69464	69617	15.0
67859	67807	35.0
70895	70955	5.0
69948	70174	5.0
99165	99083	15.0
98699	98702	15.0
98723	98699	5.0
66113	66626	35.0
69972	69792	35.0
69792	69972	35.0
96209	96254	5.0
61281	61254	15.0
62906	62970	5.0
72325	72489	5.0
89905	89889	5.0
65637	65587	15.0
67380	67373	5.0
67373	67380	5.0
89428	88993	35.0
77326	77553	5.0
84428	84437	5.0
98100	98979	25.0
79788	79856	5.0
74063	74099	5.0
73824	73951	5.0
74065	73990	5.0
73951	73990	5.0
76900	76907	5.0
104422	104537	25.0
88570	87124	25.0
92027	91985	5.0
92021	91993	5.0
78213	78150	15.0
78294	78150	15.0
77644	78226	5.0
74099	74065	5.0
74065	74132	15.0
76439	76668	5.0
93045	92691	25.0
81890	82046	5.0
85134	84541	15.0
84541	85134	25.0
75041	74650	25.0
82211	82271	5.0
89061	88594	25.0
84899	84644	15.0
85825	85887	25.0
80999	80931	25.0
96204	96073	25.0
90196	90179	5.0
94025	93936	5.0
82974	83024	5.0
76198	76234	5.0
72062	72056	5.0
69108	69126	15.0
69126	69164	5.0
70975	71040	5.0
74621	74492	5.0
75567	75457	5.0
75860	76502	15.0
75422	75461	15.0
76502	77911	25.0
65894	66330	15.0
66555	66941	15.0
73318	73261	15.0
81299	81372	5.0
79907	79876	5.0
73985	74063	5.0
73951	73985	5.0
78688	78874	15.0
72016	72040	5.0
84446	84451	5.0
99743	99526	15.0
83227	83255	5.0
64751	64893	5.0
65758	65739	5.0
81078	81022	15.0
83197	83237	15.0
83237	83260	15.0
96110	96151	5.0
69545	69592	5.0
79126	79225	5.0
87252	87260	15.0
87238	87260	25.0
88020	87985	5.0
95551	95552	25.0
69264	69464	15.0
86605	86352	15.0
83255	83278	5.0
70002	70125	5.0
74463	74377	5.0
77664	77882	15.0
77852	78021	5.0
79473	79164	5.0
79449	79288	5.0
80745	80794	15.0
83395	83413	5.0
83640	83564	15.0
84084	84346	5.0
83926	84015	15.0
84404	84384	5.0
86031	86231	15.0
91381	90934	15.0
90934	91381	15.0
90945	91055	5.0
92268	92485	35.0
63825	63731	5.0
85535	85869	15.0
80070	80246	5.0
82626	82535	25.0
84040	84293	15.0
88417	88702	15.0
90648	90617	5.0
85748	85756	5.0
84961	84968	5.0
67510	67516	5.0
86461	86452	15.0
86184	86160	15.0
79495	79502	5.0
78948	79012	5.0
78102	78108	5.0
75408	75393	5.0
75549	75644	5.0
75581	75666	5.0
82617	82562	5.0
85376	85547	5.0
85547	85718	15.0
81284	81327	35.0
81352	81337	5.0
83989	84096	15.0
69536	69770	5.0
67471	67260	25.0
67260	67471	15.0
74214	73626	15.0
76947	76857	5.0
76857	76740	5.0
71973	71915	5.0
71096	70955	5.0
70159	70487	25.0
67739	67838	5.0
67677	67471	5.0
67471	67677	15.0
66859	67175	55.0
70901	70895	5.0
67900	67859	5.0
70174	69757	15.0
67739	67693	5.0
67693	67677	5.0
70198	70183	25.0
69770	69948	5.0
99165	99088	45.0
90902	90920	25.0
93146	93154	5.0
60831	61013	5.0
73090	73131	5.0
81633	81698	5.0
96655	96813	15.0
94824	94879	5.0
60637	60274	25.0
59349	59777	35.0
53410	53578	15.0
78898	79254	15.0
81758	81425	35.0
84072	84128	5.0
74016	74193	15.0
76764	76752	5.0
62506	62211	15.0
65664	65665	35.0
74040	74016	5.0
71147	71146	5.0
94457	94101	5.0
92930	92945	5.0
92173	92358	5.0
92179	92393	15.0
76465	76409	5.0
97897	97877	5.0
88298	88452	35.0
89851	90229	15.0
88646	88589	5.0
88239	88141	35.0
83183	83202	5.0
85381	85391	5.0
85453	85402	5.0
80407	80430	5.0
76405	76761	15.0
76761	76828	5.0
75866	75826	5.0
77915	77765	5.0
79259	79341	5.0
78142	78227	5.0
79772	79891	5.0
76907	77163	15.0
76389	76366	5.0
76907	76474	15.0
79897	79927	5.0
79850	79787	5.0
75599	75873	5.0
93874	93893	5.0
79620	79576	5.0
79039	79187	15.0
90589	90689	5.0
90476	90542	5.0
90831	90896	5.0
82926	82957	15.0
83031	83053	5.0
94684	95125	15.0
73392	73344	5.0
92083	92321	15.0
81569	81633	5.0
76668	77163	15.0
87021	87244	15.0
83053	83061	5.0
79380	79341	5.0
73866	73985	15.0
95946	95672	15.0
91299	91457	45.0
91491	91299	5.0
74132	74339	15.0
73990	74051	5.0
73838	73951	5.0
64479	64698	15.0
79907	79962	15.0
86301	86334	15.0
81429	81565	15.0
78030	78086	5.0
113073	90774	5.0
90774	113074	15.0
113074	90648	15.0
90648	113075	15.0
113075	90774	5.0
90774	113076	15.0
99825	99946	15.0
85220	85134	5.0
72251	72133	5.0
92762	92704	5.0
69545	69464	5.0
66750	66635	5.0
63328	62969	35.0
100741	100910	55.0
100910	100741	45.0
95551	95514	15.0
59312	59349	5.0
63890	63505	55.0
63505	63890	45.0
95350	95272	5.0
95272	95350	25.0
69176	69163	5.0
76724	76730	5.0
78407	78390	25.0
79801	79881	5.0
91031	90945	15.0
91546	91731	5.0
90882	90902	25.0
84603	85037	55.0
82970	83093	5.0
98979	99232	5.0
105589	105585	5.0
75367	75411	5.0
97863	97892	5.0
85559	86297	15.0
82949	83120	15.0
83120	82949	15.0
97355	97428	5.0
95265	95446	15.0
95446	95696	55.0
71891	71810	5.0
72066	71891	5.0
83120	83255	15.0
83255	83120	15.0
68640	68269	5.0
68267	68266	5.0
67360	67380	15.0
69233	68640	15.0
67126	67360	5.0
65207	65160	55.0
61013	61108	5.0
46021	46729	15.0
46021	45972	5.0
65586	65504	25.0
61129	61281	15.0
63966	64042	5.0
90122	90196	5.0
84968	85072	15.0
85072	84968	15.0
85845	85825	5.0
85111	85160	5.0
92010	92016	5.0
87622	87079	35.0
76130	76074	5.0
75306	75281	5.0
78064	78313	15.0
77480	77286	15.0
78889	79571	25.0
79440	79380	5.0
79421	79470	5.0
79099	79317	35.0
83893	83936	5.0
84879	84978	25.0
84978	84879	45.0
85368	85099	35.0
87996	87771	15.0
80741	80835	15.0
98737	99010	15.0
97800	97465	25.0
94908	94260	25.0
94260	94908	25.0
94908	95540	15.0
95540	94908	15.0
95540	95568	5.0
94260	93428	25.0
93428	94260	25.0
93428	93078	15.0
93078	93428	5.0
76504	75574	15.0
79176	79175	5.0
79175	79176	5.0
69636	69233	15.0
85118	85052	25.0
75410	75492	5.0
75492	75562	5.0
75410	75422	5.0
75411	75410	15.0
88098	87841	5.0
77108	76799	15.0
90892	90787	45.0
77823	77743	5.0
91953	91936	5.0
78889	79087	15.0
79233	78956	5.0
91923	91864	15.0
80222	80549	15.0
80549	80222	15.0
72604	72695	15.0
78874	78889	5.0
70682	70683	5.0
93555	93215	25.0
81327	81352	5.0
73039	73090	5.0
85187	85395	5.0
85025	84995	5.0
85052	85067	25.0
85067	85052	5.0
85212	85114	5.0
74691	74710	5.0
83754	83793	5.0
85547	85654	15.0
85653	85547	5.0
83915	83958	5.0
85585	85944	25.0
85486	85535	5.0
85462	85385	45.0
85385	85051	25.0
82534	82380	35.0
83360	83416	5.0
70416	70429	5.0
79087	79496	15.0
80903	81009	35.0
75499	75539	25.0
79464	79233	15.0
79341	79421	5.0
91763	91970	15.0
85732	85748	5.0
83990	84019	25.0
84039	84096	5.0
95527	95538	5.0
93222	93181	5.0
71360	71301	5.0
71075	71299	15.0
92181	92293	25.0
93768	93800	5.0
79176	79485	25.0
79485	79176	25.0
80897	80798	15.0
80798	80897	25.0
80931	80897	5.0
79187	79567	25.0
80897	81077	15.0
77789	77801	5.0
71267	71147	5.0
85582	85462	35.0
93391	93286	5.0
71332	71326	5.0
70800	70849	25.0
99109	99165	25.0
99165	99109	35.0
85051	85138	25.0
73657	73431	15.0
96008	96680	25.0
96008	95605	15.0
70626	70682	5.0
86279	86208	5.0
84199	84228	55.0
88100	88252	5.0
97465	96680	25.0
85138	85253	25.0
90229	90637	15.0
91025	90762	15.0
98737	98168	25.0
83640	83610	5.0
89180	89851	25.0
88885	89180	15.0
99321	99499	35.0
72717	72468	15.0
73105	73163	5.0
88252	88531	35.0
88762	88885	25.0
87841	87571	15.0
95077	95151	5.0
90013	90006	35.0
90006	90013	5.0
90027	90020	5.0
86352	85905	15.0
69792	69769	5.0
69769	69792	5.0
85838	85756	5.0
80215	80198	5.0
80222	79889	15.0
79889	80222	5.0
74134	74384	25.0
82131	83149	25.0
71919	71335	25.0
70429	70290	5.0
70664	70594	5.0
70594	70403	15.0
77846	77753	15.0
73131	73156	5.0
80545	80495	5.0
80197	80198	15.0
80215	80224	15.0
81906	82021	5.0
82594	82650	5.0
82650	82626	5.0
85887	85839	5.0
86204	86148	5.0
75562	75567	15.0
81176	81054	5.0
81609	81680	5.0
81226	81284	15.0
75414	75592	15.0
75592	75414	15.0
75414	75521	5.0
75492	75539	5.0
75393	75402	5.0
75378	75408	5.0
75567	75549	5.0
86930	87031	5.0
85255	85198	15.0
85263	85324	15.0
85091	84657	5.0
100517	100554	5.0
100646	100769	5.0
101307	101302	5.0
100592	100680	15.0
100835	100834	5.0
100226	100141	5.0
100910	101015	15.0
101015	100910	25.0
100526	100556	5.0
100520	100526	5.0
99798	99805	5.0
101307	101052	15.0
107216	107155	15.0
106972	106817	15.0
107155	107100	5.0
77806	77892	5.0
79368	79305	15.0
73282	72894	25.0
62279	62381	5.0
61269	61390	5.0
50747	51063	25.0
65046	65028	5.0
67931	67974	15.0
67925	67900	5.0
67899	67931	15.0
66421	66261	5.0
63880	63858	5.0
65890	65894	5.0
63505	63695	15.0
63695	63505	25.0
66833	67684	25.0
67684	66833	25.0
66556	66330	15.0
82917	82459	15.0
88571	87862	15.0
77802	77716	5.0
78133	113645	5.0
113645	77802	5.0
96456	96254	35.0
82413	82348	5.0
84401	84408	5.0
84384	84401	5.0
84429	84404	5.0
84027	83977	5.0
83031	82994	5.0
91067	90925	15.0
93526	93593	5.0
81341	81299	5.0
81425	81341	15.0
81511	81349	5.0
96456	96452	5.0
80930	80873	15.0
80873	80930	15.0
72056	71983	5.0
85036	85149	5.0
80274	80997	25.0
71969	71672	5.0
86474	86461	5.0
70713	70831	5.0
70792	70901	5.0
71441	71563	15.0
71563	71441	15.0
71664	71730	5.0
71730	71664	5.0
71730	71738	5.0
71974	72011	5.0
72011	72067	5.0
71983	71928	5.0
69164	69139	5.0
81399	81294	5.0
81372	81524	25.0
81294	81253	5.0
78133	78228	5.0
70955	70713	15.0
81758	81415	15.0
70605	70430	5.0
71741	71915	5.0
70867	70625	25.0
70640	70705	5.0
83169	83197	5.0
90925	90796	5.0
91746	113723	5.0
113723	91714	15.0
91714	113724	5.0
113724	91746	45.0
85599	85593	5.0
90165	90193	5.0
79914	80021	5.0
80013	79895	5.0
76474	76389	5.0
73894	73778	5.0
73990	73894	15.0
79874	79945	5.0
76161	75274	25.0
75534	75267	5.0
78625	78541	5.0
85037	85017	15.0
74063	73877	75.0
90174	89736	45.0
78108	78019	75.0
78165	77815	5.0
83037	83078	5.0
94813	95182	25.0
95338	95195	35.0
95624	95602	15.0
92749	92961	75.0
91706	91578	15.0
80598	80733	5.0
85453	85504	5.0
78688	78567	5.0
85351	85359	5.0
85297	85133	5.0
85133	85297	15.0
83703	84055	15.0
84588	84715	15.0
72128	72317	5.0
71392	71656	15.0
81483	81506	5.0
81644	81565	5.0
78844	78909	15.0
78909	78844	25.0
81178	81360	5.0
91284	91529	15.0
89184	88932	25.0
90336	90589	15.0
75790	75867	5.0
86047	86053	5.0
73131	73022	25.0
51110	51547	265.0
60455	60285	25.0
66141	66162	15.0
66162	66141	15.0
62974	63335	45.0
63335	62974	25.0
93785	93723	5.0
93320	93283	5.0
68419	68574	5.0
74328	74257	5.0
73661	73838	5.0
73485	73661	5.0
90027	90122	15.0
73661	73866	15.0
96983	96863	25.0
103412	103511	5.0
96252	96248	5.0
96248	96484	15.0
85515	85564	35.0
83336	83478	5.0
89889	90013	15.0
85824	85748	5.0
105585	105578	5.0
74905	75160	5.0
75160	74905	5.0
75363	75160	5.0
76986	76947	5.0
80374	80546	5.0
80546	80374	5.0
105585	105642	5.0
105560	105622	5.0
105622	105560	5.0
77448	77462	5.0
80368	80527	5.0
80546	80380	15.0
75160	75367	5.0
79571	79611	5.0
87510	87818	5.0
87740	87045	5.0
87081	87510	5.0
98910	98094	25.0
67606	66435	15.0
63042	64440	25.0
64440	66586	35.0
64441	63510	15.0
67670	69055	15.0
63510	61837	25.0
66586	67670	15.0
69261	67606	25.0
66435	64441	25.0
72925	72981	5.0
72981	72948	5.0
69261	68088	15.0
72948	72925	5.0
94297	94470	15.0
83833	83842	5.0
85870	86079	15.0
86079	86301	15.0
82865	82896	5.0
102559	102592	5.0
62216	63115	25.0
103421	103107	25.0
62150	61547	15.0
83401	83456	5.0
49312	49640	5.0
102592	103029	15.0
97880	97896	5.0
66498	66546	5.0
110892	110593	15.0
74482	74227	15.0
80141	80110	15.0
75132	75183	5.0
75662	75629	5.0
86419	86667	15.0
86667	86419	5.0
102233	102278	5.0
108076	108082	5.0
97097	97122	5.0
62744	62772	15.0
97407	97396	5.0
105420	105507	15.0
74141	74512	15.0
89974	90010	65.0
90010	89974	75.0
111673	111659	15.0
69873	69866	5.0
99101	99109	15.0
99910	99975	5.0
105491	105420	5.0
95110	95174	5.0
73594	73553	5.0
78691	79181	15.0
97499	97615	5.0
75144	74918	25.0
79175	79397	15.0
99247	99284	15.0
83652	83733	15.0
74975	75050	15.0
74727	74975	15.0
75050	75132	25.0
75183	75417	25.0
74512	74727	15.0
96976	96986	5.0
97429	97420	5.0
75364	75144	15.0
88462	88600	15.0
114257	87164	5.0
84479	84345	15.0
98873	98911	5.0
73778	73707	5.0
76554	76489	15.0
74918	74703	25.0
74703	74482	15.0
85514	85547	5.0
85072	85087	5.0
100633	100616	5.0
105931	105950	5.0
74094	73856	15.0
73707	73888	45.0
73856	73732	55.0
73888	74141	15.0
80500	80530	5.0
56566	114430	5.0
90727	90831	5.0
73936	74051	15.0
114439	104902	5.0
54753	55008	15.0
99005	98871	5.0
68369	66709	25.0
73177	73212	5.0
74211	73597	25.0
59727	59747	5.0
65550	65824	5.0
74961	75403	5.0
66689	68357	25.0
73633	74248	35.0
77382	77345	5.0
74756	74961	5.0
73205	73135	5.0
73325	73463	5.0
65835	65576	5.0
74748	74498	5.0
75205	74985	5.0
73436	73242	5.0
75373	75205	15.0
74985	74748	5.0
65824	65989	5.0
73212	73325	5.0
74479	74756	15.0
98825	98974	5.0
93591	93278	5.0
97771	97847	5.0
98600	98554	5.0
98862	98834	5.0
93289	93596	5.0
103424	103756	5.0
103766	103437	5.0
95477	95534	5.0
95040	95012	5.0
91816	91672	5.0
93557	93660	5.0
96391	96414	5.0
96382	96352	5.0
92989	93141	5.0
93549	93448	5.0
94693	94579	5.0
93184	92986	5.0
95065	95084	5.0
90752	89606	15.0
89574	90841	15.0
93226	93289	5.0
84614	84624	5.0
99038	98901	5.0
51279	51143	5.0
64289	64249	5.0
73215	73325	5.0
60896	61258	15.0
51466	51417	5.0
77680	77861	5.0
74199	74517	5.0
74517	74199	5.0
71773	71796	5.0
56882	56871	5.0
73242	73083	5.0
74199	73671	15.0
73671	74199	15.0
84585	84591	5.0
80137	80068	5.0
86948	86938	5.0
49590	49605	5.0
85633	85617	15.0
92935	92936	5.0
80548	80452	5.0
59528	59588	5.0
86967	86982	5.0
57746	57612	5.0
92989	93099	5.0
92675	92674	5.0
63809	63813	5.0
55829	55501	15.0
82773	82802	5.0
98919	99066	5.0
110830	110874	5.0
109036	109043	5.0
49197	49205	5.0
59060	58946	5.0
77036	76333	15.0
76333	77036	5.0
81575	81823	5.0
95018	94993	5.0
83974	84086	5.0
85615	85646	5.0
64514	64284	5.0
83125	83300	5.0
83998	83909	5.0
75893	76001	15.0
67011	66995	5.0
95900	95842	5.0
68700	68877	5.0
64370	64474	5.0
85577	85495	5.0
91968	91925	5.0
91818	91637	5.0
82234	82069	15.0
64898	64843	5.0
100323	100345	5.0
100299	100240	15.0
96677	96766	5.0
86994	87080	5.0
80961	81262	5.0
81262	80961	5.0
80329	80685	15.0
71241	71519	5.0
80621	80258	15.0
77420	77692	5.0
111729	111675	5.0
111675	111729	5.0
97437	97574	15.0
78073	78466	5.0
61298	61185	5.0
58618	58613	5.0
63491	63420	5.0
84724	84789	5.0
77583	77464	15.0
85709	85744	5.0
90087	90231	15.0
90231	90087	15.0
90231	90330	5.0
90330	90231	5.0
82467	82820	15.0
82820	82467	5.0
88622	88822	5.0
88822	88622	25.0
85824	86010	5.0
64513	64221	5.0
78014	78026	5.0
86377	86205	5.0
78459	78492	15.0
71040	71185	5.0
86205	86012	15.0
95708	95783	5.0
76639	76735	5.0
65162	65662	15.0
65889	65775	5.0
74598	74499	15.0
94496	94589	5.0
77531	77686	5.0
70208	69640	25.0
85645	86384	15.0
76852	76979	5.0
90132	90077	5.0
91816	91647	5.0
91925	91885	5.0
74961	75369	15.0
83716	83810	5.0
92077	92032	5.0
80601	80630	5.0
95844	95994	15.0
95994	95844	15.0
71185	71241	5.0
80553	80287	5.0
80287	80553	5.0
79945	80048	5.0
74519	74099	5.0
74099	74519	5.0
70975	71185	5.0
74821	75041	5.0
76909	76716	5.0
76716	76909	5.0
80573	80273	15.0
80273	80573	15.0
85645	85624	5.0
85646	85671	5.0
81262	81425	5.0
81425	81262	5.0
71536	71234	5.0
71472	71182	15.0
80287	80048	5.0
80048	80287	5.0
80273	79930	15.0
79930	80273	5.0
85555	85517	15.0
85517	85555	5.0
72279	72079	15.0
85624	85587	5.0
79494	79086	5.0
77184	76909	15.0
76909	77184	15.0
74686	74821	5.0
74821	74686	5.0
79593	79494	5.0
74519	74905	5.0
74905	74519	5.0
79086	78734	15.0
72442	72279	5.0
72279	72442	5.0
85672	85625	5.0
85625	85672	5.0
85577	85587	5.0
80064	80329	5.0
77692	77775	5.0
80258	79919	5.0
71182	70846	15.0
77061	77420	5.0
77420	77061	5.0
80961	80630	15.0
80630	80961	15.0
76763	77054	5.0
77054	76763	5.0
77795	78109	5.0
78109	77795	5.0
76472	76763	5.0
76763	76472	5.0
88671	88738	15.0
88714	88636	5.0
71725	74259	155.0
74304	71947	85.0
75688	76708	55.0
71947	69486	85.0
76729	75715	15.0
96578	96547	5.0
96583	96611	5.0
96547	96511	5.0
96545	96583	5.0
66728	65811	35.0
70942	70969	5.0
75916	75950	15.0
68564	68299	5.0
75658	76439	45.0
68992	69017	5.0
67990	67707	5.0
76734	75726	25.0
77492	77473	15.0
84462	84889	15.0
83936	84039	35.0
75289	75062	15.0
70906	70942	5.0
84820	84844	5.0
75306	75289	5.0
77473	77444	35.0
84844	84854	5.0
85198	85026	55.0
85026	84998	5.0
75297	75005	15.0
76482	76707	15.0
85546	85718	15.0
86412	86411	15.0
84889	84899	35.0
85769	85791	5.0
84870	84889	35.0
84854	84870	5.0
83349	83356	5.0
83356	83507	35.0
62872	63414	15.0
63414	62872	15.0
79853	79836	15.0
79836	79821	15.0
71000	70957	5.0
75062	75036	5.0
65244	65149	5.0
75652	76676	35.0
76746	75751	35.0
76780	75759	65.0
72432	72920	5.0
77514	79314	75.0
79320	77515	95.0
97768	97817	65.0
97802	97445	25.0
97732	97802	45.0
97445	97895	15.0
97759	97604	15.0
97604	96207	85.0
99245	99005	15.0
58614	58902	15.0
64225	64290	5.0
59750	59822	5.0
65576	64416	15.0
75403	75551	5.0
60244	60663	15.0
60872	61639	15.0
64326	64254	5.0
76388	74487	45.0
75551	75688	5.0
58902	59344	35.0
61639	62622	25.0
64416	63682	15.0
77345	76834	15.0
74498	74465	5.0
74075	73467	35.0
62684	61598	15.0
54379	55933	55.0
64556	65537	15.0
66187	66689	5.0
76706	76984	5.0
55933	58614	65.0
63810	64326	25.0
63682	63810	25.0
64103	62684	35.0
59822	60244	25.0
74248	74339	5.0
73597	73478	5.0
69475	68965	15.0
62622	64113	35.0
60310	59882	25.0
73478	73436	5.0
74339	76706	55.0
66709	66163	5.0
76750	76729	5.0
76984	77355	5.0
74365	74317	5.0
60775	60518	5.0
73453	74021	35.0
73463	73485	5.0
77296	76667	15.0
59498	59249	15.0
59772	59498	15.0
68357	68783	5.0
76667	76388	5.0
61598	60775	15.0
63937	63375	25.0
63375	64556	25.0
77355	77382	5.0
76728	77306	15.0
59344	59413	5.0
59413	59727	15.0
68965	68369	15.0
68783	69357	15.0
60663	60872	5.0
64113	64225	5.0
65989	66187	5.0
74487	74211	5.0
73485	73633	5.0
64290	63937	25.0
93596	94005	5.0
98604	98790	5.0
94599	96292	25.0
97772	97502	5.0
96292	98560	45.0
98871	98866	5.0
98363	99473	25.0
99587	99407	5.0
100071	100573	15.0
98554	96426	45.0
98834	98600	15.0
99234	98741	25.0
99030	98862	25.0
99407	98042	35.0
98866	99079	5.0
99647	99587	5.0
99545	99639	5.0
97502	96102	25.0
98781	98825	5.0
98790	99245	25.0
94024	94274	5.0
98042	97848	5.0
97847	98363	15.0
99639	100071	5.0
93988	93591	5.0
96426	95228	15.0
94576	94142	15.0
95228	94576	15.0
95564	97591	35.0
100614	99647	25.0
94142	94007	5.0
97591	97771	5.0
79140	79812	15.0
99097	98600	45.0
79692	79625	15.0
79785	79132	15.0
79625	79159	5.0
80397	79785	25.0
96102	95150	15.0
95150	94015	25.0
79812	80481	15.0
102747	102629	15.0
103756	103903	5.0
101375	100850	15.0
104920	105006	15.0
103007	103243	5.0
105650	105656	5.0
100850	99245	45.0
104870	104920	5.0
102856	102747	15.0
105664	105767	25.0
105558	105466	35.0
105466	103924	65.0
105053	105093	5.0
103308	103424	5.0
105675	105558	55.0
103923	105470	55.0
105548	105650	35.0
103252	102856	15.0
105470	105548	25.0
105402	105085	35.0
99675	101378	35.0
105036	105004	5.0
103437	103320	5.0
104909	104826	5.0
105010	105053	5.0
98784	98839	5.0
105000	104909	5.0
105085	105036	5.0
105762	105402	25.0
102629	101394	35.0
102740	103007	25.0
105827	105762	35.0
101398	102643	25.0
102643	102740	15.0
96352	96023	35.0
93246	92752	15.0
93241	93557	5.0
81576	81535	5.0
95384	95327	5.0
96138	96578	45.0
94706	95575	25.0
92752	92553	5.0
93660	93919	5.0
91672	91123	15.0
91190	91698	15.0
93565	94057	15.0
93141	93565	15.0
95327	95040	15.0
96611	96708	15.0
94579	94412	5.0
91851	92165	5.0
96511	96472	5.0
95012	94693	15.0
96708	96698	5.0
94943	93979	25.0
93448	93246	5.0
94265	93828	15.0
96472	96382	15.0
96500	96545	5.0
93979	93525	15.0
81743	82106	15.0
95575	95762	5.0
93828	93549	15.0
94316	94389	5.0
96414	96500	15.0
98136	98815	25.0
95762	96138	15.0
92489	92169	5.0
93919	94316	15.0
82100	81724	5.0
92554	93241	15.0
92169	91836	5.0
96179	96391	25.0
114487	94706	15.0
97319	98136	25.0
92986	92582	5.0
93525	93184	5.0
81535	81708	15.0
94934	95065	5.0
94832	94934	5.0
96698	94943	55.0
92165	92398	5.0
100850	99286	35.0
99251	99092	5.0
98790	99675	15.0
99051	98884	5.0
42600	44129	25.0
82043	82356	15.0
41243	40541	15.0
43073	42693	5.0
82447	82248	15.0
51734	51379	5.0
82378	82498	5.0
44129	48104	45.0
48202	51157	35.0
82561	82465	5.0
42693	41243	15.0
91700	91740	5.0
90841	91250	5.0
68245	68997	35.0
91740	92167	5.0
87818	89429	25.0
69002	68231	55.0
89470	87802	25.0
91250	91700	15.0
83433	83187	5.0
82869	83165	35.0
83748	83963	15.0
82943	82984	5.0
83132	82979	15.0
83681	83753	5.0
83889	83840	5.0
83187	83132	5.0
83785	83746	5.0
84298	83889	5.0
83243	83681	45.0
92389	92453	5.0
82984	82930	5.0
83840	83466	15.0
82930	82850	5.0
92390	92389	5.0
93210	92911	5.0
93225	93226	5.0
93525	93234	15.0
91029	90839	15.0
108651	108869	5.0
89025	88903	5.0
77333	77618	15.0
104601	104735	5.0
36871	37116	15.0
98464	98662	5.0
109563	109510	5.0
58821	59420	25.0
59420	58821	15.0
92446	92427	5.0
92927	92116	15.0
67440	67553	15.0
77095	77105	5.0
66502	66476	5.0
53888	54204	15.0
87353	88074	25.0
53585	53539	5.0
61681	61467	15.0
76947	77166	5.0
73626	73655	5.0
44269	44037	15.0
44274	44323	5.0
93775	93818	5.0
92778	92631	5.0
41825	42121	35.0
42121	41825	15.0
106102	106091	5.0
106387	106374	5.0
81721	81357	25.0
81357	81721	25.0
57025	56235	45.0
56235	57025	35.0
83695	83718	5.0
104880	105207	35.0
57281	57768	15.0
92452	92598	5.0
70566	70919	15.0
91509	91418	5.0
91308	91402	5.0
91402	91308	5.0
74151	74013	5.0
68872	68646	65.0
76623	76989	25.0
76989	76623	25.0
110477	110493	15.0
54757	55127	5.0
50170	49976	25.0
49274	49457	5.0
81985	82149	15.0
83073	83093	5.0
74549	74593	5.0
84583	84592	15.0
110804	110756	15.0
74937	74737	165.0
70624	70949	15.0
70949	70624	5.0
106563	107436	25.0
53873	53683	5.0
57381	57532	5.0
48587	48500	5.0
49640	49326	5.0
50808	50271	5.0
97376	97466	5.0
56783	56732	15.0
54960	55108	5.0
57122	57271	5.0
56862	56790	5.0
102073	102035	5.0
107087	107358	15.0
41012	40714	5.0
40125	40311	5.0
71047	70814	25.0
57952	57972	5.0
58911	58839	15.0
58839	58911	15.0
92685	92704	5.0
99325	99262	5.0
52650	52732	5.0
59071	57675	35.0
57675	59071	35.0
109225	109160	15.0
111406	111388	5.0
111388	111144	35.0
111144	111388	25.0
103302	103250	5.0
53860	53470	15.0
52893	52801	5.0
55796	55568	5.0
69634	69761	5.0
69761	69634	15.0
83163	83132	5.0
75784	75934	5.0
102400	102701	15.0
102989	103046	5.0
103668	103629	5.0
84690	84212	45.0
85159	85119	25.0
84792	84784	5.0
100964	100474	85.0
100654	100964	15.0
64853	64319	15.0
60114	59861	15.0
46010	45933	5.0
46380	46010	15.0
61830	61694	15.0
39439	39774	5.0
57158	57063	5.0
44965	44486	5.0
44180	42822	15.0
46697	46211	5.0
48885	48980	5.0
57063	57002	5.0
58494	58874	15.0
77576	77680	5.0
77323	77436	5.0
69584	69607	5.0
73484	73577	5.0
111388	111404	5.0
73577	73645	5.0
51039	51308	5.0
52817	52610	5.0
61420	61436	5.0
91308	90839	65.0
90839	91008	15.0
93303	92544	25.0
89525	89334	15.0
109459	109397	5.0
81347	81452	5.0
81669	81635	5.0
67690	67725	5.0
65999	66177	15.0
114499	61931	5.0
106222	105913	25.0
63156	62899	15.0
72191	72463	25.0
72463	72191	15.0
83437	83494	15.0
78588	78320	15.0
96914	96992	5.0
53261	52866	5.0
50005	49394	25.0
70497	70854	5.0
70854	70497	5.0
82111	82141	5.0
72060	71977	5.0
74152	74207	5.0
55833	56068	5.0
69103	68772	35.0
68772	69103	25.0
69416	69433	15.0
69433	69416	5.0
73553	73626	5.0
53913	54114	5.0
89334	89273	5.0
99909	99837	5.0
41809	41708	5.0
105174	105176	5.0
107556	107403	15.0
83711	83636	5.0
104880	104844	5.0
58725	58667	5.0
58655	57944	15.0
65959	66136	35.0
83397	84865	45.0
84865	85418	15.0
92539	92446	5.0
103883	103732	5.0
88198	88300	5.0
88300	88198	5.0
84145	84196	5.0
76869	77072	5.0
77072	76869	5.0
83479	83528	5.0
83195	83322	5.0
83322	83195	5.0
68675	68733	5.0
47606	47390	5.0
89660	89624	5.0
83077	83070	5.0
95766	95356	15.0
78027	78096	5.0
79626	79783	5.0
81529	81745	15.0
82563	81985	25.0
84717	84723	15.0
82980	82156	35.0
82156	82980	35.0
74973	74937	35.0
92694	92550	15.0
95743	95563	15.0
70252	70279	5.0
62052	63042	15.0
60401	60031	5.0
42840	42609	15.0
86869	86746	5.0
86746	86869	5.0
49305	50077	15.0
50271	49920	5.0
97864	98011	5.0
56601	56514	5.0
92669	92576	5.0
98769	98931	15.0
98931	98769	15.0
99101	99025	5.0
70936	70935	5.0
70935	71047	15.0
71047	70935	15.0
56725	56601	25.0
56601	56725	25.0
100248	100545	75.0
100708	100692	175.0
65199	65268	15.0
66878	66641	15.0
56757	56851	5.0
48452	48886	5.0
49885	49784	5.0
77234	77318	5.0
41260	41110	5.0
98478	98401	5.0
99256	99355	15.0
99678	99406	15.0
51404	51627	5.0
111144	111139	5.0
110278	110748	35.0
110748	110278	35.0
110089	109827	15.0
109827	110089	15.0
103237	103076	5.0
52445	52801	5.0
54596	54737	5.0
69761	69954	5.0
73142	73188	5.0
67053	66935	5.0
66671	66076	15.0
66076	66671	25.0
75671	75651	5.0
87130	87075	15.0
87056	87088	5.0
75127	75042	5.0
86921	86899	5.0
82033	82198	5.0
84801	84792	5.0
84923	85281	25.0
85281	84923	25.0
92388	92383	5.0
101009	100964	5.0
101356	101237	5.0
65208	65427	5.0
42439	42121	15.0
49583	49493	5.0
53472	51466	45.0
51466	53472	45.0
57437	57470	5.0
56531	55931	15.0
59861	59497	15.0
108858	109009	15.0
67205	67277	5.0
110223	110067	15.0
97456	97505	5.0
110454	110571	15.0
110622	110830	25.0
68830	69079	5.0
111451	111406	15.0
72925	72860	5.0
73438	73484	5.0
51464	51358	5.0
92501	92558	5.0
52948	52817	5.0
53231	53017	25.0
76666	76567	5.0
76041	75922	5.0
75233	74872	25.0
59097	59147	5.0
91008	90877	15.0
77587	77333	15.0
104060	104206	5.0
106300	106358	5.0
73751	73702	5.0
83673	83599	5.0
82374	82071	5.0
81596	81722	5.0
65697	65751	45.0
110807	110748	5.0
65387	65540	15.0
65826	65899	5.0
69114	68996	5.0
68996	69114	5.0
52459	52839	5.0
61308	60474	25.0
60474	61308	25.0
62720	61830	35.0
61830	62720	25.0
63831	63743	5.0
68449	68587	5.0
68587	68449	5.0
80175	79359	15.0
79359	80175	15.0
56068	56798	25.0
85296	85217	5.0
42882	43082	15.0
109535	109617	15.0
71708	71660	5.0
99945	99909	5.0
105361	105914	35.0
105914	105361	35.0
94155	94163	5.0
34993	34183	25.0
53893	55233	45.0
56798	57281	15.0
79637	79461	5.0
49765	49824	5.0
57944	114531	5.0
56334	56057	15.0
66253	66136	15.0
66136	66253	35.0
85574	85573	15.0
85713	85556	15.0
65568	65826	15.0
86359	86647	5.0
88198	88074	15.0
53012	53053	5.0
84244	84328	5.0
80956	80904	5.0
80964	80956	5.0
68547	68064	15.0
74843	75042	5.0
68702	68716	5.0
36522	36835	15.0
36835	36522	15.0
77803	78293	5.0
82921	82740	5.0
84483	83960	15.0
97701	97648	5.0
79539	79261	5.0
74870	74775	5.0
84717	84698	15.0
110852	110822	5.0
70949	71105	5.0
71105	70949	5.0
61289	60535	15.0
109057	109147	15.0
53940	54229	15.0
52907	52732	5.0
43031	43290	15.0
43290	43031	25.0
42840	43031	15.0
43031	42840	15.0
59318	59553	15.0
86963	86948	5.0
49269	48587	35.0
49244	48905	15.0
92383	92376	5.0
53888	53414	25.0
66486	66094	5.0
57851	57746	5.0
56790	56562	15.0
105288	104970	25.0
50273	50103	5.0
51156	50970	15.0
50970	51156	15.0
107984	107761	15.0
89217	89025	5.0
99013	99179	5.0
92762	92712	15.0
52650	51869	15.0
51869	52650	25.0
50541	50803	5.0
109460	109303	15.0
110807	110993	25.0
110993	110807	25.0
110213	110089	5.0
110089	110213	5.0
59528	59226	5.0
56286	56415	5.0
57672	57718	5.0
55796	56286	15.0
68809	68823	5.0
83682	83565	5.0
67553	67605	5.0
75921	75671	5.0
102310	101287	35.0
102270	102349	5.0
103176	103389	5.0
60311	60269	5.0
96873	95839	45.0
62775	62587	15.0
63461	63809	5.0
63809	63461	5.0
57002	56902	5.0
42493	42439	5.0
55925	56530	25.0
60245	60114	15.0
109733	109644	5.0
55574	55883	15.0
55883	55574	15.0
74670	74517	5.0
72452	72690	15.0
72690	72452	15.0
51898	52445	15.0
96507	96567	5.0
73835	73321	15.0
61601	61543	5.0
105617	105749	25.0
76520	76041	15.0
108936	108915	5.0
91029	90871	5.0
77618	77720	5.0
49493	49175	15.0
37116	37413	15.0
108088	107984	5.0
92544	92505	5.0
82365	83082	25.0
83599	82374	35.0
82374	83599	25.0
81700	81683	5.0
56514	56211	25.0
100061	100089	5.0
83401	83345	25.0
83345	83401	25.0
77773	77962	5.0
63743	63319	15.0
63319	63743	25.0
66666	66884	5.0
66123	66666	15.0
66666	66123	15.0
68786	69243	15.0
71747	71767	5.0
71767	71747	5.0
54390	54304	5.0
54304	54390	5.0
53676	53913	5.0
108219	108431	15.0
108726	108633	5.0
108824	108726	5.0
109668	109827	5.0
109827	109668	5.0
88782	88446	15.0
88446	88782	25.0
99678	99837	5.0
61561	61634	5.0
54887	55062	5.0
78815	78909	5.0
106714	106867	15.0
56566	57081	25.0
84245	84660	15.0
84660	84245	25.0
106488	106510	5.0
56412	56334	5.0
85673	85704	5.0
85454	84483	35.0
85464	85496	5.0
66676	67325	35.0
68194	68872	15.0
66177	66318	15.0
77551	77462	5.0
77462	77551	5.0
84244	84196	5.0
52859	52699	15.0
92936	93217	5.0
80904	80809	5.0
80809	80904	5.0
81056	80548	15.0
55210	56034	45.0
53303	53592	15.0
53676	53592	5.0
74843	74719	5.0
36795	36649	25.0
80068	79270	15.0
54141	54443	5.0
110300	110377	5.0
82365	81831	15.0
89624	89600	5.0
82740	82577	75.0
82577	82740	15.0
83059	83070	15.0
83070	83059	5.0
82590	82748	5.0
96067	96286	15.0
96286	96067	15.0
82777	83063	5.0
83423	83318	5.0
74445	74549	15.0
84614	84591	5.0
84756	84727	15.0
84727	84756	25.0
84574	84583	5.0
91664	91509	5.0
61289	61837	5.0
107435	106536	25.0
109230	109193	5.0
109258	109240	5.0
54887	54229	25.0
53940	53903	5.0
53525	53697	5.0
43290	43494	5.0
59170	59318	5.0
43940	43855	5.0
86869	87090	25.0
48500	47810	5.0
50296	50545	5.0
48905	48366	5.0
97080	97206	5.0
61740	61885	25.0
61885	61740	65.0
54498	54343	5.0
99216	99263	15.0
54627	54762	5.0
64934	65118	5.0
66094	65993	5.0
57787	57824	5.0
56544	56676	15.0
69114	69557	15.0
69557	69114	35.0
48141	48452	5.0
82192	82169	5.0
66502	66916	25.0
75001	75651	25.0
75651	75001	25.0
99376	99343	25.0
99179	99256	25.0
51627	51824	5.0
57675	57591	5.0
50803	51121	5.0
51121	50803	5.0
59172	59071	5.0
103595	103633	5.0
54351	54044	15.0
[truncated: 8,814 more rows]
