# Supplementary material for: Graph-based ahead monitoring of vulnerabilities in large dynamic transportation networks
Source: PLoS One. 2021 Mar 24;16(3):e0248764. doi: 10.1371/journal.pone.0248764 (PMC7990197; doi:10.1371/journal.pone.0248764)
Supplement: S3 Data — (ZIP) [file pone.0248764.s004.zip › rhone_obs_04_wc.csv]

69087	69040	5.0
69096	69171	5.0
68519	66864	15.0
63991	63598	5.0
94007	93988	5.0
64585	63991	5.0
64089	64572	5.0
66872	68526	15.0
80006	80228	5.0
78212	78258	5.0
104537	104518	5.0
83221	83406	5.0
83394	83203	5.0
92962	92989	5.0
104046	104123	5.0
69754	69998	5.0
70056	69842	5.0
60835	60840	5.0
90854	90752	5.0
65180	65242	5.0
111695	111726	5.0
93302	93605	5.0
96548	96464	5.0
76521	76505	5.0
79755	79875	5.0
79741	79734	35.0
79986	79655	15.0
79655	79986	15.0
86027	85845	5.0
86001	85838	5.0
85263	85091	5.0
76234	76391	15.0
80784	80960	5.0
80960	80784	5.0
81698	81890	5.0
85326	85263	5.0
80048	79960	5.0
79655	79980	15.0
79980	80368	15.0
79986	80374	15.0
80374	79986	15.0
71189	70975	5.0
79655	79611	5.0
85719	85691	5.0
77194	77448	15.0
78109	78529	5.0
78529	78109	5.0
80007	79655	5.0
80380	80007	15.0
84019	84039	55.0
79526	79568	5.0
79496	79526	5.0
79527	79497	5.0
79497	79464	5.0
85718	85769	15.0
85581	85636	5.0
94222	94290	5.0
74469	75246	5.0
93159	91717	25.0
70496	70099	5.0
95097	96013	45.0
87032	87978	5.0
69441	69622	5.0
80260	79735	15.0
69941	69676	5.0
80487	80260	5.0
111189	111175	5.0
61645	62406	25.0
59167	54053	85.0
69358	68670	15.0
64572	65047	5.0
111175	110982	15.0
61596	59167	55.0
109319	106263	85.0
62759	61596	15.0
69525	69358	5.0
66864	66724	5.0
79085	78217	15.0
79975	79159	15.0
79141	80006	15.0
78175	74736	45.0
69055	75984	95.0
75984	78212	25.0
80260	80364	35.0
78258	78565	5.0
74736	69261	95.0
104518	104376	25.0
104558	104586	5.0
104569	104537	5.0
94877	93999	15.0
96023	95946	5.0
83727	83394	5.0
95914	96015	5.0
96843	96182	15.0
94684	95654	15.0
92582	92333	5.0
83406	83797	5.0
95115	95477	15.0
96182	94877	25.0
95946	95470	25.0
93655	94684	15.0
95534	95914	15.0
92585	93384	15.0
96015	96179	15.0
93384	93655	5.0
95654	96822	25.0
51157	51236	5.0
40217	42573	35.0
81708	81822	25.0
81886	81770	15.0
91790	91491	5.0
92333	91790	15.0
91491	91210	5.0
92167	92962	25.0
70085	71276	25.0
94982	94409	15.0
104435	104540	15.0
73124	73152	5.0
73234	73177	5.0
73467	73234	15.0
73152	73453	15.0
105607	105668	15.0
82072	81832	5.0
61138	61369	5.0
92667	92666	5.0
108076	108199	5.0
67812	67866	5.0
71739	71502	5.0
60349	60205	25.0
92785	92783	5.0
53231	53254	5.0
107970	107900	5.0
85215	85258	25.0
59775	59597	5.0
80018	79546	15.0
66316	66029	15.0
63443	63770	5.0
100014	100061	5.0
109243	109259	5.0
60722	60665	15.0
91314	91419	5.0
74979	75360	25.0
60219	60220	5.0
100826	100762	5.0
60870	60733	15.0
73204	73239	5.0
67902	68035	5.0
59763	59998	15.0
61254	61129	5.0
60896	60401	15.0
59933	59883	5.0
59597	59787	5.0
112569	92768	5.0
94807	94778	5.0
94802	94824	5.0
74877	74780	25.0
60528	60583	5.0
90687	90658	5.0
61371	61254	5.0
92534	93384	25.0
60667	60219	35.0
85373	85272	25.0
90677	90282	15.0
96890	96418	65.0
36813	36827	5.0
66809	67050	15.0
61514	61428	5.0
61108	61138	5.0
90997	90896	15.0
96293	96914	25.0
105361	105289	5.0
105594	105662	5.0
107970	108076	5.0
109259	109234	5.0
34829	34911	5.0
83025	83022	5.0
69998	69404	35.0
90831	90968	15.0
74659	74868	5.0
60562	60568	5.0
60522	60561	5.0
86145	86305	5.0
50166	50267	5.0
109121	109126	5.0
60410	60528	15.0
100061	100006	5.0
52929	52894	5.0
85953	85848	5.0
91702	91454	5.0
90323	90586	15.0
103342	103355	5.0
77603	77700	25.0
60582	60577	5.0
108219	108199	5.0
109142	109141	5.0
63942	63857	5.0
60583	60662	5.0
82404	82323	5.0
62109	62140	5.0
92768	92762	5.0
69954	70008	5.0
60205	60593	35.0
73083	73139	5.0
95754	96293	35.0
83580	83367	15.0
82422	82308	5.0
61103	61108	5.0
91142	90997	25.0
50401	50288	5.0
109141	109124	5.0
105092	105174	5.0
60752	60733	5.0
91454	91142	15.0
92112	91702	15.0
109728	109699	5.0
51249	51103	15.0
73467	73392	5.0
50267	50401	5.0
77603	77554	15.0
109275	109267	5.0
60680	60745	15.0
34936	35070	5.0
63354	63034	5.0
70248	70056	5.0
90968	91156	15.0
108107	108563	35.0
59893	59925	5.0
61399	61463	5.0
92714	92725	5.0
73331	73344	5.0
73156	73204	5.0
73162	73169	5.0
90586	90831	25.0
53216	53231	5.0
75837	75907	5.0
107900	107830	15.0
82630	82778	5.0
81832	81236	15.0
77700	77807	5.0
107770	107556	15.0
107556	107770	15.0
68903	68996	5.0
60633	60546	5.0
60733	60723	5.0
60568	60577	15.0
60577	60568	15.0
71739	72878	25.0
92550	92112	15.0
60220	60413	15.0
73344	73215	5.0
59665	59763	25.0
54561	54596	5.0
77621	77807	5.0
60504	60372	15.0
107770	107830	5.0
107830	107770	5.0
85556	85489	5.0
82444	82577	5.0
105668	105594	5.0
90896	90677	15.0
91156	91314	5.0
92704	92714	15.0
99538	99565	5.0
74797	74883	5.0
103301	103289	5.0
85412	87081	45.0
87045	85458	25.0
72116	72297	5.0
86804	86923	15.0
78108	78317	15.0
81022	81005	5.0
57895	57931	5.0
79968	79867	5.0
67169	67153	5.0
75267	75155	15.0
78086	78176	5.0
70881	70858	15.0
66066	66098	5.0
75644	75813	5.0
77742	78108	25.0
77559	77742	25.0
77674	77733	5.0
76532	76529	5.0
78157	78783	25.0
77877	78157	5.0
82742	82908	25.0
82908	82742	35.0
83051	83043	5.0
83043	83051	25.0
86690	86876	35.0
86880	86652	25.0
70855	70749	5.0
70713	70605	5.0
67251	67549	5.0
75243	75326	15.0
71176	71064	5.0
70991	70889	5.0
69118	69198	5.0
96397	96314	5.0
112613	68138	5.0
73339	73318	5.0
77657	77727	5.0
111655	111695	5.0
75867	75916	15.0
105579	105575	5.0
92200	92182	5.0
72122	72250	25.0
75100	75006	5.0
75648	75916	35.0
78317	78286	5.0
78720	78753	5.0
79396	79123	25.0
84200	83975	15.0
83975	84200	15.0
89233	89066	5.0
106776	106782	15.0
90575	90590	5.0
91544	91954	15.0
91954	91544	25.0
105590	105625	5.0
103217	103082	25.0
97642	97693	5.0
92772	92813	15.0
91970	92520	25.0
92790	92775	5.0
98739	98726	5.0
96353	96467	15.0
96601	112688	5.0
96113	96240	5.0
99120	99294	25.0
99294	99120	15.0
71083	71199	5.0
71144	71083	5.0
73987	73912	5.0
111365	111377	5.0
95624	95396	15.0
60988	60948	5.0
95275	95243	5.0
99321	99338	5.0
91479	91546	5.0
91546	91479	5.0
65185	65180	5.0
59971	60522	25.0
60522	59971	35.0
86204	86433	35.0
72127	72133	5.0
80231	79934	25.0
80316	80523	35.0
78874	78793	5.0
75395	75289	5.0
76077	75666	5.0
75666	76077	5.0
86091	86591	5.0
111545	111540	5.0
60285	60342	5.0
70504	70404	5.0
71270	71291	5.0
65238	65427	5.0
65484	65466	5.0
65812	65577	5.0
72040	72477	15.0
67739	67684	5.0
67141	67116	15.0
70895	70955	5.0
71795	71737	5.0
105581	105590	5.0
98723	98699	5.0
64191	64056	15.0
64056	64191	15.0
86160	86348	5.0
92929	92898	25.0
69792	69972	35.0
62906	62970	25.0
99928	99889	15.0
67380	67373	15.0
67373	67380	5.0
88993	89428	15.0
87716	87725	5.0
93256	93185	5.0
103256	103255	5.0
84428	84437	5.0
80592	80597	5.0
79788	79856	15.0
73824	73951	5.0
74065	73990	5.0
73951	73990	15.0
76900	76907	5.0
84658	84718	15.0
98164	97997	15.0
104422	104537	35.0
88570	87124	25.0
92027	91985	5.0
91457	91416	5.0
91592	91706	5.0
74099	74065	5.0
74065	74132	5.0
74051	74132	15.0
76439	76668	15.0
81890	82046	5.0
85134	84541	25.0
84541	85134	15.0
75041	74650	25.0
89061	88594	45.0
111377	111380	5.0
84899	84644	5.0
80999	80931	5.0
80931	80999	5.0
71895	72116	15.0
90196	90179	5.0
94025	93936	5.0
76198	76234	5.0
76505	76324	15.0
72062	72056	5.0
72128	72062	5.0
69108	69126	5.0
69126	69164	5.0
71040	70975	5.0
74621	74492	5.0
79896	79926	5.0
75567	75457	5.0
72067	72127	5.0
79960	79907	5.0
75860	76502	15.0
76760	76504	5.0
75422	75461	15.0
75574	75498	15.0
76502	77911	25.0
66330	65894	15.0
66555	66941	5.0
73318	73261	5.0
81299	81372	5.0
73985	74063	5.0
73951	73985	5.0
78688	78874	15.0
91728	91394	45.0
72016	72040	5.0
66567	66646	75.0
66917	66916	5.0
84446	84451	5.0
66320	66273	5.0
101164	101155	5.0
66567	66536	5.0
63990	63748	15.0
63748	63990	15.0
108095	108007	15.0
61219	61272	45.0
67549	68098	15.0
66176	66183	5.0
66184	66183	5.0
65758	65739	5.0
81078	81022	15.0
83197	83237	35.0
83237	83260	15.0
83145	83169	5.0
88488	88459	5.0
69545	69592	5.0
79126	79225	15.0
87252	87260	5.0
87260	87238	5.0
88007	88020	5.0
87954	88007	5.0
88020	87985	5.0
65812	65929	5.0
69264	69464	25.0
69464	69264	15.0
99834	99794	25.0
86605	86352	15.0
70812	70734	15.0
74463	74377	5.0
77500	77586	5.0
77664	77882	15.0
77852	78021	5.0
78420	78391	5.0
79041	79033	5.0
79164	79473	25.0
79185	79268	5.0
80126	80125	5.0
80745	80794	25.0
83395	83413	5.0
83640	83564	15.0
86031	86231	25.0
87424	87469	5.0
87469	87424	5.0
87842	88050	5.0
88444	88458	5.0
88491	88487	5.0
88487	88469	5.0
89314	89289	5.0
91381	90934	15.0
90934	91381	15.0
90945	91055	15.0
92268	92485	25.0
93044	92993	5.0
58694	58735	5.0
110892	110889	45.0
82626	82535	15.0
84040	84293	25.0
86126	86362	35.0
86362	86126	65.0
88417	88702	5.0
90787	90774	5.0
88303	88218	5.0
87065	86934	15.0
86934	87065	25.0
84961	84968	5.0
80601	80557	15.0
72127	72251	5.0
67510	67516	65.0
111566	111531	5.0
111551	111531	25.0
86461	86452	15.0
86184	86160	25.0
86160	86184	25.0
78861	78193	15.0
78102	78108	5.0
75408	75393	15.0
75549	75644	5.0
75581	75666	5.0
81352	81436	5.0
82617	82562	5.0
85376	85547	5.0
85547	85718	15.0
81284	81327	15.0
83989	84096	15.0
103704	103743	5.0
85503	85326	5.0
67471	67260	25.0
67260	67471	25.0
69274	69456	15.0
74214	73626	35.0
74571	74214	35.0
74596	74571	5.0
76857	76740	5.0
76740	76782	5.0
71096	70955	5.0
71865	71895	5.0
67677	67471	15.0
67471	67677	25.0
67185	67634	25.0
69456	69545	5.0
66859	67175	15.0
65879	65894	5.0
70174	69757	25.0
67739	67693	5.0
67028	67051	5.0
67693	67677	5.0
70063	70237	5.0
70447	70269	5.0
70237	70447	5.0
70447	70237	75.0
70198	70183	5.0
70183	70198	15.0
70831	70955	5.0
100551	100447	15.0
90902	90920	15.0
60831	61013	25.0
61300	61121	5.0
62217	62489	35.0
57931	57959	5.0
73090	73131	5.0
74376	74124	15.0
94824	94879	5.0
61281	61482	15.0
60905	60977	5.0
61805	61713	5.0
61713	61868	35.0
53410	53578	15.0
93110	93071	15.0
99232	98910	5.0
78898	79254	15.0
81758	81425	15.0
84072	84128	15.0
74193	74016	5.0
76752	76764	5.0
65861	65422	55.0
74040	74016	5.0
95459	95578	5.0
92930	92945	5.0
87980	87748	15.0
92179	92393	15.0
66278	65670	15.0
86873	87179	15.0
76465	76409	5.0
106749	106782	45.0
106774	106776	5.0
78469	78053	15.0
76081	76077	5.0
97897	97877	5.0
89851	90229	65.0
83183	83202	5.0
85381	85391	5.0
85453	85402	5.0
80407	80430	5.0
76405	76761	15.0
76761	76828	5.0
79772	79891	5.0
76907	77163	5.0
76389	76366	5.0
76907	76474	15.0
79897	79927	5.0
79850	79787	15.0
75599	75873	5.0
93874	93893	5.0
79620	79576	5.0
79576	79620	15.0
79039	79187	5.0
90589	90689	5.0
96333	96235	15.0
94684	95125	15.0
73392	73344	5.0
81569	81633	5.0
78275	78565	5.0
76668	76852	5.0
76668	77163	15.0
82974	83017	5.0
79380	79341	15.0
73866	73985	15.0
95946	95672	15.0
91299	91457	25.0
105651	105575	5.0
91491	91299	5.0
74132	74339	15.0
73990	74051	5.0
73838	73951	25.0
105021	105089	15.0
64479	64698	15.0
76761	76852	5.0
79907	79962	5.0
86301	86334	15.0
81429	81565	15.0
81565	81429	55.0
105076	105137	15.0
103387	103255	35.0
90648	113073	5.0
113073	90774	5.0
90774	113074	15.0
113074	90648	5.0
113075	90774	5.0
113076	90648	15.0
99825	99946	5.0
66811	67116	15.0
66227	66266	5.0
69273	69317	35.0
85220	85134	5.0
85134	85220	5.0
72251	72133	5.0
100583	100378	15.0
45600	45692	5.0
109478	109470	5.0
63328	62969	15.0
96504	96467	5.0
64643	64600	5.0
59645	59459	15.0
100741	100910	45.0
63890	63505	45.0
58735	58659	5.0
95350	95272	35.0
79787	79729	5.0
79754	79868	5.0
67575	67569	5.0
76724	76730	25.0
71982	71923	5.0
89503	89305	5.0
78407	78390	35.0
79801	79881	5.0
91031	90945	15.0
91546	91731	15.0
91731	91546	5.0
90882	90902	5.0
84735	84836	125.0
82970	83093	15.0
96438	96397	5.0
62177	62257	5.0
62257	62177	15.0
75367	75411	15.0
108632	108612	5.0
97476	97617	5.0
59381	59396	5.0
111397	111406	35.0
94954	95196	5.0
85403	85559	5.0
85559	86297	15.0
62419	62446	65.0
97642	97625	5.0
68888	69018	5.0
68640	68269	5.0
66756	66800	5.0
67360	67380	15.0
67806	67610	5.0
68025	67910	5.0
69233	68640	15.0
66941	67126	5.0
67126	67360	15.0
66707	66611	35.0
66336	66260	5.0
65979	65924	5.0
65844	65843	5.0
63929	63941	5.0
66462	66535	5.0
66875	66865	15.0
63859	63885	5.0
63941	63966	5.0
63885	63933	5.0
67706	67942	15.0
64410	64414	5.0
65339	65015	95.0
68268	68267	5.0
68013	68052	5.0
65855	65924	5.0
76160	76502	25.0
90122	90196	15.0
84968	85072	15.0
85072	84968	15.0
85749	85650	5.0
85111	85160	5.0
113340	99168	5.0
99168	113341	5.0
87622	87079	15.0
78407	78427	5.0
77480	77286	15.0
78889	79571	25.0
79440	79380	5.0
79421	79470	5.0
83893	83936	15.0
84879	84978	35.0
84978	84879	55.0
85368	85099	35.0
89690	89678	25.0
92688	92759	5.0
92719	92780	25.0
87996	87771	15.0
87771	87622	5.0
88279	88303	15.0
88218	88125	15.0
89095	89093	5.0
89218	88795	35.0
94354	94396	5.0
80741	80835	15.0
90196	90297	5.0
98737	99010	15.0
97800	97465	35.0
94908	94260	15.0
94908	95540	35.0
95540	94908	15.0
94260	93428	25.0
93428	94260	25.0
88909	88898	5.0
88887	88909	5.0
76504	75574	15.0
79176	79175	5.0
79175	79176	5.0
79577	79589	5.0
69636	69233	15.0
85118	85052	5.0
75410	75492	5.0
75492	75562	5.0
75539	75562	5.0
75605	75562	5.0
75410	75422	5.0
75411	75410	15.0
75666	75605	5.0
77108	76799	15.0
77823	77743	5.0
77449	77307	5.0
91953	91936	15.0
78889	79087	15.0
79233	78956	15.0
91923	91864	25.0
80222	80549	15.0
80549	80222	15.0
78874	78889	5.0
77376	77619	5.0
81327	81352	5.0
73039	73090	5.0
83610	83639	25.0
90114	90124	5.0
85025	84995	5.0
85052	85067	15.0
85067	85052	5.0
85212	85114	15.0
83789	83723	5.0
83989	84072	15.0
83754	83793	5.0
83915	83958	5.0
85585	85944	25.0
85486	85535	5.0
82534	82453	15.0
82534	82380	15.0
83233	83293	5.0
83360	83416	5.0
71212	71147	5.0
70416	70429	5.0
79087	79496	15.0
89020	89026	5.0
80903	81009	5.0
76416	76370	5.0
75499	75539	15.0
79464	79233	15.0
79453	79535	5.0
79341	79421	5.0
95186	95119	5.0
83990	84019	15.0
84039	84096	5.0
95201	95410	5.0
93819	93768	5.0
92182	92163	5.0
82253	82131	5.0
91720	91764	15.0
91720	91555	15.0
92520	92772	15.0
92704	92610	15.0
92610	92704	5.0
90802	90938	15.0
79176	79485	15.0
79485	79176	15.0
80897	80798	15.0
80798	80897	15.0
80931	80897	5.0
80897	80931	5.0
79187	79567	25.0
80897	81077	15.0
77789	77801	5.0
71267	71147	15.0
73657	73431	15.0
96680	96008	25.0
96008	95605	45.0
85400	85416	15.0
84199	84228	15.0
88717	88829	75.0
92780	92790	35.0
92759	92688	5.0
96680	97465	35.0
90229	90637	35.0
90802	90744	15.0
91197	91277	5.0
98737	98168	15.0
83640	83610	5.0
84319	84504	75.0
84504	84319	65.0
89180	89851	35.0
99321	99499	35.0
96604	96780	5.0
96593	96525	5.0
72717	72468	15.0
73105	73163	5.0
79340	79316	15.0
78728	78717	5.0
78156	78206	25.0
73789	73707	5.0
95077	95151	5.0
95151	95201	5.0
90006	90013	5.0
86352	85905	15.0
69792	69769	15.0
69769	69792	15.0
85760	85532	15.0
75480	75450	5.0
80215	80198	5.0
80222	79889	25.0
79889	80222	25.0
74124	73814	15.0
83149	82131	35.0
70429	70290	5.0
70664	70594	5.0
70594	70403	15.0
77707	77733	15.0
73131	73156	5.0
80197	80198	45.0
79134	79457	5.0
80215	80224	15.0
74016	74040	5.0
82594	82650	5.0
85887	85839	5.0
86204	86148	5.0
75562	75567	15.0
69659	69414	15.0
80715	80704	5.0
80790	80866	5.0
82028	82004	5.0
81226	81284	15.0
75414	75592	25.0
75549	75443	5.0
75492	75539	5.0
75402	75363	5.0
75378	75408	15.0
86930	87031	5.0
85255	85198	15.0
85263	85324	15.0
85091	84657	5.0
85775	85824	5.0
85525	85733	5.0
83036	82878	5.0
107903	107622	35.0
107622	107903	35.0
101079	101073	5.0
105323	105313	35.0
109190	109216	5.0
108408	108473	5.0
108416	108494	15.0
108494	108547	15.0
107280	107207	15.0
107207	107151	35.0
108612	108594	5.0
108632	108640	5.0
105498	105513	5.0
105467	105498	5.0
105884	105915	25.0
105313	105323	45.0
100874	100867	5.0
102765	102757	5.0
100592	100680	15.0
100910	101015	15.0
101015	100910	25.0
106045	106056	5.0
108129	108103	5.0
78357	78316	5.0
92851	92845	5.0
68833	68966	5.0
68952	68966	5.0
64601	64600	5.0
63731	63697	5.0
67931	67974	15.0
66421	66261	5.0
63880	63858	5.0
63896	63968	5.0
63825	63896	5.0
63847	63858	5.0
63505	63695	15.0
63695	63505	25.0
53377	53441	5.0
63019	63054	5.0
67838	67684	5.0
66833	67684	35.0
67684	66833	85.0
63858	63731	5.0
66556	66330	35.0
58410	58798	45.0
58798	58410	65.0
82917	82459	25.0
82459	82917	15.0
88571	87862	25.0
85526	85453	5.0
85199	85133	5.0
85133	85062	5.0
78133	113645	5.0
75882	75913	15.0
83073	82970	5.0
82413	82348	5.0
84384	84401	5.0
84408	84428	5.0
84027	83977	5.0
91067	90925	5.0
88459	88444	5.0
93526	93593	5.0
74096	74062	5.0
74059	74096	5.0
74062	74202	15.0
81341	81299	5.0
81425	81341	25.0
96479	96338	25.0
96234	96353	15.0
96234	96231	65.0
72056	71983	5.0
85526	85564	5.0
84890	85522	25.0
85036	85149	5.0
87748	87500	5.0
76646	76648	5.0
72015	72172	5.0
86461	86474	15.0
69868	70115	15.0
78169	78319	25.0
70237	70198	5.0
75775	75664	5.0
71183	71096	5.0
76731	76740	5.0
94879	94954	5.0
71974	72011	5.0
71983	71928	5.0
81399	81294	5.0
81415	81399	5.0
81372	81524	15.0
81294	81253	5.0
78133	78228	5.0
70955	70713	5.0
81758	81415	15.0
78863	78366	125.0
71741	71915	5.0
70625	70620	15.0
70867	70625	5.0
70640	70705	5.0
83169	83197	5.0
90925	90796	5.0
56567	56325	5.0
62406	62384	25.0
113717	91473	5.0
91746	113723	5.0
113723	91714	5.0
91714	113724	15.0
113724	91746	35.0
91055	91031	5.0
79914	80021	5.0
80013	79895	5.0
85087	84735	25.0
68877	69116	5.0
69116	68877	15.0
76474	76389	5.0
73894	73778	5.0
73990	73894	15.0
76161	75274	25.0
75534	75267	5.0
78625	78541	5.0
85037	85017	5.0
69202	69203	5.0
69198	69202	5.0
74063	73877	65.0
94813	95182	35.0
95338	95195	15.0
92749	92961	15.0
93343	93017	15.0
91706	91578	15.0
74956	75051	5.0
68807	69800	135.0
69800	68807	135.0
85453	85504	15.0
85504	85453	25.0
78688	78567	5.0
85351	85359	5.0
85359	85351	5.0
85297	85133	5.0
83703	84055	5.0
84588	84715	35.0
72128	72317	5.0
71392	71656	15.0
71728	72116	5.0
81483	81506	5.0
81644	81565	5.0
78844	78909	25.0
66570	66606	35.0
66606	66570	15.0
70909	71058	5.0
75790	75867	5.0
86047	86053	5.0
73131	73022	35.0
50897	51051	5.0
66141	66162	65.0
62974	63335	45.0
63335	62974	45.0
54351	54405	5.0
93560	93415	15.0
68419	68574	15.0
74328	74257	5.0
73661	73838	5.0
73485	73661	5.0
85408	85890	5.0
73661	73866	15.0
68239	68334	5.0
66159	66433	25.0
68181	68234	5.0
105313	105300	15.0
100379	100196	15.0
100447	100379	5.0
98339	98330	5.0
85515	85564	35.0
88696	88602	5.0
83336	83478	5.0
62446	62781	5.0
62356	62420	25.0
62446	62420	5.0
85824	85748	5.0
75415	75363	5.0
74905	75160	5.0
75160	74905	5.0
75363	75160	5.0
76986	76947	5.0
80374	80546	5.0
80546	80374	15.0
105585	105642	5.0
105560	105622	5.0
60885	60991	55.0
60991	60885	65.0
80368	80527	5.0
80546	80380	5.0
75160	75367	5.0
70582	70712	45.0
70712	70582	35.0
56779	56941	15.0
79571	79611	5.0
87510	87818	5.0
87740	87045	15.0
87081	87510	5.0
98910	98094	25.0
59911	59893	5.0
59833	59911	5.0
110898	110892	5.0
67606	66435	15.0
63042	64440	25.0
64440	66586	25.0
61837	63042	25.0
64441	63510	15.0
67670	69055	15.0
63510	61837	35.0
66586	67670	15.0
69261	67606	25.0
66435	64441	35.0
109531	109584	5.0
68035	69055	25.0
110915	110898	15.0
109502	109531	5.0
55905	55925	5.0
103301	103086	15.0
55883	55905	5.0
106593	106683	15.0
83982	83978	5.0
103343	103347	5.0
83009	82985	5.0
85870	86079	15.0
82972	83062	25.0
86079	86301	15.0
111677	111731	5.0
62076	62018	5.0
99439	99456	5.0
102657	102576	5.0
102534	102592	5.0
112081	112025	15.0
103421	103107	15.0
103034	102657	25.0
102310	102471	5.0
102592	103029	25.0
109696	109680	5.0
109613	109584	5.0
110892	110593	25.0
112028	112020	5.0
74482	74227	15.0
85488	85527	5.0
80110	80141	35.0
80141	80110	25.0
54398	54346	5.0
111731	111767	15.0
111767	111731	5.0
75132	75183	5.0
75662	75629	5.0
86419	86667	15.0
86667	86419	15.0
108539	108426	5.0
112358	112351	5.0
96955	114083	25.0
114083	97003	35.0
96541	96635	5.0
95295	95320	5.0
71211	71180	5.0
105420	105507	25.0
111427	111460	15.0
74141	74512	15.0
112310	114128	5.0
89974	90010	45.0
90010	89974	55.0
105133	105154	5.0
106275	114184	15.0
69873	69866	5.0
95823	95852	5.0
74493	74275	5.0
105491	105420	15.0
112390	112378	15.0
75473	74535	15.0
108203	108150	25.0
78691	79181	15.0
59155	59238	5.0
79145	79118	5.0
64611	64654	5.0
75144	74918	35.0
79175	79397	15.0
88102	88290	5.0
75629	75617	5.0
77138	77297	15.0
83652	83733	25.0
74975	75050	15.0
74727	74975	25.0
75050	75132	25.0
75183	75417	25.0
74512	74727	15.0
91895	91802	5.0
94862	94897	5.0
92725	92785	5.0
75364	75144	15.0
88462	88600	15.0
87328	87127	35.0
95025	94995	15.0
94995	94945	15.0
73778	73707	5.0
74918	74703	15.0
74703	74482	15.0
85514	85547	5.0
85072	85087	5.0
109641	109675	75.0
105931	105950	5.0
110329	110326	5.0
101260	101235	5.0
74117	74094	5.0
74094	73856	15.0
73707	73888	45.0
73856	73732	55.0
73888	74141	15.0
80500	80530	5.0
93212	93248	5.0
114429	56566	5.0
73936	74051	15.0
112393	112390	5.0
92750	92809	5.0
92003	91995	5.0
99005	98871	5.0
68369	66709	25.0
73177	73212	5.0
74211	73597	25.0
59727	59747	5.0
65550	65824	5.0
59793	59772	5.0
74961	75403	5.0
66689	68357	25.0
73633	74248	35.0
77382	77345	5.0
77306	77296	5.0
74756	74961	5.0
73205	73135	5.0
73325	73463	5.0
65835	65576	5.0
74748	74498	5.0
75205	74985	5.0
73436	73242	5.0
75373	75205	5.0
74985	74748	5.0
65824	65989	5.0
66005	65835	5.0
73212	73325	5.0
74479	74756	5.0
98825	98974	5.0
93591	93278	5.0
97771	97847	5.0
98600	98554	5.0
97848	97772	5.0
98862	98834	5.0
93289	93596	5.0
105676	105675	5.0
103924	103904	5.0
103424	103756	5.0
103243	103308	5.0
103766	103437	5.0
98839	98982	15.0
103320	103252	5.0
95477	95534	5.0
91698	91851	5.0
91816	91672	5.0
93557	93660	5.0
96391	96414	5.0
91836	91816	5.0
96382	96352	5.0
92989	93141	5.0
92488	92554	5.0
93549	93448	5.0
95470	95384	5.0
94693	94579	5.0
93184	92986	5.0
95065	95084	5.0
99286	99251	5.0
98884	98834	5.0
82193	82043	5.0
82356	82378	5.0
90752	89606	15.0
89574	90841	15.0
89606	89521	5.0
92911	92909	5.0
93226	93289	5.0
93278	93210	5.0
67757	67749	15.0
97758	97700	5.0
93278	93206	5.0
99038	98901	5.0
73215	73325	5.0
105660	105659	5.0
57607	57733	5.0
84578	84585	5.0
74199	74517	5.0
102622	102648	5.0
102648	102622	5.0
73242	73083	5.0
74199	73671	15.0
84585	84591	5.0
85573	85625	5.0
85625	85616	5.0
57611	57487	5.0
107436	107474	5.0
85633	85617	15.0
85617	85633	15.0
92935	92936	5.0
59528	59588	5.0
86967	86982	5.0
92989	93099	5.0
62587	62570	5.0
75801	75830	5.0
55829	55501	5.0
98919	99066	5.0
56530	56577	5.0
110830	110874	5.0
107475	107435	5.0
90817	91036	5.0
59060	58946	5.0
77036	76333	15.0
38689	38690	5.0
105555	105508	5.0
109258	109260	5.0
81575	81823	5.0
95018	94993	5.0
83974	84086	5.0
85615	85646	5.0
99672	99789	5.0
63982	63967	5.0
79842	79750	5.0
64514	64284	5.0
105456	105480	5.0
85632	85577	5.0
98734	98709	5.0
94909	94748	5.0
95009	94993	5.0
65464	65465	5.0
83998	83909	5.0
82820	83029	5.0
83029	82820	5.0
75893	76001	25.0
64387	64405	5.0
97797	97902	5.0
68877	68700	5.0
85577	85495	5.0
95872	95906	5.0
77689	77538	5.0
105012	105021	5.0
59039	58995	5.0
96638	96755	5.0
64570	64541	5.0
100240	100299	5.0
86994	87080	5.0
80961	81262	5.0
81262	80961	15.0
80329	80685	15.0
102453	102579	5.0
102579	102453	15.0
71241	71519	5.0
80621	80258	15.0
60963	60864	5.0
77420	77692	5.0
111729	111675	5.0
111675	111729	5.0
58253	58190	5.0
64737	64826	5.0
61182	61290	5.0
58618	58613	5.0
94288	94349	5.0
83687	83655	15.0
84724	84789	5.0
77583	77464	5.0
90087	90231	15.0
90231	90087	15.0
90231	90330	5.0
90330	90231	5.0
82467	82820	5.0
82820	82467	25.0
88622	88822	5.0
88822	88622	5.0
100291	100373	5.0
105390	105434	5.0
105831	105819	5.0
63464	63292	5.0
59190	59008	15.0
68689	68645	5.0
86377	86205	5.0
71040	71185	5.0
76639	76735	5.0
65162	65662	15.0
65889	65775	5.0
74598	74499	15.0
94496	94589	5.0
77531	77686	5.0
85645	86384	15.0
75557	75382	5.0
75382	75205	5.0
76852	76979	5.0
95477	95554	5.0
95037	95063	5.0
74961	75369	5.0
94616	94518	5.0
85762	85719	5.0
103874	103952	5.0
86791	86912	5.0
105849	105831	5.0
80601	80630	5.0
95844	95994	15.0
71185	71241	5.0
71189	71003	5.0
80553	80287	5.0
79945	80048	5.0
74519	74099	5.0
74099	74519	15.0
70975	71185	5.0
74821	75041	5.0
75041	74821	15.0
76909	76716	5.0
71234	71189	5.0
80573	80273	15.0
80273	80573	15.0
85645	85624	5.0
85671	85646	5.0
85646	85671	5.0
85577	85555	5.0
81262	81425	5.0
81425	81262	5.0
71536	71234	5.0
80287	80048	5.0
80273	79930	5.0
79930	80273	5.0
85555	85517	5.0
85517	85555	5.0
72279	72079	15.0
85624	85587	5.0
79494	79086	15.0
77184	76909	15.0
74686	74821	5.0
74821	74686	5.0
79593	79494	5.0
74519	74905	5.0
74905	74519	5.0
79086	78734	15.0
72442	72279	5.0
72279	72442	15.0
85672	85625	5.0
100336	100238	15.0
85577	85587	5.0
80064	80329	5.0
77692	77775	5.0
80258	79919	15.0
71182	70846	15.0
77061	77420	5.0
77420	77061	5.0
80961	80630	15.0
80630	80961	15.0
76763	77054	15.0
77054	76763	5.0
77795	78109	5.0
78109	77795	5.0
76472	76763	5.0
76763	76472	15.0
69439	71725	55.0
71725	74259	105.0
74304	71947	85.0
75688	76708	45.0
71947	69486	85.0
74317	74304	5.0
76729	75715	55.0
96578	96547	5.0
96583	96611	5.0
96547	96511	5.0
96545	96583	5.0
65868	66758	65.0
68007	67707	15.0
110563	110555	5.0
70942	70969	5.0
75916	75950	15.0
68564	68299	5.0
75658	76439	35.0
68992	69017	5.0
67990	67707	5.0
76734	75726	45.0
85026	85232	5.0
77492	77473	15.0
84462	84889	5.0
83936	84039	35.0
75289	75062	15.0
84820	84844	5.0
75306	75289	5.0
111773	111804	5.0
84844	84854	5.0
85198	85026	45.0
85026	84998	15.0
83356	83363	5.0
83735	83740	5.0
83514	83533	5.0
83740	83758	5.0
76482	76707	15.0
85546	85718	15.0
86445	86446	35.0
86412	86411	25.0
84889	84899	15.0
85769	85791	5.0
84870	84889	25.0
84854	84870	5.0
83349	83356	5.0
83356	83507	35.0
96550	96571	5.0
70957	70937	5.0
79853	79836	25.0
79836	79821	15.0
71000	70957	5.0
75062	75036	5.0
65244	65149	5.0
96559	96547	5.0
75652	76676	45.0
76746	75751	55.0
76780	75759	55.0
77514	79314	55.0
79320	77515	55.0
94577	94727	5.0
69621	70010	15.0
97768	97817	85.0
97802	97445	35.0
97324	97548	15.0
97732	97802	45.0
94290	94486	5.0
97445	97895	15.0
97548	97706	15.0
97906	97768	5.0
96101	97324	45.0
97706	97732	5.0
96207	96141	5.0
97604	96207	55.0
99245	99005	15.0
94727	95004	15.0
60518	60310	5.0
58614	58902	15.0
64225	64290	5.0
59750	59822	5.0
65576	64416	15.0
75403	75551	5.0
60244	60663	15.0
60872	61639	15.0
64326	64254	5.0
76388	74487	45.0
53177	53298	5.0
75551	75688	5.0
58902	59344	25.0
58784	55989	65.0
55989	54319	65.0
61639	62622	15.0
64416	63682	15.0
76708	76728	5.0
77345	76834	15.0
74498	74465	5.0
74075	73467	35.0
62684	61598	15.0
54379	55933	55.0
64556	65537	15.0
66187	66689	5.0
76706	76984	5.0
74417	74479	5.0
59882	59807	5.0
55933	58614	65.0
63810	64326	25.0
63682	63810	25.0
64103	62684	35.0
59822	60244	25.0
74248	74339	5.0
73597	73478	5.0
69475	68965	15.0
69357	69439	5.0
62622	64113	35.0
60310	59882	25.0
73478	73436	5.0
74339	76706	55.0
66709	66163	5.0
76984	77355	5.0
75715	75430	5.0
69486	69475	5.0
60775	60518	5.0
73453	74021	35.0
66163	66005	5.0
73463	73485	5.0
77296	76667	15.0
74465	74365	5.0
59498	59249	15.0
59772	59498	15.0
68357	68783	5.0
76667	76388	5.0
61598	60775	15.0
63937	63375	25.0
63375	64556	25.0
76728	77306	15.0
74259	74289	5.0
59344	59413	5.0
59413	59727	15.0
68965	68369	15.0
68783	69357	15.0
60663	60872	5.0
58975	58784	25.0
64113	64225	5.0
65989	66187	5.0
74487	74211	5.0
73485	73633	5.0
59249	59126	5.0
59126	58975	15.0
64290	63937	25.0
64254	64103	5.0
93596	94005	5.0
98604	98790	5.0
94599	96292	25.0
97772	97502	5.0
96292	98560	45.0
94504	94599	5.0
98363	99473	25.0
99587	99407	5.0
100071	100573	15.0
68726	69197	5.0
98554	96426	45.0
98834	98600	15.0
99234	98741	25.0
98974	99030	5.0
99030	98862	25.0
99407	98042	35.0
99473	99545	5.0
98866	99079	15.0
99647	99587	5.0
99545	99639	5.0
97502	96102	25.0
98781	98825	5.0
98790	99245	25.0
94024	94274	5.0
98741	98781	5.0
98042	97848	5.0
97847	98363	15.0
99639	100071	5.0
93988	93591	5.0
96426	95228	15.0
94576	94142	15.0
95228	94576	15.0
95564	97591	35.0
100614	99647	25.0
94142	94007	5.0
97591	97771	5.0
111303	111100	25.0
79140	79812	15.0
99097	98600	35.0
112177	112175	345.0
70042	70248	25.0
79692	79625	15.0
69441	68670	25.0
79785	79132	15.0
79625	79159	5.0
70149	70042	5.0
80397	79785	25.0
96102	95150	15.0
78930	79073	5.0
95150	94015	25.0
79812	80481	15.0
102747	102629	15.0
103756	103903	5.0
101375	100850	15.0
104920	105006	15.0
103007	103243	5.0
105778	105689	15.0
105650	105656	5.0
103904	103766	5.0
100850	99245	55.0
98982	99097	5.0
105863	105935	15.0
104870	104920	5.0
102856	102747	15.0
105664	105767	15.0
104817	104870	5.0
105558	105466	35.0
105466	103924	65.0
105053	105093	5.0
103308	103424	5.0
105675	105558	55.0
103923	105470	55.0
105548	105650	45.0
103252	102856	15.0
105093	105408	35.0
105470	105548	25.0
105402	105085	35.0
99675	101378	35.0
103437	103320	5.0
105935	105807	15.0
104909	104826	15.0
105010	105053	5.0
105408	105863	35.0
105000	104909	5.0
105085	105036	5.0
105762	105402	25.0
102629	101394	35.0
102740	103007	25.0
105827	105762	45.0
105689	105676	5.0
101398	102643	35.0
102643	102740	15.0
96352	96023	35.0
93246	92752	5.0
93241	93557	5.0
81576	81535	5.0
95384	95327	5.0
96138	96578	35.0
94706	95575	25.0
92752	92553	5.0
93660	93919	5.0
91672	91123	15.0
91190	91698	5.0
93565	94057	15.0
93141	93565	5.0
95327	95040	5.0
96611	96708	15.0
94579	94412	5.0
91851	92165	5.0
96511	96472	5.0
95012	94693	15.0
96708	96698	5.0
94943	93979	25.0
93448	93246	5.0
94265	93828	5.0
96472	96382	15.0
92398	92488	5.0
96822	97319	15.0
96500	96545	5.0
93979	93525	15.0
81743	82106	15.0
95575	95762	5.0
93828	93549	15.0
96414	96500	15.0
98098	97338	65.0
95762	96138	15.0
92489	92169	5.0
93919	94316	15.0
97338	96843	15.0
82100	81724	5.0
95084	95115	5.0
92554	93241	15.0
92169	91836	5.0
96179	96391	25.0
114487	94706	15.0
97319	98136	45.0
92986	92582	15.0
93525	93184	5.0
81535	81708	15.0
94934	95065	5.0
94832	94934	15.0
96698	94943	55.0
92165	92398	5.0
100850	99286	35.0
99251	99092	5.0
98790	99675	25.0
99051	98884	5.0
50473	48194	25.0
42600	44129	15.0
82043	82356	15.0
82447	82248	15.0
43846	43073	5.0
82240	82193	5.0
82378	82498	5.0
44129	48104	35.0
48202	51157	35.0
48103	43846	35.0
51191	50473	5.0
82561	82465	5.0
91700	91740	5.0
89521	89470	5.0
90841	91250	5.0
89429	89536	5.0
68245	68997	85.0
91740	92167	15.0
68231	68007	5.0
87818	89429	25.0
69002	68231	35.0
89470	87802	35.0
68045	68245	5.0
91250	91700	15.0
70369	70085	15.0
83433	83187	5.0
83748	83963	15.0
82943	82984	5.0
92453	92390	5.0
83132	82979	15.0
83187	83132	5.0
100124	100134	5.0
84298	83889	5.0
83243	83681	25.0
92389	92453	5.0
83165	83167	25.0
82984	82930	5.0
83840	83466	15.0
82930	82850	5.0
92390	92389	5.0
93210	92911	5.0
92909	93262	15.0
93262	93565	15.0
93525	93234	5.0
101297	101807	15.0
76471	76759	5.0
76759	76471	5.0
108651	108869	5.0
99406	99383	5.0
97529	97265	5.0
36871	37116	5.0
108107	108117	5.0
59226	59205	5.0
97223	97197	5.0
106870	107131	15.0
107549	107356	15.0
112566	112563	5.0
55169	55210	5.0
66278	66289	5.0
52833	52768	15.0
112260	112257	15.0
109563	109510	5.0
106498	106466	5.0
66502	66476	5.0
53888	54204	15.0
47034	47962	15.0
66123	65772	5.0
68740	68786	5.0
76947	77166	15.0
56272	55829	15.0
50401	50421	5.0
69385	69360	5.0
46262	46430	5.0
73626	73655	5.0
54304	54231	5.0
112335	112341	5.0
65394	65983	15.0
92778	92631	5.0
41825	42121	25.0
97467	97458	5.0
106102	106091	5.0
106387	106374	5.0
81721	81357	5.0
35050	34993	5.0
60468	60301	15.0
60301	60468	15.0
105579	105555	5.0
57025	56235	35.0
109131	109103	5.0
103067	103137	5.0
104880	105207	25.0
105207	104880	25.0
105627	105710	5.0
59165	59069	5.0
57281	57768	15.0
70566	70919	35.0
52884	53012	5.0
60478	60458	5.0
67936	68064	5.0
68872	68646	75.0
77666	77785	5.0
76623	76989	25.0
54757	55127	5.0
46927	46960	5.0
49274	49457	5.0
80934	79230	35.0
83060	83212	5.0
105535	105519	5.0
81985	82149	15.0
82197	82221	5.0
74549	74593	45.0
84583	84592	5.0
110804	110756	5.0
110756	110804	5.0
70624	70949	15.0
62201	62052	5.0
62052	62201	5.0
106563	107436	25.0
59553	59650	5.0
43942	43940	5.0
87033	87094	5.0
49640	49326	5.0
97376	97466	15.0
62144	61863	5.0
54960	55108	5.0
57122	57271	5.0
56862	56790	5.0
55138	53509	35.0
53509	55138	45.0
56204	55138	35.0
55138	56204	35.0
75695	75801	5.0
58904	59518	55.0
108339	108969	25.0
108969	108339	35.0
107549	108009	25.0
108009	107549	35.0
107087	107358	15.0
107358	107087	15.0
60527	60394	15.0
108594	108577	5.0
109696	109701	5.0
65947	65905	5.0
36046	35947	15.0
111962	111954	15.0
71047	70814	25.0
57952	57972	5.0
58911	58839	15.0
58839	58911	15.0
99066	99119	5.0
92685	92704	5.0
61548	61565	5.0
99325	99262	15.0
100762	100712	5.0
53045	54664	45.0
54664	53045	45.0
59071	57675	35.0
57675	59071	35.0
109225	109160	15.0
111406	111388	5.0
111388	111144	25.0
111144	111388	25.0
53860	53470	15.0
53470	53860	15.0
52893	52801	5.0
54351	54561	5.0
55796	55568	5.0
57512	57754	5.0
69634	69761	15.0
83251	83323	5.0
67440	67407	5.0
108480	108593	5.0
109719	109805	15.0
102400	102701	15.0
102701	102400	35.0
102989	103046	5.0
103668	103629	5.0
100964	100474	25.0
100654	100964	15.0
108756	108800	5.0
65542	65627	25.0
60114	59861	5.0
46380	46010	15.0
60736	60952	5.0
63203	63435	5.0
102191	101462	15.0
101462	102191	25.0
108103	108130	5.0
57158	57063	5.0
56192	56126	5.0
50839	50964	5.0
43047	42799	25.0
57063	57002	15.0
58494	58874	15.0
112459	112471	15.0
97355	97377	5.0
109369	109327	5.0
110362	110253	15.0
110253	110362	5.0
72301	72354	5.0
85152	85185	5.0
73484	73577	5.0
111388	111404	5.0
60089	60324	5.0
58646	58541	5.0
93126	92842	5.0
52817	52610	15.0
52159	52372	5.0
96630	96569	5.0
61420	61436	5.0
101276	101939	25.0
101939	101276	25.0
104422	104386	5.0
108930	109453	45.0
50846	50680	5.0
107477	107630	5.0
107630	107477	5.0
91308	90839	55.0
109058	108931	5.0
99343	99256	45.0
93303	92544	25.0
109459	109397	5.0
112438	112402	35.0
112402	112438	55.0
111473	111479	5.0
114498	56987	5.0
73751	73710	5.0
107984	108081	5.0
57169	57209	5.0
109324	108897	35.0
102818	102893	5.0
111925	112131	25.0
112131	111925	25.0
67690	67725	5.0
109744	109733	75.0
65999	66177	5.0
77238	77525	5.0
61434	61491	5.0
114499	61931	5.0
114500	61842	5.0
97646	97476	5.0
106222	105913	15.0
72191	72463	25.0
83437	83494	15.0
97258	97223	45.0
43258	42976	15.0
53261	52866	5.0
112249	112247	15.0
76570	76545	5.0
43515	43497	5.0
36118	36301	15.0
72060	71977	5.0
74152	74207	15.0
68772	69103	25.0
46850	46799	5.0
[truncated: 11,000 more rows]
