# Supplementary material for: Graph-based ahead monitoring of vulnerabilities in large dynamic transportation networks
Source: PLoS One. 2021 Mar 24;16(3):e0248764. doi: 10.1371/journal.pone.0248764 (PMC7990197; doi:10.1371/journal.pone.0248764)
Supplement: S3 Data — (ZIP) [file pone.0248764.s004.zip › rhone_obs_05_wc.csv]

87297	87253	5.0
69623	69538	5.0
69087	69040	5.0
69096	69171	5.0
68519	66864	25.0
63991	63598	5.0
94007	93988	5.0
64585	63991	5.0
94005	94024	5.0
64089	64572	5.0
66872	68526	15.0
80211	79975	5.0
80006	80228	5.0
78212	78258	5.0
78217	78175	5.0
104537	104518	5.0
83221	83406	5.0
83394	83203	5.0
92962	92989	5.0
94410	94435	5.0
85691	85661	5.0
73356	73302	5.0
82140	81969	15.0
81969	82140	5.0
59869	59929	5.0
81969	81834	5.0
81834	81969	5.0
104046	104123	5.0
104123	104046	5.0
69754	69998	5.0
78707	78332	5.0
69420	69632	5.0
62336	62342	5.0
97451	97446	5.0
90854	90752	5.0
96382	96333	25.0
59757	60009	25.0
65180	65242	5.0
91416	91364	5.0
111695	111726	5.0
93302	93605	15.0
93605	93302	5.0
96548	96464	5.0
76521	76505	5.0
78226	78275	5.0
79701	79718	15.0
79741	79734	5.0
79986	79655	15.0
79655	79986	5.0
86027	85845	5.0
86001	85838	5.0
85263	85091	5.0
79876	79775	5.0
76234	76391	5.0
76828	76995	5.0
80784	80960	5.0
81698	81890	5.0
85326	85263	5.0
76986	77170	25.0
79655	79980	5.0
79980	80368	5.0
79986	80374	15.0
80374	79986	5.0
71189	70975	5.0
79655	79611	5.0
79611	79655	5.0
85719	85691	5.0
77194	77448	15.0
78109	78529	5.0
78529	78109	15.0
80007	79655	5.0
80380	80007	15.0
69510	69002	15.0
69032	69537	15.0
84019	84039	5.0
71656	71728	5.0
79526	79568	5.0
79496	79526	5.0
79527	79497	5.0
79497	79464	5.0
85718	85769	15.0
85581	85636	5.0
94222	94290	5.0
74469	75246	5.0
93159	91717	25.0
71430	70661	5.0
70496	70099	5.0
69878	69623	5.0
95097	96013	45.0
75082	74545	5.0
69441	69622	5.0
69781	69884	5.0
80260	79735	15.0
80487	80260	5.0
111189	111175	5.0
61645	62406	15.0
59167	54053	85.0
63598	63354	5.0
64572	65047	5.0
61370	61645	5.0
111175	110982	15.0
61596	59167	35.0
109319	106263	85.0
62759	61596	15.0
68526	68726	5.0
68670	68519	5.0
66864	66724	5.0
79085	78217	15.0
79975	79159	15.0
79141	80006	15.0
78175	74736	45.0
69055	75984	95.0
75984	78212	25.0
80260	80364	25.0
78258	78565	5.0
74736	69261	85.0
104518	104376	25.0
104558	104586	5.0
104569	104537	5.0
94877	93999	15.0
96023	95946	5.0
83727	83394	5.0
95914	96015	5.0
96843	96182	15.0
94684	95654	15.0
92582	92333	5.0
83406	83797	5.0
95115	95477	15.0
96182	94877	25.0
95946	95470	25.0
93655	94684	15.0
95534	95914	15.0
96015	96179	15.0
93384	93655	5.0
95654	96822	25.0
51157	51236	5.0
40217	42573	45.0
81708	81822	15.0
81886	81770	15.0
91790	91491	5.0
92333	91790	15.0
91491	91210	5.0
92167	92962	25.0
94435	94460	5.0
70173	71276	15.0
94982	94409	15.0
104435	104540	15.0
73124	73152	5.0
99964	99938	15.0
73234	73177	5.0
73467	73234	15.0
73152	73453	15.0
105607	105668	15.0
82072	81832	5.0
61138	61369	5.0
83063	83073	5.0
86437	86514	5.0
79273	79312	15.0
87969	88149	5.0
87864	87969	5.0
108076	108199	5.0
108199	108076	5.0
74780	74797	35.0
67812	67866	5.0
89805	89497	25.0
89497	89805	25.0
82056	82140	5.0
89915	89951	5.0
61881	61752	5.0
61633	61385	15.0
83025	83037	5.0
83002	82978	5.0
82404	82459	5.0
63015	62998	5.0
88347	88411	5.0
60349	60205	25.0
92785	92783	5.0
74827	74928	35.0
99573	99667	15.0
75672	75708	5.0
61739	61862	5.0
73161	73156	5.0
67278	67205	5.0
53231	53254	5.0
45582	45589	5.0
107970	107900	5.0
85215	85258	25.0
59881	59814	5.0
110536	110252	15.0
110252	110536	15.0
82778	82581	15.0
59847	59869	5.0
59775	59597	5.0
80018	79546	15.0
110160	110130	5.0
89131	88938	15.0
66316	66029	15.0
83377	82830	5.0
100014	100061	5.0
107830	107898	5.0
109243	109259	5.0
112057	112042	5.0
68844	68903	5.0
88827	88644	25.0
81236	81828	25.0
90658	90626	5.0
60722	60665	15.0
62071	61965	5.0
60491	61246	25.0
61246	60491	15.0
83022	83002	5.0
87726	87078	15.0
87078	87726	15.0
92356	92465	5.0
91314	91419	15.0
91419	91791	15.0
94926	94279	15.0
84057	83271	15.0
83271	84057	25.0
74979	75360	15.0
60219	60220	5.0
99530	99506	5.0
110252	110208	5.0
61546	61530	5.0
60870	60733	15.0
60733	60870	15.0
73204	73239	5.0
94701	94732	5.0
77190	77036	5.0
67902	68035	5.0
96309	96355	5.0
45529	45582	5.0
59763	59998	5.0
61254	61129	5.0
60896	60401	15.0
60401	60896	15.0
59597	59787	5.0
92783	112569	5.0
112569	92768	5.0
77199	77234	5.0
75407	75092	15.0
86094	86437	5.0
87629	87569	5.0
109126	109142	5.0
88411	88523	5.0
94807	94778	5.0
85464	85522	5.0
97394	97105	15.0
74877	74780	25.0
60528	60583	5.0
86042	85953	5.0
89186	89497	25.0
90440	90469	5.0
90469	90449	5.0
90687	90778	5.0
90778	90687	15.0
90687	90658	5.0
89903	89915	5.0
69632	69754	5.0
96701	95627	35.0
62082	62089	5.0
61371	61254	5.0
99969	100014	5.0
92534	93384	25.0
60667	60219	35.0
73139	73162	5.0
110945	110949	35.0
85373	85272	25.0
90677	90282	15.0
96890	96418	15.0
82308	82140	5.0
61514	61428	5.0
61108	61138	5.0
90997	90896	25.0
78707	78792	5.0
95002	95520	15.0
96293	96914	25.0
90183	90292	35.0
90292	90183	35.0
83158	83139	5.0
105361	105289	5.0
94824	94807	5.0
107970	108076	5.0
108076	107970	55.0
59803	59567	5.0
109259	109234	5.0
74910	75035	15.0
34829	34911	5.0
88945	89186	25.0
90469	90591	5.0
90449	90411	5.0
61752	61630	15.0
83025	83022	5.0
61952	61791	5.0
61791	61952	5.0
69998	69404	35.0
90831	90968	15.0
92655	92667	5.0
61514	61548	5.0
99513	99538	5.0
74928	74955	15.0
60727	60722	5.0
82308	82246	5.0
61091	61103	5.0
95646	95754	5.0
87895	87860	5.0
109121	109126	5.0
94777	94802	5.0
60410	60528	15.0
100061	100006	5.0
109267	109268	5.0
97105	97400	5.0
60662	60680	5.0
85953	85848	25.0
88485	87726	25.0
87726	88485	25.0
90411	90408	5.0
90714	90687	5.0
91702	91454	15.0
99506	99513	5.0
110208	110167	5.0
73161	73249	5.0
97431	97369	25.0
72473	72452	5.0
90323	90586	5.0
96355	96433	5.0
67848	67889	5.0
94807	94896	15.0
59925	59933	5.0
108219	108199	5.0
97427	98334	35.0
109142	109141	5.0
63942	63857	5.0
94778	94777	5.0
60583	60662	5.0
88652	88677	5.0
90591	90681	5.0
82404	82323	5.0
82323	82404	5.0
92465	92537	25.0
62109	62140	5.0
75057	75295	5.0
92768	92762	5.0
60075	59956	5.0
99506	99316	5.0
69954	70008	5.0
74955	74972	5.0
99565	99573	5.0
60205	60593	25.0
73083	73139	5.0
97405	97369	5.0
67889	67866	5.0
62198	62141	5.0
36863	36854	5.0
95754	96293	25.0
110130	110150	5.0
83580	83367	25.0
90423	90238	15.0
90238	90423	15.0
61103	61108	5.0
91142	90997	15.0
92692	92693	15.0
109141	109124	5.0
99939	99928	5.0
109303	109282	5.0
97446	97456	5.0
112073	112051	5.0
60745	60752	5.0
34925	34911	5.0
90238	89925	15.0
89925	90238	15.0
90658	90681	5.0
90102	89951	15.0
60752	60733	5.0
60491	59958	15.0
82459	82444	5.0
69197	69420	5.0
91454	91142	45.0
92112	91702	15.0
59940	60491	15.0
99667	99566	5.0
75708	75770	5.0
109728	109699	5.0
51249	51103	5.0
73467	73392	5.0
94959	94723	5.0
77190	77239	5.0
94279	94031	5.0
75547	75978	5.0
89772	89915	35.0
61299	61328	5.0
105183	105092	15.0
87213	87314	5.0
99928	99946	5.0
97440	97431	5.0
105651	105587	5.0
74937	74911	5.0
60680	60745	15.0
34936	35070	15.0
59958	59447	15.0
78921	78923	5.0
60519	60522	5.0
63354	63034	15.0
90968	91156	15.0
91791	92356	15.0
108107	108563	25.0
76690	76379	5.0
92714	92725	15.0
73331	73344	5.0
73156	73204	5.0
97405	97451	25.0
90586	90831	25.0
64973	65184	5.0
90236	90323	5.0
107900	107830	15.0
66469	66316	5.0
62342	62355	5.0
81832	81236	15.0
61121	61091	5.0
75859	75407	15.0
91934	92297	15.0
109124	109121	5.0
105281	105361	15.0
100006	99964	15.0
107898	107970	5.0
59535	59665	5.0
107770	107556	15.0
107556	107770	15.0
68903	68996	5.0
68996	68903	5.0
60633	60546	5.0
34925	34851	5.0
88644	88485	5.0
90626	90449	5.0
60733	60723	5.0
61600	61739	15.0
82407	82404	5.0
66032	66104	15.0
60568	60577	15.0
60577	60568	15.0
66429	66482	5.0
92550	92112	15.0
59104	59144	5.0
60220	60413	15.0
99316	99513	5.0
99876	99667	5.0
75708	75516	15.0
109697	109719	5.0
73344	73215	15.0
68035	67921	5.0
67819	67848	5.0
59665	59763	5.0
82159	82072	15.0
63034	63015	5.0
61463	61514	5.0
79311	79266	5.0
60504	60372	15.0
99964	99939	5.0
107770	107830	5.0
85556	85489	5.0
109284	109303	5.0
97807	97485	15.0
97514	97807	15.0
76093	75859	15.0
34911	34923	5.0
81828	82056	5.0
61927	61899	5.0
82444	82577	15.0
82978	83025	5.0
105668	105594	5.0
62307	62336	15.0
90896	90677	15.0
91156	91314	5.0
92704	92714	15.0
99538	99565	5.0
74797	74883	15.0
77021	77205	5.0
61364	61546	5.0
111079	111062	5.0
97369	97353	5.0
76333	76248	5.0
85412	87081	25.0
87045	85458	25.0
95369	93648	35.0
72116	72297	5.0
86804	86923	15.0
78108	78317	15.0
81022	81005	5.0
57895	57931	5.0
77881	77788	15.0
79968	79867	5.0
103530	103591	5.0
67169	67153	15.0
62970	62894	5.0
75267	75155	25.0
78086	78176	5.0
71079	112583	15.0
112583	71135	5.0
85535	85479	5.0
85735	85749	5.0
85749	85735	5.0
109201	109190	15.0
112589	66235	5.0
72283	72352	5.0
64443	64305	25.0
75644	75813	5.0
77742	78108	15.0
77559	77742	15.0
76532	76529	15.0
78157	78783	15.0
77877	78157	5.0
82742	82908	5.0
82908	82742	35.0
83051	83043	15.0
83043	83051	25.0
86232	86272	15.0
89503	89614	5.0
93328	93626	35.0
92205	92445	55.0
92734	92960	65.0
70855	70749	5.0
70713	70605	5.0
66651	66750	5.0
66893	66750	5.0
67251	67549	5.0
71080	71110	15.0
68684	68538	45.0
76839	76903	15.0
63549	63783	25.0
68524	68749	5.0
74911	74818	5.0
82432	82206	5.0
65033	65000	15.0
73169	73131	5.0
69118	69198	5.0
96397	96314	5.0
73339	73318	5.0
78607	79101	15.0
77657	77727	5.0
91955	91839	15.0
80735	80576	15.0
111655	111695	5.0
75867	75916	15.0
82838	83020	15.0
105579	105575	5.0
97705	97869	35.0
66751	66675	5.0
70627	70608	5.0
62987	63019	5.0
67842	68077	25.0
63328	63340	5.0
63340	63328	5.0
82287	82421	25.0
82421	82287	145.0
72122	72250	15.0
72250	72122	25.0
90656	90696	5.0
73539	73490	5.0
74377	74361	5.0
75006	75100	5.0
75100	75006	15.0
75648	75916	35.0
77630	77599	5.0
78317	78286	5.0
78720	78753	5.0
79396	79123	35.0
84200	83975	5.0
83975	84200	15.0
85193	85225	5.0
89233	89066	5.0
89289	89316	5.0
89316	89355	5.0
90430	90398	5.0
90575	90590	5.0
92326	92242	5.0
91412	91407	5.0
91594	91549	5.0
91544	91954	15.0
92184	92027	5.0
66260	66331	5.0
89739	89748	5.0
103842	103889	5.0
105590	105625	5.0
105586	105625	5.0
105781	105804	5.0
62398	62544	5.0
63338	63323	5.0
100886	100868	25.0
97642	97693	5.0
103520	103465	5.0
92772	92813	5.0
91970	92520	25.0
92790	92775	5.0
90557	90588	5.0
96958	97599	85.0
95151	95186	5.0
90583	90613	5.0
95920	95989	5.0
111279	111198	15.0
111542	111548	5.0
96073	96023	15.0
98465	98430	5.0
98721	98643	5.0
78150	78168	5.0
71083	71199	5.0
71144	71415	15.0
71415	71144	15.0
71144	71083	15.0
73987	73912	25.0
111365	111377	5.0
95624	95396	15.0
95182	95382	15.0
60988	60948	5.0
104173	103509	65.0
103509	104173	35.0
99338	99321	5.0
91479	91546	5.0
60964	60774	15.0
62970	63068	5.0
65185	65180	5.0
62857	62970	5.0
59971	60522	25.0
60522	59971	25.0
86204	86433	15.0
86433	86204	35.0
85542	85599	5.0
85599	85542	15.0
72127	72133	5.0
80231	79934	35.0
71563	71664	5.0
80316	80523	25.0
70648	69747	95.0
75395	75289	5.0
84706	84715	5.0
76077	75666	15.0
75666	76077	15.0
62858	62886	25.0
62479	62716	15.0
70504	70404	5.0
71270	71291	5.0
65484	65466	5.0
65812	65577	5.0
72040	72477	5.0
67739	67684	5.0
70895	70955	5.0
70198	70174	5.0
71795	71737	5.0
105581	105590	5.0
66113	66626	15.0
64191	64056	15.0
92929	92898	35.0
75034	74901	5.0
74900	74901	5.0
69972	69792	35.0
69792	69972	35.0
61281	61254	5.0
61013	61138	15.0
62906	62970	5.0
72325	72489	5.0
89905	89889	5.0
85302	85265	5.0
67728	67775	5.0
65637	65587	15.0
63856	63792	5.0
67380	67373	5.0
87724	87500	5.0
87716	87725	5.0
93256	93185	5.0
65174	64781	15.0
80670	80528	75.0
98100	98979	35.0
80592	80597	5.0
79788	79856	25.0
73824	73951	15.0
74065	73990	5.0
73951	73990	5.0
76900	76907	5.0
84658	84718	25.0
98164	97997	55.0
104422	104537	25.0
95550	95606	5.0
88570	87124	25.0
71915	71742	5.0
78213	78150	5.0
91457	91416	5.0
91592	91706	5.0
77513	78101	95.0
91706	91892	15.0
77644	78226	5.0
74099	74065	5.0
74065	74132	5.0
74051	74132	15.0
76439	76668	5.0
92691	93045	25.0
84081	84136	5.0
81890	82046	15.0
85134	84541	25.0
84541	85134	35.0
91832	91810	25.0
75041	74650	25.0
82211	82271	15.0
83413	83421	5.0
89061	88594	35.0
89355	89314	5.0
90263	90096	5.0
93029	93045	15.0
84899	84644	15.0
85825	85887	15.0
100529	100465	5.0
80999	80931	15.0
80894	80930	5.0
71895	72116	15.0
93321	93192	5.0
96204	96073	15.0
90196	90179	5.0
94025	93936	5.0
82974	83024	5.0
76198	76234	45.0
72056	72067	5.0
72062	72056	5.0
72128	72062	5.0
65392	65348	5.0
69108	69126	5.0
69126	69164	5.0
71040	70975	5.0
74621	74492	5.0
79896	79926	5.0
75567	75457	5.0
72133	72128	5.0
79960	79907	5.0
86394	86184	5.0
75860	76502	15.0
76760	76504	5.0
75422	75461	25.0
75574	75498	25.0
76502	77911	25.0
66330	65894	25.0
70831	70901	5.0
51063	51103	5.0
54363	54351	25.0
66555	66941	5.0
73318	73261	5.0
81299	81372	5.0
79907	79876	5.0
73985	74063	5.0
73951	73985	5.0
78688	78874	15.0
72016	72040	5.0
70685	70800	15.0
84446	84451	5.0
78634	78451	35.0
101164	101155	5.0
101171	101164	5.0
63963	63611	15.0
98115	98162	5.0
76459	76552	5.0
83227	83255	5.0
83124	82681	15.0
81091	81161	5.0
108007	108095	45.0
105859	105865	5.0
104187	104196	5.0
61219	61272	55.0
61272	61219	95.0
112890	61219	75.0
112891	61219	275.0
67549	68098	15.0
65758	65739	5.0
81078	81022	15.0
83197	83237	15.0
83237	83260	5.0
54884	54960	5.0
83145	83169	15.0
69545	69592	5.0
69592	69545	5.0
79126	79225	5.0
87252	87260	5.0
87260	87238	5.0
88007	88020	5.0
88020	87985	5.0
97874	97718	25.0
76902	77252	25.0
77252	76902	35.0
64632	64720	5.0
57369	57657	15.0
95551	95552	5.0
69264	69464	45.0
69464	69264	35.0
86605	86352	15.0
60378	60290	5.0
64841	64876	5.0
70002	70125	5.0
70119	70002	15.0
70429	70378	5.0
70812	70734	5.0
74463	74377	5.0
74377	74463	5.0
75201	75365	65.0
75365	75201	35.0
77500	77586	5.0
77664	77882	15.0
77852	78021	5.0
79473	79164	5.0
79449	79288	5.0
79437	79310	5.0
80126	80125	5.0
80745	80794	25.0
81109	81234	45.0
81234	81109	45.0
82651	82670	5.0
83395	83413	5.0
83483	83473	5.0
83640	83564	15.0
84084	84346	15.0
84272	84347	5.0
86031	86231	15.0
87424	87469	15.0
87842	88050	15.0
88469	88491	5.0
89089	89061	5.0
89314	89289	5.0
91381	90934	15.0
90934	91381	15.0
90945	91055	15.0
92268	92485	25.0
93044	92993	15.0
94339	94209	15.0
57838	57846	5.0
58694	58735	5.0
58735	58694	5.0
63825	63731	5.0
63896	63847	5.0
103055	103410	15.0
110892	110889	15.0
85535	85869	5.0
63080	63019	5.0
82626	82535	25.0
82535	82626	15.0
86126	86362	55.0
86362	86126	55.0
88417	88702	15.0
90787	90774	5.0
90648	90617	5.0
85735	85733	5.0
88303	88218	5.0
112930	89779	5.0
87065	86934	15.0
86934	87065	35.0
84961	84968	5.0
111297	111408	15.0
80601	80557	15.0
72127	72251	5.0
86461	86452	25.0
86184	86160	25.0
78102	78108	5.0
75408	75393	15.0
75549	75644	5.0
82617	82562	5.0
85376	85547	5.0
85547	85718	25.0
81284	81327	5.0
81352	81337	5.0
83989	84096	15.0
85503	85326	5.0
83211	83417	15.0
79594	80009	25.0
69536	69770	5.0
69789	70152	15.0
67471	67260	15.0
67260	67471	25.0
70778	70654	15.0
69274	69456	25.0
69456	69274	15.0
74111	74223	5.0
74571	74739	25.0
74596	74886	25.0
76831	76857	5.0
75109	75206	15.0
73126	73433	115.0
71096	70955	15.0
69027	69401	5.0
68468	68493	5.0
68493	68583	5.0
66631	66600	5.0
71865	71895	5.0
70911	71018	5.0
70159	70487	25.0
70487	70159	95.0
67739	67838	5.0
67677	67471	5.0
67471	67677	15.0
67185	67634	15.0
69456	69545	5.0
66859	67175	25.0
67175	66859	35.0
65879	65894	5.0
71377	71490	25.0
72016	71973	5.0
70901	70895	5.0
67739	67693	5.0
67838	67888	5.0
67028	67051	5.0
67693	67677	5.0
70447	70269	5.0
69789	69882	15.0
71453	71756	15.0
70237	70447	5.0
70447	70237	15.0
70198	70183	15.0
70183	70198	15.0
75056	75142	15.0
75420	75307	15.0
70831	70955	5.0
73669	73659	5.0
100551	100447	15.0
90343	90258	15.0
92780	92740	15.0
92759	92775	5.0
92661	92688	5.0
90902	90920	15.0
96562	96548	5.0
60831	61013	5.0
61300	61121	5.0
73090	73131	5.0
71058	71083	5.0
90971	90891	15.0
88616	88591	5.0
88910	89540	15.0
89540	88910	25.0
91772	91921	5.0
94824	94879	5.0
73358	73425	15.0
67171	67198	5.0
67628	67719	5.0
67708	67740	5.0
61239	61269	5.0
63098	63017	5.0
73249	73230	5.0
61390	61304	5.0
61281	61482	5.0
61482	61300	15.0
60905	60977	5.0
61805	61713	5.0
64672	64620	5.0
61159	61239	5.0
93110	93071	15.0
92172	92141	5.0
96297	96235	25.0
99889	99825	5.0
99232	98910	15.0
78898	79254	15.0
81758	81425	15.0
84072	84128	15.0
74193	74016	5.0
76764	76752	5.0
65861	65422	95.0
65422	65861	105.0
74040	74016	5.0
65504	65435	15.0
65596	65504	5.0
71147	71146	5.0
95459	95578	15.0
74842	74849	5.0
92930	92945	5.0
91415	91451	5.0
92358	92173	15.0
90321	90488	25.0
92179	92393	15.0
63103	63080	5.0
86873	87179	5.0
76465	76409	5.0
87205	87213	5.0
98252	98359	5.0
98173	98226	5.0
98226	98252	5.0
97993	98115	45.0
97878	97690	25.0
98359	98289	35.0
98289	98359	15.0
96211	96112	25.0
89851	90229	35.0
88795	88646	5.0
88646	88589	5.0
83183	83202	5.0
85381	85391	5.0
85453	85402	5.0
87862	88581	25.0
84739	84694	5.0
80407	80430	5.0
80430	80585	25.0
80332	80536	5.0
76405	76761	5.0
77915	77765	5.0
78142	78227	15.0
79772	79891	5.0
76907	77163	5.0
76389	76366	5.0
76907	76474	15.0
79897	79927	25.0
79927	79897	5.0
79850	79787	5.0
75599	75873	5.0
93874	93893	5.0
79620	79576	5.0
79576	79620	5.0
79039	79187	5.0
65613	65791	15.0
90589	90689	5.0
90831	90896	5.0
105361	105319	15.0
79875	79907	5.0
78223	78213	5.0
82926	82957	15.0
83031	83053	5.0
78283	78551	5.0
94684	95125	15.0
73392	73344	5.0
92083	92321	5.0
81569	81633	5.0
78275	78565	5.0
76668	76852	5.0
76668	77163	5.0
87021	87244	15.0
99176	99052	5.0
82974	83017	5.0
83053	83061	5.0
83081	83061	5.0
79380	79341	15.0
82957	82974	5.0
73866	73985	15.0
95946	95672	15.0
91299	91457	25.0
105651	105575	5.0
91491	91299	5.0
74132	74339	15.0
73838	73951	15.0
111060	111022	5.0
75984	76963	15.0
64479	64698	25.0
79907	79962	15.0
85733	85748	5.0
86301	86334	25.0
90020	90013	5.0
91751	91847	5.0
81429	81565	25.0
81565	81429	25.0
90648	113073	5.0
113073	90774	5.0
90774	113074	15.0
113074	90648	5.0
90648	113075	25.0
113075	90774	5.0
90774	113076	15.0
113076	90648	15.0
80977	80930	15.0
99825	99946	5.0
101376	101381	5.0
87979	88067	5.0
67116	66811	15.0
106056	106049	5.0
85220	85134	5.0
85134	85220	5.0
72251	72342	5.0
72251	72133	5.0
75219	75018	5.0
100583	100378	15.0
92762	92704	5.0
67015	66944	5.0
90820	91137	25.0
91137	90820	35.0
66750	66635	5.0
63328	62969	15.0
100741	100910	45.0
100910	100741	25.0
95551	95514	25.0
63895	64084	55.0
63890	63505	45.0
63505	63890	45.0
58659	58735	5.0
95350	95272	5.0
95802	95937	15.0
69176	69163	5.0
69198	69176	5.0
57783	57842	15.0
79787	79729	5.0
79754	79868	15.0
76724	76730	5.0
71982	71923	5.0
78407	78390	35.0
79801	79881	5.0
91031	90945	15.0
91546	91731	5.0
90882	90902	5.0
84735	84836	25.0
84603	85037	35.0
82970	83093	5.0
80556	80697	5.0
94099	94089	5.0
94122	94099	5.0
86626	86221	15.0
86630	86626	5.0
98979	99232	5.0
106245	106305	5.0
106305	106245	15.0
96438	96397	5.0
66555	66558	5.0
109413	109414	5.0
75367	75411	5.0
71561	71505	5.0
65899	65734	15.0
71058	71143	15.0
88711	88730	5.0
96083	96162	5.0
97476	97617	5.0
94954	95196	5.0
97863	97892	5.0
88591	88566	55.0
88566	88591	5.0
85403	85559	5.0
85559	86297	15.0
50516	50642	5.0
50373	50516	5.0
57743	57761	5.0
62420	62319	5.0
62319	62420	25.0
57743	57857	5.0
57605	57670	5.0
62419	62446	15.0
62114	62160	5.0
68429	68271	15.0
82949	83120	15.0
83120	82949	5.0
97642	97625	5.0
95265	95446	15.0
95446	95696	35.0
95696	95446	35.0
113245	75996	15.0
83120	83255	15.0
83255	83120	15.0
75996	113249	15.0
85498	85948	5.0
73328	73264	5.0
68888	69018	5.0
68640	68269	5.0
68577	68806	15.0
49881	50298	25.0
66756	66800	5.0
67380	67412	5.0
67360	67380	5.0
67806	67610	5.0
68025	67910	5.0
69233	68640	15.0
67360	67412	5.0
66941	67126	5.0
67126	67360	5.0
66707	66611	35.0
65819	65498	35.0
66336	66260	5.0
61103	60831	25.0
68140	68139	5.0
65924	65979	5.0
65979	65924	5.0
63929	63941	15.0
66587	66610	5.0
66349	66462	5.0
66462	66535	5.0
66875	66865	15.0
63859	63885	5.0
46021	46729	15.0
63941	63966	5.0
63941	63933	5.0
63885	63933	5.0
63675	63661	5.0
63702	63714	5.0
46021	45972	5.0
69018	69072	5.0
66299	66250	5.0
66250	66269	5.0
66269	66299	5.0
66462	66928	105.0
66096	65988	5.0
66660	66550	5.0
67706	67942	15.0
64410	64414	5.0
67988	68013	5.0
68013	68052	5.0
66817	67649	15.0
68044	68025	5.0
68018	68053	5.0
67989	68018	5.0
59871	59824	15.0
65966	66131	65.0
65896	65708	5.0
65924	65809	15.0
65586	65596	5.0
61129	61281	5.0
62654	63017	15.0
63966	64042	5.0
57006	56951	5.0
75178	75173	15.0
90122	90196	5.0
96375	96411	5.0
86184	86183	5.0
84968	85072	15.0
85072	84968	15.0
85749	85650	5.0
85845	85825	5.0
85111	85160	5.0
94357	94328	5.0
94262	94263	15.0
92010	92016	5.0
87622	87079	25.0
75311	75306	5.0
76130	76074	5.0
78407	78371	5.0
78371	78407	5.0
78064	78313	15.0
77480	77286	15.0
93286	93352	5.0
93154	93196	5.0
93196	93215	5.0
78889	79571	25.0
79440	79380	5.0
79421	79470	5.0
79099	79317	15.0
83893	83936	5.0
84879	84978	25.0
84978	84879	45.0
85368	85099	25.0
89748	113343	5.0
89690	89678	35.0
96960	96918	5.0
92688	92759	15.0
92719	92780	15.0
87996	87771	15.0
87771	87622	5.0
88218	88125	25.0
87577	88100	15.0
89218	88795	15.0
94354	94396	5.0
80741	80835	5.0
90196	90297	15.0
98737	99010	15.0
97800	97465	5.0
94908	94260	25.0
94260	94908	25.0
94908	95540	15.0
95540	94908	25.0
94260	93428	25.0
93428	94260	25.0
93428	93078	15.0
93078	93428	5.0
76504	75574	25.0
77759	76760	15.0
79176	79175	5.0
79577	79589	5.0
69636	69233	15.0
85118	85052	15.0
85052	85118	15.0
75498	75499	5.0
75410	75492	5.0
75492	75562	5.0
75539	75562	5.0
75605	75562	5.0
75410	75422	5.0
75411	75410	15.0
75666	75605	5.0
77108	76799	15.0
71366	71332	5.0
77823	77743	5.0
71366	71376	5.0
91753	91591	15.0
91953	91936	5.0
91936	91953	15.0
78889	79087	25.0
79233	78956	5.0
91923	91864	25.0
71604	71614	5.0
85114	85087	5.0
80222	80549	15.0
80549	80222	15.0
78874	78889	5.0
92181	92200	5.0
93088	93071	5.0
76515	113350	5.0
81327	81352	5.0
73039	73090	5.0
90912	90935	5.0
83610	83639	5.0
90114	90124	5.0
90063	90114	5.0
90124	90066	5.0
85025	84995	5.0
85052	85067	15.0
85067	85052	5.0
85212	85114	5.0
83789	83723	5.0
88094	88142	5.0
86106	86045	5.0
92435	92217	15.0
81426	81479	5.0
74691	74710	5.0
83989	84072	5.0
83754	83793	5.0
85547	85654	45.0
83915	83958	5.0
85585	85944	45.0
85486	85535	5.0
83233	83293	5.0
83360	83416	5.0
71212	71147	5.0
70416	70429	5.0
79087	79496	15.0
91437	91385	25.0
80903	81009	5.0
76370	76289	5.0
75499	75539	15.0
79567	79581	5.0
79464	79233	5.0
79453	79535	5.0
79341	79421	5.0
95186	95119	5.0
95577	95527	5.0
83990	84019	15.0
84039	84096	5.0
96205	96375	25.0
96375	96205	15.0
93181	93146	5.0
93222	93181	5.0
76545	76459	5.0
76503	76502	5.0
74818	73993	25.0
73993	74818	35.0
71314	71335	5.0
92163	92181	5.0
82253	82131	5.0
91763	91486	15.0
91277	91486	5.0
91720	91555	15.0
92520	92772	15.0
92704	92610	5.0
79176	79485	15.0
79485	79176	25.0
80897	80798	15.0
80798	80897	15.0
80931	80897	5.0
80897	80931	15.0
79187	79567	35.0
80897	81077	15.0
77789	77801	5.0
78323	78351	15.0
71267	71147	5.0
74673	74691	5.0
93391	93286	5.0
71332	71326	5.0
70685	70763	5.0
70899	70800	15.0
98036	98123	35.0
73657	73431	15.0
76365	76459	5.0
92028	92005	5.0
96680	96008	25.0
96008	95605	35.0
69813	69914	5.0
70586	70410	15.0
70410	70586	35.0
70410	113366	5.0
86279	86208	5.0
88100	88252	5.0
92780	92790	35.0
92790	92780	5.0
92759	92688	15.0
97465	96680	25.0
96680	97465	25.0
90761	91197	15.0
90229	90637	15.0
92141	92273	5.0
91936	92141	15.0
91197	91277	15.0
98168	98737	25.0
84654	84675	5.0
89180	89851	15.0
90158	89705	15.0
99321	99499	25.0
95599	95577	5.0
96784	96575	5.0
96886	96784	5.0
96780	96886	5.0
96604	96780	5.0
96593	96525	5.0
72717	72468	15.0
73105	73163	5.0
79340	79316	35.0
88531	88762	15.0
88252	88531	35.0
75422	75266	15.0
75521	75554	5.0
75173	75414	15.0
74874	74959	5.0
73789	73707	5.0
73209	74038	25.0
87841	87571	5.0
95077	95151	5.0
95151	95201	5.0
90006	90013	5.0
90027	90020	5.0
86352	85905	15.0
69314	69361	5.0
69792	69769	5.0
69769	69792	5.0
85760	85532	5.0
74862	74910	5.0
75480	75450	5.0
80215	80198	5.0
80222	79889	15.0
79889	80222	15.0
74134	74384	15.0
73830	74134	15.0
83149	82131	35.0
71919	71335	25.0
71335	71919	25.0
70429	70290	5.0
70664	70594	5.0
70743	70664	5.0
70594	70403	15.0
70403	70594	15.0
77224	77610	5.0
77733	77707	15.0
73131	73156	5.0
80215	80145	5.0
80197	80198	25.0
80215	80224	15.0
71376	71398	5.0
74016	74040	5.0
82594	82650	15.0
82650	82626	5.0
85887	85839	5.0
86204	86148	5.0
75562	75567	15.0
80790	80866	15.0
81226	81284	15.0
80918	80864	15.0
75414	75592	15.0
75188	75182	5.0
75249	75190	15.0
75549	75443	15.0
75539	75581	5.0
75492	75539	5.0
75402	75363	5.0
75393	75402	5.0
75378	75408	5.0
75408	75378	25.0
75567	75549	5.0
87031	87079	5.0
86930	87031	5.0
85255	85198	15.0
85310	85204	125.0
85310	85118	15.0
85263	85324	15.0
85091	84657	5.0
85525	85733	5.0
83306	83355	5.0
84846	84802	5.0
107903	107622	45.0
107622	107903	35.0
103231	103399	5.0
99828	99851	5.0
101079	101073	5.0
101061	101076	5.0
105226	105307	15.0
100646	100769	5.0
103450	103509	5.0
109190	109216	5.0
109014	109067	5.0
108343	108385	5.0
108494	108547	5.0
107280	107207	15.0
107104	107047	5.0
106964	107011	5.0
107766	107727	5.0
106891	106902	5.0
104131	103878	15.0
103878	104131	15.0
108658	108688	5.0
105208	105185	5.0
104227	104131	5.0
104131	104227	5.0
103509	103463	5.0
101307	101414	5.0
104191	104187	25.0
103413	103416	5.0
102765	102757	5.0
108941	108976	15.0
107519	107638	15.0
102500	102271	25.0
105670	105805	15.0
100078	100226	5.0
100910	101015	25.0
101015	100910	15.0
99798	99805	5.0
102609	102751	415.0
101307	101052	25.0
110144	110160	5.0
102439	102594	15.0
101000	101007	5.0
111358	111365	5.0
111375	111368	5.0
77388	77806	15.0
77806	77892	5.0
68052	68044	5.0
67772	68499	105.0
68499	67772	55.0
57116	57605	25.0
92017	92042	5.0
92004	92017	5.0
92851	92845	5.0
72894	73282	25.0
68833	68966	5.0
68966	69291	5.0
64593	64632	5.0
65624	65980	15.0
67180	67157	5.0
62279	62381	5.0
63731	63697	5.0
50747	51063	15.0
65028	64969	5.0
65046	65028	5.0
64969	65000	5.0
61873	61814	5.0
66421	66261	15.0
63880	63858	5.0
63896	63968	5.0
63825	63896	5.0
63847	63858	5.0
63505	63695	15.0
53377	53441	5.0
62728	62835	15.0
62846	62728	5.0
62471	62391	5.0
66833	67684	15.0
67684	66833	25.0
59890	59763	5.0
63858	63731	5.0
66556	66330	5.0
66615	66568	5.0
62230	62191	5.0
58410	58798	35.0
58798	58410	25.0
82917	82459	25.0
82459	82917	25.0
82966	82916	5.0
88571	87862	15.0
85526	85453	5.0
85199	85133	5.0
85133	85062	5.0
91287	91151	15.0
91203	90801	15.0
78133	113645	5.0
75265	75258	5.0
75882	75913	5.0
83073	82970	5.0
79067	78863	5.0
82413	82348	5.0
79437	79963	25.0
88497	88325	25.0
83375	83135	15.0
84384	84401	5.0
83031	82994	45.0
91067	90925	5.0
88458	88488	5.0
88459	88444	5.0
94159	94123	5.0
93683	93826	5.0
93457	93314	15.0
93526	93593	5.0
76724	76648	5.0
74171	74096	5.0
74096	74062	5.0
74062	74202	5.0
91560	91611	5.0
81341	81299	5.0
81425	81341	25.0
93285	93267	5.0
80930	80873	15.0
80873	80930	5.0
72056	71983	5.0
75067	74443	35.0
85526	85564	15.0
86712	87019	15.0
84890	85522	25.0
85036	85149	5.0
82260	81812	55.0
89540	89590	5.0
91969	91828	55.0
91847	91955	15.0
91955	91847	15.0
91153	91203	25.0
83731	83524	15.0
76078	75578	45.0
78682	77973	15.0
76646	76648	5.0
92161	92087	5.0
71672	71969	15.0
87500	87394	15.0
80990	81011	5.0
82330	81766	15.0
71096	71024	5.0
72381	72006	15.0
86474	86461	15.0
86461	86474	15.0
70115	69868	5.0
78169	78319	15.0
70713	70831	5.0
70237	70198	5.0
71563	71441	15.0
71664	71730	35.0
71738	71730	5.0
71183	71096	5.0
91726	91751	5.0
94879	94954	5.0
71974	72011	5.0
72011	72067	5.0
69164	69139	5.0
81399	81294	5.0
81415	81399	5.0
81372	81524	15.0
81294	81253	5.0
78133	78228	5.0
70955	70713	5.0
81758	81415	15.0
91216	91199	5.0
91469	91560	15.0
91216	91403	25.0
91671	91680	5.0
91707	91832	15.0
91680	91931	35.0
91680	91707	5.0
78863	78366	55.0
95514	95492	5.0
71741	71915	5.0
71987	72058	5.0
85335	85370	5.0
70625	70620	15.0
70867	70625	15.0
70640	70705	35.0
83169	83197	5.0
91126	90971	15.0
85225	85241	5.0
84393	84328	5.0
80009	80106	5.0
90925	90796	5.0
90855	90867	5.0
90855	90835	5.0
58786	58615	15.0
62406	62384	25.0
88824	88851	15.0
57846	57793	5.0
57793	57791	5.0
82681	113707	5.0
95527	94877	55.0
95119	95125	5.0
95125	95119	5.0
91245	113715	5.0
91498	113717	5.0
91746	113723	5.0
113723	91714	15.0
84891	84867	5.0
91055	91031	5.0
85599	85593	5.0
85593	85599	5.0
79914	80021	5.0
80013	79895	5.0
84694	84629	5.0
87459	87851	5.0
68877	69116	5.0
69116	68877	5.0
76474	76389	5.0
73894	73778	5.0
73990	73894	5.0
76161	75274	25.0
75534	75267	5.0
78625	78541	5.0
71643	71681	5.0
85037	85017	5.0
85252	85054	5.0
69202	69203	5.0
69198	69202	5.0
74063	73877	55.0
73877	74063	45.0
60339	60315	35.0
78108	78019	5.0
78213	78416	5.0
83037	83078	5.0
83158	83112	5.0
94813	95182	35.0
95624	95602	15.0
93663	113748	85.0
93631	93663	5.0
91706	91578	15.0
78700	78283	5.0
69807	69815	15.0
68807	69800	115.0
69800	68807	125.0
70382	70126	15.0
85453	85504	15.0
85504	85453	35.0
78688	78567	5.0
85351	85359	5.0
85359	85351	5.0
85297	85133	15.0
85133	85297	15.0
84587	84603	5.0
83703	84055	5.0
84588	84715	15.0
84481	84840	5.0
72128	72317	5.0
71392	71656	15.0
72040	71966	5.0
71728	72116	15.0
74901	74852	5.0
81483	81506	5.0
81644	81565	5.0
78844	78909	25.0
81178	81360	5.0
92358	92377	5.0
92114	92123	5.0
92633	113767	15.0
91284	91529	15.0
89981	90042	15.0
90939	90798	5.0
89324	88881	85.0
94782	94666	35.0
90336	90589	15.0
70909	71058	5.0
75790	75867	5.0
73131	73022	25.0
84444	84446	5.0
62001	61561	25.0
60455	60285	35.0
63462	63744	45.0
66141	66162	25.0
66162	66141	105.0
62974	63335	55.0
63335	62974	45.0
62894	62823	5.0
69835	69174	35.0
73648	73609	5.0
73962	73648	25.0
93264	93413	5.0
93560	93415	5.0
92366	92446	25.0
92038	92127	35.0
68419	68574	5.0
67126	67373	95.0
74328	74257	5.0
73661	73838	5.0
73485	73661	5.0
88597	88767	25.0
90027	90122	15.0
94696	94477	15.0
86983	87506	15.0
71685	71675	5.0
85408	85890	5.0
85874	85458	5.0
73661	73866	5.0
73866	73661	5.0
68239	68334	5.0
67022	67131	15.0
66159	66433	105.0
66433	66159	55.0
96515	97431	15.0
97440	97731	45.0
103412	103511	15.0
96014	96155	55.0
100379	100196	25.0
85515	85564	25.0
88696	88602	5.0
103272	103295	5.0
83336	83478	5.0
62446	62781	5.0
62781	62446	5.0
62356	62420	5.0
62446	62420	5.0
62420	62446	5.0
83670	83447	25.0
101573	101596	5.0
89889	90013	15.0
85824	85748	5.0
77179	77194	5.0
75415	75363	5.0
74905	75160	5.0
75160	74905	5.0
88974	88824	15.0
75363	75160	5.0
33254	33202	25.0
76986	76947	5.0
80374	80546	5.0
80546	80374	5.0
68319	67949	15.0
77448	77462	5.0
60885	60991	55.0
60991	60885	45.0
80368	80527	5.0
80546	80380	5.0
75160	75367	5.0
70582	70712	15.0
70712	70582	15.0
111557	111552	15.0
67385	67443	5.0
79571	79611	5.0
87510	87818	5.0
87740	87045	15.0
87081	87510	5.0
89913	89899	15.0
63930	64092	25.0
98910	98094	35.0
67470	67456	25.0
59911	59893	15.0
63966	63948	5.0
63948	63929	5.0
110898	110892	5.0
67606	66435	15.0
63042	64440	25.0
64440	66586	35.0
61837	63042	15.0
64441	63510	15.0
67670	69055	15.0
63510	61837	25.0
66586	67670	15.0
69261	67606	25.0
66435	64441	25.0
55925	55931	5.0
68035	69055	25.0
110669	110772	5.0
110915	110898	5.0
110772	110670	5.0
72981	72948	5.0
109502	109531	5.0
69261	68088	15.0
103300	103330	5.0
72948	72925	5.0
103301	103086	15.0
55883	55905	5.0
83842	83851	5.0
66586	67237	15.0
73075	73091	5.0
94297	94470	5.0
55335	55351	5.0
83833	83842	5.0
82896	82972	5.0
83062	83009	15.0
85870	86079	15.0
67237	67670	25.0
82972	83062	25.0
86079	86301	15.0
82865	82896	5.0
111731	111677	5.0
102559	102592	5.0
66546	66553	5.0
102576	102474	5.0
109597	109613	5.0
32170	32093	15.0
102474	102310	5.0
103190	103096	5.0
112059	112081	5.0
62076	62018	5.0
62216	63115	25.0
32502	32529	5.0
99439	99456	5.0
102534	102592	5.0
88246	88308	5.0
112081	112025	5.0
61563	62161	25.0
83271	83186	5.0
83387	83401	5.0
103421	103107	15.0
103034	102657	25.0
62150	61547	45.0
83401	83456	5.0
111977	112018	15.0
102592	103029	25.0
109696	109680	5.0
67272	67255	5.0
110892	110593	25.0
112028	112020	5.0
74482	74227	15.0
70657	70651	5.0
85488	85527	5.0
111731	111767	45.0
111447	111427	5.0
75132	75183	5.0
75662	75629	5.0
86419	86667	15.0
86667	86419	15.0
58786	58900	105.0
97097	97122	5.0
97562	97549	5.0
111348	111355	5.0
62744	62772	15.0
62772	62744	15.0
96251	96229	5.0
105420	105507	15.0
62949	63009	5.0
111427	111460	15.0
57952	57672	15.0
63034	62992	5.0
107960	107967	5.0
70644	70618	5.0
73605	73594	5.0
59998	60074	5.0
84345	84266	5.0
97547	97597	145.0
74141	74512	15.0
89974	90010	55.0
90010	89974	75.0
111673	111659	15.0
57709	57723	5.0
85857	85862	15.0
111406	111404	5.0
98462	98479	5.0
69873	69866	5.0
99101	99109	5.0
99109	99101	5.0
98035	97974	15.0
105491	105420	25.0
59341	59357	5.0
75974	76044	25.0
98068	98210	25.0
97560	97580	5.0
73594	73553	5.0
78691	79181	15.0
69481	69014	15.0
58861	58857	5.0
59291	59326	5.0
78055	78211	15.0
72794	72770	5.0
61111	61017	5.0
64611	64654	25.0
75144	74918	25.0
79175	79397	15.0
88102	88290	5.0
75629	75617	5.0
77138	77297	5.0
83652	83733	5.0
74975	75050	15.0
74727	74975	25.0
75050	75132	25.0
75183	75417	25.0
74512	74727	15.0
91895	91802	15.0
97638	114250	15.0
114250	97748	25.0
92725	92785	5.0
75364	75144	25.0
74900	75034	5.0
88462	88600	5.0
84632	84774	5.0
84345	84473	5.0
84479	84345	5.0
84171	84252	5.0
84198	84171	5.0
73778	73707	5.0
74918	74703	25.0
74703	74482	25.0
85072	85087	5.0
102174	102144	5.0
100304	100325	5.0
104820	104814	5.0
100633	100616	5.0
111047	111029	25.0
106944	106920	5.0
105931	105950	5.0
103556	104020	25.0
104529	104515	5.0
101258	101284	5.0
110444	110426	15.0
74117	74094	5.0
74094	73856	15.0
73707	73888	45.0
73856	73732	45.0
73888	74141	15.0
80500	80530	5.0
96987	97153	35.0
93264	93212	15.0
93285	93264	15.0
93212	93248	15.0
86073	85494	25.0
85494	86073	35.0
77324	77281	5.0
70689	70657	5.0
92794	92778	5.0
73936	74051	5.0
102275	102297	5.0
100538	100621	5.0
79798	80001	15.0
59357	59266	15.0
67255	67316	5.0
67316	67329	5.0
92003	91995	5.0
69817	70173	5.0
[truncated: 18,667 more rows]
