# Supplementary material for: Graph-based ahead monitoring of vulnerabilities in large dynamic transportation networks
Source: PLoS One. 2021 Mar 24;16(3):e0248764. doi: 10.1371/journal.pone.0248764 (PMC7990197; doi:10.1371/journal.pone.0248764)
Supplement: S3 Data — (ZIP) [file pone.0248764.s004.zip › rhone_obs_06_wc.csv]

70661	70496	5.0
69087	69040	5.0
68519	66864	25.0
63991	63598	5.0
94007	93988	5.0
64585	63991	5.0
94005	94024	5.0
64089	64572	15.0
66872	68526	35.0
80006	80228	5.0
78212	78258	5.0
78217	78175	5.0
104537	104518	5.0
83221	83406	5.0
83394	83203	5.0
92962	92989	5.0
104540	104558	5.0
70068	69852	5.0
85691	85661	5.0
82140	81969	15.0
81969	82140	25.0
81969	81834	5.0
63363	63443	5.0
104046	104123	5.0
69754	69998	5.0
78707	78332	5.0
69420	69632	5.0
60835	60840	5.0
97451	97446	5.0
90854	90752	5.0
96382	96333	5.0
65180	65242	5.0
91416	91364	5.0
111695	111726	5.0
93302	93605	15.0
93605	93302	5.0
96548	96464	5.0
86053	86127	5.0
79755	79874	5.0
79755	79875	5.0
79701	79718	5.0
79741	79734	5.0
79986	79655	15.0
86021	86001	5.0
86027	85845	15.0
86001	85838	5.0
85263	85091	5.0
79876	79775	5.0
76234	76391	15.0
76828	76995	5.0
80784	80960	5.0
81698	81890	5.0
85326	85263	5.0
76986	77170	25.0
80048	79960	5.0
79655	79980	15.0
79980	80368	15.0
79986	80374	5.0
80374	79986	15.0
71189	70975	5.0
79655	79611	5.0
85719	85691	5.0
77194	77448	15.0
78109	78529	15.0
78529	78109	15.0
80007	79655	5.0
80380	80007	5.0
69510	69002	15.0
84019	84039	15.0
71656	71728	5.0
79526	79568	5.0
79496	79526	5.0
79527	79497	5.0
79497	79464	15.0
85718	85769	5.0
85581	85636	5.0
74469	75246	15.0
93159	91717	25.0
71430	70661	5.0
69878	69623	5.0
95097	96013	45.0
87978	88542	5.0
87032	87978	5.0
69441	69622	5.0
69781	69884	5.0
80260	79735	15.0
69941	69676	5.0
80487	80260	5.0
111189	111175	5.0
61645	62406	35.0
59167	54053	375.0
69358	68670	15.0
64572	65047	15.0
61370	61645	15.0
111175	110982	15.0
61596	59167	55.0
109319	106263	85.0
62759	61596	25.0
79085	78217	15.0
79975	79159	15.0
79141	80006	15.0
78175	74736	45.0
69055	75984	95.0
75984	78212	25.0
80260	80364	25.0
78258	78565	5.0
74736	69261	75.0
104518	104376	25.0
104558	104586	5.0
104569	104537	5.0
94877	93999	15.0
96023	95946	5.0
83727	83394	5.0
95914	96015	5.0
96843	96182	15.0
94684	95654	15.0
92582	92333	5.0
83406	83797	5.0
95115	95477	15.0
96182	94877	25.0
95946	95470	25.0
93655	94684	15.0
95534	95914	15.0
92585	93384	15.0
96015	96179	15.0
93384	93655	5.0
95654	96822	25.0
51157	51236	5.0
40217	42573	45.0
51236	51300	5.0
51278	51191	5.0
81708	81822	15.0
81886	81770	15.0
91790	91491	5.0
92333	91790	15.0
91491	91210	5.0
92167	92962	25.0
94387	94410	5.0
70173	71276	25.0
94982	94409	15.0
104435	104540	15.0
73124	73152	5.0
73234	73177	5.0
73467	73234	15.0
73152	73453	15.0
105607	105668	15.0
82072	81832	5.0
61138	61369	5.0
92667	92666	15.0
79255	79165	25.0
95627	95589	5.0
83063	83073	5.0
86437	86514	5.0
89607	89759	5.0
79273	79312	105.0
87969	88149	5.0
87864	87969	5.0
108076	108199	5.0
74780	74797	15.0
67812	67866	35.0
67866	67812	35.0
89805	89497	25.0
90408	90423	5.0
61633	61385	15.0
83025	83037	5.0
83002	82978	5.0
82404	82459	5.0
88347	88411	5.0
60349	60205	25.0
92785	92783	5.0
112568	74834	5.0
74827	74928	15.0
99573	99667	5.0
61739	61862	5.0
63052	63044	5.0
72715	72723	5.0
53231	53254	5.0
107970	107900	5.0
37508	37524	15.0
85215	85258	15.0
110536	110252	25.0
110252	110536	25.0
59775	59597	15.0
72752	72707	5.0
80018	79546	25.0
110160	110130	5.0
88246	88149	5.0
88330	88296	5.0
63443	63770	5.0
100014	100061	5.0
107830	107898	5.0
109243	109259	5.0
112057	112042	5.0
74883	74891	5.0
68844	68903	5.0
35075	34956	5.0
88827	88644	5.0
88938	88827	5.0
81236	81828	25.0
90658	90626	5.0
89951	89938	5.0
60722	60665	15.0
62071	61965	5.0
60491	61246	25.0
61246	60491	25.0
83022	83002	5.0
87726	87078	35.0
87078	87726	15.0
92356	92465	5.0
91314	91419	5.0
91419	91791	15.0
94926	94279	35.0
84057	83271	15.0
64533	64554	5.0
74979	75360	15.0
60219	60220	5.0
100826	100762	5.0
110252	110208	5.0
60870	60733	15.0
60733	60870	15.0
73204	73239	5.0
77190	77036	5.0
67902	68035	5.0
103289	103296	5.0
45529	45582	5.0
59763	59998	5.0
61254	61129	5.0
61428	61371	5.0
60896	60401	15.0
60401	60896	15.0
59933	59883	5.0
59597	59787	15.0
73239	73249	15.0
75407	75092	15.0
86094	86437	5.0
88790	88945	5.0
109126	109142	5.0
88411	88523	5.0
88523	88411	5.0
94807	94778	5.0
85464	85522	5.0
109278	109279	5.0
75055	74907	15.0
74877	74780	25.0
60528	60583	5.0
90440	90469	5.0
90469	90449	5.0
90687	90778	5.0
96701	95627	45.0
61371	61254	5.0
99566	99530	5.0
74834	74827	15.0
75784	75745	5.0
99969	100014	5.0
92534	93384	25.0
61884	61917	5.0
60667	60219	35.0
73139	73162	5.0
110945	110949	35.0
85373	85272	25.0
90677	90282	15.0
45529	45485	5.0
66809	67050	15.0
82308	82140	15.0
90423	90440	5.0
61514	61428	5.0
61108	61138	5.0
90997	90896	25.0
77205	77204	5.0
95002	95520	25.0
96293	96914	35.0
90183	90292	35.0
90292	90183	35.0
83158	83139	5.0
105361	105289	5.0
94824	94807	5.0
105594	105662	5.0
107970	108076	5.0
108076	107970	5.0
59803	59567	15.0
52843	52884	5.0
34829	34911	15.0
88945	89186	35.0
90469	90591	5.0
90449	90411	5.0
61752	61630	15.0
59744	59940	5.0
83025	83022	5.0
69998	69404	35.0
90831	90968	15.0
94898	95002	15.0
96053	96393	15.0
62141	62082	5.0
74659	74868	5.0
92655	92667	5.0
61514	61548	5.0
59447	59744	15.0
110167	110160	5.0
61954	62043	5.0
45676	45743	5.0
61091	61103	5.0
95646	95754	5.0
109121	109126	5.0
60410	60528	15.0
99946	99969	15.0
100061	100006	5.0
59890	59803	5.0
109267	109268	5.0
52929	52894	5.0
60662	60680	5.0
85953	85848	15.0
88485	87726	15.0
87726	88485	25.0
89206	89179	5.0
90714	90687	5.0
82444	82407	5.0
91702	91454	15.0
85738	85723	35.0
110208	110167	5.0
63144	63141	5.0
97431	97369	25.0
90323	90586	5.0
96355	96433	15.0
67848	67889	5.0
95499	94936	35.0
94807	94896	5.0
73169	73161	5.0
60582	60577	5.0
108219	108199	5.0
72715	72752	5.0
79299	79264	15.0
85876	85942	5.0
87797	87574	5.0
109142	109141	5.0
63942	63857	5.0
60665	60633	5.0
60583	60662	5.0
90591	90681	5.0
61134	61288	5.0
82404	82323	5.0
60581	60590	5.0
75057	75295	5.0
92768	92762	15.0
60075	59956	5.0
74955	74972	5.0
60205	60593	35.0
63141	63052	5.0
73083	73139	5.0
97405	97369	5.0
45474	45306	5.0
67889	67866	5.0
95754	96293	25.0
110130	110150	5.0
83580	83367	15.0
82422	82308	5.0
90423	90238	15.0
61103	61108	5.0
91142	90997	15.0
109141	109124	5.0
105092	105174	5.0
109303	109282	5.0
97446	97456	15.0
112073	112051	5.0
90238	89925	15.0
89925	90238	15.0
90102	89951	15.0
60752	60733	5.0
60491	59958	15.0
82459	82444	5.0
69197	69420	5.0
91454	91142	25.0
92112	91702	15.0
74783	74699	5.0
59940	60491	15.0
75708	75770	5.0
109728	109699	5.0
73467	73392	5.0
45609	45474	5.0
77190	77239	5.0
94279	94031	5.0
72707	72673	5.0
78933	79165	25.0
76992	76965	5.0
95627	95646	5.0
87673	87853	5.0
89772	89915	35.0
105183	105092	5.0
87213	87314	5.0
99928	99946	5.0
109275	109267	5.0
105651	105587	5.0
52857	52844	5.0
74937	74911	5.0
60680	60745	15.0
34936	35070	5.0
90681	90711	5.0
59958	59447	15.0
61489	61334	5.0
60519	60522	5.0
63354	63034	15.0
66460	66319	15.0
90968	91156	25.0
91791	92356	25.0
94765	94898	5.0
75360	74904	15.0
108107	108563	35.0
61399	61463	5.0
92714	92725	15.0
92693	92694	5.0
61369	61399	5.0
99254	99316	5.0
73249	73267	5.0
73331	73344	5.0
73156	73204	5.0
97405	97451	45.0
90586	90831	25.0
53216	53231	5.0
75837	75907	5.0
67866	67819	5.0
90236	90323	5.0
36856	36871	5.0
59956	59890	5.0
107900	107830	15.0
88768	88707	15.0
66469	66316	5.0
82630	82778	5.0
81832	81236	5.0
42187	42176	5.0
61121	61091	5.0
75859	75407	25.0
67664	67650	5.0
109124	109121	5.0
105281	105361	15.0
100006	99964	5.0
105662	105651	5.0
107898	107970	5.0
59535	59665	5.0
107770	107556	15.0
107556	107770	15.0
52884	52929	5.0
111082	111097	5.0
68903	68996	5.0
85821	85876	5.0
88644	88485	25.0
90626	90449	15.0
60890	60677	15.0
61600	61739	15.0
82407	82404	5.0
66032	66104	15.0
60568	60577	15.0
92550	92112	15.0
92590	92655	5.0
94936	94926	5.0
60220	60413	15.0
75978	75500	15.0
59998	60075	5.0
99876	99667	5.0
109697	109719	5.0
73344	73215	15.0
73396	73239	55.0
73239	73396	55.0
68035	67921	5.0
79266	79304	5.0
61463	61514	5.0
54561	54596	5.0
77043	76992	5.0
76924	77039	5.0
103845	104566	45.0
104566	103845	45.0
79311	79266	5.0
60504	60372	15.0
107770	107830	5.0
85556	85489	5.0
109284	109303	5.0
97807	97485	25.0
97514	97807	25.0
112049	112073	5.0
88707	88652	15.0
81828	82056	15.0
60546	60504	5.0
61246	61364	5.0
82444	82577	15.0
82978	83025	5.0
105668	105594	5.0
90896	90677	15.0
91156	91314	5.0
95520	95533	5.0
43660	44245	25.0
92704	92714	15.0
74797	74883	25.0
77021	77205	15.0
61364	61546	5.0
63044	63115	5.0
111079	111062	5.0
103301	103289	5.0
76333	76248	5.0
85412	87081	25.0
87045	85458	25.0
93648	95369	35.0
95369	93648	35.0
95531	95369	5.0
90963	90854	5.0
78108	78317	15.0
105224	105221	5.0
81022	81005	5.0
77881	77788	45.0
79968	79867	5.0
105144	105226	5.0
87092	86960	5.0
67169	67153	5.0
75267	75155	15.0
78086	78176	5.0
64250	64267	5.0
64299	64250	5.0
85535	85479	15.0
85735	85749	5.0
93726	93739	35.0
64905	65126	25.0
72283	72352	5.0
64273	64250	5.0
75644	75443	15.0
75644	75813	5.0
77742	78108	15.0
80804	80820	5.0
77559	77742	5.0
77733	77674	5.0
76532	76529	15.0
83051	83043	15.0
83043	83051	5.0
92395	92745	15.0
70855	70749	5.0
70713	70605	5.0
70605	70713	5.0
66893	66750	15.0
67251	67549	5.0
71080	71110	5.0
68684	68538	15.0
68538	68684	15.0
69875	69490	15.0
67438	67598	45.0
67153	67141	15.0
106817	106749	5.0
63549	63783	45.0
63783	63549	125.0
68524	68749	5.0
71176	71064	15.0
71064	70991	5.0
70991	70889	5.0
88711	88628	35.0
65033	65000	15.0
65000	65033	15.0
73169	73131	5.0
69118	69198	5.0
64872	64827	5.0
61304	61286	5.0
112613	68138	15.0
73339	73318	5.0
72695	72717	5.0
87804	87829	5.0
83420	83472	15.0
78607	79101	15.0
60113	60334	5.0
98721	99052	25.0
71168	71342	5.0
60229	60153	5.0
80599	80735	15.0
111655	111695	5.0
75867	75916	15.0
82838	83020	15.0
105579	105575	5.0
97705	97869	35.0
70627	70608	5.0
86252	86279	5.0
95119	95077	5.0
62987	63019	5.0
63328	63340	5.0
63340	63328	5.0
72122	72250	15.0
72250	72122	25.0
90656	90696	5.0
73549	73539	5.0
73539	73490	5.0
75006	75100	5.0
75100	75006	15.0
75648	75916	35.0
77630	77599	5.0
78317	78286	5.0
78720	78753	15.0
78753	78720	15.0
79396	79123	35.0
83971	83773	25.0
84200	83975	15.0
83975	84200	75.0
85193	85225	5.0
89233	89066	5.0
71722	71362	35.0
89289	89316	5.0
89316	89355	5.0
90430	90398	5.0
90913	90908	5.0
90575	90590	5.0
91594	91549	15.0
91544	91954	25.0
92184	92027	5.0
96747	96605	5.0
66260	66331	5.0
103842	103889	5.0
106928	106918	5.0
105513	105518	5.0
105210	105225	5.0
105231	105210	5.0
105590	105625	5.0
107100	106972	15.0
105625	105653	5.0
105586	105625	5.0
105781	105804	5.0
107666	107689	25.0
107603	107687	15.0
103852	104075	45.0
62398	62544	5.0
97642	97693	5.0
91970	92520	25.0
92790	92775	5.0
96958	97599	55.0
95151	95186	5.0
90583	90613	5.0
66302	66534	15.0
65708	65628	15.0
65628	65708	15.0
68819	68531	15.0
111198	111279	15.0
111542	111548	5.0
96073	96023	5.0
89883	89851	5.0
71083	71199	5.0
71144	71415	15.0
71415	71144	15.0
89647	89736	25.0
71144	71083	15.0
71083	71144	15.0
69299	69332	15.0
95624	95396	35.0
95182	95382	15.0
60988	60948	5.0
95275	95243	5.0
95243	95275	5.0
103509	104173	35.0
99321	99338	15.0
99338	99321	5.0
91479	91546	5.0
62970	63068	5.0
62857	62970	5.0
65296	65298	15.0
59971	60522	25.0
60522	59971	25.0
86204	86433	25.0
85542	85599	5.0
85599	85542	15.0
93431	93316	55.0
72127	72133	5.0
80231	79934	25.0
71730	71701	5.0
71563	71664	25.0
80316	80523	25.0
67510	67528	5.0
68117	68158	15.0
68158	68117	5.0
70648	69747	115.0
67882	67870	5.0
78874	78793	5.0
75395	75289	5.0
84706	84715	5.0
56639	56676	5.0
76077	75666	15.0
75666	76077	15.0
46897	47267	5.0
89985	89693	15.0
62479	62716	25.0
93563	93592	5.0
60285	60342	5.0
71270	71291	5.0
65238	65427	5.0
65812	65577	15.0
72040	72477	5.0
72477	72040	15.0
67739	67684	5.0
69464	69617	35.0
69593	69551	5.0
66811	66615	5.0
67141	67116	5.0
71957	72016	5.0
70895	70955	5.0
69948	70174	5.0
70198	70174	5.0
69757	69536	5.0
105236	105245	5.0
71795	71737	5.0
100792	100820	25.0
100820	100792	35.0
105581	105590	5.0
61931	112775	5.0
112775	61842	5.0
112776	61931	5.0
62508	63183	25.0
64191	64056	15.0
52727	52665	5.0
90837	90846	5.0
90990	90976	5.0
86160	86348	5.0
75034	74901	5.0
74900	74901	5.0
69972	69792	35.0
69792	69972	35.0
93727	93457	15.0
92244	92229	15.0
84943	84737	45.0
61281	61254	5.0
61254	61281	5.0
61013	61138	5.0
62906	62970	15.0
101285	112797	5.0
72325	72489	5.0
85302	85265	5.0
71628	71854	15.0
73298	73276	5.0
65637	65587	15.0
67380	67373	5.0
67373	67380	5.0
112813	58979	5.0
67571	67719	15.0
88993	89428	35.0
89428	88993	55.0
87715	87716	5.0
87716	87725	5.0
87513	87638	5.0
93256	93185	5.0
65174	64781	5.0
77314	77026	25.0
80670	80528	5.0
98100	98979	35.0
80592	80597	15.0
79788	79856	5.0
74063	74099	5.0
73824	73951	15.0
74065	73990	5.0
73951	73990	5.0
84658	84718	5.0
104422	104537	25.0
88570	87124	25.0
92027	92021	5.0
92027	91985	5.0
96326	96447	15.0
71797	71865	5.0
71915	71742	15.0
91457	91416	5.0
91592	91706	5.0
77513	78101	55.0
78294	78150	5.0
77644	78226	5.0
74099	74065	5.0
74065	74132	15.0
76439	76668	5.0
93045	92691	25.0
92691	93045	15.0
81890	82046	5.0
85134	84541	35.0
84541	85134	25.0
61858	62184	15.0
67494	67481	5.0
75041	74650	25.0
83413	83421	5.0
89061	88594	45.0
89355	89314	5.0
84899	84644	15.0
85825	85887	15.0
100529	100465	5.0
80999	80931	15.0
80931	80999	15.0
80894	80930	5.0
71895	72116	15.0
72116	71895	15.0
67611	67112	15.0
96204	96073	15.0
81494	81483	5.0
94025	93936	5.0
82974	83024	5.0
76505	76324	15.0
107603	107570	5.0
72056	72067	5.0
72062	72056	5.0
72128	72062	5.0
65392	65348	5.0
69108	69126	5.0
69126	69164	5.0
71040	70975	5.0
74621	74492	15.0
79896	79926	5.0
75567	75457	5.0
72133	72128	5.0
72067	72127	5.0
79960	79907	5.0
86394	86184	5.0
75860	76502	15.0
75422	75461	15.0
75574	75498	15.0
76502	77911	25.0
70831	70901	5.0
66555	66941	15.0
73318	73261	5.0
81299	81372	5.0
79907	79876	5.0
73985	74063	5.0
78688	78874	15.0
104810	104782	5.0
71382	71425	5.0
83429	83502	5.0
72016	72040	5.0
70685	70800	15.0
66917	66916	5.0
84446	84451	5.0
83503	83496	15.0
66320	66273	15.0
101171	101164	5.0
66567	66536	5.0
93963	93727	5.0
82924	82716	15.0
99743	99526	25.0
90723	90877	15.0
107753	107667	25.0
71084	71150	25.0
71758	72051	15.0
71967	71889	15.0
108007	108095	15.0
108862	108868	15.0
108868	108862	15.0
101670	101659	5.0
61539	61736	5.0
61219	61272	35.0
61272	61219	45.0
112891	61219	35.0
65758	65739	5.0
65739	65758	15.0
81078	81022	15.0
83197	83237	5.0
83237	83260	15.0
107765	107754	5.0
54884	54960	5.0
83145	83169	5.0
88488	88459	5.0
69545	69592	45.0
79126	79225	5.0
87252	87260	5.0
87260	87238	15.0
87238	87260	15.0
88007	88020	5.0
87954	88007	5.0
87985	87949	5.0
88020	87985	5.0
92332	92355	5.0
97874	97718	35.0
107540	107515	5.0
65812	65929	5.0
69424	69548	75.0
69424	69269	15.0
76902	77252	25.0
77252	76902	15.0
90403	90414	5.0
64632	64720	5.0
95551	95552	5.0
69264	69464	15.0
69464	69264	15.0
70608	70626	5.0
86605	86352	15.0
90707	90662	5.0
83255	83278	5.0
96967	96920	15.0
70002	70125	5.0
70119	70002	5.0
70429	70378	5.0
70812	70734	5.0
72282	72203	45.0
74463	74377	5.0
77500	77586	5.0
77664	77882	15.0
77852	78021	5.0
79473	79164	5.0
79185	79268	5.0
79449	79288	5.0
79437	79310	5.0
80745	80794	25.0
82022	81972	15.0
82651	82670	15.0
83395	83413	5.0
83483	83473	5.0
83640	83564	15.0
84084	84346	15.0
84346	84084	15.0
83926	84015	55.0
84404	84384	5.0
84272	84347	5.0
86031	86231	15.0
87424	87469	5.0
87842	88050	5.0
88444	88458	5.0
88469	88491	5.0
89731	89732	5.0
89823	89959	5.0
90263	90190	5.0
90604	90620	5.0
91381	90934	15.0
90934	91381	15.0
90945	91055	5.0
92042	92050	5.0
92178	92319	5.0
93044	92993	5.0
94339	94209	5.0
66331	66336	5.0
51517	51482	25.0
58694	58735	5.0
63825	63731	5.0
59428	59677	25.0
110892	110889	35.0
85535	85869	15.0
61871	61714	15.0
61714	61871	15.0
63080	63019	5.0
88706	88821	5.0
82626	82535	5.0
86126	86362	75.0
86362	86126	45.0
88417	88702	15.0
88702	88417	25.0
90648	90617	5.0
90617	90648	15.0
88276	88279	5.0
88303	88218	15.0
89748	112930	5.0
87065	86934	25.0
86934	87065	25.0
84961	84968	5.0
107104	107157	15.0
106928	106964	15.0
111297	111408	25.0
80601	80557	5.0
72127	72251	5.0
67510	67516	15.0
67516	67510	15.0
71226	71007	15.0
86461	86452	15.0
86452	86461	15.0
86184	86160	55.0
86160	86184	15.0
79495	79502	5.0
37352	37397	15.0
37397	37352	15.0
78102	78108	5.0
77106	76487	15.0
75408	75393	15.0
75549	75644	5.0
75581	75666	5.0
82617	82562	5.0
85376	85547	5.0
85547	85718	15.0
81284	81327	25.0
83989	84096	15.0
85503	85326	5.0
85283	85321	5.0
85151	85528	35.0
79594	80009	25.0
78994	79172	5.0
69789	70152	15.0
70845	70882	5.0
67471	67260	25.0
67260	67471	15.0
69274	69456	15.0
69456	69274	25.0
76857	76740	5.0
76831	76857	5.0
76740	76782	5.0
78273	77952	15.0
71096	70955	5.0
68468	68493	5.0
68493	68583	15.0
71865	71895	5.0
70911	71018	5.0
70970	70912	5.0
68223	68448	15.0
67677	67471	15.0
67471	67677	25.0
67185	67634	15.0
67634	67185	25.0
69436	69415	25.0
69415	69436	35.0
69456	69545	5.0
69545	69456	15.0
65879	65894	5.0
71377	71490	15.0
70901	70895	15.0
70174	69757	15.0
67739	67693	5.0
67838	67888	5.0
67028	67051	5.0
71490	71418	5.0
70063	70237	25.0
69789	69882	15.0
71453	71756	15.0
70237	70447	15.0
70447	70237	25.0
70198	70183	5.0
75056	75142	35.0
69072	69153	5.0
70831	70955	5.0
100554	100529	5.0
102771	102763	25.0
100551	100447	15.0
90343	90258	5.0
93822	93835	5.0
92780	92740	25.0
90846	90880	5.0
92759	92775	5.0
92661	92688	15.0
90902	90920	15.0
96562	96548	5.0
60831	61013	5.0
61300	61121	15.0
73090	73131	5.0
71058	71083	5.0
85347	85367	25.0
85367	85347	25.0
96934	96564	25.0
88616	88591	5.0
93920	112996	15.0
92132	92038	75.0
92038	92132	65.0
91938	91865	15.0
88910	89540	15.0
73358	73425	15.0
67628	67719	5.0
67638	67628	15.0
68618	68680	15.0
61128	61473	15.0
61239	61269	5.0
63017	63098	5.0
73131	73161	5.0
73249	73230	15.0
73139	73090	5.0
61108	61129	5.0
61281	61482	15.0
60920	60905	5.0
60905	60977	5.0
61805	61713	5.0
61873	61902	5.0
61713	61868	5.0
53410	53578	15.0
61159	61239	5.0
93110	93071	15.0
92172	92141	5.0
96297	96235	25.0
99889	99825	5.0
99232	98910	15.0
78898	79254	15.0
81758	81425	15.0
84072	84128	15.0
81550	81644	5.0
74193	74016	15.0
76752	76764	5.0
62506	62211	15.0
65861	65422	125.0
65422	65861	265.0
74040	74016	5.0
65587	65586	5.0
71147	71146	5.0
74641	74673	5.0
67380	67455	25.0
92930	92945	5.0
91415	91451	5.0
87980	87748	15.0
92179	92393	5.0
85736	86196	45.0
66806	66817	25.0
86873	87179	65.0
76465	76409	5.0
98247	98348	25.0
76081	76077	5.0
78880	79045	15.0
91265	91453	25.0
98858	98885	5.0
97877	97897	45.0
98289	98359	25.0
60844	60852	5.0
89718	89508	5.0
90226	90174	5.0
89851	90229	15.0
83183	83202	5.0
85381	85391	5.0
85453	85402	5.0
87862	88581	15.0
84813	85012	15.0
80407	80430	5.0
80430	80585	15.0
80332	80536	5.0
76405	76761	15.0
75866	75826	5.0
77915	77765	5.0
75595	75660	15.0
79259	79341	5.0
78142	78227	5.0
79772	79891	5.0
77527	77491	5.0
76907	77163	5.0
76389	76366	5.0
76907	76474	15.0
79897	79927	5.0
79850	79787	5.0
75599	75873	5.0
93874	93893	5.0
79620	79576	5.0
60977	61006	5.0
79039	79187	5.0
90589	90689	5.0
90831	90896	5.0
105319	105361	15.0
85110	85087	5.0
96333	96235	25.0
82926	82957	25.0
83031	83053	5.0
94684	95125	15.0
73392	73344	5.0
92083	92321	15.0
81569	81633	5.0
78275	78565	15.0
76668	76852	5.0
76668	77163	5.0
99449	99442	15.0
99442	99449	15.0
99176	99052	5.0
82974	83017	5.0
83053	83061	5.0
83081	83061	5.0
79380	79341	5.0
82957	82974	15.0
73866	73985	25.0
95946	95672	15.0
91299	91457	15.0
105651	105575	5.0
91491	91299	5.0
74132	74339	5.0
73990	74051	5.0
73838	73951	25.0
105021	105089	15.0
71801	71957	25.0
75984	76963	15.0
64479	64698	5.0
66492	66315	5.0
79907	79962	25.0
85733	85748	5.0
86301	86334	25.0
90020	90013	5.0
92247	92132	35.0
92132	92247	15.0
81429	81565	15.0
81565	81429	15.0
78030	78086	5.0
70199	70399	5.0
70399	70199	5.0
90648	113073	25.0
113073	90774	5.0
90774	113074	15.0
113074	90648	15.0
90648	113075	15.0
113075	90774	15.0
90774	113076	5.0
113076	90648	15.0
99825	99946	5.0
68749	68418	25.0
101376	101381	5.0
101667	101670	5.0
67116	66811	15.0
83861	83890	25.0
69273	69317	25.0
85220	85134	5.0
85134	85220	5.0
72251	72342	5.0
72251	72133	5.0
100583	100378	5.0
92762	92704	5.0
71353	71781	215.0
107593	107624	5.0
90820	91137	45.0
69545	69464	5.0
66750	66635	15.0
63328	62969	15.0
84114	84220	65.0
100741	100910	45.0
100910	100741	55.0
95551	95514	15.0
99701	99709	5.0
63890	63505	45.0
61685	113127	15.0
58659	58735	5.0
69198	69176	5.0
79787	79729	5.0
79754	79868	5.0
67575	67569	5.0
76724	76730	5.0
95163	95207	35.0
67870	68172	15.0
71801	71679	5.0
78407	78390	35.0
79801	79881	5.0
104697	104545	45.0
91031	90945	5.0
91546	91731	5.0
91731	91546	15.0
85593	113152	5.0
113152	85593	5.0
83478	83520	5.0
90882	90902	15.0
84735	84836	25.0
84603	85037	45.0
82970	83093	5.0
80556	80697	35.0
94099	94089	5.0
94122	94099	5.0
86626	86221	15.0
80157	80067	15.0
78862	78728	25.0
59327	59381	5.0
98979	99232	5.0
106245	106305	5.0
106305	106245	5.0
96438	96397	5.0
37467	37385	15.0
64156	64821	45.0
75367	75411	5.0
108632	108612	5.0
78635	78968	35.0
71058	71143	25.0
71143	71058	35.0
62934	63054	5.0
94053	94048	5.0
97617	97476	5.0
111406	111397	35.0
94954	95196	5.0
95196	94954	35.0
88591	88566	5.0
85403	85559	5.0
85559	86297	15.0
37100	37657	205.0
57688	57743	5.0
62420	62319	15.0
57743	57857	5.0
57857	57761	5.0
57700	57743	5.0
72714	72841	15.0
82949	83120	15.0
83953	83947	5.0
95265	95446	15.0
95446	95265	15.0
95446	95604	15.0
95446	95696	35.0
95696	95446	35.0
75843	113245	5.0
83120	83255	15.0
75996	113249	5.0
96071	95948	15.0
95799	95696	15.0
95696	95799	15.0
95604	95799	45.0
95948	95807	15.0
95807	95948	15.0
94741	94742	5.0
94999	95129	5.0
72714	72684	5.0
73328	73264	5.0
68888	69018	5.0
69073	69066	5.0
68640	68269	5.0
68577	68806	45.0
66756	66800	5.0
68267	68266	5.0
67395	67632	65.0
67380	67412	15.0
67360	67380	5.0
67806	67610	15.0
68025	67910	5.0
69233	68640	15.0
67360	67412	5.0
66941	67126	5.0
67126	67360	15.0
62031	62448	65.0
66707	66611	45.0
61103	60831	15.0
59669	59496	15.0
66550	66303	5.0
54387	54412	5.0
54412	54442	5.0
65924	65979	5.0
65844	65843	5.0
63929	63941	15.0
66349	66462	5.0
66462	66535	5.0
63859	63885	5.0
61013	61108	5.0
46021	46729	15.0
65135	65442	5.0
65002	65011	25.0
57643	57662	15.0
63941	63966	5.0
63941	63933	5.0
63885	63933	5.0
63675	63661	5.0
66217	66269	5.0
66462	66928	75.0
66096	65988	15.0
66550	66660	5.0
66770	66660	5.0
66197	65828	35.0
66661	66772	5.0
65926	66096	25.0
66096	65926	25.0
66096	66303	5.0
66817	66770	5.0
65864	65584	15.0
66096	66302	5.0
65906	66007	5.0
65988	65896	5.0
67706	67942	15.0
64410	64414	5.0
65339	65015	35.0
68013	68052	5.0
66817	67649	25.0
67649	66817	55.0
68053	67989	5.0
67989	68018	5.0
113308	65828	25.0
59779	59942	5.0
66667	66756	15.0
65896	65708	15.0
65708	65896	25.0
65924	65809	5.0
65586	65596	15.0
61179	61784	15.0
61129	61281	15.0
63123	63145	5.0
65037	65103	5.0
65016	65011	15.0
64308	65135	35.0
62654	63017	15.0
63966	64042	5.0
60334	60610	5.0
76974	77007	5.0
76606	76524	5.0
90122	90196	15.0
96375	96411	5.0
86566	86741	65.0
84968	85072	15.0
85072	84968	15.0
85749	85650	5.0
85845	85825	5.0
85111	85160	5.0
94357	94328	5.0
94263	94262	25.0
98434	98393	25.0
113340	99168	5.0
92010	92016	5.0
91941	91935	5.0
87622	87079	25.0
78407	78371	5.0
78407	78427	5.0
78064	78313	35.0
77480	77286	15.0
93286	93352	5.0
93196	93215	5.0
78889	79571	25.0
79440	79380	5.0
79421	79470	5.0
79099	79317	25.0
83893	83936	5.0
84053	84024	5.0
84879	84978	25.0
84978	84879	35.0
85368	85099	35.0
113342	89748	5.0
89748	113343	5.0
89690	89678	25.0
88285	88334	5.0
96960	96918	5.0
92688	92759	15.0
92719	92780	25.0
87996	87771	25.0
87771	87622	5.0
88882	88811	5.0
88279	88303	15.0
88218	88125	25.0
89095	89093	5.0
89508	89218	35.0
98053	98093	5.0
94354	94396	15.0
80741	80835	5.0
91424	91527	35.0
90577	90608	5.0
90196	90297	15.0
90320	90295	5.0
98161	97819	25.0
98737	99010	15.0
97800	97465	15.0
94908	94260	35.0
94260	94908	25.0
94908	95540	25.0
95540	94908	25.0
94260	93428	25.0
93428	94260	35.0
93428	93078	15.0
93078	93428	15.0
79176	79175	5.0
79577	79589	5.0
69636	69233	15.0
85118	85052	25.0
85052	85118	25.0
75498	75499	5.0
75410	75492	5.0
75492	75562	5.0
75605	75562	5.0
75410	75422	5.0
75411	75410	5.0
75457	75411	5.0
77108	76799	15.0
71366	71332	5.0
71332	71366	5.0
77823	77743	5.0
71366	71376	5.0
77449	77307	5.0
91953	91936	5.0
78889	79087	25.0
79233	78956	15.0
91923	91864	15.0
91864	91923	15.0
79258	78504	25.0
85114	85087	5.0
80222	80549	15.0
80549	80222	25.0
72604	72695	5.0
78874	78889	5.0
70683	70627	5.0
70682	70683	5.0
89372	89323	25.0
89323	89372	15.0
89082	89212	35.0
92181	92200	5.0
93088	93071	15.0
81327	81352	5.0
73039	73090	5.0
73090	73039	5.0
69503	69875	5.0
90912	90935	5.0
90935	90952	5.0
90940	90912	5.0
90952	90940	5.0
83610	83639	5.0
90114	90124	5.0
90063	90114	5.0
90124	90066	15.0
85025	84995	5.0
85052	85067	15.0
85067	85052	15.0
85212	85114	5.0
85114	85212	5.0
83789	83723	5.0
88094	88142	15.0
86173	86149	5.0
86106	86045	5.0
83989	84072	5.0
83754	83793	5.0
85547	85654	15.0
85653	85547	5.0
85585	85944	25.0
85486	85535	5.0
82534	82380	15.0
83233	83293	15.0
83360	83416	5.0
71212	71147	5.0
70416	70429	5.0
79087	79496	15.0
91437	91385	15.0
77206	77460	5.0
80903	81009	5.0
75499	75539	15.0
79567	79581	5.0
79464	79233	15.0
79453	79535	5.0
79341	79421	5.0
79031	79032	5.0
79032	79040	5.0
95186	95119	5.0
95577	95527	5.0
98265	98292	5.0
82589	82737	15.0
85732	85748	5.0
83990	84019	15.0
84039	84096	5.0
94691	94772	15.0
98643	98563	5.0
96205	96375	5.0
96375	96205	25.0
76545	76459	5.0
88091	88094	5.0
71360	71301	5.0
72586	72262	15.0
74818	73993	25.0
71314	71335	5.0
92181	92293	35.0
93800	93819	5.0
92163	92181	5.0
92182	92163	5.0
82131	82253	5.0
91277	91486	5.0
91720	91764	15.0
91720	91555	15.0
92520	92772	15.0
92704	92610	5.0
79176	79485	15.0
79485	79176	25.0
80897	80798	15.0
80798	80897	15.0
80931	80897	5.0
80897	80931	5.0
79187	79567	25.0
80897	81077	15.0
77789	77801	5.0
78323	78351	15.0
71267	71147	5.0
74673	74691	5.0
85582	85462	35.0
93391	93286	5.0
71332	71326	15.0
71326	71332	15.0
70685	70763	5.0
98359	98393	35.0
98036	98123	15.0
73657	73431	15.0
72390	72528	65.0
76810	76654	15.0
74820	74796	5.0
96008	96680	25.0
96008	95605	15.0
95588	95605	5.0
95605	95627	5.0
69813	69914	5.0
70732	70585	15.0
70585	70732	5.0
70674	70570	15.0
70626	70682	5.0
70765	70732	5.0
86279	86208	5.0
84176	84199	35.0
86816	87176	35.0
85400	85416	15.0
84199	84228	45.0
88679	88314	25.0
90044	89883	45.0
86603	86555	25.0
92780	92790	5.0
92759	92688	15.0
97465	96680	35.0
96680	97465	35.0
86078	85532	15.0
86664	86941	15.0
92059	91997	25.0
90496	90344	15.0
90344	90158	15.0
90761	91197	25.0
90229	90637	15.0
90802	90744	5.0
91936	92141	35.0
98161	98168	5.0
98168	98737	25.0
98737	98168	25.0
98329	98357	5.0
83640	83610	5.0
84654	84675	5.0
89180	89851	15.0
89535	89466	55.0
89053	89303	25.0
90158	89705	15.0
99321	99499	25.0
95599	95577	5.0
96784	96575	5.0
96886	96784	15.0
96486	96525	5.0
96593	96525	5.0
72717	72468	15.0
78728	78717	5.0
75443	75408	15.0
74874	74959	5.0
74959	74874	25.0
73789	73707	5.0
73209	74038	25.0
74038	73209	25.0
87841	87571	25.0
95077	95151	5.0
95151	95201	5.0
90006	90013	5.0
90027	90020	5.0
86352	85905	15.0
69792	69769	5.0
85756	85735	5.0
80109	80125	15.0
80215	80198	5.0
80222	79889	15.0
79889	80222	15.0
74134	74384	25.0
74124	73814	5.0
73830	74134	15.0
82131	83149	35.0
71919	71335	25.0
71335	71919	45.0
70429	70290	5.0
70664	70594	5.0
70743	70664	5.0
70594	70403	15.0
78417	78246	5.0
78628	77543	35.0
78915	78935	5.0
77846	77753	5.0
77224	77610	15.0
77733	77707	15.0
73318	73298	5.0
73131	73156	5.0
72654	72695	5.0
80545	80495	5.0
80197	80198	25.0
79134	79457	5.0
79457	79134	15.0
79045	79465	15.0
79302	79258	5.0
71376	71398	5.0
72236	72390	15.0
74016	74040	5.0
82594	82650	5.0
82650	82626	5.0
85887	85839	5.0
86204	86148	5.0
75562	75567	25.0
81176	81054	15.0
80790	80866	5.0
81226	81284	15.0
75464	75340	5.0
75549	75443	5.0
75539	75581	5.0
75492	75539	5.0
75393	75402	5.0
75378	75408	15.0
75408	75378	5.0
75567	75549	5.0
87031	87079	5.0
86930	87031	5.0
85255	85198	15.0
85204	85310	105.0
85310	85204	25.0
85310	85118	35.0
85263	85324	15.0
85091	84657	5.0
85525	85733	5.0
85733	85525	15.0
84024	84040	5.0
83306	83355	5.0
83252	83660	25.0
84846	84802	5.0
83311	113390	25.0
83348	83311	15.0
101073	101061	5.0
101031	100880	15.0
107903	107622	45.0
107622	107903	35.0
103287	103158	5.0
103150	102917	15.0
105553	105481	15.0
105481	105126	35.0
101079	101073	5.0
105226	105307	15.0
100517	100554	45.0
100646	100769	15.0
101478	101694	125.0
104874	104877	25.0
109190	109216	5.0
108416	108494	5.0
108343	108385	5.0
108416	108388	5.0
108494	108547	5.0
108547	108494	5.0
107280	107207	15.0
107207	107280	15.0
107104	107047	15.0
106964	107011	15.0
107011	106964	15.0
107713	107700	5.0
107766	107727	5.0
107700	107723	5.0
107723	107733	5.0
107151	107104	5.0
107047	107031	5.0
107207	107151	15.0
106891	106902	5.0
106531	106521	15.0
107011	107030	5.0
108658	108688	5.0
105498	105513	5.0
105512	105502	5.0
106232	106364	35.0
105502	105522	5.0
105462	105495	5.0
109465	109469	5.0
104191	104187	25.0
100853	100874	5.0
100680	100622	5.0
107519	107638	15.0
107638	107519	15.0
105518	105552	5.0
105238	105250	5.0
104095	103937	55.0
99785	99797	5.0
100910	101015	35.0
101015	100910	25.0
101544	101592	15.0
105370	105425	35.0
107216	107155	5.0
106972	106817	5.0
107155	107100	5.0
107279	107216	25.0
107359	107279	15.0
110144	110160	5.0
107531	107400	25.0
102439	102594	15.0
111279	111297	5.0
111431	111435	5.0
111442	111431	5.0
111358	111365	5.0
111375	111368	5.0
77388	77806	15.0
87093	87311	15.0
87262	87311	25.0
70922	70765	15.0
70765	70922	5.0
68052	68044	5.0
69654	69361	15.0
67772	68499	55.0
68499	67772	55.0
78505	78545	15.0
78894	78862	5.0
63040	63116	15.0
92017	92042	5.0
92004	92017	5.0
92851	92845	5.0
63965	63885	5.0
68833	68966	5.0
60757	60794	5.0
68952	68966	5.0
64601	64600	5.0
63731	63697	5.0
54615	54651	5.0
57141	57455	25.0
65028	64969	5.0
65000	65046	5.0
65046	65028	5.0
64969	65000	5.0
61873	61814	15.0
66421	66261	5.0
68733	68310	5.0
63880	63858	5.0
63896	63968	5.0
63825	63896	5.0
63825	63847	5.0
63847	63858	5.0
63505	63695	15.0
63695	63505	15.0
62728	62835	5.0
62846	62728	5.0
63019	63054	5.0
67838	67684	5.0
66833	67684	25.0
67684	66833	25.0
63858	63731	5.0
66556	66330	5.0
66615	66568	15.0
62230	62191	5.0
58410	58798	45.0
58798	58410	35.0
67598	67611	5.0
82917	82459	15.0
82459	82917	15.0
88571	87862	25.0
88889	88875	5.0
85526	85453	5.0
85199	85133	5.0
85133	85062	5.0
86028	85852	65.0
91287	91151	15.0
78133	113645	5.0
113645	77802	5.0
77802	78133	55.0
78133	113646	5.0
76615	76445	5.0
73569	73652	5.0
75265	75258	5.0
77141	77159	5.0
75882	75913	5.0
75960	75972	5.0
82924	82966	5.0
83073	82970	5.0
80191	79963	5.0
79963	80204	5.0
78912	78863	5.0
79067	78863	25.0
82413	82348	5.0
82348	82413	5.0
83591	83390	15.0
79437	79963	25.0
79963	79437	45.0
88894	88910	5.0
83375	83135	15.0
83135	83375	5.0
84401	84408	5.0
84384	84401	5.0
84027	83977	5.0
83031	82994	15.0
83520	83542	5.0
83590	83703	5.0
90996	91118	15.0
91067	90925	5.0
95366	95503	5.0
88458	88488	5.0
88459	88444	5.0
95192	95196	35.0
94209	94159	5.0
93457	93314	5.0
93006	93212	5.0
94363	94362	5.0
93526	93593	5.0
76724	76648	5.0
74096	74062	15.0
73834	73833	5.0
74059	74096	5.0
74062	74202	15.0
95874	95816	5.0
81341	81299	5.0
81425	81341	25.0
97129	96963	15.0
95745	95778	55.0
95778	95745	105.0
95745	95741	5.0
93267	93272	5.0
80698	80670	5.0
80930	80873	15.0
80873	80930	5.0
72056	71983	5.0
75067	74443	25.0
75421	75067	15.0
85526	85564	5.0
85564	85526	15.0
86712	87019	25.0
84890	85522	25.0
85036	85149	5.0
80274	80997	25.0
91059	90876	5.0
88624	88910	5.0
91575	91730	5.0
87748	87500	5.0
87638	87751	15.0
93324	93314	5.0
83263	83524	15.0
75578	76078	85.0
76078	75578	45.0
78682	77973	25.0
76646	76648	5.0
71672	71969	15.0
80990	81011	5.0
69683	69829	15.0
71096	71024	5.0
77629	77636	25.0
86474	86461	15.0
70115	69868	5.0
78169	78319	25.0
78718	78704	65.0
70713	70831	5.0
70901	70792	5.0
70237	70198	5.0
83062	83234	25.0
71441	71563	45.0
71563	71441	35.0
71664	71730	25.0
71183	71096	5.0
69384	69536	5.0
76698	76647	5.0
95196	95223	5.0
94879	94954	5.0
90883	90995	5.0
73199	73358	25.0
71974	72011	5.0
72011	72067	5.0
71983	71928	5.0
69164	69139	5.0
69139	69108	5.0
81399	81294	5.0
81415	81399	5.0
81372	81524	15.0
81294	81253	5.0
78133	78228	5.0
70955	70713	15.0
81758	81415	15.0
75056	75086	5.0
78863	78366	75.0
71741	71915	5.0
71915	71741	5.0
85335	85370	5.0
70625	70620	15.0
70867	70625	15.0
70640	70705	15.0
83169	83197	5.0
85225	85241	5.0
85537	85538	5.0
84393	84328	5.0
80717	80791	35.0
80009	80106	5.0
76218	76847	65.0
76847	76218	45.0
90925	90796	5.0
37181	36981	45.0
66549	66619	5.0
95527	94877	25.0
95125	95119	5.0
66315	65524	25.0
91245	113715	5.0
113717	91473	5.0
91473	113718	5.0
113718	91498	55.0
91746	113723	15.0
113723	91714	5.0
91714	113724	5.0
113724	91746	15.0
84891	84867	5.0
85599	85593	5.0
85593	85599	5.0
79914	80021	5.0
80013	79895	5.0
85087	84735	15.0
91838	91599	25.0
63388	63517	15.0
87459	87851	5.0
68877	69116	5.0
69116	68877	5.0
68265	68158	5.0
76474	76389	5.0
73894	73778	5.0
73990	73894	15.0
79874	79945	5.0
76161	75274	35.0
75534	75267	5.0
78625	78541	5.0
85037	85017	5.0
85150	85070	5.0
80735	80603	75.0
80603	80735	35.0
85252	85054	15.0
85054	85252	75.0
77533	77366	15.0
77589	77387	15.0
77387	77589	25.0
69202	69203	5.0
69198	69202	5.0
74063	73877	75.0
73877	74063	55.0
90174	89736	45.0
78213	78416	15.0
83037	83078	5.0
83158	83112	5.0
95163	95157	15.0
95219	95206	45.0
94813	95182	45.0
94789	94809	5.0
95624	95602	15.0
93926	93907	5.0
93907	93936	5.0
71834	71790	5.0
91706	91578	15.0
78700	78283	15.0
69807	69815	5.0
68807	69800	115.0
70382	70126	35.0
70126	70382	25.0
85453	85504	5.0
85504	85453	15.0
78688	78567	5.0
85351	85359	5.0
85359	85351	5.0
85297	85133	5.0
85133	85297	15.0
84587	84603	5.0
83703	84055	15.0
84588	84715	25.0
[truncated: 21,557 more rows]
