# Supplementary material for: Graph-based ahead monitoring of vulnerabilities in large dynamic transportation networks
Source: PLoS One. 2021 Mar 24;16(3):e0248764. doi: 10.1371/journal.pone.0248764 (PMC7990197; doi:10.1371/journal.pone.0248764)
Supplement: S3 Data — (ZIP) [file pone.0248764.s004.zip › rhone_obs_07_wc.csv]

69087	69040	5.0
68519	66864	45.0
63991	63598	5.0
94007	93988	5.0
64585	63991	15.0
94005	94024	5.0
64089	64572	15.0
66872	68526	25.0
80211	79975	5.0
80006	80228	5.0
78217	78175	5.0
104537	104518	5.0
104572	104569	5.0
83221	83406	5.0
83394	83203	5.0
92962	92989	5.0
104540	104558	5.0
70680	70493	5.0
70068	69852	5.0
85691	85661	5.0
82140	81969	25.0
73302	73331	5.0
81969	81834	15.0
104046	104123	5.0
69754	69998	5.0
43148	43092	5.0
73267	73302	5.0
97451	97446	5.0
90854	90752	5.0
96382	96333	25.0
65180	65242	5.0
71719	71797	5.0
91416	91364	5.0
111695	111726	5.0
93302	93605	15.0
93605	93302	15.0
76521	76505	5.0
86053	86127	5.0
84361	84678	15.0
79755	79875	5.0
86761	86983	5.0
79741	79734	5.0
79986	79655	15.0
79655	79986	5.0
86021	86001	5.0
86027	85845	15.0
86001	85838	15.0
85263	85091	5.0
79876	79775	5.0
76234	76391	15.0
76828	76995	5.0
81698	81890	5.0
85326	85263	5.0
76986	77170	25.0
80048	79960	5.0
79655	79980	15.0
79980	80368	15.0
79986	80374	15.0
80374	79986	15.0
71189	70975	5.0
79655	79611	5.0
85719	85691	5.0
77194	77448	15.0
78109	78529	25.0
78529	78109	35.0
80007	79655	5.0
80380	80007	15.0
69510	69002	15.0
71966	71791	5.0
84019	84039	5.0
71656	71728	15.0
79526	79568	5.0
79496	79526	5.0
79527	79497	5.0
79497	79464	5.0
85718	85769	15.0
85581	85636	15.0
74469	75246	5.0
93159	91717	25.0
95097	96013	85.0
75082	74545	5.0
69441	69622	15.0
69781	69884	5.0
80260	79735	15.0
69941	69676	5.0
80487	80260	5.0
111189	111175	5.0
61645	62406	45.0
59167	54053	105.0
63598	63354	5.0
69358	68670	15.0
64572	65047	5.0
61370	61645	25.0
111175	110982	15.0
61596	59167	55.0
109319	106263	85.0
62759	61596	25.0
66724	66524	5.0
69525	69358	5.0
79085	78217	15.0
79975	79159	15.0
79141	80006	15.0
78175	74736	45.0
69055	75984	285.0
75984	78212	75.0
80260	80364	35.0
78258	78565	5.0
74736	69261	85.0
104518	104376	25.0
104569	104537	5.0
94877	93999	15.0
96023	95946	5.0
83727	83394	5.0
95914	96015	5.0
96843	96182	15.0
94684	95654	15.0
92582	92333	5.0
83406	83797	5.0
95115	95477	15.0
96182	94877	25.0
95946	95470	25.0
93655	94684	15.0
95534	95914	15.0
92585	93384	15.0
96015	96179	15.0
93384	93655	5.0
95654	96822	25.0
51157	51236	5.0
40217	42573	45.0
81708	81822	15.0
81886	81770	25.0
91790	91491	5.0
92333	91790	15.0
91491	91210	5.0
92167	92962	35.0
94384	94321	5.0
70173	71276	25.0
94982	94409	15.0
104435	104540	15.0
73124	73152	5.0
99964	99938	5.0
73234	73177	5.0
73467	73234	15.0
73152	73453	15.0
105607	105668	25.0
82072	81832	15.0
64532	64649	15.0
61138	61369	15.0
92667	92666	5.0
79255	79165	5.0
76690	76933	5.0
76899	76924	5.0
95627	95589	5.0
83063	83073	5.0
86437	86514	5.0
89607	89759	5.0
79273	79312	35.0
87864	87969	5.0
108076	108199	5.0
108199	108076	15.0
74780	74797	25.0
67812	67866	15.0
82056	82140	5.0
90408	90423	5.0
89915	89951	5.0
83025	83037	5.0
83002	82978	5.0
82404	82459	5.0
72201	72208	5.0
72167	72201	5.0
95972	96053	5.0
60349	60205	25.0
92785	92783	5.0
112568	74834	5.0
74827	74928	25.0
99573	99667	15.0
75672	75708	5.0
73161	73156	5.0
53231	53254	5.0
107970	107900	5.0
37508	37524	5.0
110536	110252	25.0
110252	110536	25.0
82778	82581	15.0
59775	59597	15.0
80018	79546	45.0
110160	110130	5.0
89237	89433	35.0
89131	88938	25.0
88246	88149	5.0
107830	107898	5.0
79712	79883	15.0
112057	112042	25.0
75092	75055	5.0
68844	68903	5.0
88827	88644	5.0
78792	78806	15.0
81236	81828	15.0
90658	90626	5.0
83022	83002	5.0
87726	87078	15.0
87078	87726	35.0
92356	92465	5.0
91314	91419	15.0
91419	91791	25.0
94926	94279	35.0
64533	64554	5.0
74979	75360	25.0
60219	60220	5.0
100826	100762	5.0
110252	110208	5.0
60870	60733	15.0
60733	60870	15.0
73204	73239	5.0
77190	77036	5.0
67902	68035	5.0
96309	96355	5.0
68050	69289	25.0
69289	68050	25.0
103289	103296	5.0
45529	45582	5.0
45474	45531	5.0
59763	59998	5.0
61254	61129	5.0
61428	61371	5.0
60896	60401	15.0
60401	60896	15.0
59933	59883	5.0
59597	59787	15.0
112569	92768	5.0
77199	77234	5.0
75407	75092	25.0
86094	86437	5.0
86437	86094	15.0
109126	109142	5.0
88411	88523	5.0
94802	94824	5.0
85464	85522	5.0
75055	74907	15.0
74877	74780	25.0
60528	60583	5.0
89186	89497	25.0
90469	90449	5.0
90687	90778	15.0
90778	90687	35.0
90687	90658	15.0
89903	89915	5.0
82663	82633	5.0
96701	95627	55.0
44242	44253	5.0
61371	61254	5.0
74834	74827	25.0
75784	75745	5.0
92534	93384	15.0
60667	60219	35.0
40418	40290	5.0
73139	73162	5.0
110945	110949	35.0
85373	85272	25.0
90677	90282	15.0
96890	96418	25.0
66809	67050	15.0
82308	82140	15.0
90423	90440	5.0
61514	61428	5.0
61108	61138	5.0
90997	90896	15.0
78707	78792	5.0
95002	95520	25.0
96293	96914	35.0
90183	90292	25.0
90292	90183	35.0
83158	83139	5.0
86514	86590	5.0
89206	89237	5.0
105361	105289	5.0
94824	94807	5.0
105594	105662	5.0
107970	108076	5.0
59803	59567	15.0
109259	109234	5.0
74910	75035	25.0
88945	89186	5.0
90469	90591	15.0
90449	90411	5.0
83025	83022	5.0
69998	69404	35.0
90831	90968	15.0
94898	95002	15.0
96053	96393	15.0
74659	74868	5.0
61514	61548	5.0
77253	77295	5.0
74928	74955	5.0
63115	63144	5.0
111060	111056	5.0
82308	82246	5.0
61091	61103	15.0
79165	79208	25.0
95646	95754	15.0
88485	88631	5.0
109121	109126	5.0
79312	79299	15.0
94777	94802	5.0
60410	60528	25.0
100061	100006	5.0
59890	59803	5.0
109267	109268	5.0
52929	52894	5.0
60662	60680	5.0
85953	85848	25.0
88485	87726	15.0
89423	89177	5.0
90714	90687	5.0
82444	82407	5.0
91702	91454	15.0
110208	110167	5.0
63144	63141	5.0
73161	73249	15.0
43094	43045	5.0
90323	90586	15.0
96355	96433	5.0
103342	103355	5.0
67848	67889	5.0
59925	59933	5.0
108219	108199	5.0
72715	72752	5.0
79232	79273	15.0
79299	79264	5.0
89177	89131	5.0
109142	109141	5.0
63942	63857	5.0
94778	94777	5.0
100014	100006	5.0
78687	78768	5.0
60583	60662	5.0
88652	88677	5.0
86145	86042	5.0
78768	78789	5.0
90591	90681	5.0
90711	90714	5.0
82404	82323	5.0
92465	92537	15.0
75057	75295	5.0
92768	92762	15.0
60075	59956	5.0
77198	77253	5.0
99506	99316	25.0
74955	74972	5.0
60205	60593	35.0
73083	73139	5.0
45474	45306	5.0
95754	96293	25.0
83580	83367	35.0
83367	83580	15.0
82422	82308	5.0
90423	90238	25.0
90238	90423	35.0
61103	61108	5.0
91142	90997	15.0
92692	92693	5.0
76942	76690	5.0
85847	85917	5.0
109141	109124	5.0
105092	105174	5.0
109303	109282	5.0
97446	97456	15.0
112073	112051	5.0
74878	74877	5.0
75377	75832	35.0
90238	89925	35.0
89925	90238	45.0
90658	90681	5.0
60752	60733	5.0
82459	82444	5.0
69197	69420	5.0
91454	91142	25.0
92112	91702	15.0
74783	74699	5.0
99667	99566	5.0
51249	51103	5.0
73467	73392	5.0
103355	103343	5.0
94279	94031	35.0
79165	78933	45.0
78933	79165	85.0
76992	76965	5.0
75547	75978	15.0
95627	95646	5.0
89433	89607	15.0
79241	79266	15.0
61299	61328	5.0
105183	105092	15.0
87213	87314	5.0
99928	99946	5.0
79824	79691	25.0
79849	79883	15.0
109275	109267	5.0
105651	105587	15.0
111082	111079	5.0
74937	74911	15.0
60680	60745	15.0
89751	89596	5.0
89862	89751	5.0
61489	61334	35.0
78770	78707	5.0
63354	63034	15.0
66460	66319	15.0
90968	91156	15.0
91791	92356	25.0
94765	94898	5.0
75360	74904	15.0
108107	108563	25.0
76690	76379	5.0
59893	59925	5.0
61399	61463	5.0
92714	92725	15.0
61369	61399	5.0
75770	75745	5.0
73331	73344	5.0
40290	40322	5.0
73156	73204	5.0
97405	97451	35.0
90586	90831	25.0
53216	53231	5.0
64973	65184	5.0
75837	75907	15.0
90236	90323	5.0
59956	59890	5.0
107900	107830	15.0
82630	82778	5.0
81832	81236	45.0
54553	54561	5.0
78933	78964	5.0
76951	76924	15.0
75832	76060	15.0
75859	75407	25.0
109124	109121	5.0
105281	105361	15.0
36854	36817	5.0
100006	99964	5.0
105662	105651	5.0
107898	107970	5.0
59535	59665	15.0
107770	107556	15.0
107556	107770	15.0
68903	68996	5.0
34925	34851	5.0
88644	88485	5.0
90626	90449	25.0
60890	61134	5.0
78806	78846	25.0
82407	82404	5.0
66429	66482	5.0
92550	92112	25.0
92590	92655	5.0
44253	44245	5.0
44245	44253	5.0
60220	60413	15.0
75978	75500	15.0
59998	60075	5.0
99316	99513	15.0
79353	79691	15.0
99876	99667	5.0
75708	75516	5.0
40568	40502	5.0
73344	73215	15.0
73396	73239	45.0
73239	73396	25.0
103296	103330	5.0
67819	67848	5.0
59665	59763	5.0
82159	82072	5.0
61463	61514	5.0
54561	54596	5.0
77295	77265	5.0
77148	77199	5.0
77043	76992	5.0
76924	77039	5.0
95588	95972	15.0
85924	86094	5.0
104566	103845	45.0
79311	79266	15.0
36871	36863	5.0
99964	99939	5.0
107770	107830	15.0
85556	85489	5.0
109284	109303	5.0
97807	97485	25.0
97435	97434	5.0
97514	97807	25.0
112049	112073	5.0
76093	75859	15.0
81828	82056	15.0
82444	82577	15.0
82577	82444	5.0
82978	83025	5.0
105668	105594	5.0
62307	62336	15.0
90896	90677	25.0
91156	91314	15.0
44245	43660	25.0
92704	92714	15.0
53254	53216	5.0
74797	74883	15.0
77021	77205	15.0
71873	71921	15.0
51063	51259	5.0
103301	103289	5.0
85412	87081	25.0
87045	85458	35.0
93648	95369	45.0
90963	90854	15.0
86804	86923	35.0
86923	86804	25.0
95530	95524	5.0
78108	78317	15.0
105224	105221	5.0
57895	57931	5.0
77881	77788	25.0
77788	77881	5.0
79968	79867	5.0
86960	87092	5.0
95465	95473	5.0
69640	69593	5.0
67169	67153	5.0
62970	62894	5.0
75267	75155	15.0
78086	78176	5.0
64250	64267	5.0
112582	71079	15.0
85535	85479	15.0
85735	85749	5.0
94370	94357	5.0
93739	93726	25.0
107702	107671	5.0
106574	106541	5.0
106681	106790	15.0
111421	111408	5.0
75644	75443	5.0
75443	75644	5.0
75644	75813	15.0
77742	78108	25.0
77559	77742	5.0
77733	77674	5.0
76529	76532	5.0
81824	81887	25.0
81887	81824	25.0
81542	81493	35.0
81493	81542	55.0
82742	82908	5.0
83051	83043	15.0
83043	83051	15.0
86876	86690	45.0
86690	86876	25.0
86388	86352	15.0
86880	86652	15.0
86232	86272	15.0
89503	89614	45.0
86323	86611	15.0
92445	92328	265.0
93328	93626	45.0
91099	91163	15.0
91780	91648	15.0
92773	92760	5.0
92445	92460	5.0
61223	112605	5.0
70855	70749	5.0
70713	70605	5.0
70605	70713	15.0
69072	69120	5.0
66893	66750	5.0
67251	67549	5.0
67477	67646	15.0
71080	71110	5.0
69793	69758	15.0
68684	68538	55.0
68538	68684	15.0
75243	75326	35.0
106817	106749	5.0
63549	63783	55.0
68524	68749	15.0
71176	71064	5.0
74911	74818	5.0
71064	70991	5.0
70991	70889	5.0
68749	68819	5.0
82432	82206	5.0
90542	90531	5.0
98749	99043	45.0
88711	88628	5.0
65033	65000	15.0
65000	65033	15.0
51785	51775	5.0
69118	69198	15.0
64872	64827	5.0
96397	96314	15.0
72695	72717	5.0
72931	72951	5.0
72944	72919	5.0
93936	93926	5.0
77657	77727	5.0
60113	60334	15.0
102623	102812	35.0
107687	107753	15.0
98721	99052	15.0
111655	111695	5.0
111580	111554	5.0
75867	75916	35.0
82838	83020	15.0
105579	105575	5.0
97705	97869	35.0
103626	103493	25.0
66751	66675	5.0
92200	92182	5.0
95119	95077	5.0
62987	63019	5.0
63328	63340	5.0
72122	72250	25.0
90656	90696	5.0
75006	75100	5.0
75100	75006	35.0
75648	75916	45.0
77630	77599	5.0
78317	78286	5.0
78720	78753	15.0
79396	79123	35.0
80465	80526	5.0
78823	79042	25.0
83971	83773	15.0
84200	83975	15.0
83975	84200	15.0
85193	85225	5.0
89289	89316	5.0
89316	89355	5.0
106776	106782	165.0
90430	90398	5.0
90913	90908	5.0
92326	92242	5.0
91412	91407	5.0
91594	91549	5.0
91544	91954	15.0
92184	92027	5.0
93085	93333	25.0
66260	66331	5.0
89739	89748	5.0
103842	103889	5.0
105518	105512	5.0
105462	105486	5.0
105590	105625	5.0
107100	106972	15.0
105625	105653	5.0
105586	105625	5.0
105781	105804	15.0
95340	95580	25.0
100886	100868	25.0
97642	97693	5.0
111048	111057	5.0
95125	95654	15.0
91970	92520	45.0
92790	92775	5.0
92066	92256	5.0
95692	95665	25.0
90557	90588	5.0
90884	90725	15.0
90718	90740	5.0
100329	100306	5.0
95151	95186	5.0
90583	90613	5.0
95941	96017	5.0
95898	95941	5.0
95989	95896	5.0
95920	95989	5.0
100307	100431	5.0
98874	98897	35.0
65708	65628	15.0
68819	68531	15.0
111198	111279	15.0
111542	111548	5.0
96073	96023	15.0
99120	99294	15.0
98122	98178	15.0
98721	98643	5.0
78150	78168	5.0
71083	71199	5.0
71144	71415	15.0
71415	71144	25.0
71495	71758	35.0
71144	71083	15.0
71083	71144	15.0
111365	111377	5.0
95624	95396	15.0
95182	95382	25.0
60988	60948	5.0
100455	100526	15.0
60215	59986	45.0
60644	60104	45.0
60104	60644	25.0
91479	91546	5.0
111350	111341	15.0
62970	63068	5.0
65185	65180	5.0
62857	62970	5.0
65296	65298	15.0
100622	100570	5.0
100566	100592	5.0
59971	60522	35.0
86204	86433	85.0
86433	86204	55.0
85542	85599	5.0
85599	85542	15.0
112727	93242	25.0
93431	93316	55.0
93316	93431	75.0
106672	106596	5.0
107017	107011	5.0
72127	72133	5.0
80231	79934	25.0
80316	80523	35.0
71965	71929	5.0
72903	112729	5.0
67510	67528	5.0
68117	68158	5.0
68158	68117	5.0
75395	75289	5.0
84706	84715	5.0
84730	85049	25.0
38423	38612	15.0
54772	112741	5.0
76077	75666	15.0
75666	76077	15.0
46897	47267	35.0
47267	46897	35.0
89985	89693	25.0
63689	63750	25.0
78233	112759	5.0
79212	79399	15.0
78995	78575	35.0
111545	111540	5.0
111550	111545	5.0
93563	93592	5.0
66859	66751	5.0
71270	71291	5.0
65238	65427	5.0
65484	65466	5.0
65812	65577	25.0
72040	72477	15.0
72477	72040	25.0
67739	67684	15.0
69464	69617	15.0
66811	66615	5.0
68235	68287	5.0
70895	70955	15.0
70198	70174	5.0
69757	69536	5.0
100792	100820	15.0
100820	100792	25.0
103846	103669	5.0
105581	105590	5.0
61931	112775	25.0
112775	61842	15.0
58327	112779	15.0
112780	58327	5.0
57571	57780	235.0
62508	63183	25.0
63183	62508	35.0
86348	86160	5.0
87540	87720	45.0
88391	88344	5.0
75034	74901	5.0
69972	69792	35.0
69792	69972	35.0
93727	93457	15.0
90666	90781	45.0
93413	93457	5.0
92229	92421	25.0
92421	92229	35.0
92244	92229	35.0
91655	91710	35.0
61281	61254	5.0
61254	61281	15.0
61013	61138	15.0
62906	62970	5.0
99928	99889	5.0
107057	112803	5.0
72325	72489	5.0
89905	89889	5.0
85302	85265	5.0
73298	73276	5.0
67728	67775	5.0
65637	65587	25.0
63856	63792	15.0
67380	67373	15.0
67373	67380	5.0
67571	67719	5.0
87724	87500	5.0
87715	87716	5.0
93256	93185	5.0
87577	87571	5.0
98100	98979	45.0
80592	80597	15.0
79788	79856	15.0
74063	74099	5.0
73824	73951	15.0
74065	73990	5.0
73951	73990	5.0
76900	76907	5.0
84658	84718	15.0
46021	46170	5.0
104422	104537	35.0
52372	52485	5.0
88570	87124	35.0
92027	91985	5.0
71797	71865	5.0
71915	71742	15.0
71791	71728	5.0
91457	91416	5.0
91592	91706	5.0
77513	78101	25.0
78294	78150	5.0
91706	91892	5.0
77644	78226	35.0
74099	74065	5.0
74065	74132	15.0
74051	74132	5.0
76439	76668	5.0
93045	92691	25.0
92691	93045	35.0
84081	84136	45.0
81890	82046	5.0
85134	84541	35.0
84541	85134	35.0
59459	59399	15.0
102514	102531	5.0
67494	67481	5.0
75041	74650	35.0
82211	82271	15.0
82271	82211	15.0
89061	88594	55.0
89355	89314	5.0
111377	111380	5.0
84899	84644	25.0
85825	85887	15.0
100529	100465	5.0
75266	75249	15.0
80999	80931	25.0
80931	80999	25.0
71895	72116	15.0
72116	71895	35.0
67064	67041	5.0
69046	69066	5.0
64423	64504	35.0
96204	96073	35.0
81494	81483	5.0
90196	90179	5.0
94025	93936	5.0
93593	93631	5.0
76198	76234	15.0
76505	76324	15.0
72056	72067	5.0
72062	72056	5.0
72128	72062	5.0
65392	65348	5.0
69108	69126	5.0
69126	69164	5.0
71040	70975	5.0
74621	74492	15.0
76188	76184	5.0
79896	79926	5.0
75567	75457	5.0
72133	72128	5.0
72067	72127	5.0
79960	79907	5.0
86394	86184	5.0
75860	76502	15.0
75422	75461	5.0
75574	75498	25.0
76502	77911	25.0
66330	65894	25.0
65894	66330	35.0
92252	92222	15.0
51063	51103	5.0
66555	66941	15.0
73318	73261	5.0
65695	65696	5.0
81299	81372	5.0
79907	79876	5.0
73985	74063	5.0
73951	73985	5.0
78688	78874	15.0
102635	102463	5.0
86203	86173	5.0
83429	83502	5.0
72016	72040	5.0
70685	70800	5.0
84446	84451	5.0
85298	85903	55.0
107645	107702	15.0
63963	63611	15.0
93963	93727	15.0
99743	99526	15.0
99721	99464	15.0
107753	107667	65.0
76459	76552	5.0
78078	77994	5.0
80194	80180	5.0
105225	105236	5.0
72168	72238	5.0
71084	71150	95.0
84600	84671	15.0
84701	84600	5.0
71967	71889	15.0
71889	71967	15.0
104677	104639	15.0
108862	108868	15.0
108868	108862	15.0
62167	62243	25.0
101670	101659	5.0
84958	84845	5.0
61539	61736	15.0
61736	61539	55.0
72685	72654	5.0
61219	61272	25.0
112890	61219	15.0
87433	87573	5.0
56466	56603	15.0
65758	65739	5.0
65739	65758	5.0
81078	81022	15.0
83197	83237	5.0
83237	83260	15.0
107765	107754	5.0
54884	54960	5.0
83145	83169	15.0
88488	88459	5.0
59825	60012	5.0
69545	69592	5.0
79126	79225	5.0
87252	87260	5.0
87260	87238	5.0
88007	88020	5.0
87954	88007	5.0
87985	87949	5.0
88020	87985	5.0
92355	92324	5.0
97874	97718	25.0
70868	70888	5.0
76902	77252	35.0
77252	76902	25.0
90414	90448	5.0
108530	108474	15.0
64632	64720	5.0
59428	59505	25.0
60795	60757	5.0
59803	59891	5.0
69264	69464	25.0
69464	69264	15.0
63361	63339	15.0
100531	100487	15.0
100426	100549	15.0
100531	100410	15.0
112913	100269	5.0
100377	100417	5.0
86605	86352	15.0
48930	49239	25.0
60378	60290	5.0
96967	96920	5.0
70002	70125	5.0
70429	70378	5.0
70812	70734	5.0
74463	74377	5.0
74377	74463	25.0
77500	77586	5.0
77664	77882	15.0
77882	77664	25.0
77916	77915	5.0
77852	78021	5.0
79041	79033	5.0
79473	79164	15.0
79185	79268	5.0
79449	79288	5.0
79437	79310	15.0
80125	80126	5.0
80745	80794	25.0
82022	81972	5.0
82264	82388	45.0
83395	83413	5.0
83640	83564	25.0
84084	84346	25.0
84346	84084	25.0
84404	84384	5.0
84272	84347	5.0
86031	86231	15.0
87793	87823	5.0
87424	87469	5.0
87842	88050	5.0
88050	87842	5.0
88444	88458	5.0
89089	89061	5.0
88898	88887	5.0
89314	89289	5.0
89823	89959	5.0
91381	90934	25.0
90934	91381	25.0
90945	91055	15.0
91318	91323	5.0
91993	91985	5.0
91991	91993	5.0
92042	92050	15.0
92178	92319	45.0
92268	92485	25.0
93044	92993	5.0
93442	93450	5.0
94339	94209	15.0
86156	86345	45.0
48582	48523	5.0
58694	58735	5.0
58735	58694	15.0
63825	63731	5.0
106790	106672	15.0
59428	59677	25.0
85535	85869	35.0
61871	61714	5.0
63080	63019	15.0
91153	91192	5.0
91192	91153	15.0
82626	82535	15.0
84040	84293	15.0
86126	86362	45.0
86362	86126	65.0
88417	88702	15.0
90787	90774	5.0
90648	90617	5.0
90617	90648	15.0
86204	86288	5.0
85735	85733	5.0
85748	85756	5.0
88303	88218	15.0
87065	86934	25.0
86934	87065	25.0
84961	84968	5.0
106931	106928	5.0
107104	107157	5.0
106928	106964	15.0
106964	106928	15.0
111297	111408	25.0
80601	80557	5.0
72127	72251	5.0
67510	67516	15.0
67516	67510	25.0
111531	111478	5.0
111531	111551	25.0
86461	86452	55.0
86452	86461	75.0
86184	86160	25.0
86160	86184	35.0
79495	79502	5.0
79502	79495	5.0
112941	54335	5.0
79012	78948	5.0
78861	78193	15.0
78102	78108	5.0
75408	75393	25.0
75549	75644	5.0
75581	75666	5.0
81352	81436	5.0
82617	82562	5.0
85376	85547	5.0
85547	85718	25.0
81284	81327	5.0
81352	81337	5.0
83989	84096	15.0
103704	103743	15.0
92219	92280	45.0
85503	85326	5.0
85283	85321	5.0
78263	78298	5.0
83211	83417	15.0
83417	83211	15.0
79594	80009	25.0
95682	95772	5.0
78774	78470	25.0
69536	69770	15.0
70845	70882	5.0
67471	67260	25.0
67260	67471	25.0
69274	69456	35.0
69456	69274	15.0
74214	73626	15.0
76857	76740	15.0
76831	76857	15.0
71973	71915	5.0
71096	70955	5.0
69027	69401	75.0
69401	69027	45.0
68468	68493	5.0
68493	68583	15.0
71865	71895	5.0
70911	71018	15.0
70159	70487	15.0
70970	70912	5.0
67739	67838	5.0
67677	67471	15.0
67471	67677	5.0
70126	70098	5.0
67185	67634	25.0
67634	67185	15.0
69456	69545	15.0
66859	67175	15.0
65879	65894	5.0
65894	65879	5.0
71377	71490	5.0
70901	70895	5.0
69046	68987	5.0
69153	69252	5.0
70174	69757	25.0
67739	67693	15.0
67838	67888	5.0
71490	71418	5.0
70447	70269	5.0
71453	71756	15.0
70237	70447	15.0
70198	70183	15.0
70183	70198	15.0
70831	70955	15.0
67525	67358	5.0
100551	100447	15.0
90343	90258	15.0
90258	90343	25.0
92780	92740	15.0
92759	92775	5.0
92661	92688	25.0
55745	55586	15.0
90902	90920	15.0
60831	61013	15.0
61300	61121	5.0
73090	73131	5.0
65103	65170	5.0
71058	71083	5.0
81633	81698	5.0
85367	85347	25.0
96934	96564	25.0
91658	91795	35.0
88616	88591	5.0
92132	92038	55.0
91938	91865	25.0
88580	88628	15.0
88910	89540	25.0
89540	88910	25.0
92828	92800	65.0
90929	90996	15.0
94824	94879	5.0
97893	97883	5.0
75672	75421	5.0
67171	67198	5.0
67628	67719	15.0
70611	70457	15.0
70348	70442	15.0
70395	70656	15.0
67708	67740	5.0
51785	51888	35.0
57525	57533	5.0
48523	48474	5.0
59349	59777	25.0
59777	59349	25.0
61239	61269	5.0
60069	60113	5.0
63098	63017	5.0
65006	64988	5.0
61390	61304	5.0
61281	61482	15.0
60905	60977	5.0
61805	61713	5.0
61873	61902	5.0
61902	61873	5.0
61713	61868	5.0
64672	64620	5.0
53410	53578	15.0
61159	61239	5.0
61269	61304	5.0
93110	93071	5.0
92172	92141	15.0
96297	96235	25.0
99889	99825	5.0
99232	98910	15.0
78898	79254	15.0
81758	81425	15.0
84072	84128	15.0
81550	81644	5.0
74193	74016	15.0
62506	62211	5.0
65861	65422	225.0
74040	74016	5.0
68210	68507	55.0
71147	71146	15.0
67380	67455	15.0
95459	95578	5.0
59942	59902	5.0
67819	67740	5.0
86059	86155	25.0
92930	92945	5.0
91415	91451	5.0
92358	92173	15.0
87980	87748	5.0
92179	92393	5.0
92393	92179	5.0
66278	65670	15.0
66806	66817	25.0
66817	66806	5.0
86873	87179	15.0
88377	88305	15.0
106774	106776	5.0
78469	78053	15.0
87049	87251	745.0
78966	79045	5.0
83408	83397	5.0
97878	97690	15.0
96211	96112	45.0
89851	90229	25.0
83183	83202	5.0
85381	85391	5.0
85453	85402	5.0
83982	84025	35.0
87862	88581	25.0
84813	85012	25.0
80407	80430	5.0
80430	80585	25.0
81255	81048	35.0
76405	76761	15.0
75595	75660	25.0
78142	78227	5.0
74197	74171	5.0
79772	79891	5.0
76907	77163	5.0
76907	76474	5.0
79897	79927	5.0
79927	79897	5.0
79850	79787	5.0
75599	75873	5.0
93874	93893	5.0
79620	79576	5.0
79576	79620	5.0
84437	84429	5.0
102864	102907	5.0
102635	102742	5.0
90589	90689	5.0
90497	90464	15.0
90476	90542	5.0
90831	90896	5.0
105319	105361	15.0
105361	105319	15.0
79875	79907	5.0
85110	85087	25.0
85087	85110	5.0
100471	100268	75.0
100030	100378	15.0
100294	100410	25.0
100410	100294	25.0
100410	100417	5.0
113054	100402	15.0
113055	100487	15.0
96017	95956	15.0
100471	100687	25.0
78223	78213	5.0
96333	96235	15.0
82926	82957	35.0
83031	83053	5.0
78283	78551	5.0
77418	77318	5.0
94684	95125	15.0
73392	73344	5.0
92083	92321	15.0
76668	76852	5.0
76668	77163	15.0
87021	87244	15.0
99449	99442	15.0
82974	83017	15.0
83053	83061	5.0
83081	83061	5.0
79380	79341	5.0
73866	73985	15.0
74891	74817	15.0
95946	95672	25.0
91299	91457	15.0
105651	105575	5.0
91491	91299	5.0
74132	74339	5.0
73990	74051	5.0
73838	73951	25.0
105021	105089	15.0
75984	76963	25.0
64479	64698	15.0
79907	79962	25.0
75480	75499	5.0
86301	86334	25.0
90020	90013	5.0
90013	90020	5.0
92247	92132	35.0
75554	75574	5.0
75190	75188	5.0
81429	81565	25.0
81565	81429	35.0
78030	78086	5.0
90648	113073	15.0
113073	90774	15.0
90774	113074	15.0
113074	90648	15.0
90648	113075	15.0
113075	90774	15.0
90774	113076	35.0
113076	90648	15.0
99960	99798	5.0
80977	80930	15.0
99825	99946	5.0
106540	106445	25.0
74134	74210	35.0
102812	102930	125.0
102930	102812	145.0
102861	102879	15.0
104747	104677	5.0
101667	101670	5.0
87979	88067	5.0
67116	66811	15.0
66811	67116	25.0
106056	106049	5.0
83861	83890	25.0
83890	83861	25.0
69273	69317	25.0
85220	85134	5.0
72251	72342	5.0
72342	72251	5.0
72251	72133	5.0
100583	100378	15.0
97864	97898	15.0
92762	92704	5.0
45600	45692	5.0
71781	71353	25.0
71353	71781	45.0
81903	81787	5.0
82104	82002	15.0
48474	48522	5.0
98872	98918	15.0
111615	111606	15.0
67015	66944	5.0
69545	69464	5.0
66750	66635	15.0
102385	102623	25.0
63328	62969	25.0
59645	59459	15.0
99578	99654	25.0
100557	100860	45.0
100860	100557	35.0
100267	100288	5.0
95551	95514	15.0
93272	93306	5.0
99740	99714	5.0
59312	59349	5.0
63895	64084	25.0
63890	63505	75.0
63505	63890	45.0
113128	61685	15.0
58659	58735	5.0
95602	95601	5.0
95601	95602	5.0
108764	108787	5.0
102839	102742	15.0
69176	69163	5.0
69198	69176	5.0
54916	54930	5.0
57783	57842	5.0
79787	79729	5.0
79754	79868	5.0
76724	76730	15.0
71982	71923	5.0
67870	68172	25.0
67656	68223	15.0
78407	78390	45.0
79801	79881	5.0
87965	87561	35.0
91031	90945	15.0
91546	91731	15.0
113152	85593	5.0
90882	90902	15.0
84735	84836	15.0
85049	85409	55.0
85409	85049	45.0
84603	85037	45.0
82970	83093	15.0
80556	80697	45.0
94122	94099	5.0
86626	86221	25.0
98979	99232	5.0
106305	106245	5.0
96438	96397	5.0
58340	58523	25.0
58523	58340	15.0
64821	64156	65.0
64156	64821	55.0
75367	75411	5.0
64635	64739	5.0
65825	65502	5.0
102649	102725	5.0
95338	95213	5.0
71058	71143	25.0
71143	71058	35.0
71058	70991	5.0
88711	88730	5.0
63054	63146	15.0
62934	63054	5.0
79273	79104	115.0
94053	94048	5.0
91762	91655	25.0
59399	59381	25.0
84003	83951	5.0
83983	84003	5.0
94954	95196	5.0
97863	97892	5.0
85559	86297	5.0
64937	64949	5.0
57743	57857	5.0
58340	58223	15.0
82191	81994	15.0
94707	94667	5.0
78740	77901	35.0
77901	78740	25.0
82949	83120	15.0
97680	97642	5.0
83953	83947	5.0
95265	95446	15.0
95446	95604	15.0
95173	95340	15.0
95446	95696	45.0
95696	95446	35.0
83255	83120	15.0
81223	81190	5.0
98494	98924	105.0
72937	72875	5.0
89751	89759	5.0
73328	73264	5.0
86586	86970	25.0
78056	77787	25.0
68888	69018	25.0
69073	69066	5.0
68640	68269	5.0
68577	68806	35.0
68806	68577	45.0
66756	66800	5.0
67766	67767	5.0
67360	67380	15.0
67610	67806	35.0
68025	67910	5.0
69233	68640	15.0
66941	67126	15.0
67126	67360	15.0
66707	66611	55.0
66336	66260	15.0
61103	60831	25.0
50931	50448	35.0
66550	66303	5.0
54442	54397	5.0
54412	54442	5.0
56823	56927	5.0
68140	68139	5.0
59553	59658	15.0
63933	63856	15.0
65924	65979	15.0
63929	63941	15.0
60610	60773	25.0
61013	61108	15.0
46021	46729	15.0
59762	59669	5.0
65552	65876	5.0
65135	65442	5.0
65002	65011	15.0
57643	57662	45.0
63941	63966	35.0
63885	63933	5.0
66299	66250	5.0
66250	66269	5.0
66269	66299	5.0
66096	65988	5.0
66660	66550	5.0
66770	66660	5.0
66660	66770	5.0
65828	66197	15.0
66341	66605	5.0
66661	66772	5.0
65926	66096	15.0
66096	65926	15.0
66303	66096	25.0
66096	66303	15.0
66817	66770	5.0
65864	65584	5.0
66096	66302	15.0
67869	67609	5.0
67706	67942	5.0
66793	66806	15.0
66806	66793	5.0
64410	64414	5.0
64893	65169	5.0
68268	68267	5.0
68013	68052	5.0
66817	67649	25.0
67649	66817	25.0
68018	68053	5.0
64684	65475	25.0
65475	65628	5.0
59779	59942	5.0
60836	60185	105.0
59669	59779	5.0
66035	66341	5.0
65966	66131	35.0
65896	65708	15.0
65708	65896	15.0
65924	65809	45.0
65809	65924	15.0
61129	61281	25.0
65011	65016	15.0
64308	65135	35.0
65135	64308	25.0
62654	63017	15.0
60334	60610	15.0
57006	56951	5.0
75178	75173	55.0
90122	90196	5.0
96375	96411	5.0
93153	92940	85.0
84968	85072	25.0
85072	84968	15.0
85749	85650	5.0
85845	85825	5.0
85111	85160	15.0
94357	94328	15.0
99046	113340	15.0
113340	99168	5.0
99168	113341	15.0
92010	92016	5.0
91941	91935	5.0
87622	87079	35.0
87709	87477	25.0
78407	78371	5.0
78407	78427	5.0
78064	78313	35.0
78313	78064	55.0
77480	77286	25.0
93286	93352	5.0
78895	78967	5.0
78889	79571	35.0
79421	79470	5.0
79099	79317	15.0
83893	83936	5.0
84053	84024	285.0
84879	84978	65.0
84978	84879	65.0
85368	85099	35.0
113342	89748	5.0
89748	113343	15.0
89690	89678	25.0
88285	88334	5.0
99445	99519	25.0
92469	92256	15.0
87427	87650	15.0
87996	87771	35.0
87771	87622	5.0
88279	88303	15.0
88218	88125	15.0
89095	89093	5.0
87577	88100	35.0
94354	94396	5.0
80741	80835	5.0
90196	90297	5.0
91792	92097	15.0
91609	91572	5.0
97819	98161	35.0
98737	99010	25.0
97819	97800	5.0
97800	97465	25.0
97465	97800	25.0
94908	94260	35.0
94260	94908	35.0
94908	95540	55.0
95540	94908	45.0
94260	93428	35.0
93428	94260	35.0
93428	93078	15.0
93078	93428	15.0
88909	88898	5.0
76504	75574	25.0
77759	76760	15.0
79176	79175	5.0
79577	79589	5.0
69636	69233	15.0
85118	85052	35.0
85052	85118	45.0
75498	75499	5.0
75410	75492	5.0
75492	75562	5.0
75539	75562	5.0
75605	75562	5.0
75410	75422	5.0
75411	75410	15.0
75457	75411	5.0
75666	75605	5.0
74994	75102	5.0
88098	87841	25.0
77108	76799	25.0
90892	90787	15.0
74144	73926	45.0
77823	77743	5.0
77449	77307	5.0
86200	86252	5.0
98298	98273	5.0
91953	91936	15.0
78889	79087	25.0
79233	78956	15.0
91923	91864	15.0
91864	91923	35.0
85114	85087	5.0
80222	80549	25.0
80549	80222	25.0
78874	78889	5.0
70682	70683	5.0
93088	93071	25.0
80101	80094	15.0
93555	93215	25.0
81327	81352	15.0
73039	73090	5.0
90912	90935	5.0
90935	90952	5.0
90940	90912	5.0
90952	90940	5.0
83610	83639	15.0
90066	90063	5.0
90114	90124	5.0
90063	90114	5.0
90124	90066	5.0
85025	84995	5.0
85052	85067	15.0
85067	85052	35.0
85212	85114	5.0
85114	85212	5.0
83789	83723	5.0
88094	88142	5.0
86106	86045	5.0
83989	84072	5.0
84092	84072	5.0
83754	83793	5.0
85547	85654	5.0
85653	85547	5.0
83915	83958	5.0
85585	85944	25.0
85462	85385	15.0
85385	85051	5.0
83233	83293	5.0
83360	83416	5.0
85246	85286	5.0
71212	71147	5.0
70416	70429	15.0
79087	79496	15.0
91437	91385	25.0
83658	83684	5.0
80903	81009	5.0
75218	75190	5.0
75499	75539	15.0
79567	79581	5.0
79464	79233	15.0
79453	79535	5.0
79341	79421	5.0
79032	79040	5.0
95016	95050	5.0
95577	95527	5.0
98255	98265	5.0
98265	98292	5.0
91763	91970	5.0
82589	82737	15.0
83990	84019	15.0
84039	84096	5.0
95538	95599	5.0
95527	95538	5.0
95201	95410	5.0
94691	94772	15.0
93181	93146	5.0
93222	93181	5.0
76442	76865	25.0
76503	76502	5.0
71360	71301	5.0
71314	71390	5.0
72586	72262	15.0
72262	72586	15.0
74818	73993	25.0
73993	74818	35.0
71301	71299	5.0
71314	71335	5.0
92181	92293	25.0
93768	93800	5.0
92182	92163	5.0
90329	90258	5.0
82253	82131	5.0
91763	91486	5.0
91277	91486	15.0
91720	91764	15.0
91764	91720	15.0
91720	91555	15.0
92520	92772	15.0
92704	92610	5.0
92310	92349	15.0
90802	90938	5.0
90682	90329	25.0
79176	79485	15.0
79485	79176	15.0
80897	80798	15.0
80798	80897	15.0
80931	80897	5.0
79187	79567	25.0
80897	81077	15.0
77789	77801	5.0
78323	78351	15.0
71267	71147	5.0
85582	85462	15.0
93391	93286	15.0
71332	71326	15.0
70747	70899	15.0
70899	70800	15.0
70800	70899	15.0
98036	98123	5.0
99165	99109	35.0
85051	85138	15.0
73657	73431	15.0
76365	76459	5.0
76459	76365	5.0
75076	74928	25.0
74820	74796	5.0
96680	96008	25.0
96008	96680	25.0
96008	95605	25.0
95605	96008	35.0
95605	95627	5.0
70586	70410	35.0
70732	70585	15.0
70585	70732	5.0
85416	85400	15.0
88679	88314	35.0
88100	88252	5.0
87427	87327	5.0
86603	86555	5.0
86555	86603	5.0
86560	86574	5.0
86614	86664	5.0
87274	87327	15.0
87327	87274	15.0
87203	87275	5.0
92780	92790	15.0
92790	92780	5.0
93330	92951	15.0
92119	92192	15.0
97465	96680	35.0
96680	97465	35.0
86078	85532	15.0
85138	85253	15.0
86664	86941	15.0
74907	75392	35.0
90662	90656	5.0
90583	90662	5.0
90344	90158	15.0
90761	91197	25.0
90229	90637	25.0
90802	90744	5.0
90693	90802	5.0
91025	90762	25.0
92141	92273	15.0
91936	92141	35.0
91197	91277	5.0
98168	98737	25.0
98737	98168	25.0
98176	98351	15.0
98357	98339	5.0
98329	98357	5.0
98655	98361	25.0
83640	83610	5.0
84654	84675	15.0
89180	89851	45.0
88885	89180	35.0
90158	89705	35.0
99321	99499	35.0
95599	95577	15.0
81408	81426	5.0
96784	96575	5.0
96886	96784	5.0
96593	96525	5.0
70309	70394	55.0
72717	72468	15.0
73023	72870	35.0
79340	79316	5.0
78283	78767	5.0
75443	75408	15.0
88531	88762	15.0
88252	88531	15.0
88762	88885	5.0
75422	75266	15.0
75521	75554	5.0
74874	74959	5.0
74959	74874	25.0
78156	78206	25.0
78206	78156	25.0
78206	78263	15.0
78263	78206	5.0
75825	75407	15.0
73789	73707	5.0
73209	74038	25.0
74038	73209	25.0
87788	87937	5.0
87275	87126	15.0
87126	87275	5.0
95027	95016	5.0
95077	95151	5.0
95151	95201	5.0
87095	87203	15.0
90006	90013	5.0
90027	90020	5.0
98292	98298	5.0
86352	85905	35.0
69625	69114	35.0
70453	113387	15.0
113387	70586	15.0
69792	69769	5.0
69769	69792	5.0
85838	85756	5.0
85756	85735	5.0
85760	85532	15.0
85379	85308	5.0
75480	75450	5.0
80109	80125	15.0
80215	80198	5.0
80222	79889	15.0
79889	80222	15.0
74134	74384	15.0
73623	72888	55.0
74796	74774	5.0
74124	73814	15.0
73830	74134	25.0
82131	83149	45.0
83149	82131	35.0
71919	71335	25.0
70429	70290	5.0
70664	70594	5.0
70594	70403	15.0
87243	87155	5.0
77734	77733	5.0
77606	77794	25.0
77846	77753	5.0
77733	77707	15.0
73131	73156	15.0
72572	72604	5.0
72654	72604	25.0
80545	80495	5.0
78948	79548	15.0
79548	79503	25.0
80197	80198	15.0
80215	80224	15.0
79045	79465	15.0
74016	74040	5.0
82594	82650	5.0
82650	82626	5.0
85887	85839	5.0
86204	86148	5.0
75562	75567	15.0
69414	69659	75.0
81176	81054	5.0
80790	80866	35.0
82028	82004	5.0
81226	81284	15.0
75414	75592	15.0
75521	75414	15.0
75188	75182	15.0
75249	75190	15.0
75464	75340	5.0
75549	75443	15.0
75539	75581	5.0
75492	75539	5.0
75402	75363	5.0
75393	75402	5.0
75378	75408	15.0
75408	75378	25.0
75567	75549	5.0
87031	87079	5.0
87079	87031	5.0
86930	87031	5.0
87031	86930	5.0
85255	85198	15.0
85204	85310	75.0
85310	85204	205.0
85310	85118	45.0
85118	85310	5.0
85263	85324	25.0
85091	84657	5.0
85775	85824	5.0
85525	85733	5.0
83036	82878	5.0
83306	83355	5.0
84846	84802	5.0
83348	83311	15.0
103287	103158	25.0
103150	102917	15.0
101076	101079	5.0
103231	103399	5.0
103399	103231	15.0
105126	105481	35.0
101079	101073	5.0
100872	100927	35.0
100517	100554	15.0
100646	100769	5.0
100769	100646	15.0
100529	100498	15.0
105423	105412	5.0
106586	106540	5.0
105775	105752	5.0
104877	104874	25.0
104904	104884	75.0
104113	104043	5.0
100431	100478	5.0
110050	109938	5.0
106547	106531	15.0
109190	109216	5.0
108416	108494	5.0
108416	108388	5.0
108494	108547	5.0
108547	108494	5.0
107280	107207	15.0
107207	107280	15.0
107104	107047	15.0
107047	107104	25.0
106964	107011	15.0
107713	107700	5.0
107766	107727	5.0
107714	107713	5.0
107700	107723	5.0
107738	107766	5.0
107047	107031	5.0
107207	107151	5.0
99805	99775	5.0
106906	106905	5.0
106634	106681	15.0
107011	107030	5.0
105498	105513	5.0
105502	105495	5.0
105467	105498	5.0
105372	105256	15.0
105867	105879	15.0
106364	106232	25.0
106232	106364	55.0
106393	106364	45.0
106364	106393	55.0
105462	105495	5.0
100117	100195	5.0
100195	100117	5.0
100874	100867	5.0
100867	100835	5.0
103948	104049	5.0
104043	103630	25.0
100270	100307	5.0
102765	102757	5.0
102757	102735	5.0
100195	100270	15.0
100592	100680	15.0
100680	100622	5.0
100622	100558	5.0
101039	101007	65.0
101007	101039	15.0
107519	107638	15.0
101828	101842	5.0
105518	105552	5.0
105552	105513	15.0
105238	105250	5.0
103937	104095	15.0
100834	100853	5.0
100835	100834	5.0
100819	100839	5.0
100078	100226	25.0
100044	100078	5.0
100452	100431	25.0
99797	100044	15.0
101327	101286	45.0
102566	102407	5.0
107216	107155	5.0
108502	108462	5.0
108192	108137	15.0
106972	106817	15.0
107155	107100	5.0
107279	107216	15.0
107359	107279	15.0
110144	110160	5.0
107531	107400	15.0
108270	113539	5.0
113539	108228	15.0
108228	113540	25.0
110979	111048	45.0
102731	102780	15.0
101007	101000	5.0
111279	111297	5.0
111442	111431	5.0
[truncated: 25,090 more rows]
