# Supplementary material for: Graph-based ahead monitoring of vulnerabilities in large dynamic transportation networks
Source: PLoS One. 2021 Mar 24;16(3):e0248764. doi: 10.1371/journal.pone.0248764 (PMC7990197; doi:10.1371/journal.pone.0248764)
Supplement: S3 Data — (ZIP) [file pone.0248764.s004.zip › rhone_obs_08_wc.csv]

69087	69040	5.0
69096	69171	5.0
68519	66864	25.0
63991	63598	5.0
94007	93988	5.0
64585	63991	15.0
94005	94024	5.0
64089	64572	15.0
66872	68526	25.0
80211	79975	5.0
80006	80228	5.0
104537	104518	5.0
83221	83406	5.0
83394	83203	5.0
92962	92989	5.0
104540	104558	5.0
85691	85661	5.0
73356	73302	5.0
82140	81969	25.0
81969	82140	25.0
73302	73331	5.0
81969	81834	25.0
81834	81969	5.0
104046	104123	5.0
104123	104046	5.0
78707	78332	15.0
69420	69632	5.0
67664	67690	5.0
78332	77909	25.0
73267	73302	5.0
97451	97446	5.0
90854	90752	5.0
96382	96333	25.0
65180	65242	15.0
91416	91364	5.0
111695	111726	5.0
93302	93605	15.0
93605	93302	15.0
96548	96464	5.0
86053	86127	5.0
79755	79874	5.0
84361	84678	15.0
84678	84361	15.0
78192	78165	5.0
79755	79875	5.0
86761	86983	5.0
102201	102177	5.0
79701	79718	5.0
79986	79655	15.0
79655	79986	25.0
86021	86001	5.0
86027	85845	15.0
86001	85838	15.0
85263	85091	5.0
79876	79775	5.0
76234	76391	15.0
76828	76995	15.0
80784	80960	15.0
81698	81890	15.0
85326	85263	5.0
76986	77170	15.0
77170	76986	15.0
80048	79960	5.0
79655	79980	15.0
79980	80368	15.0
79986	80374	25.0
80374	79986	15.0
71189	70975	5.0
79655	79611	5.0
79611	79655	5.0
85719	85691	5.0
77194	77448	25.0
78109	78529	35.0
78529	78109	55.0
80007	79655	5.0
80380	80007	15.0
69510	69002	45.0
69032	69537	25.0
84019	84039	15.0
71656	71728	25.0
79526	79568	5.0
79496	79526	5.0
79527	79497	5.0
79497	79464	5.0
85718	85769	15.0
85581	85636	5.0
95097	96013	45.0
75082	74545	5.0
69441	69622	5.0
80260	79735	15.0
80487	80260	5.0
111189	111175	5.0
61645	62406	35.0
59167	54053	95.0
63598	63354	5.0
64572	65047	15.0
61370	61645	25.0
111175	110982	15.0
61596	59167	55.0
109319	106263	85.0
62759	61596	25.0
68526	68726	5.0
68670	68519	5.0
79085	78217	15.0
79975	79159	15.0
79141	80006	15.0
78175	74736	45.0
69055	75984	95.0
75984	78212	35.0
80260	80364	25.0
78258	78565	5.0
74736	69261	75.0
104518	104376	25.0
104558	104586	5.0
104569	104537	5.0
94877	93999	15.0
96023	95946	5.0
83727	83394	5.0
95914	96015	5.0
96843	96182	15.0
94684	95654	15.0
92582	92333	15.0
83406	83797	5.0
95115	95477	15.0
96182	94877	25.0
95946	95470	35.0
93655	94684	15.0
95534	95914	15.0
92585	93384	15.0
96015	96179	15.0
93384	93655	5.0
95654	96822	25.0
51157	51236	5.0
40217	42573	45.0
51236	51300	5.0
51278	51191	5.0
81708	81822	25.0
81886	81770	25.0
91790	91491	5.0
92333	91790	25.0
91491	91210	15.0
92167	92962	35.0
94982	94409	15.0
104435	104540	25.0
73124	73152	5.0
99938	99943	5.0
73234	73177	15.0
73467	73234	45.0
73152	73453	15.0
105607	105668	25.0
47488	47441	5.0
82072	81832	5.0
64532	64649	5.0
42193	42187	5.0
61138	61369	15.0
92667	92666	5.0
79255	79165	5.0
76690	76933	5.0
76899	76924	5.0
95627	95589	5.0
83063	83073	5.0
86437	86514	5.0
66138	66146	5.0
79273	79312	25.0
87864	87969	5.0
108076	108199	5.0
108199	108076	5.0
74780	74797	25.0
67812	67866	15.0
65682	65362	5.0
62068	61577	35.0
61577	62068	35.0
89805	89497	45.0
82056	82140	5.0
90408	90423	5.0
61633	61385	15.0
83025	83037	5.0
83002	82978	5.0
82404	82459	5.0
95972	96053	5.0
60349	60205	25.0
92785	92783	15.0
74902	112568	15.0
112568	74834	5.0
74827	74928	35.0
75672	75708	5.0
61739	61862	5.0
73161	73156	5.0
67278	67205	5.0
45542	45529	5.0
36827	36856	5.0
107970	107900	5.0
85215	85258	5.0
110536	110252	25.0
110252	110536	25.0
82778	82581	15.0
59775	59597	15.0
76197	75978	5.0
77265	77205	5.0
80018	79546	15.0
110160	110130	5.0
88246	88149	5.0
63443	63770	5.0
100014	100061	5.0
107830	107898	5.0
79883	79712	15.0
109243	109259	5.0
75092	75055	5.0
68844	68903	5.0
35075	34956	15.0
78792	78806	5.0
81236	81828	25.0
60722	60665	15.0
62071	61965	5.0
60491	61246	25.0
61246	60491	35.0
83022	83002	5.0
87726	87078	25.0
92356	92465	15.0
91314	91419	5.0
91419	91791	15.0
94926	94279	35.0
84057	83271	25.0
83271	84057	25.0
74979	75360	25.0
60219	60220	5.0
100826	100762	5.0
61546	61530	5.0
60870	60733	15.0
60733	60870	25.0
51103	51143	5.0
73250	73230	5.0
73204	73239	5.0
77190	77036	5.0
67902	68035	5.0
96309	96355	5.0
68050	69289	25.0
103289	103296	5.0
45529	45582	25.0
59763	59998	15.0
82246	82159	5.0
64423	64470	5.0
61254	61129	15.0
61428	61371	5.0
60896	60401	5.0
59933	59883	5.0
59597	59787	25.0
92783	112569	25.0
112569	92768	5.0
79293	79278	15.0
77199	77234	5.0
75407	75092	25.0
86094	86437	15.0
88790	88945	5.0
109126	109142	5.0
88411	88523	5.0
94807	94778	5.0
94802	94824	5.0
85464	85522	5.0
109278	109279	5.0
97394	97105	25.0
75055	74907	15.0
74877	74780	55.0
60528	60583	5.0
89186	89497	5.0
90440	90469	5.0
90469	90449	5.0
90687	90778	15.0
90687	90658	15.0
96701	95627	55.0
44242	44253	5.0
62140	62197	15.0
75057	74983	5.0
61371	61254	5.0
74834	74827	25.0
75784	75745	5.0
99969	100014	5.0
92534	93384	25.0
60667	60219	35.0
73139	73162	5.0
110945	110949	25.0
90677	90282	15.0
96890	96418	25.0
45529	45485	5.0
66809	67050	15.0
67050	66809	15.0
82308	82140	15.0
91444	91882	25.0
42222	42193	15.0
61514	61428	5.0
61108	61138	5.0
90997	90896	15.0
62670	62127	35.0
95002	95520	55.0
96293	96914	35.0
90183	90292	35.0
90292	90183	35.0
83158	83139	5.0
36471	36520	5.0
105361	105289	5.0
94824	94807	5.0
105594	105662	5.0
107970	108076	5.0
108076	107970	5.0
59803	59567	5.0
109259	109234	5.0
61974	62068	15.0
34829	34911	15.0
89596	89423	5.0
88945	89186	25.0
90469	90591	5.0
61752	61630	15.0
83025	83022	5.0
61952	61791	5.0
69998	69404	45.0
90831	90968	15.0
94898	95002	15.0
96053	96393	15.0
74659	74868	5.0
74934	75057	5.0
92655	92667	15.0
61514	61548	5.0
61548	61514	5.0
59447	59744	15.0
77253	77295	5.0
74928	74955	5.0
63115	63144	5.0
73392	73356	5.0
64927	64892	5.0
45676	45743	5.0
37558	38059	15.0
60562	60568	5.0
82308	82246	5.0
42176	42128	15.0
50207	50602	15.0
79165	79208	5.0
95646	95754	15.0
86145	86305	5.0
109121	109126	5.0
94777	94802	5.0
60410	60528	25.0
100061	100006	5.0
59890	59803	5.0
52929	52894	15.0
60662	60680	5.0
85953	85848	15.0
88485	87726	25.0
87726	88485	25.0
89423	89177	15.0
82444	82407	5.0
91702	91454	15.0
92537	92590	5.0
85738	85723	15.0
99506	99513	5.0
63144	63141	5.0
46797	46731	5.0
72473	72452	5.0
90323	90586	15.0
96355	96433	5.0
103342	103355	5.0
67848	67889	5.0
95499	94936	45.0
77304	77190	5.0
94807	94896	5.0
94896	94807	5.0
77700	77603	35.0
108219	108199	5.0
89177	89131	5.0
36976	37306	15.0
63942	63857	5.0
94778	94777	5.0
60583	60662	5.0
78768	78789	5.0
90591	90681	5.0
90711	90714	5.0
82404	82323	5.0
92465	92537	5.0
62109	62140	5.0
75057	75295	15.0
92768	92762	15.0
60075	59956	5.0
99506	99316	15.0
74955	74972	5.0
60205	60593	35.0
63141	63052	5.0
73083	73139	5.0
73321	73274	5.0
95754	96293	25.0
110130	110150	5.0
83580	83367	15.0
83367	83580	25.0
82422	82308	5.0
90423	90238	15.0
90238	90423	25.0
61103	61108	5.0
91142	90997	15.0
92692	92693	15.0
76942	76690	5.0
88677	88790	5.0
109141	109124	5.0
105092	105174	5.0
41825	41809	5.0
99939	99928	5.0
109303	109282	5.0
97446	97456	25.0
74878	74877	5.0
75377	75832	15.0
60745	60752	5.0
91854	91444	25.0
90238	89925	25.0
89925	90238	35.0
60752	60733	15.0
60491	59958	15.0
82459	82444	5.0
69197	69420	5.0
91454	91142	25.0
92112	91702	15.0
95589	95557	5.0
64533	64423	25.0
59940	60491	15.0
99667	99566	5.0
75708	75770	5.0
51249	51103	15.0
73467	73392	25.0
94959	94723	5.0
97301	97275	5.0
97301	97344	5.0
103355	103343	5.0
77190	77239	5.0
94279	94031	15.0
79165	78933	35.0
78933	79165	45.0
76992	76965	5.0
75547	75978	15.0
95627	95646	5.0
85917	85942	5.0
89433	89607	15.0
50267	50401	5.0
82845	83377	5.0
79241	79266	15.0
105183	105092	15.0
87213	87314	5.0
99928	99946	15.0
109275	109267	5.0
105651	105587	5.0
74937	74911	5.0
60680	60745	15.0
34936	35070	5.0
61965	61927	5.0
59958	59447	15.0
78770	78707	5.0
60519	60522	5.0
63354	63034	15.0
66460	66319	15.0
90968	91156	35.0
91791	92356	25.0
94765	94898	15.0
75360	74904	15.0
108107	108563	35.0
76690	76379	5.0
59893	59925	5.0
61399	61463	5.0
92714	92725	15.0
92693	92694	5.0
75770	75745	5.0
73331	73344	5.0
73156	73204	15.0
73162	73169	5.0
90586	90831	35.0
53216	53231	5.0
90236	90323	5.0
59956	59890	5.0
107900	107830	15.0
66173	66138	5.0
81832	81236	15.0
61121	61091	15.0
73230	73169	5.0
76951	76924	5.0
40498	40476	5.0
75832	76060	25.0
75859	75407	25.0
67664	67650	5.0
77807	77700	45.0
105281	105361	15.0
41862	41825	15.0
100006	99964	5.0
105662	105651	15.0
107898	107970	15.0
59535	59665	15.0
107770	107556	15.0
107556	107770	25.0
52884	52929	5.0
75071	75352	35.0
68903	68996	5.0
45809	45871	5.0
34925	34851	15.0
88644	88485	5.0
90626	90449	25.0
60733	60723	5.0
61899	61881	5.0
78806	78846	15.0
82407	82404	5.0
66032	66104	15.0
60568	60577	15.0
66429	66482	5.0
92550	92112	25.0
92590	92655	15.0
94936	94926	5.0
61577	61327	15.0
61327	61577	25.0
60220	60413	15.0
75978	75500	15.0
59998	60075	5.0
99316	99513	5.0
99876	99667	15.0
75708	75516	5.0
75745	75672	5.0
109697	109719	5.0
73344	73215	25.0
73396	73239	155.0
73239	73396	35.0
103296	103330	5.0
45589	45600	5.0
67819	67848	5.0
62107	62092	25.0
62092	62107	5.0
59665	59763	5.0
61463	61514	5.0
79336	79293	35.0
77043	76992	5.0
76924	77039	35.0
95588	95972	25.0
82813	82560	5.0
41809	41862	5.0
60504	60372	25.0
99964	99939	5.0
107770	107830	5.0
107830	107770	5.0
85556	85489	5.0
109284	109303	5.0
97807	97485	15.0
97514	97807	25.0
76093	75859	15.0
92297	91913	35.0
81828	82056	25.0
60546	60504	5.0
61927	61899	5.0
82444	82577	5.0
82978	83025	5.0
105668	105594	15.0
62307	62336	35.0
90896	90677	15.0
91156	91314	15.0
44245	43660	25.0
43660	44245	15.0
92704	92714	25.0
53254	53216	5.0
74797	74883	45.0
77021	77205	5.0
71873	71921	15.0
51063	51259	25.0
103301	103289	5.0
76333	76248	5.0
85412	87081	25.0
87045	85458	35.0
72116	72297	5.0
90963	90854	15.0
99010	98983	5.0
78108	78317	15.0
81022	81005	5.0
57895	57931	5.0
77881	77788	15.0
77788	77881	45.0
79968	79867	5.0
112579	109080	5.0
87092	86960	15.0
86960	87092	5.0
65165	65321	25.0
109563	109579	5.0
59312	59319	5.0
62970	62894	5.0
75267	75155	35.0
78086	78176	5.0
63095	63103	5.0
83542	83590	5.0
85535	85479	15.0
85735	85749	15.0
94370	94357	5.0
93669	93691	5.0
93726	93739	35.0
106574	106541	5.0
106681	106790	15.0
70881	70858	5.0
64273	64250	5.0
75644	75443	15.0
75644	75813	5.0
77742	78108	15.0
77559	77742	5.0
79153	79395	35.0
79395	79153	15.0
77733	77674	5.0
76532	76529	15.0
81542	81493	35.0
78157	78783	45.0
78783	78157	55.0
77877	78157	15.0
77760	77676	135.0
77800	78157	135.0
76823	77544	15.0
82742	82908	5.0
82908	82742	5.0
83051	83043	15.0
86876	86690	15.0
86352	86388	35.0
86232	86272	15.0
89614	89503	35.0
86611	86323	35.0
86323	86611	15.0
88155	88186	5.0
89490	89503	5.0
92445	92328	55.0
92644	92702	35.0
92702	92644	35.0
92205	92445	75.0
92702	92760	25.0
92760	92702	35.0
92743	92447	25.0
92773	92760	5.0
92678	92622	5.0
70855	70749	5.0
70720	70636	5.0
70713	70605	5.0
70605	70713	5.0
69686	69758	15.0
66893	66750	5.0
67251	67549	5.0
67477	67646	55.0
71080	71110	5.0
67738	68010	5.0
68499	68514	5.0
71681	71439	5.0
69120	69149	5.0
68684	68538	45.0
68538	68684	25.0
72588	72584	5.0
75037	75051	5.0
76719	76569	25.0
73968	73874	15.0
106817	106749	5.0
63549	63783	35.0
91522	91644	15.0
88084	87871	25.0
68524	68749	25.0
71176	71064	5.0
74911	74818	25.0
71064	70991	5.0
70991	70889	5.0
68749	68819	5.0
82432	82206	5.0
93089	93118	15.0
88711	88628	5.0
65033	65000	15.0
65000	65033	25.0
73169	73131	5.0
61304	61286	5.0
96397	96314	5.0
67766	112613	15.0
112613	68138	5.0
73339	73318	5.0
72695	72717	5.0
72717	72685	5.0
78607	79101	35.0
77657	77727	15.0
91955	91839	55.0
60113	60334	15.0
102623	102812	25.0
107687	107753	35.0
98721	99052	15.0
60229	60153	5.0
112628	60002	15.0
112629	60153	5.0
90193	90482	155.0
111655	111695	5.0
75867	75916	25.0
60424	60473	5.0
82838	83020	25.0
105579	105575	5.0
97705	97869	15.0
103626	103493	25.0
65147	65106	5.0
86252	86279	5.0
95119	95077	5.0
62987	63019	5.0
67842	68077	25.0
63340	63328	5.0
72122	72250	35.0
72250	72122	25.0
73539	73490	5.0
74377	74361	5.0
75006	75100	5.0
75100	75006	5.0
75648	75916	35.0
78317	78286	5.0
78720	78753	15.0
78753	78720	5.0
79396	79123	25.0
84200	83975	15.0
83975	84200	25.0
85193	85225	5.0
84035	83981	5.0
89233	89066	15.0
72747	72407	55.0
89289	89316	5.0
89316	89355	5.0
90741	90757	5.0
90430	90398	5.0
90575	90590	5.0
92326	92242	15.0
91412	91407	5.0
91594	91549	15.0
91544	91954	35.0
91954	91544	45.0
92184	92027	15.0
96747	96605	5.0
83973	83913	25.0
83913	83973	25.0
66260	66331	5.0
89739	89748	5.0
103889	103842	15.0
106928	106918	5.0
105518	105512	5.0
105462	105486	5.0
103630	103793	55.0
105590	105625	5.0
107100	106972	15.0
105586	105625	5.0
105781	105804	25.0
108852	108994	25.0
108994	108998	15.0
108998	108994	15.0
67159	66896	55.0
102442	102513	5.0
95125	95654	25.0
92772	92813	5.0
91970	92520	45.0
91156	91025	5.0
92790	92775	5.0
96730	96555	15.0
96345	96066	25.0
99661	99680	5.0
100259	100262	5.0
90557	90588	5.0
90884	90725	25.0
90725	90884	15.0
90718	90740	5.0
90583	90613	5.0
99797	99798	5.0
95941	96017	5.0
95898	95941	5.0
95989	95896	5.0
95920	95989	15.0
96170	96089	5.0
100478	100452	5.0
100307	100431	5.0
97484	97569	15.0
67177	67039	45.0
65346	65433	5.0
65708	65628	5.0
68819	68531	15.0
111198	111279	15.0
111542	111548	5.0
111589	111604	5.0
96073	96023	15.0
99120	99294	25.0
98178	98122	15.0
98122	98178	35.0
98721	98643	5.0
100233	100457	25.0
78150	78168	5.0
71083	71199	15.0
71144	71415	25.0
71415	71144	15.0
71495	71758	375.0
89647	89736	15.0
71144	71083	15.0
71083	71144	15.0
82546	82548	25.0
111365	111377	5.0
95624	95396	15.0
95182	95382	15.0
76249	76150	5.0
60988	60948	5.0
95275	95243	5.0
100455	100526	25.0
104173	103509	35.0
99321	99338	5.0
106067	106019	5.0
106019	106067	15.0
60215	59986	25.0
60644	60104	65.0
60104	60644	45.0
91479	91546	5.0
91546	91479	15.0
62970	63068	5.0
65185	65180	5.0
62857	62970	5.0
65296	65298	75.0
59971	60522	35.0
60522	59971	45.0
86204	86433	55.0
85542	85599	15.0
85599	85542	15.0
93140	92952	25.0
93365	112727	25.0
93431	93316	45.0
93316	93431	35.0
106672	106596	15.0
72127	72133	5.0
80231	79934	25.0
71730	71701	5.0
71563	71664	15.0
71664	71563	75.0
80316	80523	35.0
71965	71929	5.0
72903	112729	15.0
112729	73229	5.0
67510	67528	5.0
68117	68158	5.0
75395	75289	5.0
96394	96522	15.0
111561	111557	5.0
84730	85049	25.0
85049	84730	25.0
105483	105493	5.0
76077	75666	25.0
75666	76077	25.0
102786	102895	35.0
45411	45528	15.0
50900	50880	5.0
45416	45429	5.0
45429	45416	5.0
45432	45493	5.0
45493	45432	85.0
45415	45416	5.0
45415	45432	15.0
45432	45416	5.0
45416	45432	5.0
89985	89693	25.0
81229	81315	5.0
63816	63684	5.0
62858	62886	15.0
63689	63750	5.0
111545	111540	5.0
111550	111545	5.0
62479	62716	25.0
93563	93592	5.0
94249	94211	25.0
60285	60342	5.0
69682	69772	45.0
71270	71291	5.0
65238	65427	5.0
76857	76861	5.0
65812	65577	15.0
72040	72477	15.0
72477	72040	25.0
67739	67684	5.0
66811	66615	15.0
67141	67116	5.0
71957	72016	5.0
68235	68287	5.0
68287	68235	15.0
70895	70955	15.0
69948	70174	25.0
70198	70174	5.0
69757	69536	5.0
100782	100770	5.0
100792	100820	5.0
100820	100792	15.0
103846	103669	15.0
103669	103846	25.0
108939	108657	45.0
105581	105590	5.0
98699	98702	55.0
58019	57909	95.0
112775	61842	5.0
58327	112779	5.0
112779	58327	5.0
58327	112780	25.0
112780	58327	15.0
64191	64056	25.0
111436	111430	5.0
90837	90846	5.0
86160	86348	25.0
87540	87720	45.0
93017	93009	5.0
92929	92898	35.0
92898	92929	245.0
88391	88344	5.0
75034	74901	5.0
69972	69792	35.0
69792	69972	35.0
89705	89647	5.0
93727	93457	15.0
92975	93089	25.0
93089	92975	25.0
90666	90573	25.0
93413	93457	5.0
61281	61254	15.0
62360	62332	5.0
62906	62970	15.0
64612	64829	45.0
61286	61252	5.0
107057	112803	65.0
72325	72489	5.0
89905	89889	5.0
85302	85265	5.0
73298	73276	5.0
67728	67775	5.0
65637	65587	15.0
63856	63792	25.0
76167	76159	5.0
67380	67373	15.0
67373	67380	15.0
59849	59762	5.0
87724	87500	5.0
87715	87716	5.0
87513	87638	5.0
93256	93185	5.0
65174	64781	15.0
70313	70424	5.0
98100	98979	45.0
80592	80597	5.0
80904	80941	5.0
79788	79856	5.0
74063	74099	5.0
73824	73951	15.0
74065	73990	5.0
73951	73990	5.0
84658	84718	15.0
104422	104537	35.0
88570	87124	25.0
92027	92021	5.0
92027	91985	15.0
92021	91993	5.0
96326	96447	15.0
71797	71865	5.0
71733	71675	5.0
71915	71742	15.0
78213	78150	5.0
91457	91416	5.0
91592	91706	5.0
77513	78101	25.0
78294	78150	15.0
91706	91892	15.0
77644	78226	15.0
74099	74065	5.0
74065	74132	15.0
76439	76668	5.0
93045	92691	25.0
92691	93045	15.0
84081	84136	25.0
84136	84081	45.0
81890	82046	5.0
70565	70649	35.0
85134	84541	65.0
84541	85134	75.0
59459	59399	5.0
58498	58804	15.0
62184	61858	25.0
75041	74650	45.0
82211	82271	15.0
83413	83421	5.0
89061	88594	65.0
89355	89314	5.0
108994	109080	85.0
109080	108994	5.0
88300	88164	15.0
84899	84644	25.0
85825	85887	25.0
100529	100465	5.0
75266	75249	15.0
80999	80931	15.0
80894	80930	5.0
71895	72116	15.0
72116	71895	15.0
67064	67041	15.0
67112	67611	35.0
64423	64504	75.0
32449	32605	25.0
96204	96073	35.0
81494	81483	5.0
90196	90179	5.0
94025	93936	5.0
93593	93631	5.0
88252	88285	5.0
82616	82612	5.0
76198	76234	15.0
76391	76405	5.0
72056	72067	5.0
72062	72056	5.0
72128	72062	5.0
65392	65348	5.0
69108	69126	5.0
69126	69164	5.0
71040	70975	5.0
74621	74492	15.0
79896	79926	5.0
75567	75457	5.0
72133	72128	5.0
72067	72127	5.0
79960	79907	5.0
75860	76502	15.0
76760	76504	5.0
75422	75461	15.0
75574	75498	25.0
92193	92107	15.0
76502	77911	25.0
66330	65894	15.0
65894	66330	25.0
70831	70901	35.0
64827	64776	5.0
66555	66941	15.0
73318	73261	5.0
65695	65696	5.0
81299	81372	5.0
79907	79876	5.0
73985	74063	5.0
73951	73985	5.0
78688	78874	15.0
86203	86173	5.0
83429	83502	5.0
72016	72040	5.0
70685	70800	25.0
66917	66916	5.0
84446	84451	15.0
101990	101949	5.0
85049	85318	45.0
66320	66273	5.0
101171	101164	5.0
63963	63611	15.0
66567	66536	5.0
93963	93727	15.0
82924	82716	5.0
99743	99526	15.0
99464	99721	25.0
76459	76552	5.0
78078	77994	5.0
63990	63748	25.0
84600	84671	5.0
84701	84600	5.0
83227	83255	5.0
71758	72051	35.0
71967	71889	15.0
71889	71967	25.0
99045	99010	5.0
105859	105865	5.0
108862	108868	25.0
64751	64893	5.0
104155	104170	5.0
87090	87108	5.0
84958	84845	5.0
61539	61736	5.0
99725	99721	45.0
67549	68098	25.0
66184	66183	5.0
65758	65739	5.0
81078	81022	15.0
83197	83237	15.0
83237	83260	15.0
108735	108898	15.0
45127	45870	15.0
54884	54960	15.0
83145	83169	15.0
47074	47025	15.0
59825	60012	5.0
69545	69592	5.0
79126	79225	15.0
87252	87260	5.0
87260	87238	5.0
87238	87260	15.0
87949	87954	5.0
88007	88020	5.0
87954	88007	5.0
87985	87949	5.0
88020	87985	5.0
92332	92355	5.0
97874	97718	15.0
107540	107515	5.0
65812	65929	5.0
70868	70888	5.0
76902	77252	45.0
77252	76902	35.0
90414	90448	15.0
64632	64720	5.0
59428	59505	15.0
59505	59428	35.0
60795	60757	5.0
60812	60788	35.0
60788	60812	25.0
59381	59313	15.0
69264	69464	45.0
69464	69264	45.0
70608	70626	5.0
104170	104177	5.0
34850	34840	5.0
100531	100487	15.0
100426	100549	15.0
100531	100410	15.0
100410	100531	15.0
112913	100269	5.0
112914	100311	5.0
100377	100417	5.0
86605	86352	25.0
54511	54413	5.0
60378	60290	5.0
67292	67201	15.0
83255	83278	5.0
70002	70125	15.0
70119	70002	5.0
70429	70378	5.0
70812	70734	15.0
73490	73519	5.0
74463	74377	5.0
76317	76416	5.0
77500	77586	5.0
77664	77882	15.0
77852	78021	15.0
79041	79033	15.0
79473	79164	5.0
79185	79268	5.0
79449	79288	5.0
79437	79310	15.0
80126	80125	5.0
80745	80794	35.0
81109	81234	75.0
82022	81972	15.0
82264	82388	95.0
82651	82670	15.0
83395	83413	5.0
83640	83564	25.0
83926	84015	25.0
86031	86231	25.0
87424	87469	5.0
87842	88050	15.0
88050	87842	15.0
88469	88491	5.0
89089	89061	5.0
89314	89289	5.0
89823	89959	15.0
91381	90934	25.0
90934	91381	25.0
90945	91055	15.0
91044	90957	5.0
91503	91792	15.0
91792	91503	25.0
91991	91993	5.0
92042	92050	5.0
92268	92485	25.0
93044	92993	15.0
93442	93450	15.0
94339	94209	15.0
48582	48523	5.0
41163	41064	15.0
58694	58735	5.0
58735	58694	5.0
63825	63731	5.0
63896	63847	5.0
42023	42533	25.0
42533	42023	25.0
42505	42286	15.0
99499	99514	5.0
103500	103345	55.0
103055	103410	25.0
83981	83973	5.0
106790	106672	15.0
100452	100387	15.0
100387	100452	15.0
59428	59677	25.0
59754	59428	15.0
110892	110889	35.0
85535	85869	15.0
61745	61527	65.0
63080	63019	5.0
64970	64640	15.0
89500	89241	35.0
82626	82535	25.0
82535	82626	45.0
84040	84293	15.0
86126	86362	95.0
88417	88702	15.0
90787	90774	5.0
90648	90617	5.0
85735	85733	5.0
85748	85756	5.0
94357	94338	5.0
88303	88218	15.0
89748	112930	5.0
87065	86934	25.0
86934	87065	15.0
84961	84968	5.0
107104	107157	5.0
106671	106639	5.0
106928	106964	15.0
106964	106928	5.0
111297	111408	35.0
80601	80557	5.0
72127	72251	5.0
67510	67516	35.0
67516	67510	15.0
111478	111531	5.0
111531	111551	25.0
106643	106682	25.0
62855	62690	75.0
86461	86452	25.0
86452	86461	25.0
86184	86160	45.0
86160	86184	15.0
79495	79502	5.0
78861	78193	25.0
78102	78108	5.0
77106	76487	15.0
75408	75393	15.0
75549	75644	5.0
75581	75666	5.0
81352	81436	15.0
82617	82562	5.0
85376	85547	5.0
85547	85718	25.0
81284	81327	15.0
81352	81337	5.0
83989	84096	15.0
82451	82328	5.0
103704	103743	5.0
49261	49049	15.0
45503	45429	5.0
92219	92280	25.0
85503	85326	5.0
78263	78298	5.0
83211	83417	15.0
63106	64362	35.0
78289	78484	15.0
95682	95772	5.0
112970	94148	5.0
69948	70063	5.0
70845	70882	5.0
67471	67260	15.0
67260	67471	25.0
69274	69456	25.0
69456	69274	35.0
76947	76857	5.0
76857	76740	5.0
76740	76712	5.0
76831	76857	5.0
76740	76782	5.0
71872	71904	75.0
73126	73433	65.0
65717	66075	45.0
71973	71915	5.0
71915	71973	5.0
70901	70955	5.0
71096	70955	5.0
69027	69401	55.0
71865	71895	5.0
70911	71018	15.0
70159	70487	15.0
70970	70912	5.0
67739	67838	5.0
67677	67471	15.0
67471	67677	25.0
67185	67634	15.0
67634	67185	35.0
69456	69545	5.0
69545	69456	25.0
66859	67175	15.0
65879	65894	5.0
70901	70895	5.0
69066	69120	5.0
69252	69143	15.0
70174	69757	15.0
67739	67693	5.0
67838	67888	5.0
71490	71418	5.0
67693	67677	5.0
70063	70237	15.0
70447	70269	5.0
69789	69882	5.0
71453	71756	15.0
70237	70447	35.0
70198	70183	15.0
75056	75142	5.0
69770	69948	5.0
68987	112976	5.0
70831	70955	15.0
67525	67358	45.0
100554	100529	5.0
84331	84391	5.0
102763	102771	15.0
99680	99700	5.0
100551	100447	15.0
90343	90258	5.0
92780	92740	15.0
90846	90880	5.0
92759	92775	5.0
92775	92759	5.0
92661	92688	5.0
90902	90920	25.0
102929	102836	15.0
102910	102929	5.0
93146	93154	5.0
90890	90903	5.0
96562	96548	5.0
60831	61013	15.0
61300	61121	15.0
42023	42119	35.0
42119	42023	35.0
73090	73131	5.0
74376	74124	25.0
71058	71083	5.0
81633	81698	5.0
85347	85367	25.0
85367	85347	35.0
96564	96934	25.0
96934	96564	25.0
93888	93809	5.0
96564	96463	15.0
96374	96555	15.0
96555	96374	15.0
91658	91795	45.0
93006	93050	15.0
88616	88591	15.0
88591	88616	5.0
88580	88628	25.0
88628	88580	35.0
88910	89540	25.0
89540	88910	25.0
93963	93968	5.0
92828	92800	25.0
94824	94879	5.0
73358	73425	15.0
75672	75421	5.0
70677	70571	5.0
67628	67719	5.0
67936	67798	15.0
70611	70457	15.0
70457	70611	15.0
70348	70442	25.0
70442	70348	35.0
57519	57533	5.0
48726	47867	15.0
47867	48726	35.0
52993	52990	25.0
48523	48474	5.0
49421	49414	5.0
59349	59777	25.0
59777	59349	25.0
61239	61269	5.0
60069	60113	5.0
47074	47511	15.0
61390	61304	5.0
64407	64612	5.0
61281	61482	25.0
61482	61300	15.0
60920	60905	5.0
60905	60977	5.0
61805	61713	5.0
61873	61902	5.0
61713	61868	15.0
64770	64693	5.0
53410	53578	15.0
61159	61239	5.0
61269	61304	5.0
93110	93071	15.0
92141	92172	35.0
96297	96235	35.0
99889	99825	5.0
99232	98910	15.0
78898	79254	15.0
81758	81425	25.0
84072	84128	15.0
81550	81644	5.0
71229	71258	5.0
65159	65327	15.0
76764	76752	5.0
62506	62211	15.0
65861	65422	25.0
74040	74016	5.0
72464	72482	5.0
65596	65504	15.0
71147	71146	5.0
71854	71705	25.0
67380	67455	5.0
95459	95578	15.0
60002	59942	5.0
59942	59902	15.0
67819	67740	5.0
94457	94101	15.0
86059	86155	5.0
91415	91451	5.0
92358	92173	15.0
87980	87748	5.0
92179	92393	15.0
92393	92179	5.0
85736	86196	15.0
66278	65670	15.0
66806	66817	5.0
86873	87179	35.0
87179	86873	35.0
76465	76409	5.0
98247	98348	15.0
76081	76077	5.0
91265	91453	55.0
42023	42000	5.0
42000	42023	5.0
99850	100130	85.0
98252	98359	5.0
97897	97877	15.0
97993	98115	25.0
98359	98289	35.0
98289	98359	15.0
96211	96112	75.0
96112	96211	25.0
92528	92155	25.0
90689	90635	5.0
94704	93888	55.0
93888	94704	55.0
89718	89508	5.0
89851	90229	35.0
88795	88646	5.0
88646	88589	5.0
83183	83202	5.0
85381	85391	5.0
85453	85402	5.0
83982	84025	85.0
84025	83982	15.0
87862	88581	25.0
84813	85012	5.0
80430	80585	25.0
81255	81048	55.0
81048	81255	45.0
76405	76761	15.0
75866	75826	5.0
77915	77765	5.0
79259	79341	5.0
78142	78227	5.0
79772	79891	5.0
76907	77163	15.0
76389	76366	5.0
76907	76474	25.0
79897	79927	5.0
79850	79787	5.0
75599	75873	25.0
93874	93893	5.0
79620	79576	5.0
79576	79620	5.0
60977	61006	5.0
60953	60977	5.0
79039	79187	5.0
100145	100144	5.0
102864	102907	5.0
66990	66883	15.0
111569	113040	5.0
102607	102756	25.0
102742	102635	35.0
65613	65791	15.0
90589	90689	5.0
90727	90542	15.0
90476	90542	5.0
90831	90896	5.0
105319	105361	55.0
85110	85087	5.0
98172	98274	15.0
98274	98172	15.0
100268	100471	35.0
100204	100201	5.0
100189	100193	5.0
100257	100102	45.0
100378	100030	15.0
100294	100410	25.0
100576	100549	15.0
100549	100531	5.0
113054	100402	15.0
100402	113055	5.0
113055	100487	15.0
96017	95956	5.0
100471	100687	55.0
101503	101478	5.0
78223	78213	5.0
96333	96235	15.0
82926	82957	25.0
83031	83053	5.0
78283	78551	5.0
77418	77318	5.0
94684	95125	15.0
73392	73344	15.0
92083	92321	15.0
96230	95897	15.0
95897	96230	35.0
81569	81633	5.0
78275	78565	15.0
76668	76852	15.0
76668	77163	15.0
82974	83017	15.0
83053	83061	5.0
83081	83061	5.0
79380	79341	15.0
82957	82974	65.0
73866	73985	25.0
74891	74817	15.0
95946	95672	25.0
91299	91457	25.0
105651	105575	5.0
91491	91299	5.0
74132	74339	5.0
73990	74051	5.0
73838	73951	15.0
105021	105089	25.0
71801	71957	65.0
75984	76963	15.0
64479	64698	5.0
79907	79962	25.0
75480	75499	5.0
86301	86334	35.0
90020	90013	5.0
90013	90020	5.0
92247	92132	45.0
81429	81565	35.0
81565	81429	35.0
78030	78086	5.0
70199	70399	15.0
70399	70199	25.0
103255	103387	25.0
90648	113073	25.0
113073	90774	15.0
90774	113074	15.0
113074	90648	15.0
90648	113075	15.0
113075	90774	15.0
67064	67092	15.0
100087	99960	15.0
99960	99798	5.0
99825	99946	5.0
106540	106445	65.0
106445	106540	45.0
102812	102930	145.0
102930	102812	95.0
102861	102879	5.0
101949	101758	15.0
66549	67124	55.0
67124	66549	125.0
100021	99851	15.0
100021	100216	25.0
56490	56509	5.0
67116	66811	15.0
66227	66266	5.0
48503	48559	15.0
49414	48982	15.0
48982	48901	5.0
83861	83890	25.0
69273	69317	25.0
85220	85134	5.0
85134	85220	5.0
72251	72342	5.0
72251	72133	5.0
100583	100378	15.0
100378	100583	15.0
88589	88562	15.0
97864	97898	35.0
92762	92704	5.0
100483	100557	15.0
71781	71353	25.0
71353	71781	25.0
48474	48522	5.0
67015	66944	5.0
91137	90820	45.0
69545	69464	5.0
90859	91215	35.0
102623	102497	65.0
102385	102623	55.0
102623	102385	85.0
63328	62969	15.0
88819	89023	15.0
59349	59365	5.0
83941	83839	5.0
99604	99382	115.0
100227	100084	15.0
99578	99654	45.0
99578	99849	65.0
99327	99382	5.0
99382	99327	25.0
100557	100860	55.0
100860	100557	65.0
100267	100288	5.0
100269	100253	15.0
100899	100685	25.0
95551	95514	25.0
99740	99714	5.0
99701	99709	5.0
59312	59349	5.0
63895	64084	15.0
63890	63505	135.0
61685	113127	15.0
61581	113128	35.0
95802	95937	15.0
102839	102742	15.0
102742	102839	35.0
102170	102084	25.0
102451	102008	25.0
69176	69163	5.0
54916	54930	5.0
79787	79729	5.0
79754	79868	5.0
67575	67569	5.0
76724	76730	5.0
71982	71923	5.0
89503	89305	15.0
56876	56919	5.0
67656	68223	15.0
78407	78390	55.0
79801	79881	5.0
67092	67287	35.0
87965	87561	15.0
91031	90945	15.0
91546	91731	15.0
91731	91546	15.0
85593	113152	15.0
113152	85593	5.0
85593	113153	5.0
83478	83520	5.0
90882	90902	15.0
84836	84735	15.0
85049	85409	35.0
88581	88668	5.0
84603	85037	45.0
82970	83093	15.0
94099	94089	5.0
94122	94099	15.0
86626	86221	25.0
98979	99232	15.0
106305	106245	15.0
96438	96397	5.0
64821	64156	65.0
64156	64821	45.0
101596	101575	5.0
86980	86981	5.0
75367	75411	5.0
68809	69220	5.0
64635	64739	45.0
102649	102725	15.0
102110	102185	15.0
102185	102110	5.0
95338	95213	5.0
95213	95338	15.0
111573	111427	55.0
71058	71143	35.0
71143	71058	35.0
71058	70991	5.0
88711	88730	5.0
88730	88711	5.0
63054	63146	5.0
62934	63054	5.0
63236	62922	35.0
62850	62922	5.0
79104	79273	15.0
79273	79104	15.0
94053	94048	5.0
89281	88894	15.0
70697	70764	5.0
70353	70314	5.0
65700	65546	35.0
65546	65413	15.0
59399	59381	5.0
59716	59763	5.0
109691	109639	5.0
111397	111406	35.0
111406	111397	35.0
111279	111252	125.0
83951	83983	5.0
83983	84003	5.0
94954	95196	15.0
95196	94954	15.0
97863	97892	5.0
88591	88566	5.0
85559	86297	15.0
57743	57857	5.0
57670	57688	5.0
62419	62446	45.0
68202	68536	35.0
57217	57676	65.0
61927	62282	5.0
68429	68271	25.0
78740	78971	25.0
78740	77901	25.0
77901	78740	75.0
82949	83120	15.0
97428	97377	5.0
95265	95446	15.0
95696	95446	35.0
83981	83953	5.0
83973	84035	5.0
83255	83120	25.0
85498	85948	15.0
90098	90116	5.0
87479	88366	15.0
84600	84466	15.0
88366	89467	25.0
89803	90098	15.0
86970	86586	15.0
68888	69018	5.0
68640	68269	15.0
68577	68806	35.0
68806	68577	45.0
68267	68266	25.0
67395	67632	45.0
67766	67767	5.0
67380	67412	25.0
67360	67380	5.0
67806	67610	15.0
68025	67910	5.0
69233	68640	25.0
66941	67126	5.0
67126	67360	25.0
66707	66611	65.0
65819	65498	45.0
61103	60831	25.0
59669	59496	5.0
66550	66303	15.0
63933	63856	15.0
62032	62221	65.0
62221	62032	35.0
63929	63941	15.0
66349	66462	5.0
66462	66535	5.0
63859	63885	5.0
60610	60773	15.0
61013	61108	5.0
46021	46729	15.0
61915	60910	45.0
60910	61915	45.0
59762	59669	5.0
65552	65876	5.0
65106	65094	5.0
65135	65442	15.0
65002	65011	15.0
41862	42000	15.0
42000	42330	15.0
57643	57662	15.0
63941	63966	15.0
63702	63714	5.0
69018	69072	5.0
66250	66269	5.0
66269	66299	5.0
66462	66928	35.0
66096	65988	5.0
66660	66550	5.0
66770	66660	5.0
66660	66770	5.0
65828	66197	15.0
66605	66661	5.0
66661	66772	5.0
65926	66096	25.0
65926	66046	15.0
66046	65926	25.0
66303	66096	15.0
65864	65584	15.0
66096	66302	5.0
65988	65896	5.0
67706	67942	25.0
66793	66806	15.0
64410	64414	5.0
64893	65169	5.0
68013	68052	5.0
64493	64833	25.0
61342	61210	25.0
66817	67649	35.0
67649	66817	35.0
68044	68025	5.0
68053	67989	5.0
68018	68053	5.0
64684	65475	35.0
65475	64684	35.0
65707	113308	5.0
113308	65828	5.0
65475	65628	5.0
56535	56502	5.0
69066	69072	5.0
59779	59942	5.0
60836	60185	85.0
60185	60836	35.0
59669	59779	5.0
66035	66341	5.0
65966	66131	85.0
65896	65708	15.0
65586	65504	5.0
65586	65596	5.0
61129	61281	15.0
65011	65016	15.0
64308	65135	65.0
65135	64308	45.0
62654	63017	35.0
60334	60610	15.0
61603	61620	5.0
75178	75173	35.0
76160	76502	35.0
76502	76160	65.0
76504	76503	5.0
76974	77007	5.0
90122	90196	15.0
96375	96411	5.0
86566	86741	75.0
93153	92940	65.0
84968	85072	15.0
85072	84968	25.0
85749	85650	5.0
85845	85825	5.0
85111	85160	5.0
94357	94328	15.0
94263	94262	5.0
94262	94263	15.0
98634	98579	15.0
98579	98634	15.0
98541	98579	5.0
98579	98541	5.0
99046	113340	95.0
113340	99168	15.0
99168	113341	5.0
113341	99046	15.0
87622	87079	45.0
87650	87788	5.0
76130	76074	5.0
78407	78371	5.0
78064	78313	25.0
78313	78064	25.0
77480	77286	25.0
93286	93352	5.0
78895	78967	5.0
78889	79571	75.0
79440	79380	5.0
79421	79470	5.0
79099	79317	55.0
83893	83936	5.0
84053	84024	25.0
84879	84978	35.0
84978	84879	45.0
85368	85099	35.0
113342	89748	5.0
89748	113343	5.0
89445	89363	25.0
89690	89678	45.0
88285	88334	5.0
97067	97039	5.0
96960	96918	5.0
92688	92759	15.0
92719	92780	25.0
88737	88825	15.0
87996	87771	25.0
87771	87622	5.0
88882	88811	25.0
88279	88303	15.0
88218	88125	25.0
89095	89093	5.0
87577	88100	35.0
89508	89218	15.0
89218	88795	35.0
94354	94396	5.0
80741	80835	5.0
90577	90608	5.0
90196	90297	15.0
92059	92216	5.0
90320	90295	5.0
91792	92097	15.0
92097	91792	25.0
90384	90402	5.0
98161	97819	25.0
97819	98161	25.0
98737	99010	15.0
97800	97465	25.0
97465	97800	15.0
94908	94260	35.0
94260	94908	35.0
94908	95540	45.0
95540	94908	55.0
95540	95568	5.0
94260	93428	55.0
93428	94260	45.0
93428	93078	25.0
93078	93428	15.0
76504	75574	25.0
77759	76760	15.0
79176	79175	5.0
79577	79589	5.0
69636	69233	15.0
85118	85052	35.0
85052	85118	25.0
75410	75492	5.0
75492	75562	5.0
75539	75562	5.0
75605	75562	5.0
75410	75422	5.0
75411	75410	15.0
75457	75411	5.0
75666	75605	5.0
74994	75102	35.0
77108	76799	55.0
90892	90787	25.0
74144	73926	55.0
71366	71332	5.0
77823	77743	5.0
77449	77307	5.0
86200	86252	5.0
91953	91936	15.0
91936	91953	25.0
78889	79087	25.0
79233	78956	35.0
91923	91864	45.0
91864	91923	25.0
79258	78504	25.0
85114	85087	5.0
80222	80549	25.0
80549	80222	35.0
72604	72695	5.0
78874	78889	5.0
92181	92200	5.0
93088	93071	25.0
93555	93215	25.0
81327	81352	5.0
73039	73090	5.0
90912	90935	5.0
83610	83639	5.0
90066	90063	5.0
90114	90124	5.0
90063	90114	5.0
90124	90066	5.0
85025	84995	5.0
85052	85067	15.0
85067	85052	15.0
85212	85114	5.0
85114	85212	5.0
83789	83723	5.0
88094	88142	5.0
88142	88134	5.0
88134	88091	5.0
86277	86219	5.0
86106	86045	5.0
92435	92217	45.0
73317	73266	35.0
74691	74710	5.0
83989	84072	5.0
84092	84072	5.0
83754	83793	5.0
85547	85654	15.0
85653	85547	5.0
83915	83958	5.0
85585	85944	25.0
85486	85535	5.0
85385	85051	5.0
82534	82453	15.0
82534	82380	5.0
83233	83293	5.0
83360	83416	5.0
85246	85286	5.0
71212	71147	5.0
70416	70429	5.0
71676	71677	5.0
79087	79496	15.0
113354	87417	15.0
90599	90579	5.0
89020	89026	15.0
81592	81609	5.0
80903	81009	25.0
76370	76289	5.0
75218	75190	5.0
75499	75539	25.0
75450	75218	25.0
79567	79581	5.0
79464	79233	25.0
79341	79421	15.0
95016	95050	5.0
95186	95119	5.0
95577	95527	5.0
91763	91970	15.0
92253	92228	45.0
92310	92228	5.0
82589	82737	5.0
85732	85748	5.0
83990	84019	15.0
84039	84096	15.0
95201	95410	5.0
97455	97272	25.0
96205	96375	5.0
93181	93146	5.0
93215	93222	5.0
93222	93181	5.0
76545	76459	5.0
76503	76502	5.0
88629	89060	35.0
71360	71301	5.0
71314	71390	5.0
71075	71299	5.0
72586	72262	25.0
72262	72586	25.0
[truncated: 28,253 more rows]
