# Supplementary material for: Graph-based ahead monitoring of vulnerabilities in large dynamic transportation networks
Source: PLoS One. 2021 Mar 24;16(3):e0248764. doi: 10.1371/journal.pone.0248764 (PMC7990197; doi:10.1371/journal.pone.0248764)
Supplement: S3 Data — (ZIP) [file pone.0248764.s004.zip › rhone_obs_09_wc.csv]

69087	69040	5.0
69096	69171	5.0
68519	66864	25.0
63991	63598	5.0
94007	93988	5.0
64585	63991	5.0
94005	94024	5.0
64089	64572	5.0
66872	68526	25.0
80211	79975	5.0
80006	80228	5.0
78212	78258	5.0
78217	78175	5.0
104537	104518	5.0
104572	104569	5.0
83221	83406	5.0
83394	83203	5.0
92962	92989	5.0
104540	104558	5.0
85691	85661	5.0
73356	73302	5.0
82140	81969	25.0
73302	73331	5.0
104046	104123	5.0
69754	69998	5.0
78707	78332	15.0
69420	69632	5.0
73267	73302	5.0
90854	90752	5.0
96382	96333	15.0
65180	65242	5.0
91416	91364	5.0
111695	111726	5.0
93302	93605	15.0
93605	93302	15.0
96548	96464	5.0
76521	76505	5.0
86053	86127	5.0
79755	79874	5.0
84361	84678	15.0
84678	84361	15.0
71756	71789	5.0
71789	71860	5.0
78226	78275	5.0
79755	79875	5.0
79701	79718	5.0
79741	79734	5.0
79986	79655	15.0
79655	79986	15.0
97380	97437	5.0
94240	94351	5.0
85182	85113	5.0
86021	86001	5.0
86027	85845	15.0
86001	85838	15.0
85263	85091	5.0
102188	102212	5.0
79876	79775	5.0
71679	71685	5.0
76234	76391	5.0
76828	76995	5.0
80784	80960	5.0
80960	80784	5.0
81698	81890	5.0
85326	85263	5.0
76986	77170	15.0
80048	79960	5.0
79655	79980	25.0
79980	80368	15.0
79986	80374	15.0
80374	79986	15.0
71189	70975	5.0
79655	79611	5.0
85719	85691	5.0
77194	77448	25.0
78109	78529	25.0
78529	78109	45.0
80007	79655	5.0
80380	80007	15.0
69510	69002	45.0
71966	71791	5.0
84019	84039	5.0
71656	71728	25.0
79526	79568	15.0
79496	79526	5.0
79527	79497	5.0
79497	79464	5.0
85718	85769	25.0
85581	85636	5.0
93159	91717	25.0
71430	70661	5.0
95097	96013	55.0
75082	74545	5.0
87975	87492	5.0
69441	69622	5.0
69676	69623	5.0
69781	69884	5.0
80260	79735	15.0
80487	80260	5.0
111189	111175	5.0
59167	54053	85.0
63598	63354	5.0
69358	68670	15.0
64572	65047	5.0
111175	110982	15.0
61596	59167	45.0
109319	106263	85.0
62759	61596	15.0
69525	69358	5.0
66864	66724	5.0
79085	78217	15.0
79975	79159	15.0
79141	80006	15.0
78175	74736	45.0
69055	75984	95.0
75984	78212	25.0
80260	80364	35.0
78258	78565	5.0
74736	69261	75.0
104518	104376	25.0
104558	104586	5.0
104569	104537	5.0
94877	93999	15.0
96023	95946	5.0
83727	83394	5.0
95914	96015	5.0
96843	96182	15.0
94684	95654	15.0
92582	92333	5.0
83406	83797	5.0
95115	95477	15.0
96182	94877	25.0
95946	95470	25.0
93655	94684	15.0
95534	95914	15.0
92585	93384	5.0
96015	96179	15.0
93384	93655	5.0
95654	96822	25.0
51157	51236	5.0
40217	42573	45.0
51236	51300	5.0
51278	51191	15.0
81708	81822	25.0
81886	81770	15.0
91790	91491	5.0
92333	91790	15.0
91491	91210	5.0
92167	92962	25.0
94384	94321	5.0
104435	104540	15.0
73124	73152	5.0
99964	99938	5.0
99938	99943	5.0
73234	73177	5.0
99943	99939	5.0
73467	73234	15.0
73152	73453	15.0
105607	105668	25.0
47488	47441	5.0
82072	81832	15.0
61138	61369	15.0
92667	92666	15.0
60567	60581	5.0
76690	76933	5.0
76899	76924	5.0
95557	95499	5.0
95627	95589	5.0
83063	83073	5.0
79273	79312	15.0
87864	87969	5.0
108076	108199	5.0
74885	74878	5.0
74780	74797	55.0
67812	67866	25.0
89497	89805	5.0
82056	82140	5.0
90408	90423	5.0
61633	61385	15.0
61633	61546	5.0
83025	83037	5.0
83037	83025	5.0
83002	82978	5.0
82404	82459	5.0
95563	95499	5.0
40446	40721	15.0
60349	60205	25.0
92785	92783	5.0
112568	74834	5.0
74827	74928	25.0
99573	99667	15.0
75672	75708	5.0
73161	73156	5.0
72715	72723	5.0
53231	53254	5.0
45582	45589	5.0
107970	107900	5.0
85215	85258	15.0
110536	110252	25.0
82778	82581	5.0
59775	59597	5.0
76197	75978	5.0
77265	77205	5.0
80018	79546	15.0
110160	110130	5.0
89237	89433	5.0
83377	82830	15.0
100014	100061	5.0
107830	107898	5.0
79883	79712	15.0
109243	109259	5.0
75092	75055	5.0
68844	68903	5.0
35075	34956	5.0
78792	78806	5.0
81236	81828	25.0
90658	90626	5.0
60722	60665	15.0
62071	61965	5.0
60491	61246	25.0
61246	60491	25.0
83022	83002	5.0
87726	87078	25.0
87078	87726	15.0
92356	92465	5.0
91314	91419	5.0
91419	91791	15.0
94926	94279	25.0
84057	83271	15.0
74979	75360	15.0
60219	60220	5.0
100826	100762	5.0
99530	99506	5.0
99573	99566	5.0
60870	60733	15.0
60733	60870	15.0
51103	51143	5.0
73204	73239	5.0
77190	77036	5.0
67902	68035	5.0
43732	44117	5.0
96309	96355	5.0
69289	68050	35.0
103289	103296	5.0
45529	45582	5.0
59763	59998	5.0
85467	86186	25.0
82246	82159	5.0
61254	61129	15.0
61428	61371	5.0
60896	60401	15.0
59933	59883	5.0
59597	59787	15.0
73239	73249	5.0
92783	112569	5.0
112569	92768	5.0
77199	77234	5.0
75407	75092	25.0
86094	86437	15.0
88790	88945	15.0
109126	109142	5.0
15702	15493	5.0
85464	85522	5.0
97394	97105	45.0
52844	52843	5.0
75055	74907	15.0
74877	74780	25.0
60528	60583	5.0
89186	89497	15.0
90440	90469	5.0
90469	90449	5.0
90687	90778	15.0
90778	90687	25.0
90687	90658	5.0
89903	89915	5.0
82663	82633	5.0
69632	69754	5.0
96701	95627	45.0
44242	44253	5.0
62140	62197	5.0
61371	61254	5.0
99566	99530	5.0
74834	74827	25.0
75745	75784	5.0
99969	100014	5.0
60667	60219	35.0
73139	73162	5.0
110945	110949	25.0
85373	85272	25.0
90677	90282	15.0
96890	96418	15.0
45529	45485	5.0
66809	67050	15.0
90423	90440	5.0
61514	61428	5.0
61108	61138	5.0
90997	90896	15.0
78707	78792	5.0
77205	77204	15.0
95002	95520	25.0
96293	96914	35.0
90183	90292	35.0
90292	90183	45.0
83158	83139	5.0
90004	90154	5.0
105361	105289	5.0
94824	94807	5.0
105594	105662	5.0
107970	108076	5.0
108076	107970	5.0
59803	59567	25.0
109259	109234	5.0
74910	75035	15.0
34829	34911	15.0
85847	85842	5.0
88945	89186	15.0
90469	90591	5.0
90449	90411	5.0
61752	61630	15.0
83025	83022	5.0
61952	61791	5.0
69998	69404	35.0
90831	90968	15.0
94898	95002	15.0
96053	96393	15.0
74659	74868	5.0
61514	61548	5.0
61548	61514	35.0
74928	74955	15.0
63115	63144	5.0
111060	111056	5.0
61954	62043	5.0
41855	41841	5.0
61546	61489	5.0
61091	61103	5.0
79165	79208	5.0
95646	95754	15.0
86145	86305	5.0
88485	88631	15.0
109121	109126	5.0
60410	60528	15.0
99946	99969	5.0
100061	100006	5.0
59890	59803	5.0
109267	109268	5.0
97105	97400	5.0
52929	52894	5.0
60662	60680	5.0
85953	85848	5.0
88485	87726	25.0
87726	88485	35.0
90411	90408	5.0
90714	90687	5.0
61385	61246	5.0
82444	82407	5.0
91702	91454	15.0
92537	92590	5.0
85738	85723	25.0
77204	77198	5.0
99506	99513	5.0
63144	63141	5.0
91259	90783	15.0
72473	72452	5.0
90323	90586	15.0
96355	96433	15.0
103342	103355	5.0
45609	45676	5.0
67848	67889	5.0
95499	94936	45.0
77304	77190	5.0
94807	94896	15.0
94896	94807	45.0
77700	77603	45.0
108219	108199	5.0
79299	79264	5.0
98334	97427	35.0
109142	109141	5.0
63942	63857	5.0
94778	94777	5.0
60665	60633	5.0
100014	100006	5.0
78687	78768	5.0
60583	60662	5.0
78768	78789	5.0
90591	90681	5.0
90711	90714	5.0
61134	61288	5.0
61288	61135	5.0
82404	82323	5.0
72208	72167	5.0
75057	75295	15.0
92768	92762	5.0
99506	99316	15.0
74955	74972	5.0
99565	99573	5.0
60205	60593	25.0
73083	73139	5.0
97405	97369	5.0
64909	64949	5.0
103330	103342	5.0
45474	45306	15.0
62198	62141	5.0
95754	96293	25.0
83580	83367	15.0
82422	82308	5.0
90423	90238	15.0
90238	90423	15.0
91142	90997	15.0
92692	92693	5.0
76942	76690	5.0
88677	88790	5.0
109141	109124	5.0
88341	88347	5.0
105092	105174	5.0
41825	41809	15.0
99939	99928	5.0
109303	109282	5.0
97446	97456	15.0
75377	75832	45.0
60745	60752	5.0
85942	86145	5.0
90238	89925	15.0
89925	90238	15.0
90102	89951	5.0
89951	90102	15.0
60752	60733	5.0
60491	59958	15.0
82459	82444	5.0
69197	69420	5.0
91454	91142	25.0
92112	91702	15.0
40446	40301	5.0
62619	62512	5.0
59940	60491	15.0
75708	75770	5.0
109728	109699	5.0
51249	51103	15.0
73467	73392	5.0
94959	94723	5.0
97301	97275	5.0
103355	103343	5.0
45609	45474	5.0
36817	36799	5.0
94279	94031	5.0
77762	77621	25.0
79165	78933	25.0
76992	76965	5.0
95627	95646	5.0
79241	79266	15.0
89772	89915	55.0
105183	105092	15.0
87213	87314	5.0
99928	99946	5.0
79849	79883	15.0
109275	109267	5.0
105651	105587	5.0
74937	74911	15.0
60680	60745	15.0
34936	35070	15.0
59958	59447	15.0
76870	77621	35.0
60519	60522	5.0
90968	91156	15.0
91791	92356	15.0
94765	94898	5.0
75360	74904	15.0
108107	108563	35.0
76690	76379	5.0
59893	59925	5.0
61399	61463	5.0
92714	92725	15.0
61369	61399	5.0
39701	39688	5.0
73156	73204	5.0
97405	97451	25.0
90586	90831	15.0
53216	53231	5.0
73301	73321	5.0
75837	75907	5.0
67866	67819	5.0
90236	90323	5.0
59956	59890	5.0
107900	107830	5.0
88768	88707	5.0
82630	82778	5.0
81832	81236	15.0
42187	42176	5.0
61121	61091	5.0
78933	78964	5.0
75832	76060	15.0
75859	75407	25.0
91934	92297	5.0
109124	109121	5.0
105281	105361	15.0
41862	41825	5.0
100006	99964	5.0
105662	105651	5.0
107898	107970	5.0
59535	59665	15.0
107770	107556	15.0
107556	107770	15.0
75071	75352	55.0
68903	68996	5.0
60633	60546	5.0
34925	34851	5.0
90626	90449	15.0
60890	60677	15.0
60733	60723	5.0
60890	61134	15.0
61600	61739	15.0
78806	78846	15.0
82407	82404	5.0
66032	66104	15.0
60568	60577	25.0
92550	92112	25.0
92590	92655	15.0
59104	59144	5.0
60220	60413	25.0
75978	75500	15.0
59998	60075	5.0
99316	99513	5.0
99876	99667	5.0
75708	75516	5.0
75745	75672	5.0
109697	109719	5.0
73344	73215	15.0
73396	73239	55.0
73239	73396	155.0
97353	97362	5.0
68035	67921	5.0
103296	103330	5.0
67819	67848	5.0
59665	59763	5.0
54561	54596	5.0
79336	79293	15.0
77148	77199	5.0
77043	76992	5.0
76924	77039	15.0
95588	95972	15.0
85924	86094	5.0
103845	104566	45.0
104566	103845	45.0
79311	79266	15.0
60504	60372	15.0
99964	99939	5.0
107770	107830	5.0
85556	85489	5.0
109284	109303	5.0
97807	97485	15.0
97435	97434	5.0
97514	97807	25.0
74907	74902	5.0
76093	75859	15.0
92297	91913	5.0
88707	88652	15.0
81828	82056	15.0
61246	61364	5.0
82444	82577	15.0
82978	83025	5.0
105668	105594	55.0
90896	90677	15.0
91156	91314	15.0
44245	43660	25.0
90142	90160	5.0
92704	92714	15.0
74797	74883	15.0
77021	77205	15.0
61364	61546	25.0
51063	51259	25.0
94734	94959	5.0
103301	103289	5.0
85412	87081	25.0
87045	85458	35.0
93648	95369	45.0
95369	93648	45.0
95531	95369	5.0
72116	72297	5.0
90963	90854	15.0
86804	86923	25.0
79665	79257	15.0
79257	79665	25.0
78108	78317	15.0
81022	81005	5.0
57895	57931	5.0
79968	79867	5.0
67141	66824	5.0
65165	65321	25.0
59312	59319	5.0
62970	62894	5.0
75267	75155	15.0
78086	78176	5.0
64250	64267	15.0
71135	112582	15.0
112583	71135	5.0
63095	63103	5.0
88999	88994	5.0
83542	83590	5.0
85535	85479	5.0
85735	85749	5.0
94370	94357	5.0
93669	93691	5.0
93726	93739	195.0
93739	93726	15.0
92563	92726	35.0
106574	106541	5.0
106681	106790	15.0
111421	111408	5.0
72283	72352	5.0
75644	75443	15.0
75644	75813	5.0
77742	78108	15.0
80804	80820	5.0
77559	77742	5.0
77733	77674	5.0
76532	76529	25.0
78157	78783	75.0
78783	78157	105.0
78157	77877	25.0
77877	78157	15.0
77760	77676	65.0
77800	78157	35.0
78157	77800	25.0
82742	82908	5.0
82908	82742	5.0
80560	80915	25.0
83051	83043	5.0
84799	84303	35.0
86876	86690	25.0
86690	86876	15.0
86232	86272	25.0
86272	86232	15.0
89490	89503	5.0
88165	88186	5.0
92395	92745	15.0
92644	92702	15.0
92702	92644	75.0
92205	92445	45.0
92611	92644	5.0
92702	92760	15.0
92760	92702	15.0
91780	91648	35.0
92743	92447	35.0
92734	92960	25.0
92773	92760	5.0
92678	92622	55.0
93298	93328	5.0
70855	70749	5.0
70720	70636	5.0
70713	70605	5.0
70605	70713	15.0
69758	69686	5.0
69686	69758	45.0
66893	66750	15.0
67251	67549	5.0
71080	71110	15.0
71681	71439	15.0
70269	70063	15.0
69793	69758	5.0
68684	68538	15.0
68538	68684	55.0
69875	69490	15.0
67153	67141	5.0
72588	72584	5.0
75371	75268	15.0
75037	75051	5.0
75326	75371	5.0
75243	75326	5.0
76719	76569	5.0
73968	73874	25.0
106817	106749	5.0
61480	61460	35.0
63549	63783	75.0
63783	63549	95.0
91522	91644	5.0
90047	90265	215.0
88084	87871	15.0
68524	68749	15.0
71176	71064	15.0
74911	74818	15.0
71064	70991	5.0
70991	70889	5.0
81633	81561	5.0
88711	88628	5.0
65033	65000	15.0
65000	65033	15.0
51785	51775	5.0
73169	73131	5.0
69118	69198	5.0
61304	61286	5.0
96397	96314	5.0
67766	112613	35.0
112613	68138	15.0
73339	73318	5.0
72695	72717	5.0
72717	72685	5.0
93936	93926	5.0
83472	83420	25.0
78607	79101	25.0
79101	78607	25.0
77657	77727	5.0
91955	91839	35.0
60113	60334	25.0
102623	102812	25.0
107687	107753	15.0
83768	83566	5.0
98721	99052	15.0
87702	87594	25.0
60229	60153	5.0
60153	112628	5.0
112628	60002	5.0
112629	60153	5.0
100491	100520	5.0
90193	90482	145.0
111655	111695	5.0
111580	111554	5.0
75867	75916	15.0
82838	83020	15.0
105579	105575	5.0
97705	97869	75.0
75811	75982	5.0
66751	66675	5.0
92200	92182	5.0
70627	70608	5.0
86252	86279	5.0
95119	95077	5.0
62987	63019	15.0
67842	68077	15.0
68077	67842	5.0
63328	63340	15.0
72122	72250	15.0
72250	72122	15.0
90656	90696	5.0
73519	73549	5.0
74377	74361	5.0
75006	75100	15.0
75648	75916	35.0
77630	77599	5.0
78317	78286	5.0
78720	78753	5.0
78753	78720	5.0
79396	79123	25.0
84200	83975	15.0
83975	84200	15.0
85193	85225	5.0
84035	83981	5.0
74252	74470	25.0
89289	89316	5.0
89316	89355	5.0
90430	90398	5.0
92326	92242	5.0
91412	91407	5.0
91594	91549	5.0
91544	91954	35.0
91954	91544	35.0
92184	92027	5.0
96747	96605	5.0
83973	83913	35.0
66260	66331	5.0
89739	89748	5.0
103842	103889	5.0
105518	105512	5.0
109251	109442	25.0
103844	104000	65.0
105462	105486	5.0
103630	103793	55.0
103793	103630	35.0
105590	105625	5.0
103217	103082	25.0
107100	106972	15.0
105625	105653	5.0
105499	105483	5.0
98924	98984	35.0
95125	95654	35.0
91970	92520	25.0
93452	93291	15.0
93685	93471	15.0
92790	92775	5.0
92775	92790	5.0
96345	96066	15.0
92066	92256	15.0
93475	93372	265.0
102508	102616	15.0
100259	100262	5.0
90718	90740	5.0
96183	96603	65.0
101953	101962	5.0
90583	90613	5.0
95941	96017	5.0
95898	95941	5.0
95989	95896	5.0
95920	95989	15.0
100478	100452	5.0
100307	100431	15.0
100431	100307	5.0
96311	96318	45.0
98739	98726	5.0
67177	67039	25.0
67039	67177	45.0
66302	66534	5.0
65708	65628	5.0
65628	65708	5.0
68819	68531	15.0
111198	111279	25.0
111542	111548	5.0
111604	111624	5.0
111589	111604	5.0
96073	96023	5.0
99120	99294	25.0
99294	99120	25.0
98122	98178	15.0
98721	98643	5.0
100457	100233	25.0
100085	100107	5.0
78150	78168	5.0
89883	89851	5.0
71083	71199	15.0
71144	71415	15.0
71415	71144	15.0
89378	89017	25.0
71495	71758	155.0
71758	71495	85.0
89647	89736	5.0
89736	89647	15.0
71144	71083	15.0
71083	71144	25.0
82546	82548	35.0
69299	69332	15.0
69251	69106	45.0
79275	79151	5.0
79151	79275	5.0
112697	79257	5.0
79151	79092	25.0
79092	79151	25.0
111365	111377	5.0
95624	95396	15.0
95182	95382	15.0
76249	76150	5.0
95275	95243	5.0
95243	95275	5.0
100706	100753	5.0
100455	100526	25.0
100526	100455	25.0
103509	104173	65.0
99321	99338	5.0
99338	99321	5.0
60215	59986	35.0
60644	60104	45.0
60104	60644	55.0
91479	91546	5.0
91546	91479	5.0
107439	107486	5.0
62970	63068	5.0
65185	65180	5.0
62857	62970	5.0
59769	59702	15.0
59296	59312	5.0
100622	100570	5.0
100566	100592	5.0
59971	60522	35.0
60522	59971	25.0
62922	63022	25.0
63022	62922	5.0
61498	61438	5.0
86204	86433	45.0
86433	86204	55.0
85542	85599	15.0
85599	85542	15.0
93425	93374	35.0
93140	92952	25.0
92952	93140	15.0
93365	112727	15.0
112727	93242	15.0
93431	93316	55.0
93316	93431	55.0
106672	106596	15.0
107017	107011	5.0
72127	72133	5.0
80231	79934	25.0
71563	71664	15.0
71664	71563	25.0
80316	80523	25.0
71965	71929	5.0
72903	112729	5.0
74943	75156	5.0
67510	67528	5.0
67528	67510	5.0
68117	68158	75.0
70648	69747	45.0
69923	70090	15.0
112733	69923	5.0
112734	69874	5.0
70156	70090	15.0
67882	67870	5.0
78874	78793	5.0
75395	75289	5.0
96394	96522	85.0
111561	111557	5.0
105483	105493	5.0
55490	55345	45.0
76077	75666	15.0
75666	76077	25.0
50900	50880	5.0
45416	45429	5.0
45429	45416	15.0
45432	45493	5.0
45415	45416	25.0
46600	46543	5.0
47267	46897	25.0
89985	89693	25.0
86122	86212	25.0
63816	63684	5.0
62885	62892	5.0
63689	63750	5.0
78347	78877	25.0
111550	111545	5.0
93563	93592	5.0
93592	93563	5.0
98579	98580	5.0
94249	94211	5.0
98535	98396	15.0
98591	98535	35.0
60285	60342	5.0
71270	71291	5.0
65238	65427	5.0
65484	65466	5.0
65812	65577	15.0
72040	72477	15.0
72477	72040	25.0
67739	67684	5.0
67684	67739	5.0
69464	69617	15.0
66811	66615	15.0
67141	67116	5.0
67859	67807	15.0
68235	68287	5.0
68287	68235	5.0
70895	70955	15.0
69948	70174	5.0
70198	70174	5.0
69143	69120	5.0
71795	71737	5.0
100792	100820	15.0
100820	100792	25.0
103846	103669	15.0
103669	103846	35.0
108939	108657	35.0
105581	105590	5.0
58019	57909	15.0
61842	112776	15.0
58327	112779	15.0
112779	58327	45.0
57571	57780	25.0
63183	62508	15.0
64191	64056	55.0
93317	93017	25.0
92929	92898	25.0
88391	88344	5.0
88756	88806	5.0
75034	74901	5.0
74900	74901	5.0
65926	65864	5.0
69972	69792	35.0
69792	69972	35.0
93727	93457	15.0
96566	96718	25.0
92975	93089	25.0
90666	90781	25.0
93413	93457	5.0
91655	91710	15.0
67796	67589	15.0
61281	61254	5.0
61254	61281	5.0
61013	61138	5.0
62360	62332	5.0
62906	62970	5.0
64612	64829	5.0
61286	61252	5.0
99928	99889	5.0
66517	66510	15.0
66476	66549	5.0
72325	72489	5.0
89905	89889	5.0
85302	85265	5.0
67728	67775	5.0
65637	65587	5.0
67380	67373	5.0
67719	67571	15.0
88993	89428	35.0
87500	87513	5.0
87724	87500	5.0
87715	87716	5.0
87716	87725	5.0
87513	87638	5.0
93256	93185	5.0
65174	64781	45.0
70313	70424	5.0
102756	102838	5.0
103256	103255	5.0
77314	77026	55.0
74290	74451	15.0
87571	87577	5.0
84428	84437	5.0
98100	98979	45.0
80592	80597	5.0
88179	88202	5.0
79788	79856	5.0
74063	74099	5.0
73824	73951	15.0
74065	73990	5.0
73951	73990	5.0
76900	76907	5.0
84658	84718	5.0
76289	76291	5.0
104422	104537	35.0
88570	87124	35.0
92027	91985	5.0
96326	96447	15.0
71915	71742	5.0
71791	71728	5.0
78213	78150	5.0
91457	91416	5.0
91592	91706	5.0
77513	78101	25.0
78294	78150	15.0
91706	91892	15.0
77644	78226	15.0
74099	74065	5.0
74065	74132	15.0
74051	74132	5.0
76439	76668	15.0
93045	92691	15.0
92691	93045	25.0
84081	84136	35.0
81890	82046	5.0
85134	84541	35.0
84541	85134	45.0
59459	59399	5.0
59651	59635	15.0
67494	67481	5.0
75041	74650	35.0
82211	82271	15.0
82271	82211	5.0
83454	83709	25.0
83413	83421	5.0
89061	88594	55.0
89355	89314	5.0
84899	84644	15.0
85825	85887	15.0
75266	75249	15.0
80999	80931	25.0
71895	72116	15.0
67064	67041	55.0
67041	67064	65.0
67112	67611	15.0
96204	96073	15.0
81494	81483	5.0
90196	90179	5.0
94025	93936	15.0
93631	93593	15.0
82974	83024	5.0
76198	76234	15.0
76505	76324	15.0
107603	107570	5.0
60511	60605	5.0
72056	72067	5.0
72062	72056	5.0
72128	72062	5.0
65392	65348	5.0
69108	69126	5.0
69126	69164	5.0
71040	70975	5.0
70975	71040	5.0
74621	74492	15.0
76188	76184	5.0
79896	79926	5.0
83803	83774	5.0
75567	75457	5.0
72133	72128	5.0
72067	72127	5.0
79960	79907	5.0
86394	86184	5.0
75860	76502	15.0
76760	76504	5.0
75422	75461	15.0
75574	75498	25.0
76502	77911	25.0
66330	65894	25.0
65894	66330	15.0
70831	70901	5.0
51063	51103	5.0
64827	64776	5.0
66555	66941	15.0
73318	73261	5.0
81299	81372	5.0
79907	79876	5.0
73985	74063	5.0
73951	73985	5.0
78688	78874	15.0
86203	86173	15.0
91394	91728	45.0
93435	93416	5.0
83429	83502	5.0
65034	64992	5.0
72016	72040	5.0
70685	70800	5.0
66917	66916	5.0
84446	84451	5.0
78634	78451	15.0
101164	101155	5.0
104199	104200	5.0
63963	63611	15.0
93963	93727	15.0
82924	82716	15.0
99743	99526	25.0
90723	90877	5.0
107753	107667	35.0
76459	76552	5.0
80194	80180	15.0
71084	71150	25.0
71446	71704	15.0
84600	84671	5.0
84701	84600	5.0
83227	83255	5.0
83124	82681	15.0
71758	72051	35.0
72051	71758	15.0
71967	71889	25.0
71889	71967	25.0
112879	80148	5.0
80148	112880	25.0
112880	80210	5.0
108007	108095	15.0
105859	105865	25.0
79202	79258	5.0
104187	104196	5.0
77604	77495	5.0
80218	80156	5.0
112886	60605	45.0
61539	61736	15.0
61219	61272	35.0
86934	86930	5.0
67549	68098	15.0
65758	65739	5.0
81078	81022	15.0
83197	83237	5.0
83237	83260	15.0
90828	90447	75.0
54884	54960	5.0
83145	83169	5.0
88488	88459	5.0
96132	96110	5.0
59825	60012	5.0
59294	59296	5.0
69545	69592	5.0
69592	69545	5.0
79126	79225	5.0
87252	87260	5.0
87260	87252	5.0
87260	87238	15.0
87238	87260	15.0
87949	87954	5.0
88007	88020	5.0
87954	88007	5.0
87985	87949	5.0
88020	87985	5.0
92332	92355	5.0
97874	97718	35.0
65812	65929	5.0
69424	69548	55.0
70868	70888	5.0
76902	77252	35.0
90414	90448	5.0
64632	64720	5.0
59428	59505	15.0
60795	60757	5.0
101133	101137	5.0
59505	59749	165.0
59453	59370	5.0
60812	60788	25.0
60788	60812	15.0
112898	56111	15.0
112899	56111	35.0
59381	59313	15.0
59651	59604	25.0
69264	69464	55.0
69464	69264	35.0
104170	104177	5.0
63361	63339	145.0
61754	62020	15.0
100531	100487	15.0
100487	100531	15.0
100426	100549	15.0
100549	100426	45.0
100531	100410	15.0
100410	100531	15.0
112913	100269	5.0
100377	100417	5.0
86605	86352	15.0
90707	90662	5.0
48930	49239	15.0
54511	54413	25.0
60378	60290	5.0
64841	64876	5.0
67292	67201	15.0
75213	74731	35.0
83255	83278	5.0
70002	70125	5.0
70119	70002	5.0
70429	70378	5.0
70812	70734	15.0
73490	73519	5.0
74463	74377	5.0
76317	76416	5.0
49239	48858	25.0
77500	77586	5.0
77664	77882	25.0
77882	77664	25.0
77852	78021	5.0
79041	79033	15.0
79473	79164	15.0
79185	79268	5.0
79449	79288	5.0
79437	79310	15.0
80126	80125	5.0
80745	80794	35.0
81109	81234	35.0
82022	81972	15.0
82651	82670	5.0
83395	83413	5.0
83483	83473	5.0
83640	83564	25.0
84084	84346	15.0
83926	84015	35.0
84404	84384	5.0
84272	84347	5.0
86022	86014	5.0
86031	86231	15.0
86481	86546	5.0
87424	87469	5.0
87842	88050	15.0
88050	87842	15.0
88444	88458	5.0
88469	88491	5.0
89089	89061	5.0
88905	88931	15.0
89314	89289	5.0
89823	89959	25.0
91381	90934	25.0
90934	91381	25.0
90945	91055	15.0
91318	91323	5.0
91503	91792	15.0
91993	91985	5.0
92042	92050	5.0
92268	92485	15.0
93044	92993	25.0
94339	94209	15.0
86156	86345	175.0
48582	48523	5.0
58694	58735	5.0
63825	63731	5.0
63896	63847	5.0
42023	42533	75.0
42505	42286	15.0
42286	42505	15.0
97096	97248	5.0
99499	99514	5.0
103500	103345	25.0
103345	103500	15.0
83981	83973	5.0
106790	106672	15.0
109276	109177	35.0
100452	100387	15.0
100387	100452	15.0
59428	59677	25.0
59754	59428	15.0
85535	85869	5.0
61745	61527	15.0
63080	63019	15.0
82626	82535	15.0
82535	82626	25.0
84040	84293	25.0
86126	86362	65.0
86362	86126	35.0
88417	88702	15.0
90787	90774	5.0
90648	90617	5.0
90617	90648	5.0
85735	85733	5.0
85748	85756	5.0
94357	94338	5.0
88276	88279	5.0
88303	88218	25.0
89748	112930	5.0
87065	86934	25.0
86934	87065	25.0
84961	84968	5.0
107051	107047	5.0
106931	106928	5.0
107104	107157	5.0
108473	108409	5.0
106911	106891	5.0
106671	106639	5.0
106928	106964	15.0
108976	108996	5.0
111297	111408	35.0
80601	80557	5.0
72127	72251	5.0
67510	67516	15.0
67516	67510	25.0
75504	75137	285.0
71226	71007	15.0
86461	86452	35.0
86184	86160	15.0
86160	86184	25.0
79495	79502	5.0
79012	78948	5.0
78861	78193	85.0
78102	78108	5.0
77106	76487	25.0
76487	77106	45.0
75408	75393	15.0
75549	75644	5.0
75581	75666	5.0
81352	81436	5.0
82617	82562	15.0
85376	85547	5.0
85547	85718	15.0
81284	81327	15.0
81352	81337	5.0
83989	84096	15.0
82328	82191	5.0
49261	49049	15.0
45503	45429	5.0
85503	85326	5.0
85283	85321	5.0
78263	78298	5.0
78298	78263	15.0
67170	112964	5.0
66188	66142	5.0
65235	65459	5.0
65531	65275	45.0
64616	64678	5.0
78289	78484	15.0
66401	66414	5.0
95682	95772	5.0
94172	112970	5.0
78994	79172	5.0
68431	68199	25.0
69948	70063	5.0
69789	70152	15.0
70845	70882	5.0
71178	71237	5.0
67471	67260	15.0
67260	67471	15.0
70837	70639	15.0
69274	69456	25.0
69456	69274	25.0
74214	73626	15.0
74111	74223	5.0
76857	76740	5.0
76740	76782	5.0
73126	73433	35.0
71973	71915	5.0
71096	70955	5.0
70955	71096	15.0
69027	69401	5.0
71865	71895	5.0
70911	71018	15.0
70159	70487	25.0
70487	70159	55.0
70970	70912	15.0
67739	67838	15.0
67677	67471	15.0
67471	67677	35.0
67175	67185	5.0
70126	70098	5.0
67185	67634	15.0
69456	69545	15.0
69545	69456	5.0
66859	67175	15.0
65879	65894	5.0
71377	71490	5.0
72016	71973	5.0
70901	70895	5.0
69153	69252	5.0
69066	69120	5.0
67900	67859	45.0
70174	69757	15.0
67739	67693	5.0
67838	67888	5.0
67888	67838	5.0
67175	67169	5.0
69789	69882	15.0
71453	71756	15.0
70237	70447	15.0
70198	70183	15.0
70183	70198	15.0
74721	74730	5.0
79728	79741	5.0
69770	69948	5.0
70831	70955	5.0
66416	66677	5.0
100551	100447	15.0
90343	90258	15.0
92780	92740	25.0
90846	90880	5.0
92759	92775	5.0
92661	92688	5.0
92688	92661	15.0
90902	90920	15.0
102929	102836	5.0
93146	93154	5.0
90890	90903	5.0
96562	96548	5.0
60831	61013	15.0
61300	61121	5.0
42023	42119	25.0
73090	73131	5.0
48858	48505	25.0
36352	36516	15.0
65103	65170	5.0
74376	74124	15.0
71058	71083	5.0
81633	81698	5.0
85367	85347	35.0
84165	84176	15.0
96564	96934	25.0
96934	96564	25.0
93888	93809	5.0
93291	93422	35.0
96564	96463	5.0
96374	96555	15.0
91658	91795	35.0
90477	90478	5.0
90594	90666	5.0
93006	93050	25.0
88616	88591	5.0
88580	88628	15.0
88910	89540	25.0
89540	88910	25.0
93963	93968	5.0
91772	91921	15.0
94824	94879	5.0
73358	73425	15.0
75672	75421	5.0
70424	70457	5.0
67628	67719	5.0
67638	67628	5.0
68618	68680	15.0
67180	66934	15.0
68622	68676	5.0
70611	70457	5.0
70457	70611	15.0
70348	70442	25.0
70442	70348	45.0
67708	67740	5.0
57525	57533	5.0
60637	60274	55.0
52993	52990	15.0
48523	48474	5.0
46815	46627	15.0
46446	46627	15.0
59349	59777	35.0
61239	61269	5.0
60069	60113	5.0
73131	73161	5.0
73139	73090	5.0
47074	47511	15.0
61390	61304	5.0
64407	64612	15.0
61281	61482	15.0
61482	61300	15.0
60920	60905	5.0
60905	60977	5.0
61805	61713	5.0
61873	61902	5.0
61713	61868	15.0
64620	64615	5.0
64770	64693	15.0
53410	53578	15.0
61159	61239	5.0
93110	93071	15.0
92172	92141	15.0
96297	96235	35.0
99889	99825	5.0
99232	98910	15.0
78898	79254	25.0
81758	81425	15.0
84072	84128	15.0
81550	81644	5.0
81644	81550	5.0
74193	74016	15.0
76764	76752	5.0
62506	62211	5.0
74040	74016	5.0
72464	72482	5.0
65587	65586	5.0
65504	65435	5.0
65596	65504	5.0
71147	71146	5.0
67279	67315	5.0
71854	71705	95.0
74641	74673	25.0
67380	67455	15.0
95459	95578	5.0
60002	59942	5.0
67819	67740	5.0
90876	90890	25.0
92930	92945	15.0
92358	92173	15.0
92173	92358	15.0
87980	87748	5.0
92179	92393	15.0
92393	92179	15.0
85736	86196	5.0
66278	65670	25.0
66806	66817	15.0
65130	65260	15.0
86873	87179	35.0
87179	86873	35.0
102451	102438	5.0
76465	76409	5.0
100512	100568	5.0
106749	106782	35.0
78880	79045	5.0
42023	42000	5.0
89424	89426	5.0
100130	99850	45.0
99850	100130	35.0
97897	97877	5.0
98662	98645	15.0
96211	96112	35.0
88298	88452	55.0
93672	93777	5.0
93711	93820	5.0
94704	93888	45.0
93888	94704	55.0
89851	90229	35.0
83183	83202	5.0
85381	85391	5.0
85453	85402	5.0
85402	85453	5.0
83982	84025	25.0
87862	88581	25.0
84813	85012	25.0
84629	84603	5.0
80407	80430	5.0
80430	80585	35.0
77626	77527	5.0
76405	76761	5.0
77915	77765	5.0
79259	79341	5.0
78142	78227	5.0
79772	79891	5.0
77527	77491	5.0
76907	77163	15.0
76389	76366	5.0
76907	76474	25.0
79897	79927	5.0
79850	79787	5.0
75599	75873	5.0
47067	47405	35.0
93874	93893	5.0
79620	79576	5.0
79039	79187	15.0
66716	66688	5.0
102907	102873	5.0
66990	66883	25.0
102607	102756	15.0
102635	102742	15.0
90589	90689	5.0
90727	90542	35.0
90476	90542	5.0
103620	103471	25.0
90831	90896	15.0
105319	105361	45.0
105361	105319	15.0
26925	27694	85.0
27694	26925	45.0
27694	28530	35.0
85110	85087	5.0
100268	100471	35.0
100471	100268	25.0
100383	100268	45.0
100483	100471	5.0
100471	100483	15.0
100097	100184	165.0
100232	100268	5.0
100378	100030	15.0
100294	100410	35.0
100410	100294	25.0
100576	100549	15.0
100549	100531	5.0
100410	100417	5.0
100487	113054	15.0
96017	95956	5.0
100471	100687	35.0
101503	101478	15.0
78223	78213	5.0
96333	96235	15.0
82926	82957	25.0
83031	83053	5.0
78283	78551	5.0
77418	77318	5.0
73392	73344	5.0
92083	92321	25.0
96230	95897	15.0
81569	81633	5.0
78275	78565	5.0
76668	76852	5.0
76668	77163	15.0
87021	87244	15.0
99176	99052	5.0
82974	83017	15.0
83053	83061	5.0
83081	83061	5.0
79380	79341	15.0
82957	82974	25.0
73866	73985	15.0
95946	95672	25.0
91299	91457	15.0
105651	105575	5.0
91491	91299	5.0
74132	74339	5.0
73990	74051	5.0
73838	73951	15.0
105021	105089	15.0
71801	71957	15.0
75984	76963	15.0
64479	64698	5.0
76761	76852	5.0
79907	79962	25.0
86301	86334	25.0
90020	90013	5.0
81429	81565	25.0
81565	81429	25.0
78030	78086	5.0
78879	78966	5.0
103387	103255	45.0
90648	113073	15.0
113073	90774	15.0
90774	113074	15.0
113074	90648	25.0
90648	113075	25.0
113075	90774	15.0
90774	113076	15.0
113076	90648	25.0
99960	99798	5.0
80930	80977	15.0
99825	99946	5.0
106540	106445	45.0
106445	106540	35.0
74134	74210	25.0
53418	53576	15.0
102812	102930	155.0
102930	102812	165.0
102861	102879	25.0
101949	101758	15.0
66549	67124	75.0
67124	66549	55.0
68749	68418	45.0
99848	99875	5.0
100021	100216	35.0
99875	99829	5.0
87979	88067	15.0
87879	87724	25.0
56490	56509	5.0
67116	66811	15.0
66227	66266	5.0
106040	106045	5.0
106056	106049	5.0
83861	83890	15.0
69273	69317	25.0
85220	85134	5.0
72251	72342	5.0
72251	72133	5.0
100583	100378	15.0
100378	100583	15.0
97864	97898	15.0
92762	92704	5.0
92704	92762	5.0
100483	100557	25.0
100557	100483	25.0
103630	103625	5.0
45600	45692	5.0
71781	71353	25.0
48474	48522	5.0
98872	98918	15.0
111428	111416	95.0
111416	111428	165.0
107429	107439	5.0
111521	111536	5.0
67015	66944	5.0
69545	69464	5.0
90859	91215	15.0
66750	66635	5.0
102623	102497	15.0
102385	102623	25.0
102623	102385	25.0
63328	62969	25.0
75326	75357	25.0
64600	64593	5.0
59349	59365	5.0
83941	83839	5.0
59672	59635	25.0
59654	59651	5.0
99382	99604	135.0
99604	99382	115.0
100227	100084	15.0
99578	99654	25.0
99654	99578	75.0
99578	99849	55.0
99849	99578	45.0
99327	99382	5.0
99382	99327	25.0
100557	100860	55.0
100860	100557	55.0
100267	100288	5.0
100288	100267	5.0
100269	100253	5.0
100253	100269	5.0
95551	95514	15.0
93272	93306	5.0
99740	99714	5.0
99709	99720	5.0
59312	59349	5.0
63895	64084	35.0
63890	63505	75.0
63505	63890	85.0
61685	113127	15.0
58659	58735	15.0
99106	99187	45.0
99187	99106	95.0
95602	95601	5.0
94042	94148	35.0
94148	94042	25.0
102839	102742	15.0
102170	102084	15.0
102084	102170	15.0
102451	102008	25.0
102008	102451	65.0
69176	69163	5.0
69198	69176	15.0
54916	54930	5.0
58907	58631	75.0
79787	79729	5.0
79754	79868	5.0
67575	67569	5.0
76724	76730	5.0
71982	71923	5.0
68172	67870	75.0
67656	68223	5.0
74318	74349	5.0
71801	71679	175.0
78407	78390	45.0
79801	79881	5.0
91031	90945	15.0
91546	91731	5.0
91731	91546	35.0
113152	85593	5.0
83478	83520	5.0
90882	90902	15.0
84735	84836	15.0
84735	84622	5.0
88581	88668	5.0
84603	85037	75.0
82970	83093	5.0
80556	80697	15.0
84867	84694	15.0
94099	94089	5.0
94122	94099	5.0
86626	86221	25.0
86221	86626	65.0
86630	86626	5.0
78728	78862	55.0
59327	59381	15.0
98979	99232	15.0
96438	96397	5.0
86980	86981	5.0
34098	34084	5.0
75367	75411	5.0
68809	69220	25.0
108632	108612	5.0
65899	65734	25.0
64635	64739	15.0
64739	64635	15.0
102110	102185	15.0
102185	102110	5.0
95338	95213	15.0
95213	95338	45.0
71058	71143	25.0
71143	71058	35.0
71058	70991	5.0
88711	88730	5.0
63054	63146	5.0
62934	63054	15.0
62922	63236	65.0
63236	62922	105.0
62850	62922	5.0
63133	63103	15.0
93253	93018	15.0
94053	94048	5.0
91762	91655	25.0
70591	70755	35.0
70571	70451	25.0
70677	70755	5.0
65700	65546	15.0
65546	65413	5.0
59399	59381	5.0
59716	59763	5.0
111397	111406	35.0
111279	111252	85.0
94954	95196	15.0
95196	94954	75.0
97863	97892	15.0
88591	88566	5.0
71455	71555	35.0
85559	86297	15.0
37872	37829	85.0
57761	57750	5.0
68536	68202	45.0
68202	68536	55.0
53580	53623	35.0
72714	72841	15.0
99203	99454	25.0
99454	99203	95.0
99500	99454	5.0
78740	78971	75.0
78971	78740	15.0
78740	77901	25.0
77901	78740	45.0
82949	83120	15.0
97680	97642	5.0
98918	98898	25.0
97428	97377	5.0
97780	97167	75.0
97367	97284	25.0
97241	97218	25.0
97235	97242	5.0
83953	83947	5.0
83981	83953	5.0
83120	83255	15.0
99454	99500	5.0
99500	100122	55.0
85948	85498	5.0
90341	90493	25.0
98924	98494	85.0
98494	98924	35.0
87479	88366	15.0
88366	89467	25.0
89803	90098	15.0
68888	69018	5.0
68640	68269	5.0
68577	68806	45.0
66756	66800	5.0
68267	68266	15.0
67380	67412	5.0
67360	67380	15.0
67806	67610	15.0
68025	67910	5.0
69233	68640	15.0
67360	67412	5.0
66941	67126	5.0
67126	67360	15.0
66707	66611	35.0
65819	65498	25.0
66336	66260	5.0
61103	60831	35.0
50931	50448	35.0
59669	59496	5.0
66550	66303	5.0
54442	54397	5.0
68458	68695	45.0
63929	63941	15.0
66349	66462	5.0
66462	66535	5.0
66875	66865	35.0
63859	63885	5.0
60610	60773	15.0
62016	62032	5.0
61013	61108	5.0
46021	46729	15.0
61915	60910	35.0
60910	61915	35.0
59762	59669	5.0
65552	65876	5.0
65135	65442	5.0
65002	65011	15.0
65011	65002	15.0
41862	42000	15.0
57643	57662	35.0
63941	63966	15.0
63941	63933	5.0
63885	63933	5.0
63675	63661	5.0
69018	69072	5.0
59824	59799	5.0
66462	66928	55.0
66096	65988	5.0
66660	66550	5.0
66770	66660	5.0
66407	66779	15.0
65828	66197	15.0
66341	66605	5.0
66661	66772	5.0
65876	65906	5.0
65926	66096	25.0
66096	65926	25.0
66046	65926	15.0
66303	66096	15.0
65864	65584	5.0
66096	66302	15.0
65988	65896	5.0
67706	67942	15.0
66793	66806	15.0
64410	64414	5.0
64414	64410	5.0
64893	65169	15.0
65339	65015	45.0
67988	68013	5.0
68268	68267	5.0
68013	68052	5.0
64916	64562	135.0
64398	64426	5.0
64348	64426	5.0
61342	61210	135.0
67412	67428	5.0
66817	67649	35.0
67649	66817	25.0
68044	68025	5.0
68053	67989	5.0
64684	65475	25.0
65475	64684	25.0
113308	65828	5.0
65475	65628	5.0
59871	59824	5.0
59779	59942	5.0
60836	60185	115.0
66035	66341	5.0
65628	65707	5.0
65896	65708	15.0
65586	65596	5.0
61129	61281	15.0
61121	61103	5.0
65037	65103	15.0
65011	65016	15.0
65016	65011	15.0
64308	65135	55.0
65135	64308	45.0
62654	63017	15.0
63966	64042	5.0
60334	60610	15.0
75178	75173	15.0
76160	76502	35.0
76974	77007	5.0
76606	76524	5.0
90122	90196	15.0
96375	96411	5.0
93153	92940	115.0
92940	93153	25.0
84968	85072	25.0
85072	84968	45.0
85749	85650	5.0
85845	85825	5.0
85111	85160	5.0
94357	94328	5.0
94263	94262	25.0
94262	94263	25.0
98541	98579	45.0
98579	98541	125.0
98685	98712	115.0
113340	99168	5.0
99168	113341	5.0
91941	91935	5.0
87243	87336	5.0
87622	87079	35.0
78407	78371	5.0
78407	78427	5.0
78064	78313	15.0
77480	77286	25.0
93286	93352	5.0
93196	93215	5.0
78889	79571	45.0
79440	79380	5.0
79421	79470	15.0
79099	79317	15.0
83893	83936	5.0
84053	84024	5.0
84879	84978	45.0
84978	84879	75.0
85368	85099	35.0
89485	89561	25.0
113342	89748	5.0
89748	113343	5.0
113343	89779	5.0
89690	89678	35.0
88285	88098	5.0
96960	96918	5.0
92688	92759	15.0
[truncated: 29,191 more rows]
