# Supplementary material for: Graph-based ahead monitoring of vulnerabilities in large dynamic transportation networks
Source: PLoS One. 2021 Mar 24;16(3):e0248764. doi: 10.1371/journal.pone.0248764 (PMC7990197; doi:10.1371/journal.pone.0248764)
Supplement: S3 Data — (ZIP) [file pone.0248764.s004.zip › rhone_obs_10_wc.csv]

87297	87253	5.0
70661	70496	5.0
69087	69040	5.0
69096	69171	5.0
68519	66864	25.0
63991	63598	5.0
94007	93988	5.0
64585	63991	5.0
94005	94024	5.0
69612	69525	25.0
66872	68526	15.0
80211	79975	5.0
80006	80228	5.0
78212	78258	5.0
78217	78175	5.0
104537	104518	5.0
104572	104569	5.0
83221	83406	5.0
83394	83203	5.0
92962	92989	5.0
104540	104558	5.0
70680	70493	5.0
85691	85661	5.0
82140	81969	15.0
73302	73331	5.0
81969	81834	5.0
104046	104123	5.0
104123	104046	5.0
69754	69998	5.0
67749	67734	5.0
69420	69632	5.0
73267	73302	5.0
97451	97446	5.0
97434	97440	5.0
90854	90752	5.0
96382	96333	15.0
65180	65242	5.0
71719	71797	15.0
71789	71733	5.0
91416	91364	5.0
111695	111726	5.0
93302	93605	15.0
96548	96464	15.0
76521	76505	5.0
86053	86127	5.0
79755	79874	5.0
84361	84678	15.0
78192	78165	5.0
79755	79875	5.0
102201	102177	5.0
79701	79718	45.0
79741	79734	5.0
79986	79655	15.0
79655	79986	5.0
97380	97437	15.0
94240	94351	5.0
86021	86001	5.0
86027	85845	15.0
86001	85838	5.0
85263	85091	5.0
102188	102212	5.0
79876	79775	5.0
76234	76391	15.0
76828	76995	5.0
80784	80960	5.0
81698	81890	5.0
85326	85263	5.0
76986	77170	25.0
80048	79960	5.0
79655	79980	15.0
79980	80368	15.0
79986	80374	15.0
80374	79986	15.0
71189	70975	5.0
79655	79611	5.0
85719	85691	5.0
77194	77448	15.0
78109	78529	25.0
78529	78109	35.0
80007	79655	5.0
80380	80007	15.0
69510	69002	15.0
69032	69537	45.0
71966	71791	15.0
84019	84039	5.0
71656	71728	15.0
79526	79568	15.0
79496	79526	5.0
79527	79497	5.0
79497	79464	5.0
85718	85769	15.0
85581	85636	5.0
93159	91717	25.0
69878	69623	5.0
95097	96013	45.0
87032	87978	5.0
69441	69622	5.0
69781	69884	5.0
80260	79735	15.0
69941	69676	5.0
80487	80260	5.0
111189	111175	5.0
61645	62406	35.0
59167	54053	75.0
63598	63354	5.0
69358	68670	225.0
64572	65047	5.0
61370	61645	5.0
111175	110982	15.0
61596	59167	35.0
109319	106263	85.0
62759	61596	15.0
69525	69358	45.0
69812	69612	85.0
68670	68519	5.0
66864	66724	5.0
79085	78217	15.0
79975	79159	15.0
79141	80006	15.0
78175	74736	45.0
69055	75984	95.0
75984	78212	25.0
80260	80364	25.0
78258	78565	5.0
74736	69261	75.0
104518	104376	25.0
104558	104586	5.0
104569	104537	5.0
94877	93999	15.0
96023	95946	5.0
83727	83394	5.0
95914	96015	5.0
96843	96182	15.0
94684	95654	15.0
92582	92333	5.0
83406	83797	5.0
95115	95477	15.0
96182	94877	25.0
95946	95470	25.0
93655	94684	15.0
95534	95914	15.0
96015	96179	15.0
93384	93655	5.0
95654	96822	25.0
51157	51236	5.0
40217	42573	55.0
51236	51300	5.0
81708	81822	15.0
81886	81770	15.0
91790	91491	5.0
92333	91790	15.0
91491	91210	5.0
92167	92962	25.0
94384	94321	5.0
94982	94409	15.0
104435	104540	15.0
73124	73152	5.0
99938	99943	5.0
73234	73177	5.0
73467	73234	15.0
73152	73453	15.0
105607	105668	15.0
47488	47441	5.0
82072	81832	5.0
61138	61369	15.0
92667	92666	15.0
60567	60581	5.0
79255	79165	15.0
76690	76933	5.0
76899	76924	5.0
95557	95499	5.0
95627	95589	5.0
83063	83073	5.0
86437	86514	5.0
89607	89759	15.0
79273	79312	25.0
87969	88149	5.0
108076	108199	5.0
74780	74797	25.0
67812	67866	15.0
67866	67812	15.0
65682	65362	15.0
62068	61577	45.0
89805	89497	15.0
82056	82140	5.0
90408	90423	5.0
61881	61752	5.0
61633	61385	5.0
83025	83037	5.0
82404	82459	5.0
95972	96053	5.0
88347	88411	5.0
60349	60205	25.0
92785	92783	5.0
112568	74834	5.0
74827	74928	45.0
99573	99667	15.0
60723	60727	5.0
73161	73156	5.0
53231	53254	5.0
45542	45529	15.0
107970	107900	5.0
85215	85258	15.0
110536	110252	25.0
110252	110536	25.0
82778	82581	15.0
59775	59597	5.0
76197	75978	5.0
80018	79546	15.0
89131	88938	15.0
88246	88149	5.0
63443	63770	5.0
100014	100061	5.0
107830	107898	5.0
79712	79883	15.0
75092	75055	5.0
68844	68903	5.0
81236	81828	35.0
90658	90626	5.0
60722	60665	15.0
60491	61246	25.0
61246	60491	25.0
83022	83002	5.0
87726	87078	15.0
92356	92465	5.0
91314	91419	5.0
91419	91791	15.0
94926	94279	25.0
84057	83271	15.0
74979	75360	25.0
60219	60220	5.0
100826	100762	5.0
99530	99506	5.0
69952	69954	5.0
110252	110208	5.0
60870	60733	15.0
60733	60870	15.0
51103	51143	5.0
73204	73239	5.0
77190	77036	5.0
77036	77190	5.0
67902	68035	5.0
96309	96355	15.0
45529	45582	5.0
45474	45531	5.0
59763	59998	25.0
61254	61129	5.0
61428	61371	5.0
59933	59883	5.0
59597	59787	15.0
92783	112569	15.0
112569	92768	5.0
77199	77234	5.0
75407	75092	35.0
109126	109142	5.0
88411	88523	5.0
94807	94778	5.0
85464	85522	5.0
97394	97105	25.0
75055	74907	15.0
74877	74780	25.0
90440	90469	5.0
90469	90449	5.0
90687	90778	5.0
90687	90658	5.0
89903	89915	5.0
82663	82633	5.0
96701	95627	55.0
61371	61254	5.0
99566	99530	5.0
74834	74827	15.0
75784	75745	5.0
92534	93384	25.0
60667	60219	45.0
73139	73162	5.0
94433	94661	5.0
110945	110949	35.0
85373	85272	35.0
90677	90282	15.0
96890	96418	25.0
45529	45485	5.0
66809	67050	15.0
67050	66809	15.0
82308	82140	25.0
61514	61428	5.0
61108	61138	15.0
90997	90896	25.0
62127	62670	15.0
95002	95520	25.0
96293	96914	35.0
90183	90292	25.0
83158	83139	5.0
105361	105289	5.0
105594	105662	5.0
107970	108076	5.0
108076	107970	5.0
59803	59567	25.0
74910	75035	15.0
34829	34911	5.0
90469	90591	5.0
90449	90411	5.0
61752	61630	25.0
83025	83022	5.0
61952	61791	5.0
69998	69404	35.0
90831	90968	25.0
94898	95002	15.0
96053	96393	25.0
74659	74868	5.0
92655	92667	5.0
61514	61548	5.0
77253	77295	5.0
99513	99538	5.0
110167	110160	5.0
60727	60722	5.0
37558	38059	15.0
60562	60568	5.0
82308	82246	5.0
61546	61489	5.0
61091	61103	5.0
60522	60561	5.0
95646	95754	5.0
86145	86305	5.0
88485	88631	5.0
109121	109126	5.0
60410	60528	15.0
99946	99969	5.0
100061	100006	5.0
59890	59803	5.0
109267	109268	5.0
97105	97400	15.0
97400	97105	15.0
52929	52894	5.0
85953	85848	5.0
88485	87726	95.0
89423	89177	15.0
78775	78770	5.0
90411	90408	5.0
90714	90687	5.0
82444	82407	5.0
91702	91454	15.0
92537	92590	5.0
85738	85723	25.0
99506	99513	5.0
110208	110167	5.0
73161	73249	15.0
97431	97369	25.0
90323	90586	15.0
96355	96433	15.0
103342	103355	5.0
67848	67889	5.0
95499	94936	25.0
77304	77190	5.0
94807	94896	15.0
59925	59933	5.0
77700	77603	85.0
60582	60577	5.0
108219	108199	5.0
79232	79273	5.0
89177	89131	5.0
36976	37306	5.0
97427	98334	35.0
98334	97427	45.0
82560	82815	5.0
109142	109141	5.0
63942	63857	5.0
94778	94777	5.0
60665	60633	5.0
100014	100006	5.0
78687	78768	5.0
60583	60662	5.0
90591	90681	5.0
61134	61288	5.0
82404	82323	5.0
60581	60590	15.0
92465	92537	5.0
75057	75295	5.0
92768	92762	15.0
60075	59956	5.0
99506	99316	15.0
74955	74972	5.0
60205	60593	25.0
63141	63052	5.0
73083	73139	5.0
103330	103342	5.0
45474	45306	5.0
67889	67866	5.0
95754	96293	25.0
83580	83367	15.0
82422	82308	15.0
90423	90238	15.0
90238	90423	15.0
91142	90997	15.0
92692	92693	5.0
77621	77776	5.0
75500	75547	5.0
76942	76690	15.0
85847	85917	5.0
87574	87804	5.0
109141	109124	5.0
88341	88347	5.0
105092	105174	5.0
99939	99928	5.0
109303	109282	5.0
97446	97456	15.0
74878	74877	5.0
75377	75832	25.0
60745	60752	5.0
85942	86145	5.0
90238	89925	15.0
89925	90238	15.0
60752	60733	5.0
60491	59958	15.0
82459	82444	5.0
69197	69420	5.0
91454	91142	25.0
92112	91702	15.0
99667	99566	5.0
51249	51103	15.0
73467	73392	5.0
97301	97344	5.0
103355	103343	5.0
45609	45474	5.0
77554	77553	5.0
36817	36799	5.0
77190	77239	5.0
94279	94031	15.0
79165	78933	35.0
79326	79336	25.0
76992	76965	5.0
75547	75978	15.0
95627	95646	5.0
89433	89607	15.0
66195	66290	15.0
82845	83377	15.0
77603	77554	15.0
89915	89772	55.0
105183	105092	25.0
87213	87314	5.0
79849	79883	15.0
109275	109267	5.0
97440	97431	5.0
60680	60745	15.0
34936	35070	15.0
90681	90711	5.0
59958	59447	15.0
63354	63034	15.0
66460	66319	15.0
90968	91156	15.0
91791	92356	25.0
94765	94898	15.0
75360	74904	15.0
108107	108563	35.0
76690	76379	5.0
59893	59925	5.0
61399	61463	5.0
92714	92725	15.0
92693	92694	5.0
61369	61399	5.0
99254	99316	5.0
110181	110208	5.0
73331	73344	5.0
73156	73204	15.0
97405	97451	45.0
90586	90831	15.0
53216	53231	5.0
64973	65184	5.0
45531	45589	5.0
90236	90323	5.0
59956	59890	5.0
107900	107830	5.0
88768	88707	25.0
62342	62355	5.0
81832	81236	15.0
76951	76924	5.0
75832	76060	15.0
75859	75407	25.0
91934	92297	5.0
109124	109121	5.0
105281	105361	15.0
41862	41825	5.0
100006	99964	5.0
105662	105651	25.0
107898	107970	5.0
59535	59665	15.0
107770	107556	15.0
107556	107770	15.0
68903	68996	5.0
60633	60546	5.0
34925	34851	5.0
90626	90449	15.0
60733	60723	5.0
60890	61134	5.0
61899	61881	5.0
82407	82404	5.0
66032	66104	25.0
60568	60577	25.0
60577	60568	35.0
66429	66482	25.0
92550	92112	15.0
92590	92655	15.0
59104	59144	5.0
60220	60413	15.0
75978	75500	15.0
59998	60075	5.0
99316	99513	15.0
79691	79353	15.0
99876	99667	5.0
99667	99876	5.0
75708	75516	5.0
73344	73215	15.0
73396	73239	35.0
73239	73396	15.0
103296	103330	5.0
67819	67848	5.0
59665	59763	15.0
110150	110178	5.0
79266	79304	5.0
61463	61514	5.0
54561	54596	5.0
77621	77807	35.0
77148	77199	5.0
76924	77039	5.0
95588	95972	25.0
85924	86094	5.0
103845	104566	45.0
104566	103845	45.0
39753	40240	15.0
82813	82560	5.0
79311	79266	5.0
60504	60372	15.0
107770	107830	5.0
85556	85489	5.0
109284	109303	5.0
97807	97485	15.0
97435	97434	5.0
97514	97807	25.0
76093	75859	15.0
92297	91913	5.0
88707	88652	15.0
81828	82056	5.0
60546	60504	5.0
61246	61364	5.0
82444	82577	15.0
82577	82444	15.0
105668	105594	5.0
90896	90677	25.0
91156	91314	15.0
44245	43660	25.0
92704	92714	15.0
53254	53216	5.0
74797	74883	15.0
77021	77205	15.0
61364	61546	15.0
94734	94959	15.0
103301	103289	5.0
45600	45609	5.0
85412	87081	25.0
87045	85458	35.0
93648	95369	65.0
95369	93648	45.0
95531	95369	5.0
72116	72297	5.0
90963	90854	5.0
51348	51340	5.0
78108	78317	25.0
81022	81005	5.0
104178	104170	5.0
79968	79867	5.0
69640	69593	5.0
67169	67153	5.0
109563	109579	5.0
62970	62894	5.0
75267	75155	15.0
70633	70285	15.0
78086	78176	5.0
64250	64267	5.0
71135	112582	5.0
112582	71079	15.0
88999	88994	5.0
83542	83590	5.0
85535	85479	5.0
85735	85749	5.0
87103	112586	5.0
94370	94357	5.0
93669	93691	5.0
93726	93739	35.0
93739	93726	25.0
78319	78718	25.0
112589	66235	5.0
72283	72352	5.0
74150	74411	25.0
70881	70858	15.0
64443	64305	35.0
64305	64443	125.0
64273	64250	5.0
75644	75443	15.0
75443	75644	5.0
75644	75813	5.0
77742	78108	15.0
80804	80820	5.0
77559	77742	15.0
77733	77674	5.0
76532	76529	15.0
77158	77206	5.0
78157	78783	45.0
78783	78157	65.0
78157	77877	65.0
77877	78157	15.0
77760	77676	25.0
77800	78157	35.0
78157	77800	35.0
77544	76823	15.0
82742	82908	5.0
82908	82742	5.0
80560	80915	55.0
80915	80560	35.0
83051	83043	5.0
83043	83051	5.0
86690	86876	15.0
86352	86388	35.0
86232	86272	15.0
89503	89614	65.0
93328	93626	55.0
91780	91648	25.0
91584	91648	15.0
92743	92447	15.0
53462	53431	5.0
70855	70749	15.0
70720	70636	5.0
70713	70605	5.0
66651	66750	5.0
69072	69120	5.0
66893	66750	5.0
66750	66893	5.0
67251	67549	5.0
71080	71110	5.0
68684	68538	25.0
68538	68684	25.0
69875	69490	5.0
67153	67141	15.0
75243	75326	5.0
76719	76569	25.0
73968	73874	5.0
106817	106749	5.0
99726	99739	25.0
63549	63783	85.0
90047	90265	25.0
71083	71064	5.0
68524	68749	5.0
71176	71064	15.0
74911	74818	5.0
71064	70991	5.0
70991	70889	5.0
68749	68819	5.0
81633	81561	5.0
82432	82206	5.0
96367	96345	5.0
65033	65000	15.0
65000	65033	15.0
73169	73131	5.0
69118	69198	5.0
61304	61286	5.0
96397	96314	5.0
67766	112613	25.0
112613	68138	45.0
73339	73318	5.0
72695	72717	5.0
72717	72685	5.0
78607	79101	15.0
82981	83021	5.0
77657	77727	15.0
60113	60334	5.0
107687	107753	15.0
83768	83566	5.0
98721	99052	15.0
87702	87594	45.0
60229	60153	5.0
112628	60002	5.0
112629	60153	5.0
90193	90482	45.0
111712	111770	15.0
111691	111712	5.0
80599	80735	15.0
111655	111695	5.0
75867	75916	25.0
82838	83020	15.0
105579	105575	5.0
97705	97869	15.0
75811	75982	5.0
94472	94533	5.0
66751	66675	5.0
92200	92182	5.0
86252	86279	5.0
95119	95077	5.0
62987	63019	5.0
67842	68077	15.0
63328	63340	15.0
72122	72250	15.0
72250	72122	15.0
90656	90696	5.0
46700	46913	15.0
73539	73490	5.0
74377	74361	5.0
75006	75100	5.0
75648	75916	35.0
77630	77599	5.0
78317	78286	5.0
78720	78753	5.0
79396	79123	35.0
78823	79042	15.0
84200	83975	15.0
83975	84200	25.0
85193	85225	5.0
89233	89066	5.0
89289	89316	5.0
89316	89355	5.0
90430	90398	5.0
90398	90430	5.0
90913	90908	5.0
90575	90590	5.0
92326	92242	5.0
91412	91407	5.0
91594	91549	5.0
91544	91954	15.0
91954	91544	25.0
92184	92027	5.0
93085	93333	15.0
93333	93085	35.0
96747	96605	5.0
83973	83913	15.0
66260	66331	5.0
89739	89748	5.0
104198	104106	25.0
103966	104198	85.0
105518	105512	5.0
105513	105518	5.0
109442	109251	15.0
103844	104000	75.0
105590	105625	5.0
103217	103082	25.0
107100	106972	25.0
105625	105653	5.0
105781	105804	5.0
105499	105483	5.0
104876	104884	15.0
62398	62544	15.0
95125	95654	15.0
92772	92813	5.0
91970	92520	35.0
92790	92775	5.0
92775	92790	5.0
96730	96555	25.0
96555	96730	15.0
96345	96066	25.0
96066	96345	55.0
90557	90588	5.0
90884	90725	15.0
90725	90884	25.0
90718	90740	5.0
94857	94883	15.0
96183	96603	75.0
95151	95186	5.0
101933	101818	5.0
90583	90613	5.0
100044	100054	5.0
95941	96017	5.0
95898	95941	5.0
95989	95896	5.0
95920	95989	15.0
100478	100452	15.0
100307	100431	5.0
100431	100307	15.0
98739	98726	5.0
67177	67039	25.0
65346	65433	5.0
65708	65628	5.0
68819	68531	15.0
111198	111279	15.0
111542	111548	5.0
111589	111604	5.0
96073	96023	5.0
98178	98122	25.0
98122	98178	15.0
98721	98643	5.0
71083	71199	5.0
71144	71415	25.0
71415	71144	25.0
71495	71758	125.0
89647	89736	5.0
89736	89647	5.0
71144	71083	15.0
71083	71144	15.0
69251	69106	45.0
77634	78044	25.0
111365	111377	5.0
111781	111770	5.0
111979	111828	35.0
111999	111992	15.0
112026	112013	5.0
112026	112067	25.0
110053	110057	5.0
95624	95396	15.0
95182	95382	15.0
76249	76150	5.0
60988	60948	5.0
95275	95243	5.0
100706	100753	5.0
100455	100526	25.0
104173	103509	95.0
103509	104173	55.0
99321	99338	5.0
60215	59986	25.0
59986	112704	35.0
112704	60215	85.0
60644	60104	45.0
60104	60644	55.0
91479	91546	5.0
109744	112710	45.0
112710	109748	35.0
107439	107486	5.0
60964	60774	15.0
62970	63068	5.0
65185	65180	5.0
62857	62970	5.0
62970	62857	15.0
59769	59702	5.0
59296	59312	5.0
65296	65298	25.0
100566	100592	5.0
59971	60522	25.0
60522	59971	35.0
62922	63022	15.0
61498	61438	5.0
86204	86433	85.0
85542	85599	15.0
85599	85542	15.0
93140	92952	25.0
92952	93140	25.0
93365	112727	25.0
112727	93242	15.0
93431	93316	45.0
93316	93431	45.0
106672	106596	25.0
107017	107011	5.0
72127	72133	5.0
80231	79934	25.0
80316	80523	25.0
71965	71929	5.0
72903	112729	15.0
73229	112730	5.0
112730	72903	5.0
67510	67528	5.0
68320	68339	5.0
68040	68320	45.0
68320	68040	25.0
68084	68133	5.0
68117	68158	5.0
68158	68117	5.0
68027	68009	25.0
78874	78793	5.0
75395	75289	5.0
105483	105493	5.0
56596	56182	145.0
54772	112741	5.0
55084	55098	5.0
55053	55084	15.0
76077	75666	15.0
75666	76077	25.0
102413	112748	45.0
45411	45528	15.0
49208	49086	5.0
50900	50880	5.0
45416	45429	5.0
45429	45416	5.0
45432	45493	5.0
45415	45416	5.0
46600	46543	5.0
45432	45416	5.0
46897	47267	35.0
47267	46897	95.0
89985	89693	25.0
82171	82072	55.0
62885	62892	5.0
79212	79399	15.0
111545	111540	5.0
111550	111545	5.0
93563	93592	5.0
93592	93563	5.0
94249	94211	5.0
98591	98535	15.0
60285	60342	5.0
66859	66751	5.0
71270	71291	5.0
65238	65427	5.0
65812	65577	25.0
72040	72477	15.0
72477	72040	15.0
67684	67739	5.0
69464	69617	25.0
69617	69464	35.0
66811	66615	5.0
67141	67116	5.0
67116	67141	25.0
68235	68287	15.0
70895	70955	15.0
69948	70174	15.0
70198	70174	5.0
69757	69536	5.0
73874	73788	45.0
71795	71737	5.0
104852	104876	25.0
100792	100820	25.0
100820	100792	45.0
102191	102189	5.0
105581	105590	5.0
61931	112775	5.0
112776	61931	5.0
57571	57780	15.0
57780	57571	15.0
64056	64191	65.0
52717	52471	105.0
52471	52717	65.0
90837	90846	5.0
92929	92898	35.0
88391	88344	5.0
75750	75754	5.0
75034	74901	5.0
74900	74901	5.0
69972	69792	35.0
69792	69972	35.0
93727	93457	15.0
95240	95318	5.0
92975	93089	25.0
90573	90666	115.0
93413	93457	15.0
90238	90331	15.0
84943	84737	25.0
61281	61254	5.0
61254	61281	5.0
61013	61138	25.0
62360	62332	5.0
62906	62970	15.0
60953	60920	5.0
99928	99889	5.0
66517	66510	15.0
72325	72489	5.0
85302	85265	5.0
71628	71854	25.0
67728	67775	5.0
65637	65587	15.0
63856	63792	15.0
67380	67373	5.0
87500	87513	5.0
87724	87500	15.0
87715	87716	5.0
87513	87638	15.0
93256	93185	5.0
63054	63095	15.0
65174	64781	25.0
102756	102838	5.0
103256	103255	5.0
74290	74451	35.0
84428	84437	5.0
98100	98979	55.0
80592	80597	5.0
79788	79856	5.0
74063	74099	5.0
73824	73951	15.0
74065	73990	5.0
73951	73990	5.0
84658	84718	15.0
104422	104537	35.0
88570	87124	25.0
92027	91985	5.0
92021	91993	5.0
96326	96447	25.0
71915	71742	5.0
78213	78150	5.0
91457	91416	5.0
91592	91706	5.0
77513	78101	25.0
78294	78150	5.0
91706	91892	5.0
77644	78226	15.0
97435	96051	75.0
74099	74065	5.0
74065	74132	15.0
74051	74132	5.0
76439	76668	5.0
93045	92691	25.0
92691	93045	15.0
84081	84136	55.0
81890	82046	5.0
85134	84541	35.0
84541	85134	35.0
59459	59399	15.0
58804	58498	45.0
102330	102236	5.0
75041	74650	25.0
82211	82271	15.0
82271	82211	5.0
83454	83709	35.0
83413	83421	5.0
89061	88594	45.0
89355	89314	5.0
84899	84644	25.0
85825	85887	15.0
100529	100465	5.0
75266	75249	45.0
80999	80931	15.0
80931	80999	15.0
71895	72116	15.0
67064	67041	25.0
67041	67064	5.0
67041	66982	15.0
67611	67112	25.0
99768	99920	25.0
93321	93192	15.0
96204	96073	15.0
81494	81483	5.0
90196	90179	5.0
94025	93936	5.0
93593	93631	5.0
88252	88285	5.0
82974	83024	5.0
76198	76234	15.0
76505	76324	25.0
76391	76405	5.0
88743	88679	15.0
72056	72067	5.0
72062	72056	5.0
72128	72062	5.0
65392	65348	5.0
69108	69126	5.0
69126	69164	5.0
71040	70975	5.0
70975	71040	15.0
74621	74492	15.0
79896	79926	5.0
96784	96780	5.0
75567	75457	5.0
72133	72128	5.0
72067	72127	5.0
79960	79907	5.0
95578	95588	5.0
86394	86184	5.0
75860	76502	15.0
76760	76504	5.0
75422	75461	15.0
75574	75498	15.0
76502	77911	25.0
66330	65894	25.0
65894	66330	15.0
70831	70901	5.0
66555	66941	15.0
73318	73261	5.0
81299	81372	5.0
79907	79876	5.0
73985	74063	5.0
73951	73985	5.0
78688	78874	15.0
86203	86173	5.0
70451	70435	5.0
54363	54358	5.0
93435	93416	5.0
61006	60988	5.0
83429	83502	5.0
72016	72040	5.0
72040	72016	5.0
70685	70800	25.0
70800	70685	15.0
84446	84451	15.0
67767	67760	5.0
66320	66273	15.0
101164	101155	5.0
92249	92098	15.0
63963	63611	15.0
66567	66536	35.0
93963	93727	5.0
82924	82716	5.0
107753	107667	95.0
76459	76552	5.0
63748	63990	15.0
71758	72051	35.0
72051	71758	105.0
71967	71889	25.0
71889	71967	25.0
99045	99010	5.0
104677	104639	15.0
103915	104000	25.0
64751	64893	5.0
84958	84845	5.0
61539	61736	15.0
61219	61272	25.0
112890	61219	15.0
86934	86930	5.0
65758	65739	5.0
68792	68833	5.0
81078	81022	15.0
83197	83237	15.0
83237	83260	15.0
108735	108898	15.0
54884	54960	5.0
83145	83169	15.0
88488	88459	5.0
47074	47025	25.0
69545	69592	5.0
79126	79225	5.0
87252	87260	5.0
87260	87252	5.0
87260	87238	15.0
87238	87260	25.0
87949	87954	5.0
88007	88020	5.0
87954	88007	5.0
87985	87949	5.0
88020	87985	5.0
92355	92324	5.0
92332	92355	5.0
97874	97718	35.0
65812	65929	15.0
70868	70888	5.0
76902	77252	45.0
77252	76902	15.0
90403	90414	5.0
64632	64720	5.0
59428	59505	15.0
59505	59428	25.0
60795	60757	5.0
59505	59749	45.0
112898	56111	5.0
95551	95552	5.0
59803	59891	5.0
59408	59399	5.0
59381	59313	5.0
69264	69464	25.0
69464	69264	65.0
104170	104177	5.0
63361	63339	15.0
61754	62020	25.0
62020	61754	15.0
100531	100487	15.0
100549	100426	15.0
100531	100410	25.0
112913	100269	5.0
86605	86352	15.0
90707	90662	5.0
54511	54413	15.0
60378	60290	5.0
67292	67201	5.0
67201	67292	5.0
83255	83278	5.0
96967	96920	15.0
70002	70125	5.0
70119	70002	15.0
70429	70378	5.0
70812	70734	15.0
73490	73519	5.0
74463	74377	5.0
74377	74463	15.0
77500	77586	5.0
77664	77882	15.0
77916	77915	5.0
77852	78021	25.0
78420	78391	5.0
79041	79033	15.0
79473	79164	15.0
79185	79268	5.0
79449	79288	35.0
79437	79310	15.0
80126	80125	5.0
80745	80794	35.0
82022	81972	15.0
82264	82388	55.0
82651	82670	5.0
83395	83413	5.0
83483	83473	5.0
83640	83564	25.0
84084	84346	5.0
83926	84015	25.0
84015	83926	85.0
84404	84384	5.0
84272	84347	15.0
86022	86014	5.0
86031	86231	15.0
87424	87469	5.0
87469	87424	5.0
87842	88050	5.0
88444	88458	5.0
88491	88487	5.0
88469	88491	5.0
88487	88469	5.0
89089	89061	5.0
89314	89289	5.0
89731	89732	5.0
89823	89959	35.0
90767	90578	95.0
90578	90767	65.0
91381	90934	15.0
90934	91381	25.0
90945	91055	15.0
91318	91323	5.0
91503	91792	15.0
91792	91503	15.0
91993	91985	5.0
92268	92485	25.0
93044	92993	25.0
93442	93450	5.0
94339	94209	15.0
66331	66336	5.0
48582	48523	5.0
58694	58735	5.0
63825	63731	5.0
63896	63847	5.0
97096	97248	15.0
99499	99514	5.0
103055	103410	35.0
83981	83973	5.0
98975	98704	15.0
100452	100387	15.0
100387	100452	15.0
59428	59677	25.0
59754	59428	25.0
110892	110889	15.0
85535	85869	5.0
91153	91192	15.0
82626	82535	15.0
84040	84293	35.0
86126	86362	95.0
86362	86126	75.0
88417	88702	15.0
90787	90774	5.0
90648	90617	5.0
85735	85733	5.0
88276	88279	5.0
88303	88218	15.0
87065	86934	25.0
86934	87065	25.0
84961	84968	5.0
106931	106928	5.0
107104	107157	5.0
106928	106964	15.0
111297	111408	25.0
80601	80557	5.0
72127	72251	5.0
67510	67516	15.0
67516	67510	25.0
111531	111478	5.0
111531	111551	15.0
111551	111531	25.0
75137	75504	45.0
71226	71007	5.0
86461	86452	25.0
86184	86160	25.0
86160	86184	35.0
79495	79502	5.0
112941	54335	5.0
79012	78948	5.0
78861	78193	15.0
78102	78108	5.0
75408	75393	15.0
75549	75644	5.0
75581	75666	5.0
81352	81436	5.0
82617	82562	5.0
85376	85547	5.0
85547	85718	15.0
81284	81327	15.0
81352	81337	5.0
83989	84096	35.0
103704	103743	5.0
46776	47116	65.0
49261	49049	15.0
45138	45411	145.0
45411	45138	55.0
45503	45429	5.0
45429	45503	15.0
85503	85326	5.0
85283	85321	15.0
78263	78298	5.0
85151	85528	25.0
85528	85151	55.0
86849	86833	5.0
66188	66142	5.0
65235	65459	25.0
79594	80009	15.0
95682	95772	5.0
68431	68199	25.0
69536	69770	5.0
69789	70152	25.0
70845	70882	5.0
67471	67260	25.0
67260	67471	25.0
69274	69456	35.0
69456	69274	45.0
112973	74990	15.0
74596	74886	35.0
76947	76857	15.0
76857	76740	5.0
76831	76857	5.0
76740	76782	5.0
73126	73433	55.0
73433	73126	215.0
71973	71915	5.0
70901	70955	5.0
71096	70955	15.0
70955	71096	5.0
68493	68583	15.0
71865	71895	5.0
70911	71018	15.0
70159	70487	35.0
70970	70912	15.0
68223	68448	5.0
67677	67471	5.0
67471	67677	5.0
67185	67175	5.0
67185	67634	35.0
67634	67185	25.0
69456	69545	15.0
69545	69456	5.0
66859	67175	15.0
65879	65894	5.0
72016	71973	5.0
70901	70895	5.0
70174	69757	15.0
67739	67693	5.0
67838	67888	5.0
67693	67677	5.0
70063	70237	5.0
70447	70269	5.0
67169	67175	5.0
69789	69882	15.0
71453	71756	15.0
70237	70447	15.0
70198	70183	15.0
70183	70198	15.0
74721	74730	5.0
75056	75142	5.0
75420	75307	5.0
69770	69948	5.0
69072	69153	5.0
70831	70955	5.0
66416	66677	5.0
100551	100447	15.0
90343	90258	5.0
93822	93835	5.0
92780	92740	35.0
90846	90880	5.0
92759	92775	5.0
92661	92688	5.0
90902	90920	25.0
102929	102836	15.0
102910	102929	5.0
93146	93154	5.0
90890	90903	5.0
96562	96548	5.0
60831	61013	5.0
61300	61121	25.0
62217	62489	55.0
42023	42119	25.0
42119	42023	35.0
73090	73131	5.0
74376	74124	25.0
71058	71083	5.0
81633	81698	5.0
85347	85367	25.0
85367	85347	25.0
96564	96934	25.0
96934	96564	25.0
96564	96463	5.0
96374	96555	15.0
91658	91795	25.0
90594	90666	55.0
90666	90594	5.0
93006	93050	15.0
88616	88591	15.0
91938	91865	5.0
88580	88628	25.0
88910	89540	25.0
89540	88910	35.0
94824	94879	5.0
73358	73425	25.0
75672	75421	5.0
70424	70457	5.0
70677	70571	15.0
67171	67198	5.0
67628	67719	15.0
67719	67628	15.0
68618	68680	5.0
67180	66934	15.0
68622	68676	5.0
70611	70457	15.0
70457	70611	15.0
70348	70442	25.0
70442	70348	55.0
67708	67740	5.0
73458	73317	15.0
48726	47867	35.0
47867	48726	55.0
48523	48474	5.0
49421	49414	5.0
46815	46627	35.0
46627	46815	15.0
46627	46446	25.0
46446	46627	45.0
59349	59777	35.0
63098	63017	5.0
73131	73161	5.0
73249	73230	5.0
73139	73090	5.0
65006	64988	15.0
47074	47511	15.0
61390	61304	5.0
61108	61129	5.0
61281	61482	5.0
61482	61300	5.0
60920	60905	5.0
60905	60977	5.0
61805	61713	15.0
61873	61902	5.0
61713	61868	5.0
53410	53578	25.0
61159	61239	5.0
61269	61304	5.0
93110	93071	25.0
92172	92141	5.0
92141	92172	35.0
96297	96235	25.0
99889	99825	5.0
99232	98910	15.0
78898	79254	15.0
81758	81425	15.0
84072	84128	15.0
81550	81644	15.0
71854	71816	5.0
74193	74016	5.0
74016	74193	15.0
76764	76752	5.0
74040	74016	5.0
72464	72482	5.0
65587	65586	5.0
65504	65435	5.0
71147	71146	5.0
74641	74673	5.0
67380	67455	5.0
95459	95578	15.0
60002	59942	5.0
67819	67740	5.0
90876	90890	15.0
92930	92945	5.0
91415	91451	5.0
96419	96375	5.0
87980	87748	5.0
92179	92393	5.0
92393	92179	25.0
66278	65670	15.0
86873	87179	25.0
102438	102451	5.0
78740	78823	5.0
76465	76409	5.0
65165	65141	35.0
76081	76077	5.0
78880	79045	5.0
91265	91453	35.0
91453	91265	45.0
83408	83397	5.0
97897	97877	55.0
96211	96112	25.0
60844	60852	5.0
90497	90635	15.0
90689	90635	5.0
89718	89508	15.0
89768	90165	25.0
89851	90229	25.0
88795	88646	5.0
88646	88589	5.0
88141	88239	25.0
85381	85391	5.0
85453	85402	5.0
83982	84025	15.0
87862	88581	25.0
84813	85012	5.0
85037	85095	5.0
80407	80430	5.0
80430	80585	15.0
80332	80536	15.0
76405	76761	5.0
76761	76828	5.0
75866	75826	5.0
77915	77765	5.0
77765	77915	5.0
75595	75660	25.0
79259	79341	5.0
78142	78227	5.0
78227	78142	15.0
79772	79891	5.0
76907	77163	5.0
76389	76366	5.0
76907	76474	15.0
79897	79927	5.0
79850	79787	5.0
75599	75873	5.0
47405	47067	45.0
93874	93893	5.0
79620	79576	5.0
79576	79620	5.0
84437	84429	5.0
79039	79187	5.0
102907	102873	5.0
102864	102907	5.0
111569	113040	5.0
102742	102635	5.0
90589	90689	5.0
90635	90625	5.0
90727	90542	45.0
90476	90542	5.0
103620	103471	25.0
90831	90896	5.0
85110	85087	5.0
96345	96351	5.0
100268	100471	45.0
100232	100268	5.0
100020	100195	15.0
100270	100204	5.0
100189	100193	5.0
100378	100030	15.0
100030	100378	15.0
100294	100410	25.0
100410	100294	25.0
100549	100531	5.0
100410	100417	5.0
100487	113054	25.0
113055	100487	25.0
96017	95956	5.0
100471	100687	25.0
78223	78213	5.0
96333	96235	15.0
82926	82957	25.0
83031	83053	15.0
78283	78551	5.0
77418	77318	5.0
100658	100753	75.0
94684	95125	15.0
73392	73344	5.0
92083	92321	15.0
81569	81633	5.0
78275	78565	5.0
76668	76852	5.0
76668	77163	5.0
87021	87244	15.0
99176	99052	15.0
82974	83017	15.0
83053	83061	5.0
83081	83061	5.0
79380	79341	15.0
82957	82974	25.0
73866	73985	15.0
95946	95672	15.0
91299	91457	15.0
105651	105575	45.0
91491	91299	5.0
74132	74339	5.0
73990	74051	5.0
73838	73951	5.0
105021	105089	25.0
71801	71957	25.0
75984	76963	15.0
64479	64698	15.0
76761	76852	5.0
79907	79962	25.0
85733	85748	5.0
86301	86334	25.0
90020	90013	5.0
90013	90020	5.0
75554	75574	5.0
75190	75188	5.0
81429	81565	35.0
81565	81429	25.0
78030	78086	5.0
103387	103255	35.0
90648	113073	15.0
113073	90774	15.0
90774	113074	15.0
113074	90648	15.0
90648	113075	15.0
113075	90774	15.0
90774	113076	5.0
113076	90648	15.0
67092	67064	15.0
67064	67092	15.0
99960	99798	5.0
80977	80930	15.0
99825	99946	5.0
106445	106540	45.0
102812	102930	85.0
102930	102812	105.0
102839	102838	5.0
101949	101758	15.0
66549	67124	135.0
68749	68418	65.0
99914	100021	5.0
100021	99851	5.0
101667	101670	5.0
100021	100216	25.0
100216	100021	35.0
67116	66811	15.0
66227	66266	5.0
49091	49208	5.0
48503	48559	35.0
48559	48503	15.0
49414	48982	25.0
48982	49414	15.0
106056	106049	5.0
106049	106040	5.0
83890	83861	25.0
102766	102716	5.0
69273	69317	35.0
69317	69273	25.0
85220	85134	5.0
85134	85220	5.0
72251	72342	5.0
72251	72133	5.0
100583	100378	15.0
100378	100583	25.0
97864	97898	15.0
92762	92704	15.0
102633	102716	15.0
71781	71353	25.0
71353	71781	25.0
48474	48522	5.0
111521	111536	5.0
67015	66944	5.0
69545	69464	5.0
90859	91215	45.0
66750	66635	15.0
63328	62969	45.0
64600	64593	5.0
59349	59365	5.0
59672	59635	45.0
59645	59459	15.0
63600	63502	5.0
99604	99382	35.0
100227	100084	45.0
99578	99654	45.0
99654	99578	35.0
99327	99382	5.0
102586	102560	55.0
100557	100860	45.0
100860	100557	35.0
100267	100288	5.0
100269	100253	5.0
87872	88076	45.0
95551	95514	15.0
93272	93306	5.0
99740	99714	5.0
63895	64084	15.0
63890	63505	65.0
63505	63890	175.0
99106	99187	105.0
99187	99106	55.0
113129	104094	15.0
102839	102742	15.0
102170	102084	25.0
102084	102170	45.0
102451	102008	25.0
69176	69163	5.0
69198	69176	5.0
54916	54930	5.0
79787	79729	5.0
79754	79868	15.0
67575	67569	5.0
76724	76730	15.0
95207	95163	15.0
89503	89305	55.0
89305	89503	15.0
56876	57014	5.0
67870	68172	35.0
68172	67870	105.0
67656	68223	25.0
78407	78390	45.0
79801	79881	5.0
104545	104697	115.0
91031	90945	15.0
91546	91731	15.0
83478	83520	5.0
90882	90902	15.0
84735	84836	35.0
84603	85037	55.0
82970	83093	5.0
80556	80697	25.0
80697	80556	25.0
94099	94089	5.0
94122	94099	5.0
86626	86221	25.0
86221	86626	25.0
80157	80067	5.0
78862	78728	35.0
59327	59381	25.0
98979	99232	15.0
106305	106245	5.0
96438	96397	5.0
101596	101575	5.0
75367	75411	5.0
65899	65734	5.0
65289	65534	85.0
102649	102725	25.0
102110	102185	15.0
95338	95213	5.0
71058	71143	25.0
71143	71058	25.0
71058	70991	5.0
80041	79909	5.0
63054	63146	5.0
62934	63054	5.0
62922	63236	45.0
63236	62922	45.0
62850	62922	5.0
63133	63103	5.0
97296	113176	105.0
113176	97296	15.0
94053	94048	5.0
59381	59396	5.0
59715	59716	5.0
111397	111406	35.0
111406	111397	35.0
111252	111279	95.0
83983	84003	5.0
94954	95196	15.0
97863	97892	5.0
88591	88566	5.0
71455	71555	35.0
85403	85559	5.0
85559	86297	15.0
37966	38151	15.0
57677	57670	5.0
62972	63033	15.0
62114	62160	5.0
78740	78971	15.0
78740	77901	35.0
77901	78740	35.0
82949	83120	15.0
83120	82949	15.0
98918	98898	15.0
97780	97167	295.0
97167	97780	45.0
97355	97428	5.0
83981	83953	5.0
83120	83255	15.0
99500	100122	165.0
85498	85948	5.0
90493	90341	25.0
98924	98494	55.0
98494	98924	55.0
98452	98494	25.0
73328	73264	155.0
68888	69018	5.0
68640	68269	15.0
68577	68806	55.0
68806	68577	25.0
49881	50298	35.0
66756	66800	5.0
68267	68266	15.0
67380	67412	5.0
67360	67380	5.0
67806	67610	15.0
67610	67806	15.0
68025	67910	5.0
69233	68640	15.0
67360	67412	5.0
66941	67126	5.0
67126	67360	15.0
66707	66611	45.0
65819	65498	45.0
66336	66260	5.0
61103	60831	15.0
59669	59496	15.0
54442	54397	15.0
54412	54442	5.0
68140	68139	5.0
65844	65843	5.0
62064	62352	25.0
65207	65160	65.0
65160	65207	75.0
65486	65415	25.0
63929	63941	15.0
66587	66610	5.0
66535	66462	5.0
60610	60773	5.0
61013	61108	5.0
60910	61915	55.0
59762	59669	15.0
65552	65876	25.0
41862	42000	15.0
56337	56403	5.0
57643	57662	15.0
63941	63966	15.0
63941	63933	5.0
63885	63933	5.0
63675	63661	5.0
63702	63714	5.0
63714	63675	5.0
69018	69072	5.0
59824	59799	5.0
66462	66928	25.0
66096	65988	5.0
66660	66550	15.0
66407	66779	15.0
66605	66341	5.0
65926	66096	55.0
66303	66096	5.0
66817	66770	5.0
65864	65584	5.0
67706	67942	25.0
64410	64414	5.0
64414	64410	5.0
67988	68013	5.0
68013	68052	5.0
61342	61210	35.0
61210	61342	35.0
67412	67428	5.0
66817	67649	35.0
68044	68025	5.0
68053	67989	5.0
67989	68018	5.0
59871	59824	15.0
59779	59942	5.0
60836	60185	35.0
60185	60836	85.0
59669	59779	5.0
65966	66131	15.0
65924	65809	5.0
65586	65596	5.0
61129	61281	5.0
64308	65135	25.0
62654	63017	25.0
63966	64042	5.0
60334	60610	35.0
61518	61603	5.0
62490	61942	65.0
75178	75173	15.0
76160	76502	35.0
76504	76503	5.0
90122	90196	5.0
84968	85072	25.0
85072	84968	25.0
85749	85650	5.0
85845	85825	5.0
85111	85160	15.0
94357	94328	15.0
94263	94262	35.0
98634	98579	15.0
98541	98579	15.0
98685	98712	35.0
91941	91935	5.0
87155	87126	5.0
87622	87079	35.0
87650	87788	5.0
78407	78371	5.0
78407	78427	5.0
78064	78313	25.0
77480	77286	15.0
93286	93352	5.0
93196	93215	5.0
78889	79571	35.0
79440	79380	5.0
79421	79470	15.0
79099	79317	45.0
79317	79099	35.0
83893	83936	15.0
84053	84024	15.0
84879	84978	55.0
84978	84879	55.0
85368	85099	35.0
113342	89748	5.0
89748	113343	5.0
89445	89363	45.0
89690	89678	25.0
88285	88334	5.0
88285	88098	15.0
99445	99519	5.0
92688	92759	15.0
92719	92780	25.0
87427	87650	5.0
87996	87771	25.0
87771	87622	15.0
88279	88303	15.0
88218	88125	15.0
89095	89093	5.0
87577	88100	15.0
89508	89218	35.0
89218	88795	25.0
94354	94396	5.0
80741	80835	15.0
91630	91556	15.0
90577	90608	5.0
90196	90297	5.0
92216	92059	15.0
89935	90248	25.0
90248	89935	65.0
91792	92097	15.0
90384	90402	5.0
98161	97819	15.0
97819	98161	25.0
98737	99010	15.0
97819	97800	5.0
97800	97465	35.0
94908	94260	25.0
94260	94908	25.0
94908	95540	35.0
95540	94908	35.0
95540	95568	5.0
94260	93428	35.0
93428	94260	35.0
93428	93078	15.0
93078	93428	15.0
76504	75574	25.0
77759	76760	25.0
79176	79175	5.0
79577	79589	5.0
69636	69233	25.0
85118	85052	25.0
85052	85118	35.0
75410	75492	5.0
75492	75562	5.0
75539	75562	5.0
75605	75562	5.0
75410	75422	5.0
75411	75410	5.0
75457	75411	5.0
75666	75605	5.0
88098	87841	5.0
77108	76799	15.0
77823	77743	5.0
71366	71376	5.0
86200	86252	5.0
91953	91936	15.0
91936	91953	35.0
78889	79087	15.0
79233	78956	15.0
91923	91864	25.0
91864	91923	15.0
71604	71614	5.0
85114	85087	5.0
80222	80549	25.0
80549	80222	25.0
88450	88455	5.0
89059	89152	35.0
72604	72695	5.0
78874	78889	5.0
69515	69768	15.0
93088	93071	35.0
80094	80101	15.0
93555	93215	25.0
77376	77619	5.0
81327	81352	5.0
73039	73090	5.0
73090	73039	5.0
85187	85395	5.0
95324	95656	15.0
95656	95324	15.0
69503	69875	5.0
90935	90952	5.0
90940	90912	5.0
90952	90940	5.0
83610	83639	15.0
90066	90063	5.0
90114	90124	5.0
90063	90114	5.0
90124	90066	5.0
85025	84995	15.0
85052	85067	15.0
85067	85052	25.0
85212	85114	5.0
85114	85212	5.0
83789	83723	5.0
88134	88091	5.0
86277	86219	5.0
86106	86045	5.0
92435	92217	35.0
73266	73317	25.0
74691	74710	5.0
83989	84072	5.0
84092	84072	5.0
83754	83793	5.0
85547	85654	5.0
85653	85547	5.0
83915	83958	5.0
85585	85944	25.0
85486	85535	5.0
82534	82380	15.0
83233	83293	15.0
83360	83416	5.0
85286	85320	5.0
71212	71147	15.0
70416	70429	5.0
79087	79496	25.0
113354	87417	5.0
91437	91385	35.0
92015	91991	5.0
[truncated: 27,880 more rows]
