# Supplementary material for: Graph-based ahead monitoring of vulnerabilities in large dynamic transportation networks
Source: PLoS One. 2021 Mar 24;16(3):e0248764. doi: 10.1371/journal.pone.0248764 (PMC7990197; doi:10.1371/journal.pone.0248764)
Supplement: S3 Data — (ZIP) [file pone.0248764.s004.zip › rhone_obs_11_wc.csv]

69087	69040	5.0
69096	69171	5.0
68519	66864	35.0
63991	63598	5.0
94007	93988	5.0
64585	63991	5.0
94005	94024	5.0
64089	64572	5.0
66872	68526	25.0
80211	79975	5.0
80006	80228	5.0
78212	78258	5.0
78217	78175	5.0
104537	104518	5.0
83221	83406	5.0
83394	83203	5.0
92962	92989	5.0
104540	104558	5.0
85691	85661	5.0
73356	73302	5.0
82140	81969	15.0
81969	82140	45.0
73302	73331	5.0
81969	81834	15.0
63363	63443	5.0
104046	104123	15.0
69754	69998	5.0
67749	67734	5.0
67734	67749	5.0
69420	69632	5.0
67664	67690	5.0
78332	77909	15.0
73267	73302	5.0
97451	97446	5.0
73302	73250	5.0
97434	97440	5.0
90854	90752	5.0
96382	96333	25.0
65180	65242	5.0
71719	71797	5.0
91416	91364	5.0
111695	111726	5.0
93302	93605	15.0
93605	93302	15.0
96548	96464	5.0
76521	76505	5.0
86053	86127	5.0
79755	79874	5.0
84361	84678	5.0
95772	95802	5.0
64005	63990	5.0
78192	78165	5.0
79755	79875	5.0
102201	102177	5.0
79701	79718	5.0
79741	79734	5.0
79986	79655	15.0
79655	79986	5.0
86021	86001	5.0
86027	85845	15.0
86001	85838	15.0
85263	85091	5.0
102188	102212	5.0
79876	79775	5.0
76234	76391	15.0
76828	76995	5.0
80784	80960	5.0
80960	80784	15.0
81698	81890	5.0
85326	85263	5.0
76986	77170	35.0
80048	79960	5.0
79655	79980	15.0
79980	80368	15.0
79986	80374	15.0
80374	79986	15.0
71189	70975	5.0
79655	79611	5.0
85719	85691	5.0
77194	77448	15.0
78109	78529	15.0
78529	78109	25.0
80007	79655	5.0
80380	80007	15.0
69510	69002	15.0
71966	71791	15.0
84019	84039	15.0
71656	71728	15.0
79526	79568	5.0
79496	79526	5.0
79527	79497	5.0
79497	79464	5.0
85718	85769	15.0
85581	85636	5.0
93159	91717	15.0
88534	87975	5.0
95097	96013	45.0
69441	69622	5.0
69781	69884	5.0
80260	79735	15.0
69941	69676	5.0
80487	80260	5.0
111189	111175	5.0
61645	62406	15.0
59167	54053	85.0
69358	68670	125.0
64572	65047	5.0
61370	61645	5.0
111175	110982	15.0
61596	59167	35.0
109319	106263	85.0
62759	61596	15.0
68670	68519	5.0
66864	66724	5.0
79085	78217	15.0
79975	79159	15.0
79141	80006	15.0
78175	74736	45.0
69055	75984	95.0
75984	78212	25.0
80260	80364	25.0
78258	78565	5.0
74736	69261	75.0
104518	104376	25.0
104558	104586	5.0
104569	104537	5.0
94877	93999	15.0
96023	95946	5.0
83727	83394	5.0
95914	96015	5.0
96843	96182	15.0
94684	95654	15.0
92582	92333	5.0
83406	83797	5.0
95115	95477	15.0
96182	94877	25.0
95946	95470	25.0
93655	94684	15.0
95534	95914	15.0
92585	93384	15.0
96015	96179	15.0
93384	93655	5.0
95654	96822	15.0
51157	51236	5.0
40217	42573	35.0
51278	51191	5.0
81708	81822	15.0
81886	81770	15.0
91790	91491	5.0
92333	91790	15.0
91491	91210	5.0
92167	92962	25.0
94384	94321	5.0
104435	104540	15.0
73124	73152	5.0
99964	99938	5.0
99938	99943	5.0
73234	73177	5.0
99943	99939	5.0
73467	73234	15.0
73152	73453	15.0
105607	105668	5.0
82072	81832	15.0
61138	61369	15.0
92667	92666	5.0
76690	76933	5.0
76899	76924	5.0
29452	29321	5.0
83063	83073	5.0
86437	86514	15.0
90501	90783	5.0
87969	88149	5.0
87864	87969	5.0
108076	108199	5.0
74780	74797	25.0
67812	67866	25.0
89805	89497	5.0
82056	82140	5.0
61881	61752	5.0
83025	83037	5.0
83002	82978	5.0
82404	82459	5.0
63015	62998	5.0
95972	96053	5.0
96941	96990	5.0
88347	88411	5.0
60349	60205	35.0
92785	92783	15.0
74902	112568	15.0
112568	74834	5.0
74827	74928	35.0
99573	99667	5.0
75672	75708	5.0
60723	60727	5.0
67278	67205	15.0
53231	53254	5.0
45582	45589	5.0
45542	45529	5.0
107970	107900	5.0
85215	85258	15.0
85258	85215	15.0
110536	110252	25.0
82778	82581	5.0
59775	59597	5.0
76197	75978	5.0
80018	79546	15.0
89131	88938	5.0
66316	66029	15.0
90004	89377	15.0
63443	63770	5.0
100014	100061	5.0
107830	107898	5.0
109243	109259	5.0
75092	75055	5.0
68844	68903	5.0
88938	88827	5.0
81236	81828	15.0
60722	60665	15.0
60491	61246	25.0
61246	60491	25.0
83022	83002	5.0
87726	87078	25.0
87078	87726	15.0
92356	92465	15.0
91314	91419	5.0
91419	91791	15.0
94926	94279	75.0
84057	83271	15.0
64533	64554	5.0
62089	62109	5.0
74979	75360	25.0
60219	60220	5.0
100826	100762	5.0
99530	99506	5.0
69952	69954	5.0
99573	99566	5.0
60870	60733	15.0
73250	73230	5.0
73204	73239	5.0
90154	90501	25.0
77190	77036	5.0
67902	68035	5.0
96309	96355	5.0
68050	69289	25.0
45474	45531	5.0
59763	59998	15.0
85467	86186	15.0
86186	85467	15.0
82246	82159	5.0
61254	61129	15.0
61428	61371	5.0
60896	60401	15.0
59933	59883	5.0
59597	59787	15.0
92783	112569	15.0
112569	92768	5.0
77199	77234	5.0
75407	75092	25.0
86094	86437	15.0
88790	88945	5.0
50263	50166	5.0
109126	109142	5.0
88411	88523	5.0
94802	94824	5.0
85464	85522	5.0
97394	97105	15.0
75352	75377	5.0
75055	74907	15.0
74877	74780	25.0
89186	89497	15.0
90469	90449	5.0
90687	90778	5.0
90778	90687	25.0
90687	90658	5.0
82663	82633	5.0
69632	69754	5.0
96701	95627	45.0
62082	62089	5.0
62140	62197	5.0
61371	61254	5.0
74834	74827	25.0
75784	75745	5.0
99969	100014	5.0
92534	93384	25.0
60667	60219	35.0
40418	40290	5.0
73139	73162	5.0
94433	94661	5.0
110945	110949	25.0
85373	85272	25.0
90677	90282	15.0
96890	96418	25.0
45529	45485	5.0
67050	66809	15.0
82308	82140	5.0
65075	64649	15.0
41879	41892	5.0
90423	90440	5.0
61514	61428	5.0
61108	61138	5.0
90997	90896	15.0
62670	62127	35.0
95002	95520	25.0
96293	96914	35.0
90183	90292	25.0
90292	90183	35.0
83158	83139	5.0
86514	86590	5.0
105361	105289	5.0
94824	94807	5.0
105594	105662	5.0
107970	108076	5.0
108076	107970	5.0
59803	59567	15.0
74910	75035	45.0
61974	62068	15.0
34829	34911	15.0
85847	85842	5.0
88945	89186	15.0
90469	90591	5.0
90449	90411	5.0
61752	61630	15.0
83025	83022	5.0
69998	69404	35.0
90831	90968	15.0
94898	95002	25.0
96053	96393	15.0
62141	62082	15.0
74934	75057	5.0
61514	61548	5.0
99513	99538	5.0
74928	74955	5.0
60727	60722	5.0
63115	63144	5.0
45676	45743	5.0
60562	60568	5.0
82308	82246	5.0
61091	61103	5.0
95646	95754	5.0
47607	47440	5.0
86145	86305	5.0
88485	88631	5.0
109121	109126	5.0
94777	94802	5.0
60410	60528	15.0
100061	100006	5.0
59890	59803	5.0
109267	109268	5.0
97400	97105	25.0
60662	60680	5.0
85953	85848	5.0
88485	87726	25.0
87726	88485	55.0
89423	89177	15.0
82444	82407	5.0
71429	71359	5.0
91702	91454	15.0
92537	92590	5.0
77204	77198	5.0
99506	99513	5.0
110208	110167	5.0
90783	91259	15.0
97431	97369	15.0
72473	72452	5.0
90323	90586	15.0
96355	96433	15.0
103342	103355	5.0
59925	59933	5.0
77700	77603	35.0
77603	77700	35.0
108219	108199	5.0
108199	108219	5.0
88296	88308	5.0
89177	89131	5.0
98334	97427	35.0
109142	109141	5.0
63942	63857	5.0
94778	94777	5.0
65075	64721	5.0
78687	78768	5.0
90591	90681	5.0
90711	90714	5.0
82404	82323	5.0
60581	60590	5.0
60590	60581	15.0
92465	92537	15.0
75057	75295	15.0
92768	92762	15.0
60075	59956	5.0
99506	99316	15.0
74955	74972	5.0
60205	60593	25.0
63141	63052	5.0
73083	73139	5.0
46820	46797	5.0
94723	94661	5.0
45474	45306	5.0
67889	67866	5.0
95754	96293	25.0
83580	83367	25.0
82422	82308	5.0
90423	90238	15.0
61103	61108	5.0
91142	90997	15.0
92692	92693	5.0
50401	50288	5.0
87574	87804	5.0
88677	88790	5.0
109141	109124	5.0
105092	105174	5.0
109303	109282	5.0
97446	97456	15.0
74878	74877	5.0
75377	75832	25.0
74911	74885	15.0
60745	60752	5.0
91854	91444	15.0
85942	86145	5.0
90238	89925	15.0
89925	90238	35.0
60752	60733	5.0
60491	59958	15.0
82459	82444	5.0
69197	69420	5.0
91454	91142	25.0
92112	91702	15.0
74783	74699	5.0
99667	99566	5.0
75708	75770	5.0
109728	109699	5.0
51249	51103	5.0
73467	73392	5.0
94959	94723	5.0
97301	97275	5.0
103355	103343	5.0
45609	45474	5.0
77554	77553	5.0
77190	77239	5.0
61129	61121	5.0
94279	94031	15.0
75547	75978	5.0
95627	95646	5.0
89497	89312	5.0
77603	77554	15.0
89915	89772	35.0
105183	105092	15.0
87213	87314	5.0
99928	99946	5.0
96990	97277	15.0
52857	52844	5.0
74937	74911	5.0
74891	74910	5.0
60680	60745	15.0
34936	35070	5.0
90681	90711	5.0
61965	61927	5.0
59958	59447	15.0
63354	63034	5.0
90968	91156	15.0
91791	92356	25.0
94765	94898	5.0
75360	74904	15.0
108107	108563	35.0
76690	76379	5.0
59893	59925	5.0
61399	61463	5.0
92714	92725	15.0
92693	92694	5.0
61369	61399	5.0
99254	99316	5.0
75770	75745	5.0
73331	73344	5.0
73156	73204	5.0
97405	97451	35.0
90586	90831	25.0
53216	53231	5.0
45531	45589	5.0
90236	90323	5.0
59956	59890	5.0
107900	107830	15.0
82630	82778	5.0
81832	81236	15.0
61121	61091	15.0
76951	76924	5.0
75832	76060	25.0
75859	75407	35.0
91934	92297	5.0
90491	90134	15.0
109124	109121	5.0
105281	105361	15.0
100006	99964	5.0
105662	105651	5.0
107898	107970	15.0
59535	59665	15.0
107770	107556	15.0
107556	107770	25.0
81207	81198	5.0
75071	75352	15.0
68903	68996	5.0
60633	60546	5.0
89177	89179	5.0
85821	85876	5.0
88644	88485	5.0
90626	90449	15.0
60890	60677	5.0
60733	60723	5.0
82407	82404	5.0
60568	60577	15.0
71739	72878	25.0
72878	71739	25.0
66429	66482	5.0
92550	92112	15.0
92590	92655	15.0
60220	60413	25.0
75978	75500	15.0
59998	60075	5.0
99316	99513	5.0
99876	99667	5.0
75708	75516	5.0
75745	75672	5.0
109697	109719	5.0
73344	73215	15.0
73396	73239	25.0
86186	86771	15.0
103296	103330	5.0
67819	67848	15.0
62107	62092	15.0
59665	59763	5.0
82159	82072	5.0
63034	63015	5.0
61463	61514	5.0
54561	54596	5.0
77621	77807	5.0
77043	76992	5.0
76924	77039	5.0
95588	95972	25.0
103845	104566	45.0
104566	103845	45.0
60504	60372	15.0
99964	99939	5.0
107770	107830	5.0
107830	107770	5.0
109284	109303	5.0
97807	97485	15.0
97435	97434	5.0
97514	97807	15.0
76093	75859	15.0
81828	82056	5.0
60546	60504	5.0
61246	61364	15.0
82444	82577	15.0
82978	83025	5.0
105668	105594	5.0
62307	62336	15.0
90896	90677	15.0
91156	91314	15.0
95520	95533	5.0
92704	92714	15.0
53254	53216	5.0
99538	99565	5.0
74797	74883	15.0
77021	77205	5.0
110181	110167	5.0
61364	61546	15.0
103301	103289	5.0
45600	45609	5.0
76333	76248	5.0
85412	87081	25.0
87045	85458	25.0
95369	93648	45.0
72116	72297	5.0
90963	90854	5.0
86804	86923	15.0
86923	86804	15.0
78108	78317	15.0
105224	105221	5.0
81022	81005	5.0
77881	77788	25.0
79968	79867	5.0
87223	87264	5.0
90551	90555	5.0
67141	66824	25.0
69640	69593	5.0
67169	67153	5.0
67153	67169	5.0
62970	62894	5.0
75267	75155	15.0
70633	70285	25.0
70285	70633	25.0
78086	78176	5.0
71135	112582	15.0
112582	71079	55.0
112583	71135	5.0
85535	85479	5.0
85735	85749	5.0
85749	85735	5.0
87103	112586	15.0
112586	87072	15.0
94370	94357	5.0
93669	93691	5.0
93726	93739	95.0
93739	93726	25.0
106681	106790	15.0
111421	111408	5.0
68320	68265	5.0
66235	112590	15.0
72283	72352	5.0
64443	64305	35.0
75644	75443	5.0
75644	75813	5.0
77742	78108	25.0
80804	80820	5.0
77559	77742	15.0
79153	79395	15.0
77733	77674	5.0
76532	76529	15.0
78157	78783	45.0
78783	78157	45.0
78157	77877	25.0
77877	78157	15.0
77760	77676	25.0
77800	78157	35.0
78157	77800	35.0
76823	77544	25.0
82742	82908	5.0
82908	82742	5.0
80560	80915	25.0
83700	83657	5.0
83051	83043	5.0
86876	86690	25.0
86690	86876	45.0
86352	86388	45.0
86232	86272	5.0
89503	89614	35.0
92644	92702	45.0
92205	92445	45.0
92702	92760	35.0
92760	92702	25.0
91780	91648	5.0
92743	92447	25.0
93298	93328	5.0
72836	72747	5.0
70855	70749	5.0
70720	70636	5.0
70713	70605	5.0
66893	66750	5.0
66750	66893	5.0
67251	67549	5.0
67477	67646	15.0
71080	71110	15.0
70269	70063	105.0
68684	68538	25.0
68538	68684	15.0
67153	67141	5.0
75371	75268	65.0
75243	75326	5.0
106817	106749	5.0
61480	61460	15.0
63549	63783	35.0
63783	63549	15.0
71083	71064	5.0
68524	68749	5.0
71176	71064	5.0
74911	74818	5.0
71064	70991	5.0
70991	70889	5.0
68749	68819	5.0
81633	81561	15.0
82432	82206	5.0
99184	112609	15.0
99184	112610	5.0
112610	99184	15.0
96367	96345	5.0
65033	65000	15.0
65000	65033	15.0
69118	69198	5.0
64872	64827	5.0
61304	61286	5.0
96397	96314	5.0
73339	73318	5.0
72695	72717	5.0
72717	72685	5.0
87804	87829	5.0
78607	79101	25.0
77657	77727	5.0
60113	60334	15.0
102623	102812	25.0
102812	102623	25.0
107687	107753	15.0
98721	99052	15.0
112628	60002	5.0
90193	90482	95.0
111712	111770	15.0
111770	111712	15.0
111691	111712	5.0
80599	80735	25.0
111655	111695	5.0
111580	111554	5.0
75867	75916	25.0
82838	83020	15.0
97705	97869	25.0
75811	75982	5.0
94472	94533	15.0
103626	103493	15.0
92200	92182	5.0
75586	75764	5.0
95119	95077	5.0
104200	104178	5.0
62987	63019	5.0
63328	63340	15.0
63340	63328	25.0
72122	72250	15.0
72250	72122	55.0
90656	90696	5.0
46700	46913	25.0
74377	74361	5.0
75006	75100	15.0
75648	75916	45.0
78317	78286	5.0
78720	78753	15.0
79396	79123	25.0
84200	83975	15.0
83975	84200	15.0
85193	85225	5.0
89233	89066	15.0
72747	72407	25.0
89289	89316	5.0
89316	89355	5.0
90430	90398	5.0
90398	90430	5.0
92326	92242	5.0
91412	91407	5.0
91594	91549	25.0
91544	91954	15.0
91954	91544	15.0
92184	92027	35.0
92088	92087	5.0
96747	96605	5.0
83973	83913	15.0
66260	66331	5.0
89739	89748	5.0
105518	105512	5.0
103427	103443	5.0
105590	105625	5.0
103217	103082	15.0
107100	106972	15.0
105625	105653	5.0
105586	105625	5.0
105781	105804	5.0
105499	105483	5.0
108852	108994	15.0
107687	107603	15.0
105250	105244	5.0
62398	62544	5.0
97964	97959	5.0
92772	92813	5.0
91970	92520	45.0
91156	91025	25.0
92790	92775	5.0
92775	92790	15.0
93852	93888	5.0
96730	96555	25.0
96345	96066	25.0
92066	92256	15.0
100259	100262	15.0
90880	90837	5.0
90884	90725	15.0
90725	90884	25.0
90551	90543	5.0
90718	90740	5.0
99781	99743	5.0
95151	95186	15.0
90583	90613	5.0
95941	96017	5.0
95898	95941	5.0
95989	95896	5.0
95920	95989	15.0
96170	96089	5.0
100307	100431	15.0
100431	100307	5.0
66302	66534	15.0
65708	65628	15.0
68819	68531	15.0
111198	111279	15.0
111542	111548	5.0
111604	111624	5.0
96073	96023	15.0
99120	99294	65.0
98178	98122	15.0
98122	98178	15.0
98465	98430	15.0
98721	98643	5.0
100233	100457	45.0
100457	100233	15.0
78150	78168	5.0
89883	89851	25.0
71083	71199	5.0
71144	71415	25.0
71415	71144	15.0
71495	71758	165.0
89647	89736	25.0
71144	71083	15.0
71083	71144	15.0
69299	69332	25.0
69251	69106	25.0
73987	73912	5.0
111365	111377	5.0
111801	111781	5.0
111824	111828	5.0
95624	95396	15.0
95182	95382	25.0
76249	76150	5.0
60988	60948	5.0
86588	86469	5.0
100455	100526	25.0
99321	99338	5.0
99133	99076	5.0
60215	59986	25.0
91479	91546	15.0
107439	107486	15.0
62970	63068	5.0
65185	65180	5.0
62857	62970	5.0
62970	62857	5.0
59769	59702	5.0
59971	60522	35.0
60522	59971	35.0
62922	63022	15.0
59725	59990	15.0
92282	92296	5.0
86204	86433	45.0
85542	85599	25.0
85599	85542	15.0
93140	92952	25.0
92952	93140	25.0
93365	112727	25.0
112727	93242	35.0
93431	93316	45.0
93316	93431	45.0
72127	72133	5.0
80231	79934	25.0
71664	71563	25.0
80316	80523	25.0
71965	71929	5.0
67510	67528	5.0
68117	68158	5.0
70648	69747	245.0
70090	69923	15.0
78874	78793	5.0
75395	75289	5.0
84706	84715	5.0
111561	111557	5.0
76077	75666	15.0
75666	76077	25.0
45411	45528	25.0
45416	45429	5.0
45432	45493	5.0
45415	45416	5.0
89985	89693	35.0
82171	82072	15.0
63689	63750	5.0
111545	111540	5.0
111550	111545	5.0
93563	93592	5.0
94249	94211	5.0
60285	60342	5.0
66859	66751	5.0
66751	66859	5.0
69682	69772	15.0
71270	71291	5.0
65238	65427	5.0
65484	65466	5.0
65812	65577	15.0
72040	72477	15.0
72477	72040	25.0
67739	67684	5.0
66811	66615	15.0
66615	66811	5.0
67141	67116	15.0
71957	72016	15.0
68235	68287	5.0
70895	70955	15.0
70198	70174	5.0
69757	69536	5.0
69143	69120	5.0
105236	105245	5.0
93548	93573	15.0
71795	71737	5.0
104852	104876	15.0
100792	100820	25.0
100820	100792	15.0
103846	103669	15.0
105581	105590	5.0
98699	98702	55.0
98702	98699	25.0
98723	98699	5.0
63179	112771	15.0
112771	63226	65.0
112776	61931	5.0
57571	57780	15.0
62508	63183	15.0
64191	64056	15.0
52727	52665	5.0
111435	111436	5.0
90837	90846	5.0
86386	86614	5.0
86160	86348	5.0
92929	92898	25.0
92898	92929	45.0
88391	88344	5.0
75034	74901	5.0
74900	74901	5.0
65926	65864	5.0
69972	69792	35.0
69792	69972	35.0
93727	93457	15.0
61281	61254	15.0
61254	61281	5.0
61013	61138	15.0
62360	62332	5.0
62906	62970	5.0
60953	60920	5.0
61286	61252	5.0
99928	99889	5.0
66517	66510	5.0
72325	72489	5.0
85302	85265	5.0
73298	73276	5.0
67027	67063	5.0
67728	67775	5.0
65637	65587	15.0
67380	67373	5.0
67373	67380	5.0
88993	89428	35.0
89428	88993	35.0
87500	87513	5.0
87724	87500	15.0
87715	87716	5.0
87725	87716	5.0
87513	87638	15.0
93256	93185	5.0
63054	63095	5.0
65174	64781	15.0
103256	103255	5.0
77314	77026	35.0
88681	88324	85.0
84428	84437	5.0
98100	98979	65.0
80592	80597	5.0
88179	88202	5.0
79788	79856	15.0
74063	74099	5.0
73824	73951	15.0
74065	73990	5.0
73951	73990	5.0
76900	76907	5.0
84658	84718	15.0
76289	76291	5.0
104422	104537	35.0
88570	87124	25.0
92027	92021	5.0
92027	91985	5.0
96326	96447	5.0
71797	71865	5.0
71733	71675	5.0
71915	71742	15.0
78213	78150	5.0
91592	91706	5.0
77513	78101	25.0
78294	78150	5.0
78150	78294	5.0
77644	78226	5.0
74099	74065	5.0
74065	74132	15.0
74051	74132	25.0
76439	76668	5.0
93045	92691	15.0
92691	93045	15.0
84081	84136	35.0
84136	84081	75.0
81890	82046	5.0
85134	84541	25.0
84541	85134	35.0
59459	59399	15.0
58804	58498	65.0
75041	74650	25.0
82211	82271	15.0
82271	82211	15.0
83413	83421	5.0
89061	88594	45.0
89355	89314	5.0
93029	93045	45.0
93045	93029	35.0
108994	109080	5.0
84899	84644	25.0
85825	85887	15.0
75266	75249	15.0
80999	80931	15.0
80931	80999	15.0
71895	72116	15.0
67064	67041	15.0
67041	66982	25.0
67112	67611	35.0
75086	75109	5.0
69046	69066	5.0
68585	68536	5.0
96584	96488	45.0
96204	96073	35.0
81494	81483	5.0
90196	90179	5.0
94025	93936	15.0
93593	93631	25.0
82974	83024	5.0
76505	76324	15.0
90531	90497	5.0
107603	107570	5.0
72062	72056	5.0
72128	72062	5.0
65392	65348	5.0
69108	69126	5.0
69126	69164	5.0
71040	70975	5.0
74621	74492	15.0
79896	79926	5.0
75567	75457	5.0
72133	72128	5.0
72067	72127	5.0
79960	79907	5.0
86394	86184	15.0
75860	76502	15.0
76760	76504	5.0
75422	75461	15.0
75574	75498	115.0
76502	77911	25.0
66330	65894	25.0
65894	66330	25.0
70831	70901	5.0
66555	66941	15.0
73318	73261	5.0
81299	81372	5.0
79907	79876	5.0
73985	74063	5.0
73951	73985	5.0
78688	78874	25.0
86203	86173	5.0
91728	91394	35.0
93435	93416	5.0
83429	83502	5.0
72016	72040	5.0
70685	70800	25.0
84446	84451	15.0
111760	111747	15.0
85800	85377	15.0
85298	85903	15.0
66320	66273	15.0
101171	101164	5.0
92249	92098	5.0
63963	63611	15.0
66567	66536	125.0
93963	93727	15.0
82924	82716	5.0
98115	98162	5.0
99743	99526	15.0
107753	107667	65.0
107667	107753	35.0
76905	76822	5.0
76459	76552	5.0
78078	77994	5.0
71084	71150	25.0
84600	84671	5.0
84600	84701	5.0
83227	83255	5.0
83124	82681	15.0
71758	72051	45.0
72051	71758	75.0
71967	71889	25.0
71889	71967	25.0
88623	88823	35.0
108095	108007	25.0
104187	104196	5.0
99781	99785	5.0
84958	84845	5.0
41329	41275	35.0
72685	72654	5.0
61219	61272	65.0
61272	61219	35.0
112890	61219	45.0
86934	86930	5.0
65758	65739	5.0
68792	68833	5.0
81078	81022	15.0
83197	83237	15.0
83237	83260	15.0
90828	90447	35.0
107807	107794	5.0
54884	54960	5.0
83145	83169	15.0
88488	88459	5.0
96151	96132	5.0
59825	60012	15.0
59294	59296	5.0
69545	69592	5.0
69592	69545	5.0
79126	79225	5.0
87252	87260	5.0
87260	87252	15.0
87260	87238	5.0
87238	87260	5.0
87949	87954	5.0
88007	88020	5.0
87954	88007	5.0
87985	87949	5.0
88020	87985	5.0
92305	92332	5.0
92355	92324	5.0
97874	97718	35.0
65812	65929	5.0
69424	69548	15.0
70868	70888	5.0
76902	77252	25.0
77252	76902	25.0
90414	90448	5.0
64632	64720	5.0
59428	59505	15.0
60795	60757	5.0
59505	59749	35.0
59803	59891	25.0
59381	59313	5.0
69264	69464	45.0
69464	69264	65.0
104170	104177	5.0
98259	98232	5.0
61754	62020	25.0
100531	100487	15.0
100487	100531	15.0
100426	100549	15.0
100531	100410	15.0
100410	100531	65.0
112913	100269	5.0
100377	100417	5.0
86605	86352	15.0
90707	90662	5.0
48930	49239	35.0
54511	54413	5.0
60378	60290	5.0
67292	67201	5.0
83255	83278	5.0
96967	96920	5.0
70002	70125	5.0
70119	70002	5.0
70429	70378	5.0
70812	70734	5.0
73490	73519	5.0
74463	74377	5.0
76317	76416	5.0
77500	77586	5.0
77664	77882	15.0
77882	77664	15.0
77852	78021	15.0
78420	78391	5.0
79041	79033	25.0
79473	79164	5.0
79185	79268	5.0
79449	79288	5.0
79437	79310	5.0
80126	80125	5.0
80745	80794	45.0
82022	81972	15.0
82264	82388	185.0
82814	82833	5.0
82651	82670	5.0
83395	83413	5.0
83640	83564	25.0
84084	84346	15.0
83926	84015	55.0
84404	84384	5.0
84272	84347	5.0
86022	86014	5.0
86031	86231	15.0
87793	87823	5.0
87424	87469	5.0
87842	88050	15.0
88444	88458	5.0
88469	88491	5.0
89089	89061	5.0
89314	89289	5.0
90263	90190	5.0
91381	90934	25.0
90934	91381	25.0
90945	91055	15.0
91318	91323	5.0
91503	91792	15.0
91993	91985	5.0
91991	91993	5.0
92042	92050	5.0
92268	92485	25.0
93044	92993	15.0
93442	93450	25.0
94339	94209	15.0
66331	66336	5.0
105417	105395	5.0
58694	58735	5.0
63825	63731	5.0
63896	63847	5.0
99499	99514	5.0
103500	103345	15.0
103055	103410	25.0
108688	108668	5.0
109276	109177	25.0
100452	100387	15.0
59428	59677	35.0
59754	59428	25.0
110892	110889	25.0
85535	85869	15.0
61871	61714	5.0
64970	64640	15.0
75264	75309	15.0
89500	89241	25.0
82626	82535	15.0
84040	84293	35.0
86126	86362	55.0
86362	86126	75.0
88417	88702	25.0
90648	90617	5.0
86204	86288	5.0
85735	85733	5.0
85748	85756	5.0
94357	94338	5.0
88276	88279	5.0
88303	88218	15.0
89748	112930	5.0
87065	86934	15.0
84961	84968	5.0
84968	84961	5.0
106931	106928	5.0
107104	107157	5.0
108473	108409	5.0
106671	106639	5.0
106928	106964	15.0
111297	111408	25.0
80601	80557	5.0
72127	72251	5.0
67510	67516	15.0
67516	67510	15.0
67594	67654	15.0
111478	111531	5.0
111531	111551	25.0
75137	75504	75.0
71007	71226	25.0
86461	86452	25.0
86452	86461	35.0
86184	86160	35.0
86160	86184	15.0
79495	79502	5.0
79012	78948	5.0
78861	78193	15.0
78102	78108	5.0
75408	75393	15.0
75549	75644	5.0
75581	75666	5.0
81352	81436	5.0
82617	82562	5.0
85376	85547	5.0
85547	85718	15.0
81284	81327	15.0
81352	81337	5.0
83989	84096	45.0
45503	45429	5.0
85503	85326	5.0
85283	85321	5.0
78263	78298	5.0
85151	85528	35.0
83211	83417	5.0
66016	66024	5.0
66188	66142	5.0
78289	78484	15.0
79594	80009	25.0
78289	78148	15.0
95682	95772	5.0
69948	70063	5.0
69789	70152	15.0
70845	70882	5.0
67471	67260	15.0
67260	67471	25.0
70778	70654	5.0
69274	69456	25.0
69456	69274	35.0
74214	73626	15.0
77605	77874	15.0
74111	74223	5.0
74886	74596	15.0
76857	76740	5.0
76831	76857	5.0
76740	76782	5.0
75109	75206	15.0
75180	75086	5.0
73126	73433	45.0
73433	73126	35.0
71973	71915	5.0
71915	71973	15.0
70901	70955	5.0
71096	70955	15.0
70955	71096	15.0
69401	69027	45.0
68468	68493	5.0
68493	68583	15.0
66631	66600	5.0
71865	71895	5.0
70911	71018	15.0
70159	70487	35.0
70970	70912	5.0
67739	67838	5.0
67677	67471	15.0
67471	67677	5.0
70126	70098	5.0
67185	67634	15.0
69456	69545	5.0
69545	69456	5.0
66859	67175	15.0
67175	66859	15.0
65879	65894	5.0
65894	65879	15.0
71377	71490	5.0
72016	71973	5.0
70901	70895	15.0
67900	67859	15.0
70174	69757	15.0
67739	67693	5.0
67838	67888	5.0
67028	67051	5.0
71490	71418	5.0
67693	67677	5.0
70063	70237	5.0
70447	70269	5.0
69789	69882	15.0
71453	71756	15.0
70237	70447	25.0
70447	70237	15.0
70198	70183	15.0
70183	70198	35.0
74721	74730	5.0
69770	69948	5.0
69072	69153	5.0
70831	70955	5.0
100554	100529	5.0
89119	89138	5.0
100551	100447	15.0
90343	90258	5.0
92780	92740	25.0
90846	90880	5.0
92759	92775	5.0
92661	92688	5.0
92688	92661	5.0
90902	90920	15.0
98330	98329	5.0
93146	93154	15.0
60831	61013	5.0
61300	61121	15.0
62217	62489	15.0
73090	73131	5.0
65170	65164	5.0
74376	74124	15.0
71058	71083	5.0
85347	85367	35.0
85367	85347	25.0
84165	84176	15.0
96564	96934	15.0
96374	96555	15.0
91658	91795	35.0
91611	91654	5.0
90666	90594	35.0
88616	88591	5.0
88580	88628	5.0
88910	89540	15.0
94824	94879	5.0
77699	77501	15.0
75672	75421	5.0
67628	67719	15.0
68680	68618	15.0
70611	70457	15.0
70348	70442	25.0
67708	67740	15.0
57525	57533	15.0
57533	57529	25.0
60637	60274	25.0
48523	48474	5.0
46815	46627	25.0
59349	59777	15.0
59777	59349	25.0
61239	61269	5.0
60069	60113	5.0
73131	73161	5.0
73139	73090	5.0
47074	47511	15.0
61390	61304	5.0
61108	61129	5.0
61281	61482	15.0
61482	61300	5.0
60920	60905	5.0
60905	60977	5.0
61805	61713	15.0
61873	61902	5.0
61902	61873	5.0
61713	61868	15.0
53410	53578	25.0
61159	61239	5.0
93110	93071	55.0
96297	96235	35.0
99889	99825	5.0
99232	98910	15.0
78898	79254	25.0
81758	81425	25.0
84072	84128	15.0
81550	81644	5.0
71229	71258	5.0
74193	74016	15.0
62506	62211	15.0
67728	67698	15.0
72464	72482	5.0
65587	65586	15.0
65504	65435	5.0
71147	71146	5.0
74641	74673	5.0
63856	63885	5.0
67380	67455	15.0
95459	95578	5.0
86059	86155	5.0
92930	92945	5.0
87980	87748	15.0
92179	92393	15.0
92393	92179	25.0
66278	65670	15.0
66806	66817	5.0
66817	66806	5.0
86873	87179	45.0
87179	86873	65.0
76465	76409	5.0
74866	74635	25.0
106749	106782	15.0
78469	78053	35.0
78053	78469	35.0
76081	76077	5.0
78880	79045	5.0
83408	83397	5.0
98858	98885	5.0
98252	98359	15.0
98115	97993	15.0
98359	98289	15.0
96211	96112	35.0
96112	96211	35.0
88298	88452	35.0
88452	88298	25.0
90689	90635	5.0
93672	93777	5.0
93711	93820	5.0
94704	93888	55.0
93888	94704	45.0
89718	89508	5.0
89851	90229	25.0
88795	88646	5.0
88646	88589	15.0
83183	83202	5.0
83072	83098	15.0
85381	85391	5.0
85453	85402	5.0
83982	84025	15.0
84025	83982	25.0
87862	88581	25.0
84813	85012	15.0
85037	85095	5.0
80407	80430	5.0
80430	80585	15.0
80332	80536	5.0
81255	81048	35.0
76405	76761	5.0
76761	76828	5.0
75866	75826	5.0
77915	77765	5.0
75595	75660	45.0
79259	79341	5.0
79772	79891	5.0
76907	77163	5.0
76389	76366	5.0
76907	76474	15.0
79850	79787	5.0
79206	79319	15.0
75599	75873	5.0
47067	47405	25.0
93874	93893	5.0
79620	79576	5.0
79576	79620	5.0
84437	84429	5.0
79039	79187	15.0
66716	66688	5.0
102742	102635	5.0
90589	90689	5.0
90727	90542	35.0
103620	103471	25.0
103471	103620	25.0
90831	90896	15.0
105319	105361	15.0
85110	85087	5.0
96345	96351	5.0
100483	100687	15.0
100378	100030	15.0
100294	100410	35.0
100576	100549	15.0
100410	100417	5.0
100687	100471	85.0
78223	78213	5.0
96333	96235	15.0
82926	82957	25.0
83031	83053	15.0
78283	78551	5.0
77418	77318	5.0
94684	95125	15.0
73392	73344	5.0
92083	92321	15.0
81569	81633	5.0
78275	78565	5.0
76668	76852	5.0
76668	77163	15.0
87021	87244	15.0
99176	99052	25.0
82974	83017	25.0
83053	83061	5.0
83081	83061	5.0
79380	79341	15.0
82957	82974	5.0
73866	73985	15.0
74891	74817	15.0
95946	95672	15.0
91299	91457	15.0
91491	91299	5.0
74132	74339	15.0
73990	74051	5.0
73838	73951	15.0
105021	105089	15.0
75984	76963	15.0
64479	64698	15.0
76761	76852	5.0
79907	79962	25.0
75480	75499	5.0
85733	85748	5.0
86301	86334	25.0
90020	90013	5.0
92247	92132	5.0
75554	75574	5.0
81429	81565	25.0
81565	81429	25.0
78030	78086	5.0
70199	70399	5.0
78879	78966	5.0
103255	103387	25.0
90648	113073	15.0
113073	90774	15.0
90774	113074	15.0
113074	90648	35.0
90648	113075	15.0
113075	90774	25.0
90774	113076	5.0
113076	90648	15.0
67092	67064	45.0
99960	99798	5.0
99825	99946	5.0
106445	106540	35.0
102812	102930	125.0
102930	102812	175.0
101949	101758	5.0
66549	67124	45.0
67124	66549	65.0
68749	68418	55.0
87879	87724	15.0
67116	66811	15.0
66811	67116	15.0
106056	106049	5.0
106049	106040	5.0
85220	85134	5.0
85134	85220	15.0
72251	72342	5.0
72251	72133	5.0
83298	83265	5.0
100583	100378	15.0
100378	100583	15.0
88589	88562	5.0
92762	92704	5.0
92704	92762	5.0
100557	100483	15.0
104039	104108	5.0
48474	48522	5.0
105725	105639	45.0
67015	66944	5.0
69545	69464	5.0
90859	91215	15.0
66750	66635	15.0
102623	102497	35.0
102385	102623	35.0
63328	62969	35.0
88819	89023	5.0
59349	59365	5.0
85903	84547	65.0
59672	59635	35.0
59635	59672	35.0
59645	59459	25.0
99327	99382	5.0
100557	100860	145.0
100860	100557	95.0
100267	100288	5.0
100269	100253	5.0
100910	100741	55.0
95551	95514	15.0
93272	93306	5.0
99740	99714	5.0
63895	64084	35.0
63890	63505	65.0
63505	63890	135.0
99106	99187	65.0
94573	94249	45.0
95602	95601	5.0
94148	94042	45.0
95802	95937	5.0
102451	102008	15.0
69198	69176	5.0
79787	79729	5.0
79754	79868	5.0
76724	76730	5.0
71982	71923	5.0
95167	95156	5.0
56876	56919	5.0
74776	74110	95.0
67870	68172	15.0
67656	68223	15.0
78407	78390	45.0
79801	79881	5.0
67092	67287	15.0
87965	87561	35.0
91031	90945	15.0
91546	91731	15.0
91731	91546	25.0
113152	85593	15.0
83478	83520	5.0
90882	90902	15.0
84735	84836	25.0
84603	85037	75.0
82970	83093	5.0
80556	80697	15.0
94099	94089	5.0
94122	94099	5.0
86626	86221	15.0
86221	86626	65.0
78862	78728	55.0
59327	59381	5.0
98979	99232	5.0
95835	95969	5.0
96438	96397	5.0
86980	86981	35.0
75367	75411	5.0
71561	71505	5.0
71505	71561	5.0
65899	65734	5.0
102110	102185	25.0
102185	102110	15.0
95338	95213	15.0
71058	71143	25.0
71143	71058	25.0
71058	70991	5.0
88896	88715	5.0
62934	63054	5.0
62922	63236	45.0
63236	62922	75.0
62850	62922	5.0
97296	113176	355.0
113176	97296	75.0
94053	94048	5.0
96533	96694	5.0
78148	78081	5.0
70755	70591	5.0
65700	65546	15.0
59396	59408	5.0
59381	59396	5.0
59399	59381	15.0
59716	59763	15.0
59396	59449	15.0
111397	111406	35.0
111279	111252	295.0
94954	95196	15.0
97863	97892	5.0
88591	88566	5.0
71455	71555	15.0
85403	85559	5.0
85559	86297	5.0
57743	57761	5.0
57761	57750	5.0
57743	57857	5.0
57700	57743	5.0
62419	62446	45.0
68536	68202	55.0
68202	68536	95.0
63009	63015	5.0
68429	68271	25.0
82949	83120	15.0
83120	82949	15.0
97680	97642	5.0
97428	97377	5.0
97355	97428	5.0
69371	69322	15.0
83120	83255	15.0
83255	83120	25.0
90501	90944	25.0
98037	98131	25.0
85498	85948	15.0
80526	80533	15.0
78056	77787	15.0
68888	69018	5.0
69073	69066	5.0
68640	68269	5.0
68577	68806	45.0
68806	68577	45.0
66756	66800	5.0
68267	68266	5.0
67380	67412	5.0
67360	67380	15.0
67806	67610	15.0
68025	67910	5.0
69233	68640	15.0
67360	67412	5.0
66941	67126	5.0
67126	67360	15.0
66707	66611	45.0
66336	66260	5.0
61103	60831	15.0
66550	66303	5.0
66303	66550	25.0
113291	57665	5.0
68458	68695	25.0
68695	68458	35.0
65160	65207	55.0
63929	63941	35.0
66349	66462	5.0
66462	66535	5.0
66875	66865	25.0
60610	60773	5.0
61013	61108	5.0
59762	59669	5.0
65552	65876	5.0
65106	65094	5.0
65002	65011	15.0
57643	57662	45.0
63941	63966	15.0
63885	63933	15.0
69018	69072	5.0
59824	59799	5.0
56616	56660	15.0
66331	66349	5.0
66250	66269	5.0
66269	66299	5.0
66269	66217	5.0
66462	66928	25.0
66096	65988	5.0
66660	66550	5.0
66770	66660	5.0
66407	66779	15.0
65828	66197	45.0
66661	66772	15.0
65926	66096	25.0
66096	65926	25.0
66303	66096	5.0
66096	66303	5.0
66817	66770	5.0
65864	65584	25.0
65988	65896	5.0
50288	50347	5.0
67706	67942	35.0
66793	66806	15.0
64410	64414	5.0
64893	65169	5.0
64896	65496	35.0
67988	68013	5.0
68268	68267	5.0
68013	68052	5.0
66817	67649	45.0
67649	66817	25.0
68044	68025	5.0
68053	67989	5.0
68018	68053	5.0
65475	64684	25.0
113308	65828	5.0
65475	65628	5.0
69066	69072	5.0
59779	59942	5.0
60836	60185	65.0
59669	59779	5.0
65628	65707	5.0
65896	65708	5.0
65708	65896	15.0
65586	65504	45.0
65586	65596	5.0
61129	61281	15.0
61121	61103	5.0
65037	65103	5.0
65016	65011	15.0
64308	65135	35.0
62654	63017	25.0
63966	64042	5.0
60334	60610	15.0
61603	61620	5.0
51127	51274	5.0
65061	65115	55.0
75178	75173	25.0
76160	76502	35.0
76329	76401	5.0
90122	90196	5.0
90147	90044	15.0
93153	92940	55.0
92940	93153	75.0
84968	85072	15.0
85072	84968	35.0
85749	85650	5.0
85845	85825	5.0
85111	85160	15.0
94357	94328	5.0
94263	94262	35.0
94262	94263	25.0
98541	98579	15.0
98579	98541	15.0
113340	99168	15.0
92010	92016	5.0
91941	91935	5.0
87243	87336	15.0
87622	87079	25.0
87650	87788	15.0
87788	87650	15.0
78407	78371	5.0
78407	78427	5.0
78064	78313	15.0
77480	77286	25.0
93286	93352	5.0
93196	93215	5.0
78895	78967	5.0
78889	79571	35.0
79440	79380	5.0
79421	79470	15.0
79099	79317	15.0
83893	83936	15.0
84053	84024	5.0
84879	84978	55.0
84978	84879	75.0
85368	85099	35.0
113342	89748	5.0
89748	113343	5.0
89445	89363	15.0
89690	89678	25.0
89329	89303	5.0
88285	88334	5.0
88285	88098	5.0
96960	96918	5.0
92688	92759	15.0
92719	92780	25.0
87427	87650	15.0
87996	87771	15.0
87771	87622	5.0
88279	88303	15.0
88218	88125	15.0
89095	89093	5.0
87577	88100	55.0
89508	89218	15.0
89218	88795	25.0
98003	97843	35.0
94354	94396	5.0
80741	80835	15.0
91630	91556	5.0
91527	91424	25.0
91424	91527	45.0
90577	90608	5.0
90196	90297	5.0
89935	90248	45.0
91792	92097	15.0
90384	90402	5.0
97819	98161	15.0
98737	99010	15.0
97800	97465	25.0
97465	97800	45.0
94908	94260	35.0
94260	94908	35.0
94908	95540	35.0
95540	94908	35.0
95540	95568	5.0
94260	93428	45.0
93428	94260	45.0
93428	93078	15.0
93078	93428	25.0
88909	88898	5.0
88887	88909	5.0
91952	92096	35.0
76504	75574	125.0
77759	76760	15.0
79176	79175	5.0
79175	79176	5.0
79577	79589	5.0
69636	69233	15.0
85118	85052	25.0
85052	85118	35.0
75498	75499	5.0
75410	75492	5.0
75492	75562	5.0
75539	75562	5.0
75605	75562	5.0
75410	75422	5.0
75411	75410	5.0
75457	75411	5.0
75666	75605	5.0
76587	76249	25.0
88098	87841	5.0
77108	76799	15.0
90892	90787	5.0
71366	71332	5.0
77823	77743	5.0
71366	71376	5.0
77449	77307	5.0
87876	87769	5.0
87769	87876	25.0
98273	98259	5.0
91953	91936	15.0
91936	91953	35.0
78889	79087	15.0
79233	78956	15.0
91923	91864	15.0
91864	91923	25.0
71604	71614	5.0
85114	85087	5.0
80222	80549	25.0
80549	80222	25.0
88450	88455	5.0
88455	88419	5.0
89059	89152	35.0
72604	72695	5.0
78874	78889	5.0
69515	69768	95.0
92181	92200	5.0
93088	93071	15.0
93555	93215	25.0
77376	77619	5.0
81327	81352	5.0
73039	73090	5.0
73090	73039	5.0
85187	85395	15.0
95324	95656	15.0
90912	90935	5.0
90940	90912	5.0
90952	90940	5.0
83610	83639	5.0
90114	90124	5.0
90063	90114	5.0
90124	90066	5.0
85025	84995	5.0
85052	85067	15.0
85067	85052	25.0
85212	85114	5.0
83789	83723	5.0
88134	88091	5.0
86106	86045	5.0
92435	92217	35.0
73317	73266	15.0
74691	74710	5.0
83989	84072	5.0
84092	84072	5.0
83754	83793	5.0
85547	85654	15.0
85653	85547	5.0
83915	83958	5.0
85585	85944	25.0
85486	85535	5.0
85462	85385	5.0
82534	82380	15.0
83233	83293	5.0
83360	83416	5.0
85320	85307	5.0
71212	71147	15.0
70416	70429	5.0
71676	71677	5.0
72022	72039	5.0
79087	79496	15.0
91437	91385	45.0
82208	82211	5.0
82211	82208	5.0
80903	81009	5.0
76416	76370	5.0
76370	76289	5.0
75499	75539	25.0
79567	79581	5.0
79464	79233	25.0
79453	79535	5.0
79341	79421	5.0
79032	79040	15.0
95016	95050	5.0
95186	95119	5.0
95577	95527	5.0
91763	91970	15.0
82589	82737	15.0
83990	84019	15.0
[truncated: 27,771 more rows]
