# Supplementary material for: Graph-based ahead monitoring of vulnerabilities in large dynamic transportation networks
Source: PLoS One. 2021 Mar 24;16(3):e0248764. doi: 10.1371/journal.pone.0248764 (PMC7990197; doi:10.1371/journal.pone.0248764)
Supplement: S3 Data — (ZIP) [file pone.0248764.s004.zip › rhone_obs_12_wc.csv]

70661	70496	5.0
69087	69040	5.0
69096	69171	5.0
68519	66864	15.0
94007	93988	5.0
64585	63991	5.0
94005	94024	5.0
64089	64572	5.0
66872	68526	15.0
80211	79975	5.0
80006	80228	5.0
78212	78258	5.0
78217	78175	5.0
104537	104518	5.0
83221	83406	5.0
83394	83203	5.0
92962	92989	5.0
104540	104558	15.0
85691	85661	5.0
82140	81969	25.0
81969	81834	5.0
104046	104123	5.0
104123	104046	5.0
69754	69998	5.0
78707	78332	15.0
69420	69632	5.0
67664	67690	5.0
78332	77909	15.0
62336	62342	5.0
73267	73302	5.0
97434	97440	5.0
90854	90752	5.0
96382	96333	15.0
65180	65242	5.0
91416	91364	5.0
111695	111726	5.0
93302	93605	15.0
96548	96464	5.0
76521	76505	5.0
86053	86127	5.0
79755	79874	5.0
84361	84678	15.0
79755	79875	15.0
86761	86983	5.0
79986	79655	15.0
79655	79986	5.0
69078	69279	5.0
94240	94351	5.0
86021	86001	5.0
86027	85845	15.0
86001	85838	5.0
85263	85091	5.0
79876	79775	5.0
76234	76391	15.0
76828	76995	5.0
80784	80960	5.0
80960	80784	5.0
81698	81890	15.0
81890	81698	15.0
85326	85263	5.0
76986	77170	15.0
77170	76986	25.0
80048	79960	5.0
79655	79980	15.0
79980	80368	15.0
79986	80374	15.0
80374	79986	15.0
71189	70975	5.0
79655	79611	5.0
85719	85691	5.0
77194	77448	35.0
78109	78529	15.0
78529	78109	15.0
80007	79655	5.0
80380	80007	15.0
69510	69002	15.0
69032	69537	25.0
71966	71791	5.0
84019	84039	15.0
71656	71728	15.0
79526	79568	5.0
79496	79526	5.0
79527	79497	5.0
79497	79464	15.0
85718	85769	15.0
85581	85636	5.0
94222	94290	5.0
74469	75246	5.0
93159	91717	25.0
95097	96013	45.0
87032	87978	5.0
87975	87492	5.0
69441	69622	15.0
69781	69884	5.0
80260	79735	15.0
80487	80260	5.0
69095	69096	5.0
111189	111175	5.0
61645	62406	15.0
59167	54053	85.0
69358	68670	15.0
64572	65047	5.0
111175	110982	15.0
61596	59167	35.0
109319	106263	85.0
62759	61596	15.0
69525	69358	5.0
68526	68726	5.0
68670	68519	5.0
79085	78217	15.0
79975	79159	15.0
79141	80006	15.0
78175	74736	45.0
69055	75984	85.0
75984	78212	25.0
80260	80364	25.0
78258	78565	5.0
74736	69261	75.0
104518	104376	25.0
104569	104537	5.0
94877	93999	15.0
96023	95946	5.0
83727	83394	5.0
95914	96015	5.0
96843	96182	15.0
94684	95654	15.0
92582	92333	5.0
83406	83797	5.0
95115	95477	15.0
96182	94877	25.0
95946	95470	25.0
93655	94684	15.0
95534	95914	15.0
92585	93384	15.0
96015	96179	15.0
93384	93655	5.0
95654	96822	25.0
40217	42573	35.0
81708	81822	15.0
81886	81770	15.0
91790	91491	5.0
92333	91790	15.0
91491	91210	5.0
92167	92962	25.0
70173	71276	15.0
94982	94409	15.0
104435	104540	15.0
73124	73152	5.0
99938	99943	5.0
73234	73177	5.0
73467	73234	15.0
73152	73453	15.0
105607	105668	15.0
47488	47441	5.0
82072	81832	5.0
64532	64649	5.0
61138	61369	25.0
92667	92666	5.0
79255	79165	5.0
76899	76924	5.0
83063	83073	5.0
86437	86514	5.0
89607	89759	15.0
87969	88149	15.0
108076	108199	5.0
109272	109278	5.0
74780	74797	15.0
67812	67866	15.0
67866	67812	55.0
34960	34925	5.0
89805	89497	15.0
82056	82140	5.0
90408	90423	5.0
61633	61385	35.0
83025	83037	5.0
83002	82978	5.0
82404	82459	5.0
95563	95499	5.0
95972	96053	5.0
60349	60205	25.0
92785	92783	15.0
112568	74834	5.0
74827	74928	25.0
99573	99667	5.0
45582	45589	5.0
107970	107900	5.0
37508	37524	15.0
110536	110252	25.0
82778	82581	5.0
59775	59597	5.0
72752	72707	5.0
77265	77205	5.0
80018	79546	15.0
110160	110130	5.0
89237	89433	15.0
89131	88938	15.0
100014	100061	5.0
107830	107898	5.0
79883	79712	15.0
75092	75055	5.0
68844	68903	15.0
88827	88644	5.0
88938	88827	5.0
81236	81828	15.0
90658	90626	5.0
60722	60665	15.0
60491	61246	45.0
83022	83002	5.0
87726	87078	25.0
87078	87726	25.0
92356	92465	5.0
91314	91419	5.0
91419	91791	15.0
94926	94279	35.0
84057	83271	15.0
83271	84057	15.0
74979	75360	25.0
60219	60220	5.0
100826	100762	5.0
99530	99506	5.0
69952	69954	5.0
60870	60733	15.0
51103	51143	5.0
73204	73239	5.0
77190	77036	5.0
67902	68035	5.0
96309	96355	5.0
103289	103296	5.0
45529	45582	5.0
45474	45531	5.0
59763	59998	5.0
82246	82159	5.0
61254	61129	5.0
61428	61371	5.0
60896	60401	15.0
60401	60896	25.0
59933	59883	5.0
59597	59787	5.0
73239	73249	5.0
92783	112569	15.0
112569	92768	5.0
77199	77234	5.0
75407	75092	15.0
86094	86437	15.0
86437	86094	15.0
88790	88945	5.0
109126	109142	5.0
85464	85522	5.0
97394	97105	25.0
75055	74907	25.0
74877	74780	15.0
60528	60583	5.0
89186	89497	15.0
90440	90469	5.0
90687	90778	5.0
90687	90658	5.0
89903	89915	5.0
82663	82633	5.0
69632	69754	5.0
96701	95627	45.0
44242	44253	5.0
62140	62197	5.0
61371	61254	5.0
99566	99530	5.0
74834	74827	25.0
75784	75745	5.0
99969	100014	5.0
92534	93384	25.0
60667	60219	35.0
73139	73162	5.0
94433	94661	5.0
94676	94433	5.0
110945	110949	25.0
85272	85373	25.0
90677	90282	15.0
96890	96418	25.0
45529	45485	5.0
47441	47406	5.0
82308	82140	5.0
91444	91882	15.0
42222	42193	5.0
61514	61428	5.0
61108	61138	5.0
90997	90896	25.0
79322	79326	5.0
95002	95520	25.0
96293	96914	35.0
90183	90292	35.0
83158	83139	5.0
83139	83158	5.0
86514	86590	5.0
105361	105289	5.0
105594	105662	5.0
107970	108076	5.0
108076	107970	5.0
59803	59567	15.0
74910	75035	15.0
34829	34911	15.0
88945	89186	45.0
90469	90591	5.0
90449	90411	5.0
83025	83022	5.0
69998	69404	35.0
90831	90968	25.0
94898	95002	25.0
96053	96393	15.0
92655	92667	5.0
61514	61548	5.0
99513	99538	5.0
74928	74955	5.0
60727	60722	5.0
73392	73356	5.0
46764	46820	5.0
45676	45743	5.0
82308	82246	5.0
41855	41841	5.0
50207	50602	15.0
95646	95754	15.0
86145	86305	5.0
50166	50267	5.0
88485	88631	15.0
109121	109126	5.0
94777	94802	5.0
60410	60528	25.0
99946	99969	5.0
100061	100006	5.0
59890	59803	5.0
109267	109268	5.0
97105	97400	15.0
97400	97105	15.0
52929	52894	5.0
60662	60680	5.0
85953	85848	15.0
88485	87726	25.0
87726	88485	35.0
89423	89177	5.0
90411	90408	5.0
90714	90687	5.0
76632	76870	15.0
82444	82407	5.0
91702	91454	15.0
92537	92590	15.0
110208	110167	5.0
61135	60890	5.0
63144	63141	5.0
73161	73249	25.0
46797	46731	5.0
72473	72452	5.0
90323	90586	15.0
96355	96433	15.0
103342	103355	5.0
67848	67889	5.0
95499	94936	25.0
94896	94807	5.0
77700	77603	35.0
77603	77700	35.0
60582	60577	5.0
108219	108199	5.0
85876	85942	5.0
89177	89131	15.0
109142	109141	5.0
63942	63857	5.0
60665	60633	5.0
100014	100006	5.0
86145	86042	5.0
78768	78789	5.0
90591	90681	5.0
90711	90714	5.0
82404	82323	5.0
75057	75295	5.0
92768	92762	5.0
60075	59956	5.0
99506	99316	15.0
69954	70008	5.0
74955	74972	15.0
99565	99573	5.0
60205	60593	25.0
63141	63052	5.0
73083	73139	5.0
46820	46797	5.0
103330	103342	5.0
45474	45306	5.0
95754	96293	25.0
83580	83367	5.0
83367	83580	15.0
82422	82308	5.0
90423	90238	15.0
90238	90423	25.0
91142	90997	15.0
92692	92693	15.0
76942	76690	5.0
50401	50288	5.0
109141	109124	5.0
105092	105174	5.0
109303	109282	5.0
74911	74885	5.0
91854	91444	5.0
90238	89925	15.0
89925	90238	15.0
60752	60733	5.0
60491	59958	15.0
82459	82444	5.0
69197	69420	5.0
91454	91142	25.0
92112	91702	15.0
62619	62512	5.0
99667	99566	5.0
73467	73392	5.0
94959	94723	5.0
97301	97275	5.0
97301	97344	5.0
103355	103343	5.0
36817	36799	5.0
77190	77239	15.0
61129	61121	5.0
94279	94031	25.0
76992	76965	5.0
75547	75978	15.0
50267	50401	5.0
89497	89312	5.0
79241	79266	15.0
77603	77554	15.0
77554	77603	55.0
89772	89915	35.0
105183	105092	15.0
87213	87314	5.0
79824	79691	5.0
79849	79883	5.0
109275	109267	5.0
105651	105587	5.0
74937	74911	5.0
60680	60745	15.0
34936	35070	15.0
90681	90711	5.0
59958	59447	15.0
61489	61334	5.0
63354	63034	5.0
66460	66319	15.0
90968	91156	15.0
91791	92356	25.0
94765	94898	15.0
75360	74904	15.0
108107	108563	35.0
76690	76379	5.0
74592	74675	25.0
59893	59925	5.0
61399	61463	5.0
92714	92725	15.0
61369	61399	5.0
99254	99316	5.0
73156	73204	15.0
73162	73169	5.0
90586	90831	25.0
53216	53231	5.0
64973	65184	5.0
90236	90323	5.0
107900	107830	5.0
88768	88707	15.0
81832	81236	15.0
54553	54561	5.0
77921	77841	5.0
76951	76924	5.0
75832	76060	15.0
75859	75407	35.0
91934	92297	5.0
67664	67650	5.0
109124	109121	5.0
77807	77700	15.0
105281	105361	15.0
100006	99964	5.0
105662	105651	5.0
107898	107970	15.0
59535	59665	15.0
107770	107556	15.0
107556	107770	15.0
75071	75352	35.0
68903	68996	5.0
60633	60546	5.0
34925	34851	15.0
85821	85876	5.0
88644	88485	15.0
90626	90449	15.0
60733	60723	5.0
82407	82404	5.0
66032	66104	25.0
60568	60577	15.0
92550	92112	15.0
92590	92655	5.0
59104	59144	5.0
60220	60413	15.0
75978	75500	15.0
59998	60075	5.0
99316	99513	5.0
99876	99667	5.0
99667	99876	5.0
75708	75516	5.0
73344	73215	15.0
73396	73239	35.0
73239	73396	15.0
94676	94701	5.0
45589	45600	5.0
59665	59763	5.0
82159	82072	5.0
79266	79304	5.0
61463	61514	5.0
77621	77807	5.0
79336	79293	25.0
77148	77199	5.0
77043	76992	5.0
76924	77039	5.0
95588	95972	55.0
85924	86094	5.0
79311	79266	5.0
60504	60372	5.0
99964	99939	5.0
107770	107830	5.0
85556	85489	5.0
97807	97485	25.0
97435	97434	5.0
97514	97807	15.0
76093	75859	15.0
92297	91913	15.0
88707	88652	15.0
81828	82056	5.0
60546	60504	5.0
82444	82577	15.0
82577	82444	15.0
82978	83025	5.0
105668	105594	5.0
90896	90677	25.0
91156	91314	15.0
44245	43660	15.0
92704	92714	15.0
53254	53216	5.0
99538	99565	5.0
74797	74883	15.0
77021	77205	5.0
71873	71921	5.0
51063	51259	15.0
94734	94959	25.0
103301	103289	5.0
76333	76248	5.0
85412	87081	25.0
87045	85458	25.0
93648	95369	45.0
95369	93648	35.0
95531	95369	5.0
90963	90854	5.0
86804	86923	25.0
79665	79257	35.0
78108	78317	15.0
81022	81005	5.0
57895	57931	5.0
77881	77788	55.0
79968	79867	5.0
105144	105226	15.0
69640	69593	5.0
67169	67153	15.0
62970	62894	5.0
75267	75155	15.0
70633	70285	25.0
70285	70633	55.0
78086	78176	5.0
71135	112582	15.0
100570	100545	5.0
83542	83590	5.0
85535	85479	5.0
85735	85749	5.0
94370	94357	5.0
93669	93691	5.0
93726	93739	25.0
106574	106541	5.0
106681	106790	15.0
111421	111408	5.0
66022	112589	15.0
112589	66235	5.0
72283	72352	5.0
75644	75443	5.0
75443	75644	15.0
75644	75813	5.0
77742	78108	15.0
80804	80820	5.0
77559	77742	15.0
79153	79395	5.0
77733	77674	15.0
78157	78783	25.0
77877	78157	25.0
77760	77676	25.0
77800	78157	45.0
78157	77800	45.0
77544	76823	25.0
82742	82908	5.0
80560	80915	65.0
83051	83043	5.0
83043	83051	15.0
86876	86690	15.0
86352	86388	25.0
86232	86272	15.0
86652	86790	25.0
88559	88588	5.0
92743	92447	15.0
92734	92960	25.0
92960	92734	45.0
53462	53431	5.0
70855	70749	5.0
70720	70636	5.0
70713	70605	5.0
69758	69686	45.0
66893	66750	5.0
66750	66893	5.0
67251	67549	5.0
71080	71110	5.0
67738	68010	15.0
68010	67738	5.0
69758	69494	15.0
71681	71439	5.0
68684	68538	25.0
67153	67141	15.0
75243	75326	5.0
73968	73874	5.0
106817	106749	5.0
61480	61460	15.0
63549	63783	75.0
63783	63549	115.0
71176	71064	5.0
71064	70991	5.0
70991	70889	5.0
81633	81561	5.0
82432	82206	5.0
99184	112609	15.0
99184	112610	25.0
91727	91783	25.0
65033	65000	15.0
65000	65033	15.0
51785	51775	5.0
73169	73131	5.0
69118	69198	5.0
64872	64827	5.0
96397	96314	5.0
67766	112613	25.0
112613	68138	35.0
73339	73318	5.0
72717	72685	5.0
87804	87829	5.0
78607	79101	15.0
77657	77727	15.0
60113	60334	15.0
102623	102812	25.0
107687	107753	15.0
107753	107687	5.0
98721	99052	15.0
60229	60153	5.0
112628	60002	5.0
90193	90482	65.0
80735	80576	15.0
111655	111695	5.0
75867	75916	15.0
82838	83020	15.0
97705	97869	55.0
66751	66675	5.0
86252	86279	5.0
62987	63019	15.0
67842	68077	15.0
68077	67842	15.0
63328	63340	15.0
72122	72250	15.0
72250	72122	25.0
90656	90696	5.0
73519	73549	5.0
73539	73490	5.0
74377	74361	5.0
75006	75100	5.0
75648	75916	35.0
78317	78286	5.0
78720	78753	15.0
79396	79123	25.0
84200	83975	15.0
83975	84200	15.0
85193	85225	5.0
89289	89316	5.0
89316	89355	5.0
90430	90398	5.0
90575	90590	5.0
92326	92242	5.0
91412	91407	5.0
91594	91549	5.0
91544	91954	15.0
91954	91544	15.0
92184	92027	5.0
96747	96605	5.0
83973	83913	15.0
66260	66331	5.0
89739	89748	5.0
104198	104106	35.0
104198	103966	85.0
103842	103889	5.0
106928	106918	5.0
105462	105486	15.0
105590	105625	15.0
103217	103082	355.0
107100	106972	15.0
112665	106831	15.0
105625	105653	5.0
105586	105625	5.0
104876	104884	15.0
108852	108994	15.0
107687	107603	15.0
105250	105244	5.0
94701	94740	5.0
95125	95654	25.0
92772	92813	5.0
91970	92520	35.0
91156	91025	25.0
91025	91156	5.0
93452	93291	15.0
93685	93471	15.0
92790	92775	5.0
92775	92790	25.0
93422	93454	5.0
93852	93888	5.0
96730	96555	15.0
96345	96066	35.0
93372	93475	55.0
100259	100262	15.0
90880	90837	5.0
90884	90725	15.0
90718	90740	5.0
99781	99743	5.0
95151	95186	5.0
93797	93685	15.0
101953	101962	5.0
90583	90613	5.0
95941	96017	5.0
95898	95941	5.0
95920	95989	5.0
98739	98726	5.0
98874	98897	15.0
98897	98874	15.0
98953	98957	35.0
66302	66534	5.0
65708	65628	5.0
68819	68531	15.0
111198	111279	15.0
111542	111548	5.0
96073	96023	15.0
99120	99294	25.0
99294	99120	65.0
98122	98178	15.0
71083	71199	5.0
71144	71415	15.0
71415	71144	15.0
71495	71758	55.0
89647	89736	5.0
71144	71083	15.0
71083	71144	15.0
69251	69106	25.0
77634	78044	25.0
73987	73912	5.0
73912	73987	5.0
111365	111377	5.0
95624	95396	15.0
95182	95382	15.0
100455	100526	25.0
103509	104173	75.0
95523	95566	5.0
99321	99338	5.0
99338	99321	5.0
60215	59986	25.0
60644	60104	45.0
60104	60644	45.0
91479	91546	5.0
91546	91479	5.0
109744	112710	5.0
111355	111362	45.0
60964	60774	15.0
62970	63068	5.0
63068	62970	5.0
65185	65180	5.0
62857	62970	5.0
62970	62857	5.0
59769	59702	5.0
65296	65298	25.0
59971	60522	25.0
60522	59971	35.0
61498	61438	5.0
79844	79634	25.0
86204	86433	55.0
85542	85599	15.0
85599	85542	15.0
93140	92952	25.0
92952	93140	45.0
93365	112727	25.0
112727	93242	15.0
93242	112728	155.0
112728	93365	15.0
93316	93297	5.0
93431	93316	45.0
93316	93431	35.0
106672	106596	5.0
72127	72133	5.0
80231	79934	25.0
71730	71701	5.0
71563	71664	5.0
80316	80523	35.0
71965	71929	5.0
72903	112729	15.0
112729	73229	5.0
73229	112730	5.0
67510	67528	5.0
68117	68158	5.0
70648	69747	185.0
78874	78793	5.0
75395	75289	5.0
84730	85049	55.0
56639	56676	5.0
55084	55098	15.0
55053	55084	25.0
55670	55844	15.0
76077	75666	15.0
75666	76077	25.0
104107	104094	5.0
45432	45493	5.0
46600	46543	5.0
89985	89693	35.0
86591	86091	5.0
62716	62479	45.0
93563	93592	5.0
94249	94211	5.0
98535	98396	15.0
60285	60342	5.0
66859	66751	5.0
71270	71291	5.0
65238	65427	5.0
65812	65577	15.0
72040	72477	15.0
72477	72040	35.0
67739	67684	5.0
69464	69617	25.0
69617	69464	15.0
69593	69551	5.0
66811	66615	15.0
67141	67116	5.0
71957	72016	5.0
68235	68287	5.0
70895	70955	25.0
69948	70174	65.0
70198	70174	5.0
69757	69536	5.0
93548	93573	5.0
71795	71737	5.0
104852	104876	25.0
100792	100820	35.0
100820	100792	25.0
103846	103669	5.0
102191	102189	5.0
108939	108657	15.0
105581	105590	5.0
98618	98423	5.0
98699	98702	15.0
98723	98699	5.0
112771	63226	5.0
61460	112773	15.0
58327	112779	5.0
57571	57780	15.0
64191	64056	15.0
64056	64191	15.0
52717	52471	25.0
52727	52665	5.0
111435	111436	5.0
90837	90846	5.0
86160	86348	5.0
92929	92898	25.0
92898	92929	25.0
88391	88344	5.0
75034	74901	15.0
74900	74901	5.0
65926	65864	5.0
65864	65926	5.0
69972	69792	35.0
69792	69972	35.0
89705	89647	5.0
93727	93457	15.0
96566	96718	25.0
92710	92882	5.0
90666	90781	115.0
93537	93512	5.0
92229	92421	35.0
92244	92229	25.0
91711	91581	25.0
67796	67589	5.0
61281	61254	5.0
61254	61281	25.0
61013	61138	5.0
62360	62332	5.0
62906	62970	5.0
64829	64612	35.0
60953	60920	5.0
61286	61252	5.0
99928	99889	5.0
66517	66510	15.0
72325	72489	5.0
89905	89889	5.0
85302	85265	5.0
71628	71854	45.0
71854	71628	25.0
73298	73276	5.0
67728	67775	5.0
65637	65587	5.0
63856	63792	5.0
67380	67373	5.0
67373	67380	5.0
67571	67719	15.0
88993	89428	25.0
93256	93185	5.0
65174	64781	15.0
77314	77026	35.0
74290	74451	15.0
84428	84437	5.0
98100	98979	45.0
80592	80597	5.0
88243	88202	5.0
80941	81017	5.0
79788	79856	15.0
74063	74099	5.0
73824	73951	15.0
74065	73990	5.0
73951	73990	5.0
84658	84718	5.0
76289	76291	5.0
104422	104537	35.0
95550	95606	5.0
88570	87124	25.0
92027	91985	15.0
71797	71865	5.0
71915	71742	15.0
78213	78150	5.0
91592	91706	5.0
78294	78150	5.0
91706	91892	5.0
77644	78226	5.0
74099	74065	5.0
74065	74132	15.0
74051	74132	5.0
76439	76668	5.0
93045	92691	15.0
92691	93045	25.0
84081	84136	45.0
81890	82046	5.0
85134	84541	25.0
84541	85134	35.0
59459	59399	15.0
62184	61858	25.0
75041	74650	25.0
82211	82271	15.0
83413	83421	5.0
89061	88594	45.0
89355	89314	5.0
93029	93045	25.0
108994	109080	5.0
109080	108994	5.0
72472	72602	5.0
111377	111380	5.0
84899	84644	15.0
85825	85887	15.0
75266	75249	15.0
80999	80931	15.0
80931	80999	25.0
80894	80930	5.0
71895	72116	15.0
74223	74214	15.0
67064	67041	25.0
67041	66982	5.0
99768	99920	15.0
81494	81483	5.0
94025	93936	5.0
93593	93631	5.0
88285	88252	5.0
82974	83024	5.0
76198	76234	5.0
76505	76324	15.0
76391	76405	5.0
107603	107570	5.0
72056	72067	5.0
72062	72056	5.0
72128	72062	5.0
65392	65348	5.0
69108	69126	5.0
69126	69164	5.0
71040	70975	5.0
74621	74492	5.0
79896	79926	5.0
75567	75457	5.0
72133	72128	5.0
72067	72127	5.0
79960	79907	5.0
86394	86184	5.0
75860	76502	15.0
76760	76504	5.0
75422	75461	15.0
75574	75498	35.0
76502	77911	25.0
66330	65894	15.0
65894	66330	25.0
70831	70901	15.0
54363	54351	25.0
66555	66941	15.0
73318	73261	5.0
81299	81372	5.0
79907	79876	5.0
73985	74063	5.0
73951	73985	5.0
78688	78874	15.0
102635	102463	15.0
86203	86173	5.0
93435	93416	5.0
61006	60988	5.0
68133	68056	55.0
83429	83502	5.0
72016	72040	5.0
66646	66567	85.0
70685	70800	15.0
84446	84451	5.0
67767	67760	5.0
101990	101949	5.0
85903	85298	55.0
78451	78634	35.0
66320	66273	15.0
101171	101164	5.0
63963	63611	15.0
66567	66536	35.0
93963	93727	5.0
82924	82716	5.0
98115	98162	5.0
98162	98191	5.0
99743	99526	15.0
99721	99464	135.0
106831	112870	15.0
107753	107667	35.0
76905	76822	15.0
76459	76552	5.0
78078	77994	5.0
63990	63748	15.0
84701	84600	5.0
83227	83255	5.0
83124	82681	5.0
71758	72051	25.0
72051	71758	45.0
71967	71889	15.0
71889	71967	25.0
88623	88823	55.0
88823	88623	35.0
108007	108095	5.0
108862	108868	15.0
108868	108862	15.0
54358	54326	15.0
100828	100794	5.0
80156	80218	5.0
101963	101961	15.0
62266	62421	5.0
61539	61736	5.0
72685	72654	5.0
61219	61272	35.0
61272	61219	45.0
112890	61219	25.0
112891	61219	35.0
86934	86930	5.0
87433	87573	5.0
68098	67549	65.0
66184	66183	5.0
65758	65739	5.0
65739	65758	5.0
68792	68833	5.0
81078	81022	15.0
83197	83237	15.0
83237	83260	15.0
90447	90828	35.0
54884	54960	5.0
83145	83169	15.0
88488	88459	5.0
96132	96110	5.0
96151	96132	5.0
69545	69592	5.0
79126	79225	5.0
87252	87260	5.0
87260	87238	5.0
87949	87954	5.0
88007	88020	5.0
87954	88007	5.0
87985	87949	5.0
88020	87985	5.0
65812	65929	5.0
70868	70888	5.0
76902	77252	15.0
77252	76902	45.0
90414	90448	15.0
64632	64720	5.0
59428	59505	15.0
60795	60757	5.0
59505	59749	35.0
59381	59313	5.0
59499	59408	15.0
69264	69464	45.0
69464	69264	35.0
104170	104177	5.0
98259	98232	5.0
100531	100410	15.0
86605	86352	15.0
90707	90662	5.0
49239	48930	25.0
54413	54511	5.0
60378	60290	5.0
64841	64876	5.0
75213	74731	25.0
83255	83278	5.0
96967	96920	15.0
69790	69613	5.0
70002	70125	5.0
70119	70002	15.0
70429	70378	5.0
70812	70734	15.0
73490	73519	5.0
74463	74377	5.0
76317	76416	15.0
49239	48858	15.0
77500	77586	5.0
77664	77882	15.0
77916	77915	5.0
77852	78021	5.0
79473	79164	15.0
79185	79268	5.0
79449	79288	5.0
79437	79310	15.0
80126	80125	5.0
80745	80794	45.0
81109	81234	195.0
81234	81109	35.0
82022	81972	15.0
82651	82670	5.0
83395	83413	5.0
83640	83564	15.0
84084	84346	15.0
84272	84347	5.0
86031	86231	15.0
87793	87823	5.0
87424	87469	5.0
87842	88050	5.0
88050	87842	35.0
88101	88065	5.0
88444	88458	5.0
88469	88491	5.0
89089	89061	5.0
88898	88887	5.0
89314	89289	5.0
89823	89959	5.0
90767	90578	65.0
91381	90934	15.0
90934	91381	25.0
90945	91055	15.0
91318	91323	5.0
91503	91792	15.0
91993	91985	5.0
92042	92050	5.0
92178	92319	25.0
93044	92993	15.0
93442	93450	5.0
94339	94209	15.0
66331	66336	5.0
58694	58735	5.0
58735	58694	5.0
63825	63731	5.0
95706	95927	25.0
95927	95706	25.0
108688	108668	5.0
100452	100387	25.0
100387	100452	15.0
97663	97773	5.0
59428	59677	25.0
59754	59428	35.0
110892	110889	15.0
85535	85869	5.0
61871	61714	15.0
64640	64970	15.0
82626	82535	25.0
82535	82626	55.0
84040	84293	25.0
86126	86362	65.0
86362	86126	45.0
88417	88702	15.0
90787	90774	5.0
90648	90617	5.0
85735	85733	5.0
85748	85756	5.0
94357	94338	5.0
88276	88279	5.0
88303	88218	15.0
89748	112930	5.0
87065	86934	25.0
86934	87065	55.0
84961	84968	5.0
106928	106964	15.0
106964	106928	15.0
111297	111408	25.0
111408	111297	15.0
80601	80557	5.0
80557	80601	5.0
72127	72251	5.0
67510	67516	15.0
67516	67510	15.0
111531	111551	25.0
75504	75137	75.0
86461	86452	25.0
86452	86461	15.0
86184	86160	35.0
86160	86184	45.0
79495	79502	5.0
79502	79495	5.0
79012	78948	5.0
78861	78193	15.0
78102	78108	5.0
83779	83770	5.0
77106	76487	35.0
75408	75393	15.0
75549	75644	5.0
75581	75666	5.0
81352	81436	5.0
82617	82562	5.0
85376	85547	5.0
85547	85718	15.0
81284	81327	15.0
81352	81337	5.0
83989	84096	35.0
103704	103743	5.0
91486	91483	5.0
85503	85326	5.0
85283	85321	5.0
83211	83417	15.0
66266	66305	75.0
64362	63106	535.0
66188	66142	5.0
79594	80009	35.0
95682	95772	5.0
78994	79172	5.0
70845	70882	5.0
67471	67260	15.0
67260	67471	15.0
69274	69456	25.0
69456	69274	25.0
74214	73626	15.0
74223	74596	25.0
74571	74214	45.0
74596	74571	5.0
76947	76857	5.0
76857	76740	5.0
76831	76857	5.0
73126	73433	15.0
73433	73126	745.0
71973	71915	5.0
70901	70955	5.0
71096	70955	5.0
69401	69027	65.0
68493	68583	15.0
71865	71895	5.0
70911	71018	5.0
70970	70912	5.0
67739	67838	5.0
67677	67471	15.0
67471	67677	15.0
67185	67175	5.0
67185	67634	25.0
67634	67185	25.0
69456	69545	15.0
69545	69456	5.0
66859	67175	15.0
67175	66859	15.0
65879	65894	5.0
71377	71490	5.0
72016	71973	5.0
70901	70895	25.0
69252	69143	5.0
70174	69757	15.0
67739	67693	5.0
67838	67888	5.0
67028	67051	5.0
71490	71418	5.0
67693	67677	5.0
70063	70237	5.0
70447	70269	5.0
70269	70447	15.0
71453	71756	15.0
70237	70447	15.0
70447	70237	25.0
70198	70183	15.0
70183	70198	15.0
74721	74730	15.0
70831	70955	5.0
101295	101271	15.0
100572	100425	15.0
89119	89138	5.0
100551	100447	15.0
90343	90258	5.0
92780	92740	15.0
92759	92775	5.0
92661	92688	5.0
90902	90920	15.0
98330	98329	5.0
93146	93154	5.0
60831	61013	15.0
61300	61121	15.0
73090	73131	15.0
36352	36516	25.0
74376	74124	25.0
71058	71083	5.0
81633	81698	5.0
85347	85367	25.0
85367	85347	35.0
93454	93672	15.0
96564	96934	25.0
93888	93809	5.0
93291	93422	5.0
96564	96463	5.0
96374	96555	15.0
91658	91795	25.0
88616	88591	5.0
91938	91865	15.0
88910	89540	15.0
94824	94879	5.0
89458	89473	5.0
76418	77290	35.0
75672	75421	5.0
70677	70571	5.0
67628	67719	15.0
67638	67628	5.0
67180	66934	25.0
66934	67180	85.0
67142	67139	5.0
70611	70457	25.0
70457	70611	15.0
70348	70442	25.0
70442	70348	35.0
67708	67740	15.0
57525	57533	15.0
48726	47867	15.0
60637	60274	35.0
48523	48474	5.0
59349	59777	25.0
59777	59349	45.0
61239	61269	5.0
47074	47511	15.0
61390	61304	5.0
64612	64407	25.0
61281	61482	15.0
61482	61300	25.0
60920	60905	5.0
60905	60977	5.0
61805	61713	25.0
61873	61902	5.0
61713	61868	5.0
53410	53578	15.0
61159	61239	5.0
61269	61304	5.0
93110	93071	35.0
96297	96235	15.0
99889	99825	5.0
99232	98910	15.0
78898	79254	25.0
81758	81425	15.0
84072	84128	15.0
81550	81644	5.0
71229	71258	5.0
71854	71816	5.0
74193	74016	15.0
74016	74193	5.0
62506	62211	15.0
65664	65665	15.0
65861	65422	45.0
74040	74016	5.0
67334	67603	25.0
65587	65586	5.0
65504	65435	5.0
71147	71146	5.0
74641	74673	5.0
67380	67455	5.0
95459	95578	15.0
60002	59942	5.0
67819	67740	5.0
94457	94101	15.0
86059	86155	5.0
92930	92945	15.0
91415	91451	5.0
92358	92173	15.0
87980	87748	15.0
92179	92393	5.0
92393	92179	25.0
75290	75270	5.0
66278	65670	15.0
66806	66817	15.0
66817	66806	5.0
86873	87179	75.0
76465	76409	5.0
74635	74866	15.0
106334	106329	5.0
106749	106782	85.0
85138	85462	25.0
78880	79045	15.0
78966	79045	5.0
91265	91453	35.0
87205	87213	5.0
83408	83397	5.0
98942	99048	5.0
98252	98359	5.0
98359	98252	5.0
98173	98226	5.0
97897	97877	15.0
97877	97897	25.0
98226	98252	5.0
97993	98115	25.0
98359	98289	15.0
98289	98359	35.0
96211	96112	45.0
96112	96211	35.0
60844	60852	5.0
88298	88452	45.0
93672	93777	25.0
94704	93888	45.0
93888	94704	45.0
89718	89508	5.0
90226	90174	5.0
89851	90229	25.0
83183	83202	5.0
85381	85391	5.0
85453	85402	5.0
85402	85453	5.0
83982	84025	15.0
87862	88581	25.0
84813	85012	15.0
84739	84694	5.0
85037	85095	5.0
80407	80430	5.0
80430	80585	25.0
76405	76761	5.0
77915	77765	5.0
75595	75660	15.0
79259	79341	5.0
78142	78227	15.0
79772	79891	5.0
76907	77163	5.0
76389	76366	5.0
76907	76474	15.0
79897	79927	5.0
79850	79787	5.0
75599	75873	5.0
93874	93893	5.0
79620	79576	5.0
79576	79620	5.0
60977	61006	5.0
79039	79187	5.0
66990	66883	15.0
110488	110565	45.0
65613	65791	15.0
90589	90689	5.0
90727	90542	15.0
90476	90542	5.0
90831	90896	5.0
39716	39709	5.0
39709	39905	375.0
79875	79907	5.0
49535	49434	25.0
85110	85087	5.0
100268	100471	35.0
100471	100268	25.0
100097	100184	45.0
100270	100204	15.0
100204	100270	5.0
100189	100193	5.0
103546	103525	5.0
100378	100030	15.0
100030	100378	15.0
100294	100410	25.0
96017	95956	15.0
100471	100687	65.0
96333	96235	15.0
82926	82957	25.0
83031	83053	5.0
78283	78551	5.0
77418	77318	5.0
94684	95125	15.0
73392	73344	5.0
92083	92321	15.0
81569	81633	5.0
78275	78565	5.0
76668	76852	5.0
76668	77163	15.0
87021	87244	15.0
99346	99442	5.0
99442	99346	5.0
99449	99442	15.0
99176	99052	5.0
82974	83017	15.0
83053	83061	5.0
83081	83061	5.0
79380	79341	15.0
82957	82974	25.0
73866	73985	15.0
95946	95672	15.0
91299	91457	15.0
105651	105575	5.0
91491	91299	5.0
74132	74339	15.0
73990	74051	5.0
73838	73951	15.0
105021	105089	15.0
71801	71957	25.0
75984	76963	15.0
64479	64698	15.0
79907	79962	15.0
75480	75499	5.0
86301	86334	25.0
90020	90013	5.0
91751	91847	5.0
81429	81565	25.0
81565	81429	25.0
78030	78086	5.0
70199	70399	25.0
78879	78966	15.0
90648	113073	15.0
113073	90774	5.0
90774	113074	15.0
113074	90648	15.0
90648	113075	15.0
113075	90774	15.0
67092	67064	15.0
99825	99946	5.0
106540	106445	35.0
102812	102930	165.0
102930	102812	115.0
102008	101858	5.0
101949	101758	15.0
66549	67124	95.0
99848	99875	5.0
100021	100216	15.0
67116	66811	15.0
66811	67116	15.0
66227	66266	15.0
48503	48559	15.0
49414	48982	15.0
83861	83890	15.0
83890	83861	25.0
69317	69273	15.0
85220	85134	5.0
85134	85220	15.0
72251	72342	5.0
72251	72133	5.0
100583	100378	15.0
100378	100583	15.0
92762	92704	5.0
104039	104108	5.0
45600	45692	5.0
45692	45719	5.0
71353	71781	25.0
48474	48522	5.0
111428	111416	115.0
107429	107439	5.0
67015	66944	5.0
69545	69464	5.0
66750	66635	5.0
63328	62969	25.0
64643	64600	5.0
59672	59635	45.0
59645	59459	25.0
99578	99654	35.0
100557	100860	45.0
100267	100288	5.0
100269	100253	5.0
100253	100269	5.0
100899	100685	45.0
98646	98764	5.0
63895	64084	25.0
63890	63505	65.0
63505	63890	55.0
95350	95272	45.0
95602	95601	5.0
95802	95937	5.0
104094	113129	15.0
113129	104094	55.0
113130	104094	25.0
102170	102084	15.0
102451	102008	25.0
102008	102451	15.0
69198	69176	5.0
54944	54926	5.0
54916	54930	5.0
79787	79729	5.0
79754	79868	25.0
67575	67569	5.0
76724	76730	15.0
71982	71923	5.0
95207	95163	5.0
56876	56919	5.0
67870	68172	15.0
68172	67870	15.0
67656	68223	15.0
78407	78390	45.0
79801	79881	5.0
91031	90945	15.0
91546	91731	5.0
91731	91546	25.0
113152	85593	5.0
83478	83520	5.0
90882	90902	15.0
84735	84836	25.0
84603	85037	55.0
82970	83093	5.0
94122	94099	5.0
86626	86221	15.0
59327	59381	15.0
98979	99232	15.0
66551	66437	5.0
101566	101562	5.0
75367	75411	5.0
68809	69220	5.0
108632	108612	5.0
65899	65734	5.0
102110	102185	15.0
102185	102110	25.0
95338	95213	5.0
71058	71143	25.0
71143	71058	25.0
71058	70991	5.0
63054	63146	5.0
62934	63054	15.0
63236	62922	45.0
62850	62922	5.0
97476	97617	5.0
70571	70451	5.0
65700	65546	15.0
59399	59381	15.0
59716	59763	5.0
59396	59449	5.0
111397	111406	35.0
111279	111252	105.0
108096	108169	5.0
84003	83951	5.0
83951	83983	5.0
83983	84003	5.0
94954	95196	15.0
97863	97892	5.0
71455	71555	45.0
85403	85559	5.0
85559	86297	15.0
57743	57761	5.0
57688	57700	5.0
57700	57743	5.0
68039	67475	25.0
72714	72841	5.0
78495	78614	15.0
86961	86966	5.0
82949	83120	15.0
83120	82949	15.0
97780	97167	35.0
97355	97428	5.0
83953	83947	15.0
95265	95446	5.0
95251	95392	15.0
83973	84035	5.0
83120	83255	15.0
83255	83120	15.0
94741	94742	5.0
85498	85948	5.0
85948	85498	5.0
90098	90116	5.0
80526	80533	5.0
87479	88366	25.0
89467	88366	35.0
89803	90098	15.0
90098	89803	25.0
73328	73264	5.0
82504	82432	5.0
68888	69018	5.0
69073	69066	5.0
68640	68269	5.0
68577	68806	35.0
68806	68577	35.0
49881	50298	15.0
66756	66800	5.0
68267	68266	15.0
67380	67412	5.0
67360	67380	5.0
67806	67610	15.0
69233	68640	15.0
67360	67412	5.0
66941	67126	5.0
67126	67360	5.0
66707	66611	35.0
66336	66260	5.0
61103	60831	15.0
50931	50448	25.0
59669	59496	5.0
66550	66303	15.0
54442	54397	5.0
57745	57454	15.0
68458	68695	45.0
68695	68458	35.0
59553	59658	5.0
63933	63856	5.0
63856	63933	5.0
65844	65843	5.0
62352	62064	45.0
65207	65160	45.0
63929	63941	25.0
66462	66535	5.0
66875	66865	25.0
63859	63885	5.0
60610	60773	5.0
61013	61108	15.0
46021	46729	15.0
61915	60910	35.0
59762	59669	5.0
65106	65094	5.0
63941	63966	25.0
63941	63933	5.0
63885	63933	5.0
63675	63661	5.0
63702	63714	5.0
59824	59799	5.0
66462	66928	25.0
66096	65988	5.0
65828	66197	15.0
66341	66605	5.0
66661	66772	5.0
65926	66096	25.0
66096	65926	25.0
65926	66046	15.0
66046	65926	15.0
66817	66770	5.0
65864	65584	15.0
66096	66302	5.0
65906	66007	5.0
65988	65896	5.0
67706	67942	15.0
66793	66806	15.0
64410	64414	5.0
65339	65015	45.0
68013	68052	5.0
67412	67428	5.0
66817	67649	25.0
67649	66817	25.0
68044	68025	5.0
68053	67989	5.0
68018	68053	5.0
67989	68018	5.0
64684	65475	35.0
65475	64684	25.0
65707	113308	5.0
65475	65628	5.0
59871	59824	5.0
59779	59942	5.0
60836	60185	35.0
60185	60836	65.0
66355	66655	15.0
66667	66756	5.0
65896	65708	15.0
65855	65924	5.0
61129	61281	25.0
61121	61103	5.0
64308	65135	25.0
62654	63017	15.0
63966	64042	5.0
60334	60610	5.0
60596	60478	5.0
57006	56951	5.0
75178	75173	15.0
76442	76401	15.0
76504	76503	5.0
76974	77007	5.0
76606	76524	5.0
90122	90196	5.0
86741	86566	135.0
86184	86183	5.0
84968	85072	25.0
85072	84968	35.0
85749	85650	5.0
85845	85825	5.0
85111	85160	5.0
94357	94328	5.0
94263	94262	15.0
98393	98434	5.0
113340	99168	5.0
113341	99046	5.0
91941	91935	5.0
87622	87079	125.0
87650	87788	5.0
87788	87650	5.0
78407	78371	5.0
78064	78313	15.0
77480	77286	15.0
93286	93352	5.0
78889	79571	35.0
79440	79380	5.0
79421	79470	15.0
79099	79317	5.0
83893	83936	15.0
84053	84024	5.0
84879	84978	65.0
84978	84879	55.0
85368	85099	35.0
113342	89748	5.0
89748	113343	5.0
89690	89678	35.0
88285	88334	5.0
96960	96918	5.0
92688	92759	15.0
92719	92780	25.0
92469	92256	15.0
87427	87650	15.0
87996	87771	25.0
87771	87622	5.0
88811	88882	45.0
88279	88303	15.0
88218	88125	25.0
89095	89093	5.0
87577	88100	15.0
89508	89218	75.0
94354	94396	15.0
80741	80835	5.0
90196	90297	5.0
91293	91318	5.0
91323	91296	5.0
90320	90295	5.0
90248	89935	35.0
91792	92097	15.0
92097	91792	25.0
98161	97819	55.0
97819	98161	15.0
98737	99010	15.0
97819	97800	5.0
97800	97465	25.0
94908	94260	35.0
94260	94908	35.0
94908	95540	35.0
95540	94908	35.0
95540	95568	5.0
94260	93428	35.0
93428	94260	35.0
93428	93078	15.0
93078	93428	15.0
76504	75574	35.0
77759	76760	15.0
79176	79175	5.0
79577	79589	5.0
69636	69233	15.0
85118	85052	25.0
85052	85118	35.0
75410	75492	5.0
75492	75562	5.0
75539	75562	5.0
75605	75562	5.0
75410	75422	5.0
75411	75410	15.0
75457	75411	5.0
75666	75605	5.0
74994	75102	45.0
88098	87841	15.0
74144	73926	15.0
71366	71332	5.0
77823	77743	5.0
71366	71376	5.0
77449	77307	5.0
87876	87769	5.0
87769	87876	25.0
86200	86252	5.0
98298	98273	5.0
91953	91936	5.0
91936	91953	15.0
78889	79087	15.0
79233	78956	15.0
91923	91864	25.0
91864	91923	15.0
76431	76606	5.0
79258	78504	25.0
71604	71614	15.0
85114	85087	5.0
80222	80549	25.0
80549	80222	25.0
78874	78889	5.0
70682	70683	5.0
92181	92200	5.0
93088	93071	25.0
80101	80094	25.0
80094	80101	25.0
93555	93215	25.0
77376	77619	5.0
81327	81352	5.0
73039	73090	15.0
90912	90935	5.0
90935	90952	5.0
90952	90940	5.0
83610	83639	15.0
90066	90063	5.0
90114	90124	5.0
90063	90114	5.0
90124	90066	5.0
85025	84995	15.0
85052	85067	15.0
85067	85052	25.0
85212	85114	5.0
83789	83723	5.0
88142	88134	5.0
88134	88091	5.0
88006	88050	15.0
86106	86045	15.0
92435	92217	25.0
74691	74710	5.0
83989	84072	5.0
84092	84072	5.0
83754	83793	5.0
85547	85654	15.0
85653	85547	5.0
83915	83958	5.0
85585	85944	25.0
85486	85535	5.0
85462	85385	15.0
85385	85051	15.0
82534	82453	55.0
82534	82380	15.0
83233	83293	5.0
83360	83416	5.0
85320	85307	5.0
85286	85320	5.0
71212	71147	5.0
70416	70429	5.0
71676	71677	5.0
72022	72039	5.0
79087	79496	15.0
87578	113354	15.0
113354	87417	5.0
91437	91385	65.0
81592	81609	5.0
77206	77460	15.0
80903	81009	5.0
76416	76370	5.0
75499	75539	25.0
75188	75217	5.0
79567	79581	5.0
79464	79233	15.0
79453	79535	5.0
79341	79421	15.0
95186	95119	5.0
95577	95527	5.0
98255	98265	5.0
91763	91970	15.0
82589	82737	5.0
83990	84019	15.0
84039	84096	15.0
95527	95538	5.0
95201	95410	5.0
95410	95201	5.0
94691	94772	15.0
98643	98563	5.0
96205	96375	5.0
93181	93146	5.0
93222	93181	5.0
76545	76459	5.0
76442	76865	35.0
76503	76502	5.0
88091	88094	5.0
71360	71301	15.0
71314	71390	15.0
72586	72262	15.0
72262	72586	25.0
74818	73993	25.0
71301	71299	5.0
71335	71301	5.0
71314	71335	5.0
99610	99527	25.0
92181	92293	35.0
92163	92181	5.0
92182	92163	5.0
82131	82253	15.0
91763	91486	15.0
91277	91486	15.0
91720	91764	15.0
91764	91720	15.0
91720	91555	15.0
92520	92772	25.0
92704	92610	15.0
92310	92349	25.0
90938	90802	5.0
90696	90707	5.0
90682	90329	35.0
90258	90147	35.0
79176	79485	25.0
79485	79176	15.0
80897	80798	25.0
80798	80897	15.0
80931	80897	5.0
80897	80931	5.0
79187	79567	35.0
80897	81077	15.0
77789	77801	5.0
78323	78351	5.0
[truncated: 27,215 more rows]
