# Supplementary material for: Graph-based ahead monitoring of vulnerabilities in large dynamic transportation networks
Source: PLoS One. 2021 Mar 24;16(3):e0248764. doi: 10.1371/journal.pone.0248764 (PMC7990197; doi:10.1371/journal.pone.0248764)
Supplement: S3 Data — (ZIP) [file pone.0248764.s004.zip › rhone_obs_13_wc.csv]

87297	87253	5.0
69087	69040	5.0
69096	69171	5.0
68519	66864	25.0
94007	93988	5.0
64585	63991	5.0
94005	94024	5.0
64089	64572	5.0
66872	68526	15.0
80211	79975	5.0
80006	80228	5.0
78212	78258	5.0
78217	78175	5.0
104537	104518	5.0
83221	83406	5.0
83394	83203	5.0
92962	92989	5.0
104540	104558	5.0
85691	85661	5.0
73302	73331	5.0
104046	104123	5.0
69754	69998	5.0
62336	62342	5.0
73267	73302	5.0
97451	97446	5.0
90854	90752	5.0
96382	96333	15.0
91416	91364	5.0
111695	111726	5.0
93302	93605	15.0
93605	93302	15.0
96548	96464	5.0
86053	86127	5.0
79755	79874	5.0
84361	84678	15.0
78226	78275	5.0
79755	79875	5.0
79701	79718	5.0
79741	79734	5.0
79986	79655	15.0
79655	79986	5.0
97380	97437	5.0
94240	94351	5.0
86027	85845	15.0
86001	85838	15.0
85263	85091	5.0
79876	79775	5.0
76234	76391	15.0
76828	76995	5.0
80784	80960	5.0
80960	80784	5.0
81698	81890	15.0
81890	81698	5.0
85326	85263	5.0
76986	77170	25.0
80048	79960	5.0
79655	79980	15.0
79980	80368	15.0
79986	80374	15.0
80374	79986	15.0
71189	70975	5.0
79655	79611	5.0
79611	79655	5.0
85719	85691	5.0
77194	77448	25.0
78109	78529	15.0
78529	78109	35.0
80007	79655	15.0
80380	80007	15.0
69510	69002	15.0
69032	69537	25.0
71966	71791	5.0
84019	84039	5.0
71656	71728	15.0
79526	79568	5.0
79496	79526	5.0
79527	79497	15.0
79497	79464	25.0
85718	85769	15.0
85581	85636	5.0
94222	94290	5.0
93159	91717	25.0
95097	96013	45.0
87978	88542	5.0
87032	87978	15.0
87975	87492	5.0
69441	69622	5.0
80260	79735	15.0
69941	69676	5.0
80487	80260	5.0
111189	111175	5.0
59167	54053	135.0
63598	63354	5.0
69358	68670	25.0
64572	65047	5.0
111175	110982	15.0
61596	59167	35.0
109319	106263	85.0
62759	61596	15.0
69525	69358	5.0
68526	68726	5.0
68670	68519	5.0
79085	78217	15.0
79975	79159	15.0
79141	80006	15.0
78175	74736	45.0
69055	75984	95.0
75984	78212	25.0
80260	80364	25.0
78258	78565	5.0
74736	69261	75.0
104518	104376	25.0
104569	104537	5.0
94877	93999	15.0
96023	95946	5.0
83727	83394	5.0
95914	96015	5.0
96843	96182	15.0
94684	95654	15.0
92582	92333	5.0
83406	83797	5.0
95115	95477	15.0
96182	94877	25.0
95946	95470	25.0
93655	94684	15.0
95534	95914	15.0
92585	93384	5.0
96015	96179	15.0
93384	93655	5.0
95654	96822	25.0
51157	51236	5.0
40217	42573	45.0
51278	51191	5.0
81708	81822	15.0
81886	81770	15.0
91790	91491	5.0
92333	91790	15.0
91491	91210	5.0
92167	92962	25.0
70085	71276	15.0
94982	94409	15.0
104435	104540	15.0
73124	73152	5.0
99938	99943	5.0
73234	73177	5.0
99943	99939	5.0
73467	73234	5.0
73152	73453	15.0
105607	105668	15.0
82072	81832	5.0
61138	61369	15.0
92667	92666	5.0
79255	79165	5.0
76690	76933	5.0
76899	76924	5.0
83063	83073	5.0
86437	86514	5.0
79273	79312	15.0
87969	88149	15.0
87864	87969	5.0
44772	44448	15.0
108076	108199	5.0
74780	74797	25.0
67812	67866	25.0
89497	89805	25.0
82056	82140	15.0
90408	90423	5.0
61881	61752	15.0
61633	61385	15.0
83025	83037	5.0
83002	82978	5.0
82404	82459	5.0
63015	62998	35.0
95972	96053	5.0
88347	88411	5.0
60349	60205	25.0
92785	92783	5.0
74827	74928	25.0
99573	99667	5.0
73161	73156	5.0
72715	72723	5.0
53231	53254	5.0
107970	107900	5.0
82778	82581	15.0
59775	59597	15.0
51236	51318	5.0
72752	72707	5.0
76197	75978	5.0
77265	77205	5.0
80018	79546	15.0
100014	100061	5.0
107830	107898	5.0
74883	74891	5.0
75092	75055	5.0
68844	68903	5.0
88827	88644	5.0
88938	88827	5.0
78792	78806	5.0
81236	81828	35.0
90658	90626	5.0
60722	60665	15.0
60491	61246	25.0
61246	60491	35.0
83022	83002	5.0
79208	79232	5.0
87726	87078	15.0
87078	87726	35.0
92356	92465	15.0
91314	91419	5.0
91419	91791	15.0
94926	94279	25.0
84057	83271	15.0
62089	62109	5.0
74979	75360	15.0
60219	60220	5.0
100826	100762	5.0
60870	60733	15.0
51103	51143	5.0
73204	73239	5.0
94701	94732	5.0
77190	77036	5.0
67902	68035	5.0
96309	96355	5.0
68050	69289	25.0
103289	103296	5.0
45474	45531	5.0
59763	59998	5.0
36799	36813	5.0
82246	82159	5.0
61254	61129	5.0
61428	61371	5.0
60896	60401	15.0
60401	60896	15.0
59933	59883	5.0
59597	59787	15.0
92783	112569	5.0
112569	92768	5.0
77199	77234	5.0
75407	75092	25.0
86094	86437	15.0
88790	88945	5.0
109126	109142	5.0
94807	94778	5.0
85464	85522	5.0
97394	97105	15.0
75055	74907	15.0
74877	74780	25.0
85842	85821	5.0
89186	89497	5.0
90440	90469	5.0
90687	90778	5.0
90778	90687	5.0
90687	90658	5.0
82663	82633	5.0
69632	69754	5.0
96701	95627	45.0
62082	62089	5.0
61371	61254	15.0
74834	74827	25.0
75784	75745	5.0
99969	100014	5.0
92534	93384	25.0
60667	60219	55.0
73139	73162	5.0
110945	110949	35.0
85272	85373	35.0
90677	90282	15.0
96890	96418	25.0
66809	67050	15.0
91444	91882	5.0
90423	90440	5.0
61514	61428	5.0
61108	61138	5.0
90997	90896	25.0
77205	77204	5.0
95002	95520	25.0
96293	96914	35.0
36471	36520	5.0
86514	86590	5.0
105361	105289	5.0
107970	108076	5.0
108076	107970	5.0
59803	59567	15.0
109259	109234	5.0
34829	34911	5.0
88945	89186	5.0
90469	90591	5.0
90449	90411	5.0
61752	61630	15.0
83025	83022	5.0
69998	69404	35.0
90831	90968	25.0
94898	95002	5.0
96053	96393	15.0
62141	62082	5.0
92655	92667	5.0
61514	61548	5.0
74928	74955	5.0
61862	61884	5.0
37558	38059	15.0
82308	82246	5.0
41855	41841	5.0
61091	61103	5.0
79165	79208	5.0
95646	95754	15.0
47607	47440	5.0
29572	29799	5.0
86145	86305	5.0
109121	109126	5.0
79312	79299	5.0
60410	60528	15.0
99946	99969	5.0
100061	100006	5.0
59890	59803	15.0
109267	109268	5.0
97105	97400	5.0
97400	97105	15.0
52929	52894	5.0
60662	60680	5.0
85953	85848	5.0
88485	87726	15.0
90411	90408	5.0
90714	90687	5.0
82444	82407	5.0
91702	91454	15.0
97431	97369	25.0
90323	90586	15.0
64973	64927	5.0
96355	96433	15.0
67848	67889	5.0
95499	94936	45.0
94807	94896	5.0
77700	77603	35.0
77603	77700	35.0
108219	108199	5.0
79299	79264	5.0
85876	85942	5.0
36976	37306	15.0
98334	97427	45.0
82560	82815	5.0
109142	109141	5.0
63942	63857	5.0
94778	94777	5.0
52894	52857	5.0
78687	78768	5.0
90591	90681	5.0
90711	90714	5.0
82404	82323	5.0
62109	62140	5.0
75057	75295	15.0
92768	92762	5.0
60075	59956	5.0
99506	99316	15.0
74955	74972	5.0
60205	60593	25.0
63141	63052	5.0
73083	73139	5.0
45474	45306	5.0
95754	96293	25.0
83580	83367	5.0
82422	82308	5.0
90423	90238	15.0
91142	90997	15.0
92692	92693	5.0
76942	76690	5.0
109141	109124	5.0
105092	105174	5.0
99939	99928	5.0
109303	109282	5.0
97446	97456	15.0
75377	75832	35.0
85942	86145	5.0
90238	89925	15.0
89925	90238	25.0
90658	90681	5.0
60752	60733	5.0
60491	59958	15.0
82459	82444	5.0
88644	88652	5.0
69197	69420	5.0
91454	91142	25.0
92112	91702	15.0
74783	74699	15.0
59940	60491	15.0
75708	75770	5.0
109728	109699	5.0
51249	51103	5.0
73467	73392	5.0
97301	97344	5.0
103355	103343	5.0
45609	45474	5.0
77554	77553	5.0
77190	77239	5.0
69842	69812	5.0
61129	61121	5.0
94279	94031	15.0
79165	78933	25.0
76992	76965	5.0
75547	75978	15.0
95627	95646	5.0
89433	89607	5.0
47914	47825	5.0
50267	50401	15.0
79241	79266	15.0
77603	77554	15.0
105183	105092	15.0
87213	87314	15.0
99928	99946	5.0
79824	79691	5.0
79849	79883	15.0
109275	109267	5.0
105651	105587	5.0
74937	74911	5.0
60680	60745	15.0
34936	35070	5.0
59958	59447	15.0
63354	63034	5.0
90968	91156	15.0
91791	92356	25.0
94765	94898	15.0
75360	74904	15.0
108107	108563	35.0
76690	76379	5.0
59893	59925	5.0
61399	61463	5.0
92714	92725	15.0
99316	99254	5.0
75770	75745	5.0
109685	109697	5.0
73249	73267	5.0
73331	73344	5.0
73156	73204	5.0
97405	97451	25.0
90586	90831	25.0
53216	53231	5.0
64973	65184	25.0
45110	45132	5.0
77798	77682	25.0
67866	67819	15.0
90236	90323	5.0
59956	59890	5.0
107900	107830	5.0
88768	88707	5.0
88707	88768	25.0
47406	47405	5.0
82630	82778	15.0
81832	81236	15.0
54553	54561	5.0
76951	76924	5.0
75832	76060	25.0
75859	75407	25.0
91934	92297	5.0
109124	109121	5.0
77807	77700	15.0
105281	105361	5.0
100006	99964	5.0
105662	105651	5.0
107898	107970	5.0
59535	59665	15.0
107770	107556	15.0
107556	107770	15.0
68903	68996	5.0
60633	60546	5.0
34925	34851	5.0
85821	85876	5.0
88644	88485	5.0
90626	90449	15.0
60733	60723	5.0
82407	82404	5.0
66032	66104	15.0
60568	60577	25.0
66429	66482	5.0
92550	92112	15.0
92590	92655	15.0
94936	94926	5.0
60220	60413	15.0
75978	75500	15.0
59998	60075	5.0
99316	99513	15.0
75708	75516	5.0
73344	73215	15.0
73396	73239	35.0
68035	67921	5.0
67819	67848	5.0
59665	59763	15.0
82159	82072	5.0
63034	63015	5.0
79266	79304	15.0
61463	61514	5.0
54561	54596	5.0
77621	77807	15.0
79336	79293	45.0
77148	77199	15.0
77043	76992	5.0
43490	42668	25.0
95588	95972	15.0
85924	86094	5.0
103845	104566	35.0
79311	79266	15.0
79266	79311	5.0
60504	60372	15.0
99964	99939	5.0
107770	107830	5.0
107830	107770	5.0
85556	85489	5.0
109284	109303	5.0
97807	97485	15.0
97435	97434	5.0
76093	75859	25.0
88707	88652	15.0
81828	82056	5.0
61927	61899	5.0
82444	82577	15.0
82577	82444	15.0
82978	83025	5.0
105668	105594	5.0
62307	62336	15.0
90896	90677	25.0
91156	91314	15.0
92704	92714	25.0
53254	53216	5.0
74797	74883	25.0
77021	77205	15.0
109699	109687	5.0
71873	71921	15.0
61364	61546	5.0
51063	51259	15.0
63044	63115	5.0
94734	94959	15.0
103301	103289	5.0
45600	45609	5.0
85412	87081	25.0
87045	85458	35.0
93648	95369	85.0
95369	93648	45.0
95531	95369	5.0
71696	72116	15.0
90963	90854	5.0
86804	86923	5.0
79665	79257	15.0
79257	79665	15.0
78108	78317	15.0
105224	105221	5.0
81022	81005	5.0
57020	57068	5.0
79968	79867	5.0
105226	105144	15.0
87092	86960	5.0
86960	87092	5.0
69640	69593	5.0
67169	67153	5.0
62970	62894	5.0
75267	75155	15.0
70285	70633	25.0
78086	78176	5.0
112582	71079	5.0
83542	83590	5.0
85535	85479	15.0
85735	85749	5.0
85749	85735	5.0
94370	94357	5.0
93669	93691	5.0
93691	93669	5.0
93726	93739	15.0
93739	93726	35.0
106681	106790	15.0
108330	108314	5.0
111421	111408	5.0
68320	68265	5.0
112589	66235	15.0
112590	66022	5.0
64905	65126	15.0
70881	70858	5.0
64443	64305	35.0
64305	64443	175.0
64273	64250	5.0
75644	75443	15.0
75443	75644	15.0
75644	75813	5.0
77742	78108	15.0
77559	77742	5.0
79395	79153	15.0
77733	77674	5.0
76532	76529	15.0
76529	76532	15.0
78157	78783	25.0
78783	78157	15.0
77877	78157	15.0
77760	77676	25.0
77800	78157	35.0
82742	82908	5.0
82908	82742	5.0
80560	80915	15.0
83051	83043	15.0
86876	86690	15.0
86690	86876	25.0
86232	86272	15.0
86272	86232	25.0
89503	89614	15.0
88559	88588	15.0
92395	92745	15.0
92644	92702	15.0
92205	92445	35.0
92857	92616	15.0
92702	92760	25.0
92760	92702	25.0
91780	91648	15.0
90159	90274	5.0
92773	92760	5.0
70855	70749	5.0
70720	70636	5.0
70713	70605	5.0
69758	69686	15.0
66893	66750	5.0
67251	67549	5.0
71080	71110	5.0
69758	69494	25.0
68684	68538	25.0
68538	68684	15.0
67153	67141	5.0
75371	75268	35.0
75243	75326	5.0
76719	76569	15.0
73968	73874	15.0
106817	106749	5.0
61480	61460	15.0
63549	63783	35.0
63783	63549	105.0
71083	71064	5.0
71176	71064	15.0
74911	74818	5.0
71064	70991	5.0
70991	70889	5.0
68749	68819	5.0
81633	81561	5.0
82432	82206	5.0
65033	65000	15.0
65000	65033	15.0
69118	69198	5.0
61304	61286	5.0
96397	96314	5.0
67766	112613	25.0
112613	68138	135.0
69056	69016	5.0
73339	73318	5.0
72695	72717	5.0
72717	72685	5.0
72931	72951	5.0
78607	79101	15.0
112619	91077	15.0
112620	82737	5.0
77657	77727	5.0
77727	77657	15.0
91955	91839	15.0
60113	60334	5.0
70475	70684	25.0
107687	107753	35.0
87507	87583	25.0
98721	99052	15.0
99052	98721	25.0
60229	60153	5.0
112629	60153	5.0
90193	90482	105.0
111655	111695	5.0
75867	75916	15.0
82838	83020	15.0
97705	97869	35.0
94472	94533	5.0
103626	103493	15.0
92200	92182	5.0
86252	86279	5.0
95119	95077	5.0
62987	63019	5.0
67842	68077	15.0
63328	63340	5.0
63340	63328	5.0
72122	72250	15.0
72250	72122	35.0
90656	90696	5.0
73539	73490	5.0
74377	74361	5.0
75006	75100	5.0
75648	75916	35.0
78317	78286	5.0
78720	78753	5.0
79396	79123	25.0
80465	80526	5.0
84200	83975	15.0
83975	84200	15.0
85193	85225	5.0
84035	83981	5.0
89233	89066	5.0
89066	89233	15.0
89289	89316	5.0
89316	89355	5.0
90430	90398	5.0
92326	92242	5.0
91412	91407	5.0
91594	91549	35.0
91544	91954	25.0
91954	91544	25.0
92184	92027	5.0
96747	96605	5.0
83973	83913	25.0
83913	83973	15.0
89739	89748	5.0
97487	97137	65.0
105518	105512	5.0
104659	112656	15.0
108576	108570	15.0
105462	105486	5.0
105590	105625	5.0
107100	106972	15.0
105586	105625	5.0
108852	108994	15.0
107687	107603	15.0
105250	105244	5.0
62398	62544	15.0
63338	63323	5.0
95125	95654	35.0
92772	92813	5.0
91970	92520	35.0
91025	91156	25.0
92790	92775	5.0
90557	90588	5.0
90884	90725	15.0
99781	99743	5.0
95151	95186	5.0
101953	101962	5.0
90583	90613	5.0
100044	100054	5.0
95941	96017	5.0
95898	95941	5.0
95989	95896	5.0
95920	95989	25.0
100431	100307	5.0
98739	98726	5.0
98874	98897	45.0
98897	98874	25.0
98953	98957	25.0
97484	97569	5.0
66302	66534	15.0
65708	65628	5.0
65628	65708	25.0
68819	68531	15.0
111198	111279	25.0
111604	111624	5.0
96073	96023	5.0
99120	99294	45.0
98285	98325	55.0
98178	98122	45.0
98122	98178	25.0
98465	98430	5.0
78150	78168	5.0
71083	71199	5.0
71144	71415	15.0
71415	71144	25.0
71495	71758	125.0
71758	71495	45.0
89647	89736	15.0
89736	89647	15.0
71144	71083	15.0
71083	71144	15.0
69299	69332	15.0
79275	79151	5.0
112697	79257	5.0
79151	79092	15.0
79092	79151	15.0
73987	73912	5.0
95624	95396	15.0
95182	95382	15.0
60988	60948	5.0
95275	95243	5.0
102350	102294	15.0
100455	100526	25.0
95523	95566	5.0
99321	99338	15.0
106067	106019	5.0
60215	59986	35.0
59986	112704	35.0
112704	60215	15.0
60104	60644	45.0
91479	91546	5.0
91546	91479	5.0
109744	112710	15.0
60964	60774	15.0
62970	63068	5.0
65185	65180	5.0
62857	62970	15.0
59769	59702	5.0
59296	59312	5.0
100566	100592	5.0
59971	60522	25.0
62922	63022	35.0
79674	112717	5.0
85542	85599	15.0
85599	85542	15.0
93140	92952	25.0
92952	93140	25.0
93365	112727	15.0
93431	93316	35.0
93316	93431	35.0
72127	72133	5.0
80231	79934	25.0
71563	71664	5.0
71664	71563	15.0
80316	80523	25.0
71965	71929	5.0
72903	112729	5.0
112729	73229	5.0
67510	67528	5.0
67528	67510	5.0
68040	68320	35.0
68320	68040	35.0
68084	68133	5.0
68117	68158	5.0
70648	69747	35.0
68027	68009	5.0
78874	78793	5.0
75395	75289	5.0
84706	84715	5.0
111561	111557	5.0
84730	85049	15.0
85049	84730	25.0
112741	54772	5.0
55964	55990	25.0
76077	75666	15.0
75666	76077	25.0
46600	46543	5.0
46897	47267	25.0
89985	89693	25.0
62858	62886	15.0
111550	111545	5.0
93563	93592	5.0
93592	93563	5.0
71270	71291	5.0
65238	65427	5.0
74968	74804	5.0
65484	65466	5.0
65812	65577	25.0
72040	72477	15.0
72477	72040	25.0
67739	67684	5.0
69464	69617	5.0
69617	69464	15.0
66811	66615	15.0
67141	67116	15.0
67116	67141	5.0
71957	72016	5.0
68235	68287	5.0
70895	70955	15.0
69948	70174	5.0
70198	70174	5.0
69757	69536	5.0
69143	69120	5.0
73874	73788	145.0
93548	93573	25.0
93573	93548	65.0
100792	100820	35.0
100820	100792	15.0
103669	103846	15.0
102106	102189	25.0
105581	105590	5.0
98699	98702	25.0
99141	99130	25.0
98723	98699	5.0
61460	112773	35.0
61842	112776	5.0
112779	58327	5.0
64191	64056	15.0
52786	52727	15.0
90837	90846	5.0
86160	86348	5.0
87540	87720	55.0
92929	92898	15.0
88391	88344	5.0
75034	74901	5.0
74900	74901	5.0
69972	69792	35.0
69792	69972	35.0
89705	89647	5.0
93727	93457	15.0
92882	92710	35.0
92975	93089	65.0
92229	92421	35.0
92244	92229	35.0
90238	90331	5.0
91655	91710	35.0
67796	67589	5.0
61281	61254	5.0
61013	61138	15.0
62360	62332	5.0
62906	62970	5.0
51340	51538	15.0
60953	60920	5.0
99928	99889	5.0
66476	66549	5.0
72325	72489	5.0
89905	89889	5.0
67728	67775	5.0
65637	65587	15.0
63856	63792	15.0
80122	80076	5.0
67380	67373	5.0
67373	67380	5.0
67571	67719	15.0
89428	88993	25.0
87500	87513	5.0
87715	87716	5.0
87513	87638	15.0
93256	93185	5.0
65174	64781	35.0
103256	103255	5.0
77314	77026	25.0
83441	112829	5.0
112829	83368	15.0
84428	84437	5.0
98100	98979	55.0
80592	80597	5.0
79788	79856	5.0
73824	73951	15.0
74065	73990	5.0
73951	73990	5.0
76900	76907	5.0
84658	84718	15.0
76289	76291	5.0
98164	97997	25.0
104422	104537	35.0
88570	87124	25.0
92027	91985	5.0
92021	91993	5.0
96326	96447	5.0
71797	71865	5.0
71733	71675	5.0
71915	71742	15.0
71791	71728	5.0
91457	91416	15.0
91592	91706	5.0
77513	78101	35.0
78294	78150	15.0
77644	78226	5.0
97435	96051	105.0
74099	74065	5.0
74065	74132	15.0
76439	76668	5.0
93045	92691	15.0
81890	82046	5.0
85134	84541	35.0
84541	85134	25.0
59459	59399	5.0
62184	61858	15.0
75041	74650	25.0
82271	82211	15.0
83454	83709	25.0
83413	83421	5.0
89061	88594	45.0
89355	89314	5.0
90263	90096	105.0
93029	93045	25.0
108994	109080	15.0
84899	84644	15.0
85825	85887	25.0
75266	75249	15.0
80999	80931	15.0
80931	80999	5.0
71895	72116	15.0
66982	67041	5.0
67112	67611	15.0
93192	93321	5.0
32449	32605	15.0
96204	96073	25.0
81494	81483	5.0
90196	90179	5.0
94025	93936	5.0
93593	93631	25.0
82974	83024	5.0
76198	76234	5.0
76505	76324	25.0
104782	104803	5.0
107603	107570	15.0
72056	72067	5.0
72062	72056	5.0
72128	72062	5.0
65392	65348	5.0
69108	69126	5.0
69126	69164	5.0
71040	70975	5.0
74621	74492	15.0
79896	79926	5.0
75567	75457	5.0
72133	72128	5.0
72067	72127	5.0
79960	79907	5.0
75860	76502	15.0
76760	76504	5.0
75422	75461	15.0
75574	75498	15.0
92193	92107	5.0
76502	77911	25.0
66330	65894	25.0
65894	66330	15.0
70831	70901	15.0
64827	64776	5.0
66555	66941	15.0
81299	81372	5.0
73985	74063	5.0
73951	73985	5.0
78688	78874	15.0
93435	93416	5.0
61006	60988	5.0
83429	83502	5.0
72016	72040	5.0
66567	66646	45.0
70800	70685	25.0
84446	84451	5.0
66320	66273	15.0
63963	63611	45.0
66567	66536	15.0
93963	93727	5.0
82924	82716	5.0
98115	98162	5.0
99743	99526	25.0
107753	107667	45.0
107667	107753	25.0
76459	76552	5.0
71084	71150	35.0
84600	84671	5.0
84701	84600	5.0
71758	72051	35.0
72051	71758	35.0
71967	71889	15.0
71889	71967	25.0
112879	80148	5.0
88623	88823	25.0
88823	88623	125.0
103295	103304	5.0
104099	104013	5.0
62167	62243	15.0
64751	64893	5.0
80218	80156	5.0
84958	84845	5.0
41329	41275	5.0
72685	72654	5.0
61219	61272	35.0
61272	61219	55.0
67549	68098	15.0
66184	66183	5.0
65758	65739	5.0
65739	65758	5.0
81078	81022	25.0
83197	83237	15.0
83237	83260	15.0
90828	90447	55.0
54884	54960	5.0
83145	83169	15.0
88488	88459	5.0
96132	96110	5.0
96151	96132	5.0
69545	69592	5.0
79126	79225	5.0
87252	87260	5.0
87260	87252	15.0
87260	87238	15.0
87238	87260	5.0
87949	87954	5.0
88007	88020	5.0
87954	88007	5.0
87985	87949	5.0
88020	87985	5.0
92355	92324	5.0
92332	92355	5.0
65812	65929	15.0
70868	70888	5.0
76902	77252	25.0
77252	76902	15.0
90414	90448	5.0
59428	59505	15.0
60795	60757	5.0
60812	60788	25.0
95551	95552	5.0
59803	59891	5.0
59381	59313	5.0
59499	59408	15.0
69264	69464	45.0
69464	69264	55.0
70608	70626	5.0
98259	98232	5.0
36978	36927	5.0
63361	63339	5.0
100426	100549	15.0
100311	112913	15.0
86605	86352	15.0
90707	90662	5.0
48930	49239	15.0
54511	54413	5.0
60378	60290	5.0
64841	64876	5.0
67292	67201	5.0
83255	83278	5.0
96967	96920	15.0
70002	70125	5.0
70119	70002	5.0
70812	70734	5.0
73490	73519	5.0
74463	74377	5.0
76317	76416	5.0
77500	77586	5.0
77664	77882	15.0
77852	78021	25.0
78420	78391	5.0
79041	79033	15.0
79473	79164	15.0
79449	79288	5.0
79437	79310	5.0
80126	80125	5.0
80745	80794	25.0
82022	81972	15.0
82814	82833	5.0
82651	82670	5.0
83395	83413	5.0
83483	83473	5.0
83640	83564	15.0
84084	84346	5.0
84272	84347	5.0
86031	86231	15.0
87793	87823	5.0
87424	87469	5.0
87842	88050	5.0
88101	88065	5.0
88444	88458	5.0
89089	89061	5.0
89314	89289	5.0
89823	89959	15.0
91381	90934	25.0
90934	91381	25.0
90945	91055	15.0
91318	91323	5.0
91503	91792	15.0
91993	91985	5.0
92042	92050	5.0
92268	92485	25.0
93044	92993	15.0
93442	93450	5.0
94339	94209	15.0
86156	86345	35.0
58694	58735	5.0
63825	63731	5.0
63896	63847	5.0
95706	95927	25.0
95927	95706	25.0
99499	99514	5.0
103055	103410	35.0
83981	83973	5.0
59428	59677	25.0
110892	110889	15.0
85535	85869	5.0
61745	61527	15.0
61871	61714	5.0
61714	61871	5.0
82626	82535	15.0
84040	84293	35.0
86126	86362	95.0
88417	88702	25.0
88702	88417	15.0
90787	90774	5.0
90774	90787	15.0
90648	90617	5.0
85735	85733	5.0
94357	94338	5.0
88276	88279	5.0
88303	88218	15.0
87065	86934	25.0
86934	87065	15.0
84961	84968	5.0
84968	84961	5.0
106928	106964	15.0
111297	111408	25.0
111408	111297	25.0
80601	80557	5.0
72127	72251	5.0
67510	67516	15.0
67516	67510	15.0
67594	67654	15.0
67528	67594	15.0
111531	111478	5.0
111531	111551	25.0
75504	75137	55.0
71226	71007	5.0
86461	86452	25.0
86452	86461	15.0
86184	86160	35.0
86160	86184	35.0
79495	79502	5.0
79502	79495	5.0
54265	112941	5.0
112941	54335	5.0
78102	78108	5.0
75408	75393	15.0
75549	75644	5.0
75581	75666	5.0
81352	81436	5.0
82617	82562	5.0
85376	85547	5.0
85547	85718	15.0
81284	81327	15.0
81352	81337	5.0
83989	84096	15.0
103704	103743	5.0
45411	45138	65.0
85503	85326	5.0
85283	85321	5.0
75182	74948	5.0
78263	78298	15.0
85151	85528	25.0
63129	64340	465.0
66188	66142	5.0
65985	66024	45.0
66024	65985	5.0
78289	78484	5.0
78289	78148	5.0
95682	95772	5.0
94172	112970	5.0
68431	68199	25.0
69536	69770	5.0
70152	69789	45.0
70845	70882	5.0
67471	67260	15.0
67260	67471	15.0
69274	69456	25.0
69456	69274	35.0
75624	75796	35.0
75796	75624	15.0
74214	73626	15.0
76857	76740	15.0
76831	76857	5.0
76740	76782	5.0
75180	75086	5.0
73433	73126	45.0
71973	71915	5.0
70901	70955	15.0
71096	70955	5.0
68468	68493	5.0
68493	68583	15.0
71865	71895	5.0
70911	71018	15.0
70159	70487	25.0
70970	70912	5.0
67739	67838	15.0
67677	67471	5.0
67169	67366	15.0
67185	67634	25.0
69456	69545	15.0
69545	69456	5.0
66859	67175	15.0
65879	65894	5.0
65929	65873	15.0
71377	71490	5.0
70901	70895	15.0
69046	68987	5.0
69153	69252	5.0
69252	69143	5.0
70174	69757	15.0
67739	67693	5.0
67838	67888	5.0
67028	67051	5.0
71490	71418	5.0
67693	67677	5.0
70063	70237	5.0
70447	70269	5.0
67175	67169	5.0
71453	71756	15.0
70237	70447	15.0
70198	70183	15.0
69770	69948	5.0
70831	70955	5.0
99683	99661	5.0
100551	100447	15.0
90343	90258	25.0
90258	90343	15.0
92780	92740	15.0
92759	92775	5.0
92661	92688	5.0
90902	90920	15.0
98330	98329	5.0
93146	93154	5.0
96562	96548	5.0
60831	61013	15.0
61300	61121	5.0
62217	62489	25.0
73090	73131	5.0
65442	65552	5.0
74376	74124	15.0
71058	71083	5.0
81633	81698	5.0
85347	85367	45.0
85367	85347	15.0
84165	84176	25.0
96564	96934	25.0
93888	93809	5.0
91658	91795	35.0
91611	91654	5.0
90477	90478	5.0
92186	92018	5.0
88616	88591	5.0
92132	92038	15.0
91938	91865	5.0
88580	88628	25.0
88910	89540	45.0
89540	88910	15.0
91152	90955	35.0
91772	91921	5.0
94824	94879	5.0
73358	73425	15.0
73425	73358	15.0
71153	70924	5.0
77699	77501	15.0
75672	75421	5.0
67628	67719	5.0
67719	67628	5.0
68618	68680	15.0
68622	68676	5.0
70611	70457	15.0
70457	70611	45.0
70348	70442	15.0
70442	70348	15.0
67708	67740	5.0
57525	57533	15.0
48523	48474	5.0
46627	46446	35.0
61239	61269	5.0
63098	63017	5.0
73131	73161	5.0
73249	73230	15.0
47074	47511	15.0
61390	61304	5.0
61108	61129	5.0
61281	61482	15.0
61482	61300	5.0
60905	60977	5.0
61805	61713	5.0
61713	61868	5.0
64770	64693	5.0
53410	53578	15.0
61159	61239	5.0
61269	61304	5.0
93110	93071	15.0
92141	92172	15.0
96297	96235	25.0
99889	99825	5.0
99232	98910	15.0
78898	79254	25.0
81758	81425	15.0
84072	84128	15.0
81550	81644	5.0
74193	74016	15.0
76764	76752	15.0
62211	62506	35.0
62506	62211	15.0
74040	74016	5.0
66757	66731	25.0
72464	72482	5.0
65587	65586	5.0
65504	65435	5.0
65596	65504	5.0
71147	71146	5.0
74641	74673	5.0
67380	67455	5.0
95459	95578	5.0
59942	59902	5.0
67819	67740	5.0
94457	94101	15.0
86059	86155	5.0
92930	92945	15.0
87980	87748	25.0
92179	92393	15.0
86196	85736	45.0
66806	66817	5.0
86873	87179	35.0
76465	76409	5.0
85138	85462	65.0
76081	76077	5.0
78880	79045	5.0
91265	91453	55.0
83408	83397	5.0
98252	98359	5.0
98359	98252	5.0
97897	97877	25.0
97877	97897	15.0
97993	98115	35.0
98359	98289	25.0
96211	96112	35.0
60844	60852	5.0
90689	90635	15.0
93888	94704	45.0
89768	90165	25.0
89851	90229	25.0
82785	82758	5.0
83183	83202	5.0
83072	83098	65.0
85381	85391	5.0
85453	85402	5.0
83982	84025	35.0
87862	88581	25.0
84813	85012	35.0
85037	85095	5.0
84629	84603	5.0
80407	80430	5.0
80430	80585	25.0
80536	80332	45.0
76405	76761	5.0
77915	77765	5.0
75595	75660	25.0
79259	79341	5.0
78142	78227	25.0
74197	74171	5.0
79772	79891	5.0
76907	77163	15.0
76389	76366	5.0
76907	76474	25.0
79850	79787	5.0
75599	75873	5.0
47405	47067	15.0
93874	93893	5.0
79620	79576	5.0
79576	79620	5.0
79039	79187	5.0
102864	102907	5.0
66990	66883	25.0
113040	111561	5.0
90589	90689	5.0
90727	90542	15.0
90831	90896	5.0
105361	105319	105.0
79875	79907	5.0
100471	100268	25.0
100232	100268	5.0
100270	100204	5.0
100378	100030	15.0
100030	100378	15.0
100294	100410	15.0
96017	95956	5.0
100471	100687	35.0
96333	96235	15.0
82926	82957	45.0
83031	83053	5.0
78283	78551	5.0
77418	77318	5.0
94684	95125	15.0
73392	73344	15.0
92083	92321	15.0
81569	81633	5.0
78275	78565	5.0
76668	76852	5.0
76668	77163	15.0
87021	87244	5.0
99346	99442	5.0
99449	99442	15.0
99176	99052	15.0
82974	83017	15.0
83053	83061	5.0
83081	83061	5.0
79380	79341	15.0
73866	73985	15.0
74891	74817	25.0
95946	95672	15.0
91299	91457	15.0
105651	105575	5.0
91491	91299	5.0
74132	74339	15.0
73990	74051	5.0
73838	73951	15.0
105021	105089	5.0
75984	76963	15.0
64479	64698	15.0
66492	66315	5.0
79907	79962	15.0
85733	85748	5.0
86301	86334	25.0
90020	90013	5.0
91751	91847	15.0
91847	91751	5.0
92247	92132	15.0
92132	92247	15.0
75190	75188	5.0
81429	81565	25.0
81565	81429	25.0
78030	78086	5.0
103387	103255	35.0
90648	113073	15.0
113073	90774	15.0
90774	113074	15.0
113074	90648	15.0
90648	113075	15.0
113075	90774	15.0
113076	90648	5.0
67092	67064	15.0
100087	99960	5.0
99960	99798	5.0
80977	80930	5.0
99825	99946	5.0
101949	101758	15.0
66549	67124	85.0
67124	66549	95.0
68749	68418	45.0
68418	68749	65.0
101376	101381	5.0
87879	87724	5.0
56490	56509	5.0
67116	66811	15.0
69273	69317	55.0
69317	69273	25.0
85220	85134	5.0
85134	85220	5.0
72251	72342	5.0
72251	72133	5.0
50347	50263	5.0
98403	98164	35.0
100583	100378	15.0
100378	100583	55.0
92762	92704	5.0
101910	101729	25.0
71781	71353	25.0
82104	82002	5.0
48474	48522	5.0
67015	66944	5.0
90820	91137	75.0
69545	69464	5.0
66750	66635	15.0
63328	62969	25.0
75326	75357	5.0
88819	89023	15.0
89023	88819	15.0
64600	64593	5.0
59672	59635	55.0
59645	59459	15.0
99604	99382	75.0
99327	99382	15.0
100557	100860	45.0
100860	100557	85.0
100741	100910	75.0
93272	93306	5.0
99740	99714	5.0
99701	99709	5.0
63895	64084	15.0
63890	63505	75.0
63505	63890	85.0
95602	95601	5.0
94042	94148	35.0
102839	102742	5.0
102170	102084	15.0
102084	102170	15.0
102451	102008	25.0
54709	54640	5.0
69198	69176	5.0
54944	54926	5.0
54916	54930	5.0
79787	79729	5.0
79754	79868	5.0
67575	67569	5.0
76724	76730	5.0
71982	71923	5.0
94362	94366	5.0
95167	95156	5.0
67870	68172	15.0
78407	78390	45.0
79801	79881	5.0
87965	87561	15.0
91031	90945	15.0
91546	91731	5.0
91731	91546	15.0
113152	85593	15.0
83478	83520	5.0
90882	90902	15.0
84735	84836	35.0
85049	85409	25.0
85409	85049	35.0
88581	88668	5.0
84603	85037	55.0
82970	83093	15.0
80556	80697	15.0
94122	94099	5.0
86626	86221	15.0
86630	86626	5.0
78862	78728	25.0
59327	59381	5.0
98979	99232	5.0
96438	96397	25.0
66558	66559	5.0
105589	105585	5.0
75367	75411	5.0
108632	108612	5.0
92565	92717	15.0
65899	65734	5.0
64635	64739	25.0
66205	66351	15.0
102110	102185	15.0
95338	95213	15.0
95213	95338	5.0
71058	71143	25.0
71143	71058	35.0
71058	70991	5.0
62934	63054	15.0
62850	62922	5.0
74449	73881	55.0
93253	93018	25.0
89281	88894	25.0
91762	91655	15.0
65700	65546	25.0
59396	59408	5.0
59716	59763	25.0
59396	59449	5.0
111397	111406	35.0
111406	111397	35.0
111279	111252	65.0
83951	83983	5.0
94954	95196	5.0
88566	88591	5.0
71455	71555	25.0
71555	71455	35.0
85559	86297	15.0
37100	37657	55.0
33310	33424	15.0
57688	57743	5.0
64929	64927	5.0
62419	62446	25.0
61299	61200	5.0
69336	68802	15.0
82949	83120	15.0
97428	97377	5.0
97355	97428	15.0
97283	97312	5.0
83953	83947	5.0
95251	95392	35.0
83981	83953	5.0
83120	83255	15.0
83255	83120	15.0
85498	85948	15.0
73303	73197	25.0
90033	89734	25.0
89211	89734	25.0
82504	82432	5.0
86586	86970	25.0
86017	86514	15.0
68888	69018	5.0
69073	69066	5.0
68640	68269	5.0
49881	50298	15.0
66756	66800	5.0
68267	68266	55.0
68266	68267	15.0
67380	67412	5.0
67360	67380	5.0
67806	67610	25.0
68025	67910	5.0
69233	68640	15.0
67360	67412	5.0
66941	67126	5.0
67126	67360	25.0
66707	66611	45.0
66336	66260	5.0
61103	60831	25.0
66550	66303	15.0
54387	54412	5.0
56823	56927	5.0
68458	68695	65.0
68695	68458	35.0
45110	45398	25.0
63933	63856	5.0
63823	63776	5.0
65924	65979	5.0
62064	62352	35.0
65160	65207	75.0
65486	65415	5.0
63929	63941	15.0
66349	66462	5.0
66462	66535	5.0
60610	60773	5.0
61013	61108	15.0
61915	60910	35.0
60910	61915	35.0
65135	65442	5.0
65442	65135	5.0
41862	42000	5.0
63941	63966	25.0
63885	63933	5.0
63702	63714	5.0
63714	63675	5.0
69018	69072	5.0
66096	65988	5.0
66660	66550	5.0
66779	66407	25.0
65828	66197	15.0
65926	66096	25.0
66303	66096	5.0
66817	66770	5.0
65864	65584	15.0
66096	66302	15.0
65988	65896	5.0
67706	67942	15.0
66793	66806	15.0
64410	64414	5.0
64893	65169	15.0
65339	65015	25.0
68013	68052	5.0
67412	67428	5.0
66817	67649	25.0
67649	66817	25.0
68044	68025	5.0
68053	67989	5.0
67989	68018	5.0
64684	65475	25.0
65475	64684	35.0
65475	65628	15.0
69066	69072	5.0
59871	59824	5.0
59779	59942	5.0
59902	59849	5.0
66035	66341	5.0
66355	66655	15.0
65628	65707	5.0
65896	65708	5.0
65855	65924	5.0
65924	65809	25.0
65586	65596	5.0
61179	61784	15.0
61784	61179	25.0
61129	61281	15.0
64308	65135	25.0
62654	63017	15.0
63966	64042	5.0
60334	60610	5.0
61603	61620	5.0
57006	56951	5.0
75178	75173	15.0
76504	76503	5.0
90122	90196	5.0
96375	96411	5.0
86588	86574	5.0
86566	86741	25.0
84968	85072	25.0
85072	84968	15.0
85749	85650	5.0
85845	85825	25.0
85111	85160	15.0
94263	94262	5.0
94262	94263	35.0
99168	113341	5.0
91941	91935	5.0
87243	87336	5.0
87622	87079	25.0
87650	87788	5.0
78407	78371	5.0
78371	78407	5.0
78407	78427	5.0
78313	78064	65.0
77480	77286	15.0
93286	93352	5.0
93154	93196	5.0
93196	93215	5.0
78895	78967	5.0
78889	79571	35.0
79440	79380	15.0
79421	79470	5.0
79099	79317	25.0
83893	83936	5.0
84053	84024	5.0
84879	84978	45.0
84978	84879	55.0
85368	85099	35.0
113342	89748	5.0
89748	113343	5.0
89690	89678	15.0
88285	88334	5.0
88285	88098	5.0
97067	97039	25.0
96960	96918	5.0
92688	92759	15.0
92719	92780	25.0
92469	92256	15.0
87427	87650	35.0
87996	87771	25.0
87771	87622	5.0
88279	88303	15.0
88218	88125	15.0
89095	89093	15.0
87577	88100	15.0
80741	80835	5.0
91630	91556	5.0
90577	90608	5.0
90196	90297	5.0
98191	98434	35.0
91293	91318	5.0
91792	92097	15.0
90384	90402	5.0
97819	98161	25.0
98737	99010	15.0
97800	97465	25.0
97465	97800	15.0
94908	94260	35.0
94260	94908	25.0
94908	95540	35.0
95540	94908	35.0
95540	95568	5.0
94260	93428	35.0
93428	94260	35.0
93428	93078	15.0
93078	93428	15.0
88909	88898	5.0
76504	75574	25.0
77759	76760	25.0
79176	79175	5.0
79175	79176	5.0
79577	79589	5.0
69636	69233	15.0
85118	85052	35.0
85052	85118	35.0
75410	75492	5.0
75492	75562	5.0
75539	75562	5.0
75605	75562	5.0
75410	75422	5.0
75411	75410	15.0
75457	75411	5.0
75666	75605	5.0
75102	74994	5.0
77108	76799	25.0
74144	73926	25.0
71366	71332	5.0
77823	77743	5.0
71366	71376	5.0
86200	86252	5.0
91953	91936	15.0
91936	91953	5.0
78889	79087	15.0
79233	78956	15.0
91923	91864	15.0
91864	91923	15.0
71604	71614	5.0
85114	85087	5.0
80222	80549	25.0
80549	80222	25.0
88450	88455	5.0
88455	88419	5.0
72604	72695	35.0
78874	78889	5.0
70682	70683	5.0
92181	92200	5.0
93088	93071	25.0
80101	80094	45.0
80094	80101	15.0
93555	93215	25.0
77376	77619	5.0
113350	76488	15.0
81327	81352	5.0
73039	73090	5.0
73090	73039	5.0
85187	85395	25.0
95324	95656	15.0
69503	69875	5.0
90912	90935	5.0
90935	90952	5.0
90940	90912	5.0
83610	83639	5.0
90114	90124	5.0
90063	90114	5.0
90124	90066	5.0
85025	84995	5.0
85052	85067	25.0
85067	85052	15.0
85212	85114	5.0
83789	83723	5.0
88142	88134	5.0
88134	88091	5.0
86277	86219	5.0
86106	86045	5.0
92435	92217	25.0
95656	95650	15.0
83989	84072	5.0
84092	84072	5.0
83754	83793	5.0
85547	85654	15.0
85653	85547	5.0
83915	83958	5.0
85585	85944	25.0
85486	85535	5.0
85462	85385	15.0
85385	85051	15.0
82534	82380	15.0
83233	83293	5.0
83360	83416	5.0
85246	85286	5.0
71212	71147	5.0
70416	70429	5.0
79087	79496	15.0
113354	87417	15.0
91437	91385	45.0
90599	90579	5.0
89020	89026	15.0
89026	89027	5.0
83658	83684	5.0
81592	81609	5.0
78357	78728	15.0
80903	81009	5.0
76416	76370	5.0
75218	75190	5.0
75499	75539	25.0
75450	75218	15.0
79464	79233	25.0
79341	79421	5.0
79031	79032	5.0
95016	95050	5.0
95577	95527	5.0
98265	98292	5.0
82589	82737	15.0
85732	85748	5.0
83990	84019	15.0
84039	84096	15.0
95538	95599	5.0
95410	95201	5.0
94691	94772	15.0
98643	98563	5.0
97455	97272	15.0
96205	96375	5.0
96375	96205	15.0
93181	93146	5.0
93222	93181	5.0
76545	76459	5.0
76503	76502	5.0
88629	89060	15.0
71360	71301	5.0
72586	72262	15.0
74818	73993	25.0
73993	74818	45.0
71314	71335	5.0
72402	73447	35.0
73447	72402	45.0
99610	99527	45.0
92181	92293	35.0
93768	93800	5.0
92163	92181	5.0
92182	92163	5.0
90329	90258	5.0
82253	82131	15.0
91763	91486	5.0
91277	91486	15.0
91720	91764	15.0
91720	91555	15.0
92520	92772	25.0
92704	92610	5.0
92310	92349	45.0
90802	90938	5.0
90696	90707	5.0
79176	79485	15.0
79485	79176	25.0
80897	80798	25.0
80798	80897	35.0
80931	80897	5.0
79187	79567	25.0
80897	81077	15.0
77789	77801	5.0
78323	78351	5.0
71267	71147	5.0
85582	85462	45.0
85814	85844	5.0
93391	93286	5.0
71332	71326	15.0
70800	70899	15.0
113361	99570	5.0
98359	98393	15.0
98788	98793	5.0
98036	98123	15.0
98605	98444	25.0
98444	98605	15.0
85051	85138	25.0
73657	73431	15.0
72390	72528	15.0
76365	76459	5.0
76459	76365	5.0
76419	76249	15.0
75076	74928	35.0
74820	74796	5.0
96680	96008	25.0
96008	96680	25.0
96008	95605	25.0
95605	96008	15.0
95605	95627	5.0
69935	70103	15.0
69813	69914	15.0
70732	70585	5.0
70626	70682	5.0
86279	86208	5.0
84176	84199	25.0
84199	84176	25.0
86333	86314	5.0
86286	86315	25.0
85400	85416	25.0
85416	85400	15.0
85367	85400	25.0
85400	85367	25.0
84199	84228	35.0
[truncated: 27,213 more rows]
