# Supplementary material for: Graph-based ahead monitoring of vulnerabilities in large dynamic transportation networks
Source: PLoS One. 2021 Mar 24;16(3):e0248764. doi: 10.1371/journal.pone.0248764 (PMC7990197; doi:10.1371/journal.pone.0248764)
Supplement: S3 Data — (ZIP) [file pone.0248764.s004.zip › rhone_obs_14_wc.csv]

69087	69040	5.0
68519	66864	25.0
63991	63598	5.0
94007	93988	5.0
64585	63991	5.0
94005	94024	5.0
64089	64572	5.0
66872	68526	15.0
80211	79975	5.0
80006	80228	5.0
78212	78258	5.0
78217	78175	5.0
104537	104518	5.0
104572	104569	5.0
83221	83406	5.0
83394	83203	5.0
92962	92989	5.0
104540	104558	5.0
85691	85661	5.0
82140	81969	15.0
73302	73331	5.0
63363	63443	5.0
104046	104123	25.0
69754	69998	5.0
78332	78707	25.0
69420	69632	5.0
67664	67690	5.0
60835	60840	5.0
78332	77909	15.0
62336	62342	5.0
97451	97446	5.0
97434	97440	5.0
90854	90752	5.0
96382	96333	15.0
65180	65242	5.0
84577	84588	5.0
91416	91364	5.0
111695	111726	5.0
93302	93605	15.0
93605	93302	15.0
96548	96464	5.0
76521	76505	5.0
79755	79874	5.0
84361	84678	15.0
95772	95802	5.0
78192	78165	5.0
79755	79875	5.0
79701	79718	5.0
79741	79734	5.0
79986	79655	15.0
79655	79986	15.0
97437	97359	5.0
94240	94351	5.0
86027	85845	5.0
86001	85838	15.0
85263	85091	5.0
102188	102212	5.0
79876	79775	5.0
76234	76391	15.0
76828	76995	5.0
80784	80960	5.0
80960	80784	15.0
81698	81890	15.0
81890	81698	5.0
85326	85263	5.0
76986	77170	35.0
77170	76986	35.0
80048	79960	5.0
79655	79980	25.0
79980	80368	15.0
79986	80374	15.0
80374	79986	15.0
71189	70975	5.0
79655	79611	5.0
85719	85691	5.0
77194	77448	15.0
78109	78529	25.0
78529	78109	25.0
80007	79655	5.0
80380	80007	15.0
69510	69002	15.0
69032	69537	45.0
71966	71791	5.0
84019	84039	15.0
79526	79568	5.0
79496	79526	5.0
79527	79497	5.0
79497	79464	5.0
85718	85769	15.0
85581	85636	5.0
74469	75246	5.0
71430	70661	5.0
88534	87975	5.0
69878	69623	5.0
95097	96013	75.0
75082	74545	5.0
80260	79735	15.0
69941	69676	5.0
80487	80260	5.0
61645	62406	15.0
59167	54053	85.0
64572	65047	5.0
111175	110982	15.0
61596	59167	35.0
109319	106263	85.0
62759	61596	15.0
66864	66724	5.0
79085	78217	15.0
79975	79159	15.0
79141	80006	15.0
78175	74736	45.0
69055	75984	95.0
75984	78212	25.0
80260	80364	25.0
78258	78565	5.0
74736	69261	75.0
104518	104376	25.0
104558	104586	5.0
104569	104537	5.0
94877	93999	15.0
96023	95946	5.0
83727	83394	5.0
95914	96015	5.0
96843	96182	15.0
94684	95654	15.0
92582	92333	5.0
83406	83797	5.0
95115	95477	15.0
96182	94877	25.0
95946	95470	25.0
93655	94684	15.0
95534	95914	15.0
96015	96179	15.0
95654	96822	15.0
40217	42573	45.0
51236	51300	5.0
81708	81822	15.0
81886	81770	15.0
91790	91491	5.0
92333	91790	15.0
91491	91210	5.0
92167	92962	25.0
94387	94410	5.0
70085	71276	25.0
94982	94409	15.0
104435	104540	15.0
73124	73152	5.0
99964	99938	15.0
99938	99943	5.0
73234	73177	5.0
73467	73234	5.0
73152	73453	15.0
105607	105668	25.0
82072	81832	15.0
64532	64649	5.0
61138	61369	15.0
92667	92666	15.0
79255	79165	15.0
76690	76933	5.0
95627	95589	5.0
83063	83073	5.0
79273	79312	15.0
87864	87969	5.0
61368	61572	15.0
108076	108199	5.0
109272	109278	5.0
74780	74797	25.0
67812	67866	15.0
67866	67812	15.0
34960	34925	5.0
89805	89497	5.0
89908	89862	5.0
82056	82140	5.0
90408	90423	5.0
61881	61752	5.0
61633	61385	15.0
61633	61546	5.0
83025	83037	5.0
83002	82978	5.0
82404	82459	5.0
60349	60205	25.0
92785	92783	15.0
112568	74834	15.0
74827	74928	25.0
75672	75708	5.0
61739	61862	15.0
73161	73156	5.0
53231	53254	5.0
107970	107900	5.0
85258	85215	15.0
82778	82581	5.0
59775	59597	5.0
77265	77205	5.0
80018	79546	15.0
110160	110130	5.0
66316	66029	15.0
90004	89377	25.0
88246	88149	5.0
63443	63770	5.0
107830	107898	5.0
79883	79712	15.0
109243	109259	5.0
74883	74891	5.0
68844	68903	5.0
88827	88644	5.0
81236	81828	15.0
90658	90626	5.0
60722	60665	15.0
62071	61965	5.0
60491	61246	25.0
61246	60491	35.0
83022	83002	5.0
79208	79232	5.0
87726	87078	15.0
92356	92465	5.0
91314	91419	5.0
91419	91791	15.0
94926	94279	35.0
84057	83271	15.0
62089	62109	5.0
74979	75360	25.0
60219	60220	5.0
100826	100762	5.0
69952	69954	5.0
60870	60733	15.0
73204	73239	5.0
94701	94732	5.0
77190	77036	5.0
67902	68035	5.0
96309	96355	5.0
68050	69289	25.0
103289	103296	5.0
45474	45531	5.0
59763	59998	15.0
85467	86186	15.0
66541	66469	5.0
61254	61129	5.0
61428	61371	5.0
60896	60401	15.0
60401	60896	15.0
59933	59883	5.0
59597	59787	15.0
92783	112569	5.0
112569	92768	5.0
77199	77234	5.0
75407	75092	15.0
86094	86437	5.0
50263	50166	5.0
109126	109142	5.0
88411	88523	5.0
94807	94778	5.0
85464	85522	5.0
109278	109279	5.0
75055	74907	15.0
74877	74780	25.0
60528	60583	5.0
89186	89497	15.0
90440	90469	5.0
90469	90449	5.0
90687	90778	5.0
90687	90658	5.0
82663	82633	5.0
69632	69754	5.0
96701	95627	45.0
62082	62089	5.0
62140	62197	5.0
75057	74983	5.0
61371	61254	5.0
63699	63753	5.0
74834	74827	25.0
75784	75745	5.0
92534	93384	25.0
60667	60219	35.0
73139	73162	5.0
94433	94661	5.0
110945	110949	35.0
85272	85373	25.0
90677	90282	15.0
96890	96418	25.0
45529	45485	5.0
82308	82140	5.0
91444	91882	15.0
42222	42193	5.0
90423	90440	5.0
61514	61428	5.0
90997	90896	25.0
77205	77204	5.0
95002	95520	25.0
96293	96914	35.0
83158	83139	5.0
86514	86590	5.0
89256	89206	5.0
105361	105289	5.0
94824	94807	5.0
105594	105662	15.0
107970	108076	5.0
108076	107970	5.0
59803	59567	15.0
109259	109234	5.0
52843	52884	5.0
74910	75035	15.0
34829	34911	15.0
85847	85842	5.0
88945	89186	5.0
90469	90591	5.0
90449	90411	5.0
61752	61630	15.0
59744	59940	5.0
83025	83022	5.0
69998	69404	35.0
90831	90968	15.0
94898	95002	5.0
96053	96393	15.0
62141	62082	5.0
74934	75057	5.0
61514	61548	5.0
59447	59744	15.0
61954	62043	15.0
97427	97405	5.0
60562	60568	5.0
82308	82246	5.0
61091	61103	5.0
50207	50602	15.0
78796	78792	5.0
95646	95754	5.0
88485	88631	5.0
109121	109126	5.0
60410	60528	15.0
100061	100006	15.0
59890	59803	5.0
109267	109268	5.0
97105	97400	5.0
52929	52894	5.0
60662	60680	5.0
85953	85848	15.0
88485	87726	25.0
89423	89177	5.0
90714	90687	5.0
61385	61246	15.0
61630	61633	5.0
91702	91454	15.0
77204	77198	5.0
97431	97369	15.0
72473	72452	5.0
90323	90586	15.0
64973	64927	5.0
96355	96433	5.0
103342	103355	5.0
67848	67889	5.0
95499	94936	25.0
77304	77190	5.0
42219	42182	5.0
64721	64533	15.0
94807	94896	5.0
94896	94807	15.0
59925	59933	5.0
37505	36616	25.0
77700	77603	35.0
108219	108199	5.0
72715	72752	5.0
79299	79264	5.0
89177	89131	5.0
97427	98334	35.0
48255	48002	5.0
48447	48374	5.0
109142	109141	5.0
88308	88341	5.0
63942	63857	5.0
94778	94777	5.0
60665	60633	5.0
65075	64721	5.0
52894	52857	5.0
78687	78768	5.0
60583	60662	5.0
78768	78789	5.0
90591	90681	5.0
90711	90714	5.0
61134	61288	5.0
82404	82323	5.0
92465	92537	5.0
62109	62140	5.0
75057	75295	5.0
92768	92762	15.0
99506	99316	15.0
69954	70008	5.0
74955	74972	5.0
60205	60593	25.0
63141	63052	5.0
73083	73139	5.0
67889	67866	5.0
95754	96293	25.0
83580	83367	15.0
82422	82308	5.0
90423	90238	15.0
90238	90423	15.0
91142	90997	15.0
92692	92693	15.0
60581	60598	5.0
50401	50288	5.0
109141	109124	5.0
105092	105174	5.0
41825	41809	5.0
109303	109282	5.0
97277	96990	25.0
97446	97456	15.0
85942	86145	5.0
90238	89925	15.0
89925	90238	25.0
60752	60733	5.0
60491	59958	15.0
82459	82444	5.0
69197	69420	5.0
91454	91142	25.0
92112	91702	15.0
59940	60491	55.0
75708	75770	5.0
51249	51103	5.0
73467	73392	5.0
90134	89939	5.0
94959	94723	5.0
103355	103343	5.0
45609	45474	5.0
77554	77553	5.0
77190	77239	5.0
61129	61121	5.0
94279	94031	15.0
79165	78933	25.0
75547	75978	15.0
95627	95646	5.0
47914	47825	5.0
50267	50401	5.0
82845	83377	15.0
79241	79266	25.0
77603	77554	15.0
89772	89915	155.0
105183	105092	15.0
87213	87314	5.0
99928	99946	15.0
79824	79691	5.0
109275	109267	5.0
97440	97431	5.0
96990	97277	105.0
105651	105587	55.0
74937	74911	5.0
60680	60745	15.0
34936	35070	5.0
89751	89596	5.0
90681	90711	5.0
61965	61927	5.0
59958	59447	15.0
60519	60522	5.0
63354	63034	5.0
66460	66319	25.0
90968	91156	15.0
91791	92356	25.0
94765	94898	5.0
75360	74904	15.0
108107	108563	35.0
76690	76379	5.0
59893	59925	5.0
61399	61463	15.0
92714	92725	15.0
92693	92694	5.0
75770	75745	5.0
61556	61600	5.0
40430	40463	5.0
73331	73344	5.0
73156	73204	15.0
97405	97451	25.0
90586	90831	15.0
53216	53231	5.0
64973	65184	5.0
67866	67819	5.0
90236	90323	5.0
36856	36871	5.0
59956	59890	5.0
107900	107830	15.0
88768	88707	5.0
82630	82778	15.0
81832	81236	15.0
61121	61091	5.0
76951	76924	5.0
75832	76060	15.0
75859	75407	25.0
91934	92297	5.0
109124	109121	5.0
105281	105361	15.0
100006	99964	5.0
105662	105651	5.0
107898	107970	5.0
59535	59665	15.0
107770	107556	15.0
107556	107770	15.0
75071	75352	25.0
68903	68996	5.0
45809	45871	5.0
60633	60546	5.0
88644	88485	5.0
90626	90449	15.0
60733	60723	5.0
60890	61134	5.0
61899	61881	5.0
61600	61739	15.0
82407	82404	5.0
66032	66104	15.0
60568	60577	15.0
92550	92112	15.0
94936	94926	5.0
44253	44245	5.0
59104	59144	5.0
60220	60413	15.0
75978	75500	25.0
59998	60075	5.0
75708	75516	5.0
75745	75672	5.0
109697	109719	5.0
73344	73215	15.0
73396	73239	55.0
73239	73396	15.0
86186	86771	5.0
45589	45600	5.0
67819	67848	5.0
62107	62092	15.0
59665	59763	5.0
82159	82072	5.0
61463	61514	5.0
77148	77199	5.0
76924	77039	5.0
85924	86094	5.0
79311	79266	15.0
79266	79311	15.0
60504	60372	15.0
99964	99939	5.0
107770	107830	5.0
107830	107770	5.0
85556	85489	5.0
97807	97485	15.0
97435	97434	5.0
97514	97807	25.0
76093	75859	25.0
88652	88707	25.0
81828	82056	5.0
61927	61899	5.0
82444	82577	15.0
82577	82444	15.0
82978	83025	5.0
105668	105594	5.0
62307	62336	15.0
90896	90677	15.0
91156	91314	15.0
95520	95533	5.0
44245	43660	15.0
43660	44245	35.0
92704	92714	25.0
53254	53216	5.0
74797	74883	15.0
77021	77205	5.0
71873	71921	15.0
110181	110167	5.0
61364	61546	15.0
63044	63115	5.0
103301	103289	5.0
76333	76248	5.0
85412	87081	25.0
87045	85458	25.0
93648	95369	45.0
95531	95369	5.0
90963	90854	5.0
86804	86923	15.0
78108	78317	15.0
81022	81005	5.0
77881	77788	15.0
79968	79867	5.0
62970	62894	5.0
75267	75155	15.0
78086	78176	5.0
64250	64267	5.0
71135	112582	5.0
112582	71079	15.0
112583	71135	25.0
83542	83590	5.0
85535	85479	15.0
85735	85749	5.0
87103	112586	15.0
94370	94357	5.0
93669	93691	5.0
93691	93669	5.0
93726	93739	25.0
93739	93726	15.0
92563	92726	15.0
106574	106541	5.0
111421	111408	5.0
66022	112589	5.0
112589	66235	15.0
72283	72352	5.0
75644	75443	15.0
75443	75644	5.0
75644	75813	5.0
77742	78108	15.0
80804	80820	5.0
77559	77742	15.0
79153	79395	15.0
77733	77674	15.0
76532	76529	15.0
76529	76532	25.0
78157	78783	55.0
78783	78157	35.0
78157	77877	15.0
77877	78157	25.0
77760	77676	25.0
77800	78157	35.0
78157	77800	45.0
82742	82908	5.0
83051	83043	15.0
83043	83051	35.0
86876	86690	25.0
86690	86876	25.0
86880	86652	15.0
86232	86272	25.0
89503	89614	15.0
86323	86611	5.0
91780	91648	5.0
92743	92447	25.0
92960	92734	55.0
72836	72747	5.0
70855	70749	5.0
70713	70605	5.0
66651	66750	5.0
66893	66750	5.0
66750	66893	15.0
67251	67549	5.0
71080	71110	15.0
69758	69494	15.0
70269	70063	15.0
68684	68538	15.0
69875	69490	15.0
67153	67141	5.0
75243	75326	5.0
106817	106749	5.0
63549	63783	35.0
63783	63549	35.0
91522	91644	5.0
90047	90265	25.0
71083	71064	5.0
68524	68749	25.0
71176	71064	5.0
74911	74818	5.0
71064	70991	15.0
70991	70889	5.0
68749	68819	5.0
81633	81561	5.0
82432	82206	5.0
90542	90531	5.0
65033	65000	15.0
65000	65033	15.0
73169	73131	5.0
69118	69198	5.0
61304	61286	5.0
96397	96314	15.0
67766	112613	25.0
112613	68138	35.0
73339	73318	5.0
72695	72717	5.0
77657	77727	5.0
91955	91839	25.0
60113	60334	15.0
102858	102776	15.0
102623	102812	45.0
102812	102623	45.0
107687	107753	25.0
98721	99052	15.0
99052	98721	15.0
60229	60153	5.0
90193	90482	65.0
80735	80576	35.0
80599	80735	25.0
111655	111695	5.0
111553	111580	15.0
75867	75916	15.0
82838	83020	15.0
97705	97869	15.0
75811	75982	15.0
94472	94533	15.0
96525	96489	5.0
66751	66675	5.0
65147	65106	5.0
86252	86279	5.0
95119	95077	5.0
62987	63019	5.0
67842	68077	15.0
63328	63340	5.0
72122	72250	15.0
72250	72122	15.0
90656	90696	5.0
73519	73549	5.0
74377	74361	5.0
75006	75100	5.0
75648	75916	35.0
77630	77599	5.0
78317	78286	5.0
78720	78753	15.0
79396	79123	45.0
83971	83773	25.0
84200	83975	15.0
83975	84200	15.0
85193	85225	5.0
87739	87705	105.0
89233	89066	15.0
89066	89233	25.0
72747	72407	25.0
72407	72747	35.0
89289	89316	5.0
89316	89355	5.0
90430	90398	5.0
90575	90590	5.0
92326	92242	5.0
91412	91407	5.0
91594	91549	15.0
91544	91954	15.0
92184	92027	5.0
93333	93085	25.0
83973	83913	15.0
66260	66331	5.0
69701	69596	5.0
89739	89748	5.0
103966	104198	365.0
103842	103889	5.0
105486	105482	5.0
105518	105512	5.0
104000	103844	45.0
103630	103793	25.0
105590	105625	15.0
107100	106972	5.0
112664	106803	15.0
105586	105625	5.0
105499	105483	5.0
108852	108994	15.0
107687	107603	15.0
92772	92813	5.0
91970	92520	45.0
91156	91025	15.0
92790	92775	5.0
90557	90588	5.0
90884	90725	15.0
95151	95186	5.0
90583	90613	5.0
95941	96017	5.0
95989	95896	5.0
95920	95989	5.0
100478	100452	15.0
100307	100431	15.0
98739	98726	5.0
99817	99832	35.0
66302	66534	15.0
65708	65628	5.0
68819	68531	15.0
111198	111279	25.0
111542	111548	5.0
96073	96023	5.0
99120	99294	155.0
99294	99120	25.0
98122	98178	25.0
98721	98643	5.0
100233	100457	25.0
100457	100233	15.0
71083	71199	15.0
71144	71415	15.0
71415	71144	15.0
71495	71758	155.0
71758	71495	395.0
89647	89736	15.0
71144	71083	15.0
71083	71144	15.0
69299	69332	25.0
77634	78044	15.0
111365	111377	5.0
95624	95396	15.0
95182	95382	25.0
76249	76150	5.0
95275	95243	5.0
100706	100753	5.0
100455	100526	25.0
100526	100455	25.0
99321	99338	15.0
99133	99076	5.0
60215	59986	35.0
60644	60104	35.0
91479	91546	15.0
60964	60774	15.0
62970	63068	5.0
65185	65180	5.0
63741	64022	35.0
62857	62970	5.0
62970	62857	5.0
59296	59312	5.0
65296	65298	15.0
100566	100592	5.0
59971	60522	25.0
60522	59971	25.0
59725	59990	5.0
61498	61438	5.0
86433	86204	45.0
85542	85599	5.0
85599	85542	15.0
93425	93374	15.0
93140	92952	35.0
92952	93140	25.0
93365	112727	15.0
112727	93242	15.0
112728	93365	15.0
93316	93297	5.0
93431	93316	45.0
93316	93431	45.0
106672	106596	5.0
107017	107011	5.0
72127	72133	5.0
80231	79934	25.0
71563	71664	15.0
80316	80523	35.0
71965	71929	5.0
72903	112729	25.0
67510	67528	5.0
68040	68320	35.0
68084	68133	5.0
68117	68158	5.0
68158	68117	5.0
70648	69747	115.0
67882	67870	5.0
68027	68009	5.0
78874	78793	5.0
75395	75289	5.0
96522	96394	15.0
111561	111557	5.0
85049	84730	25.0
56182	56596	85.0
55670	55844	15.0
76077	75666	15.0
75666	76077	25.0
102413	112748	25.0
45411	45528	15.0
45528	45411	15.0
50900	50880	5.0
45416	45429	5.0
45432	45493	5.0
45415	45416	5.0
45415	45432	15.0
45411	45415	5.0
46600	46543	5.0
45432	45416	5.0
47267	46897	55.0
58405	57766	55.0
89985	89693	25.0
86091	86591	45.0
86122	86212	25.0
62858	62886	15.0
62885	62892	5.0
111545	111540	5.0
111550	111545	5.0
62095	112761	65.0
93563	93592	5.0
93592	93563	5.0
94249	94211	5.0
98535	98396	25.0
98535	98591	15.0
68105	68066	15.0
60285	60342	5.0
66859	66751	15.0
69682	69772	15.0
71270	71291	5.0
65238	65427	5.0
65484	65466	5.0
65812	65577	15.0
72040	72477	15.0
72477	72040	15.0
67739	67684	5.0
69464	69617	35.0
66811	66615	15.0
66615	66811	5.0
67141	67116	5.0
68235	68287	5.0
70895	70955	15.0
70198	70174	15.0
69757	69536	5.0
93573	93548	25.0
71795	71737	5.0
100792	100820	15.0
100820	100792	45.0
105581	105590	5.0
98699	98702	25.0
98723	98699	5.0
112773	61460	15.0
112775	61842	15.0
57571	57780	15.0
64191	64056	15.0
111436	111430	5.0
90837	90846	5.0
98610	98591	5.0
86160	86348	5.0
92929	92898	35.0
88391	88344	5.0
75034	74901	5.0
74900	74901	5.0
65926	65864	5.0
65864	65926	5.0
69972	69792	35.0
69792	69972	35.0
93727	93457	15.0
96566	96718	25.0
95200	95318	25.0
92882	92710	15.0
92975	93089	15.0
91711	91581	5.0
91655	91710	55.0
91710	91655	5.0
67796	67589	15.0
61281	61254	15.0
61013	61138	5.0
62360	62332	15.0
62906	62970	5.0
64612	64829	25.0
61286	61252	5.0
99928	99889	5.0
72325	72489	5.0
85302	85265	5.0
71628	71854	15.0
73298	73276	5.0
67728	67775	5.0
65637	65587	15.0
63856	63792	25.0
67380	67373	5.0
67373	67380	5.0
67571	67719	25.0
88993	89428	35.0
89428	88993	25.0
87716	87725	5.0
93256	93185	5.0
65174	64781	25.0
102756	102838	5.0
74290	74451	5.0
84428	84437	5.0
98100	98979	45.0
80592	80597	5.0
88179	88202	5.0
79788	79856	5.0
74063	74099	5.0
73824	73951	15.0
74065	73990	5.0
73951	73990	5.0
84658	84718	15.0
104422	104537	45.0
95550	95606	5.0
88570	87124	25.0
92027	91985	5.0
92021	91993	5.0
96326	96447	15.0
71915	71742	15.0
91457	91416	15.0
91592	91706	5.0
77513	78101	45.0
78294	78150	15.0
91706	91892	5.0
77644	78226	5.0
74099	74065	5.0
74065	74132	15.0
76439	76668	5.0
93045	92691	15.0
92691	93045	25.0
81890	82046	5.0
85134	84541	35.0
84541	85134	45.0
59459	59399	15.0
91832	91810	15.0
102330	102236	15.0
75041	74650	25.0
82211	82271	5.0
83413	83421	5.0
89061	88594	55.0
89355	89314	5.0
108994	109080	5.0
84899	84644	15.0
85825	85887	5.0
100529	100465	15.0
75266	75249	15.0
80999	80931	15.0
80931	80999	15.0
80894	80930	5.0
71895	72116	15.0
67064	67041	15.0
67041	66982	15.0
67112	67611	15.0
96204	96073	25.0
81494	81483	5.0
94025	93936	5.0
88252	88285	5.0
82974	83024	5.0
82616	82612	35.0
76198	76234	5.0
76505	76324	15.0
107603	107570	5.0
107570	107603	5.0
72056	72067	5.0
72062	72056	5.0
72128	72062	5.0
65392	65348	5.0
69108	69126	5.0
69126	69164	5.0
71040	70975	5.0
74621	74492	15.0
76188	76184	5.0
79896	79926	5.0
83803	83774	15.0
83774	83803	35.0
75567	75457	5.0
72133	72128	5.0
72067	72127	5.0
79960	79907	5.0
86394	86184	5.0
86184	86394	15.0
75860	76502	15.0
76760	76504	5.0
75422	75461	15.0
75574	75498	15.0
76502	77911	25.0
66330	65894	25.0
65894	66330	15.0
70831	70901	5.0
54363	54351	15.0
66555	66941	15.0
65695	65696	5.0
81299	81372	5.0
79907	79876	5.0
73985	74063	5.0
73951	73985	5.0
78688	78874	25.0
102635	102463	15.0
86203	86173	5.0
93435	93416	5.0
61006	60988	5.0
83429	83502	15.0
72016	72040	5.0
66646	66567	35.0
70685	70800	15.0
54678	54714	5.0
84446	84451	15.0
67767	67760	5.0
101990	101949	5.0
78634	78451	55.0
66320	66273	5.0
101171	101164	5.0
63963	63611	15.0
93963	93727	15.0
82924	82716	5.0
98162	98191	5.0
99743	99526	15.0
99721	99464	25.0
112869	106831	5.0
107767	107753	15.0
107667	107753	25.0
107581	107561	25.0
107776	107891	35.0
107776	107789	5.0
107789	107891	115.0
76905	76822	5.0
76459	76552	5.0
72168	72238	5.0
71084	71150	15.0
84701	84600	5.0
83227	83255	5.0
83124	82681	15.0
66701	66716	5.0
71758	72051	35.0
72051	71758	45.0
71967	71889	25.0
71889	71967	15.0
71337	71353	15.0
88623	88823	35.0
108007	108095	35.0
108862	108868	15.0
103915	104000	15.0
59751	59951	35.0
112885	60605	55.0
84958	84845	15.0
61219	61272	35.0
61272	61219	45.0
86934	86930	5.0
67549	68098	5.0
68098	67549	85.0
65758	65739	5.0
81078	81022	15.0
83197	83237	5.0
83237	83260	15.0
90447	90828	25.0
83145	83169	15.0
88488	88459	5.0
59825	60012	5.0
69545	69592	5.0
69592	69545	5.0
79126	79225	5.0
87252	87260	5.0
87260	87238	5.0
87238	87260	25.0
87949	87954	5.0
88007	88020	5.0
87954	88007	5.0
87985	87949	5.0
88020	87985	5.0
92305	92332	5.0
92355	92324	5.0
92332	92355	5.0
97874	97718	55.0
65812	65929	5.0
69548	69424	25.0
69424	69269	35.0
76902	77252	25.0
77252	76902	15.0
90414	90448	5.0
99400	99424	5.0
64632	64720	5.0
59428	59505	15.0
60795	60757	5.0
112898	56111	15.0
56111	112899	15.0
93742	93773	15.0
93773	93742	45.0
59408	59399	5.0
59381	59313	5.0
91174	91216	5.0
69264	69464	45.0
69464	69264	25.0
36978	37186	55.0
62020	61754	35.0
100549	100426	5.0
86605	86352	15.0
54511	54413	5.0
60378	60290	5.0
64841	64876	5.0
67292	67201	5.0
75213	74731	35.0
83255	83278	5.0
96967	96920	5.0
70002	70125	5.0
70119	70002	15.0
70429	70378	5.0
70812	70734	5.0
73490	73519	5.0
74463	74377	5.0
74377	74463	5.0
77500	77586	5.0
77664	77882	15.0
77916	77915	5.0
77852	78021	15.0
79041	79033	15.0
79473	79164	5.0
79185	79268	15.0
79449	79288	5.0
79437	79310	15.0
80126	80125	5.0
80745	80794	35.0
82022	81972	15.0
82651	82670	15.0
83395	83413	5.0
83640	83564	15.0
84084	84346	15.0
83926	84015	15.0
84272	84347	5.0
86022	86014	5.0
86031	86231	15.0
87793	87823	5.0
87424	87469	5.0
87842	88050	5.0
88050	87842	15.0
88101	88065	5.0
88444	88458	5.0
88487	88469	5.0
89089	89061	5.0
88898	88887	5.0
89314	89289	5.0
89887	89893	5.0
89823	89959	35.0
91381	90934	25.0
90934	91381	25.0
90945	91055	15.0
91318	91323	5.0
91503	91792	15.0
92042	92050	5.0
92504	92473	5.0
92268	92485	15.0
93044	92993	15.0
94339	94209	15.0
66331	66336	5.0
58694	58735	5.0
58735	58694	15.0
63825	63731	5.0
97096	97248	5.0
99499	99514	5.0
106790	106672	15.0
59428	59677	25.0
59754	59428	15.0
85535	85869	5.0
61745	61527	85.0
61871	61714	5.0
61714	61871	15.0
63080	63019	15.0
88706	88821	5.0
82626	82535	15.0
82535	82626	15.0
84040	84293	15.0
86126	86362	65.0
86362	86126	85.0
88417	88702	15.0
90787	90774	5.0
90648	90617	5.0
90617	90648	5.0
85735	85733	5.0
85748	85756	5.0
88276	88279	5.0
88303	88218	15.0
87065	86934	25.0
86934	87065	25.0
84961	84968	5.0
106931	106928	5.0
107104	107157	5.0
106928	106964	15.0
106964	106928	5.0
111297	111408	25.0
111408	111297	35.0
78908	78729	15.0
80601	80557	5.0
72127	72251	5.0
67510	67516	15.0
67516	67510	15.0
67594	67654	15.0
102326	102346	5.0
75504	75137	35.0
71226	71007	15.0
86461	86452	35.0
86452	86461	85.0
86184	86160	25.0
86160	86184	25.0
112941	54335	25.0
78861	78193	15.0
78102	78108	5.0
83779	83770	5.0
75408	75393	5.0
75549	75644	5.0
75581	75666	5.0
81352	81436	5.0
82617	82562	5.0
85376	85547	5.0
85547	85718	25.0
81284	81327	15.0
81352	81337	5.0
83989	84096	25.0
103704	103743	5.0
45138	45411	65.0
45411	45138	55.0
45503	45429	15.0
85503	85326	5.0
85283	85321	5.0
78263	78298	5.0
83211	83417	45.0
65095	65328	15.0
66945	66828	15.0
64784	64634	5.0
78975	79352	5.0
72747	72478	45.0
95682	95772	5.0
79172	78994	5.0
68431	68199	25.0
68199	68431	15.0
69536	69770	5.0
69789	70152	15.0
70152	69789	25.0
70845	70882	5.0
67471	67260	25.0
67260	67471	15.0
69274	69456	25.0
69456	69274	25.0
74214	73626	15.0
76857	76740	5.0
76740	76712	5.0
76831	76857	5.0
75180	75086	15.0
73126	73433	25.0
73433	73126	25.0
71973	71915	5.0
71096	70955	5.0
70955	71096	15.0
69027	69401	25.0
69401	69027	105.0
68468	68493	5.0
68493	68583	15.0
71865	71895	5.0
70911	71018	5.0
70159	70487	45.0
70970	70912	5.0
67677	67471	5.0
67471	67677	15.0
70126	70098	5.0
67185	67634	25.0
67634	67185	45.0
69456	69545	5.0
69545	69456	5.0
66859	67175	15.0
65879	65894	5.0
72016	71973	5.0
70901	70895	15.0
69046	68987	5.0
70174	69757	25.0
67739	67693	15.0
67888	67838	5.0
71490	71418	5.0
70063	70237	15.0
70447	70269	5.0
69789	69882	15.0
71453	71756	15.0
70237	70447	15.0
70447	70237	25.0
70198	70183	15.0
70183	70198	15.0
74721	74730	15.0
75056	75142	5.0
68987	112976	5.0
70831	70955	5.0
100554	100529	5.0
89119	89138	5.0
100551	100447	15.0
97569	97623	65.0
90343	90258	15.0
90258	90343	5.0
92780	92740	25.0
92759	92775	5.0
89378	89413	5.0
92661	92688	5.0
92688	92661	25.0
90902	90920	25.0
93146	93154	5.0
90890	90903	5.0
60831	61013	5.0
61300	61121	15.0
73090	73131	15.0
74376	74124	15.0
71058	71083	5.0
81633	81698	5.0
85347	85367	25.0
96564	96934	15.0
96934	96564	25.0
93291	93422	95.0
96564	96463	5.0
93974	94084	45.0
96655	96813	25.0
91658	91795	35.0
91795	91658	25.0
91611	91654	5.0
90477	90478	15.0
90478	90477	15.0
93050	93006	5.0
112994	93920	5.0
88616	88591	15.0
112997	93920	35.0
88580	88628	15.0
88910	89540	15.0
89540	88910	25.0
91772	91921	15.0
94824	94879	5.0
73358	73425	15.0
73425	73358	5.0
71153	70924	15.0
75672	75421	5.0
70424	70457	5.0
70677	70571	5.0
67171	67198	5.0
67628	67719	5.0
67719	67628	5.0
68618	68680	15.0
66934	67180	25.0
68622	68676	5.0
70611	70457	15.0
70348	70442	35.0
70442	70348	35.0
70656	70395	45.0
67708	67740	15.0
57525	57533	5.0
48523	48474	5.0
46815	46627	25.0
46627	46446	15.0
59349	59777	25.0
61239	61269	5.0
63098	63017	5.0
73131	73161	5.0
73139	73090	5.0
65006	64988	65.0
47074	47511	15.0
61390	61304	5.0
64407	64612	5.0
61281	61482	5.0
61482	61300	5.0
60905	60977	5.0
61805	61713	5.0
61873	61902	5.0
61713	61868	15.0
53410	53578	15.0
61159	61239	5.0
93110	93071	25.0
96297	96235	25.0
99889	99825	5.0
99232	98910	15.0
78898	79254	25.0
81758	81425	25.0
84072	84128	15.0
81550	81644	5.0
71229	71258	5.0
71854	71816	5.0
74193	74016	15.0
74016	74193	15.0
76764	76752	5.0
62506	62211	45.0
65694	65695	5.0
74040	74016	5.0
67728	67698	5.0
66757	66731	5.0
72464	72482	5.0
65587	65586	15.0
65504	65435	5.0
65596	65504	5.0
71147	71146	5.0
67380	67455	5.0
95459	95578	15.0
67819	67740	5.0
94457	94101	5.0
89929	90050	15.0
86059	86155	15.0
92930	92945	15.0
91415	91451	5.0
92173	92358	5.0
87980	87748	5.0
92179	92393	15.0
92393	92179	5.0
85736	86196	45.0
86196	85736	25.0
66278	65670	25.0
66806	66817	15.0
66817	66806	5.0
86873	87179	45.0
76465	76409	5.0
106042	106050	5.0
106782	106749	15.0
78880	79045	5.0
42023	42000	5.0
83408	83397	5.0
83423	83408	5.0
100130	99850	75.0
98648	98858	95.0
97897	97877	5.0
97878	97690	25.0
96211	96112	105.0
96112	96211	75.0
93797	93777	5.0
88298	88452	45.0
88452	88298	45.0
93888	94704	55.0
89768	90165	25.0
89851	90229	35.0
88795	88646	5.0
88646	88589	5.0
82758	82785	45.0
83183	83202	5.0
83072	83098	25.0
85381	85391	5.0
85453	85402	5.0
83982	84025	25.0
84025	83982	35.0
87862	88581	25.0
84813	85012	45.0
80407	80430	5.0
80430	80585	15.0
76405	76761	5.0
76761	76828	5.0
75866	75826	5.0
77915	77765	15.0
75595	75660	15.0
79259	79341	5.0
78142	78227	15.0
79772	79891	5.0
77527	77491	5.0
76907	77163	5.0
76389	76366	5.0
76907	76474	15.0
79850	79787	5.0
75599	75873	5.0
93874	93893	5.0
79620	79576	5.0
79576	79620	5.0
84437	84429	5.0
79039	79187	5.0
111569	113040	5.0
102742	102635	5.0
90589	90689	5.0
90727	90542	25.0
66722	66701	15.0
90831	90896	15.0
105319	105361	15.0
105361	105319	15.0
79875	79907	5.0
100268	100471	35.0
103546	103525	5.0
100378	100030	15.0
100030	100378	15.0
100294	100410	15.0
100549	100531	5.0
113055	100487	15.0
96017	95956	45.0
100471	100687	25.0
101503	101478	5.0
96333	96235	15.0
82926	82957	25.0
83031	83053	15.0
78283	78551	5.0
77418	77318	5.0
94684	95125	15.0
73392	73344	5.0
92083	92321	15.0
96230	95897	5.0
81569	81633	5.0
78275	78565	5.0
76668	76852	5.0
76668	77163	15.0
87021	87244	15.0
99176	99052	5.0
82974	83017	15.0
83053	83061	5.0
83081	83061	5.0
79380	79341	15.0
82957	82974	25.0
73866	73985	25.0
74891	74817	25.0
95946	95672	15.0
91299	91457	15.0
105651	105575	5.0
91491	91299	5.0
74132	74339	15.0
73990	74051	5.0
73838	73951	15.0
105021	105089	15.0
71801	71957	25.0
75984	76963	15.0
64479	64698	15.0
79907	79962	25.0
85733	85748	5.0
86301	86334	25.0
90020	90013	5.0
91751	91847	15.0
92247	92132	15.0
75554	75574	5.0
81429	81565	25.0
81565	81429	25.0
78030	78086	5.0
78879	78966	5.0
90648	113073	15.0
113073	90774	15.0
90774	113074	15.0
113074	90648	15.0
90648	113075	25.0
113075	90774	15.0
90774	113076	15.0
67092	67064	5.0
99960	99798	5.0
99825	99946	5.0
100532	100605	5.0
100637	100293	35.0
102812	102930	95.0
102930	102812	65.0
101949	101758	15.0
66549	67124	35.0
67124	66549	75.0
68749	68418	85.0
68418	68749	95.0
100021	99851	15.0
100021	100216	15.0
100216	100021	25.0
87979	88067	15.0
88160	88040	25.0
67116	66811	15.0
100563	100520	5.0
69273	69317	25.0
85220	85134	5.0
85134	85220	5.0
72251	72342	5.0
72251	72133	5.0
100583	100378	15.0
100378	100583	15.0
92762	92704	5.0
45600	45692	5.0
71781	71353	45.0
71353	71781	45.0
113110	67913	5.0
67712	67913	15.0
48474	48522	5.0
98872	98918	15.0
67015	66944	5.0
90820	91137	35.0
69545	69464	5.0
91215	90859	75.0
66750	66635	15.0
102497	102623	125.0
102385	102623	45.0
63328	62969	25.0
64600	64593	5.0
64643	64600	5.0
59349	59365	5.0
59672	59635	35.0
59645	59459	25.0
99578	99654	45.0
99327	99382	15.0
100860	100557	45.0
100288	100267	5.0
100269	100253	5.0
100741	100910	35.0
100910	100741	55.0
95551	95514	25.0
93272	93306	5.0
98646	98764	15.0
63895	64084	15.0
63890	63505	85.0
63505	63890	95.0
61685	113127	45.0
95272	95350	25.0
94573	94249	35.0
95602	95601	5.0
94042	94148	25.0
94148	94042	35.0
102839	102742	5.0
102170	102084	15.0
102451	102008	25.0
102008	102451	25.0
69176	69163	5.0
69198	69176	5.0
54916	54930	5.0
79787	79729	5.0
79754	79868	15.0
76724	76730	5.0
71982	71923	15.0
56876	57014	5.0
57014	56876	5.0
78407	78390	45.0
79801	79881	5.0
91031	90945	15.0
89045	88779	25.0
91546	91731	5.0
91731	91546	5.0
85593	113152	5.0
83478	83520	5.0
90882	90902	15.0
84735	84836	135.0
84603	85037	55.0
82970	83093	5.0
80556	80697	5.0
84867	84694	15.0
94122	94099	5.0
86626	86221	15.0
86221	86626	535.0
59327	59381	15.0
98979	99232	15.0
95835	95969	5.0
96438	96397	5.0
101478	101464	15.0
64821	64156	155.0
64156	64821	55.0
75367	75411	5.0
68809	69220	5.0
65899	65734	5.0
64635	64739	75.0
66205	66351	15.0
65825	65502	15.0
102649	102725	5.0
102110	102185	15.0
95338	95213	5.0
95213	95338	15.0
71058	71143	35.0
71143	71058	35.0
71058	70991	5.0
88711	88730	5.0
63054	63146	15.0
62934	63054	5.0
62850	62922	5.0
79104	79273	15.0
97296	113177	95.0
113177	97296	85.0
94053	94048	5.0
91762	91655	15.0
90082	90169	5.0
65700	65546	15.0
65684	65546	35.0
59716	59763	15.0
59396	59449	5.0
59703	59707	25.0
111397	111406	35.0
111406	111397	35.0
111279	111252	95.0
94954	95196	15.0
97863	97892	5.0
71455	71555	65.0
85403	85559	5.0
85559	86297	15.0
57743	57761	5.0
57743	57857	5.0
57857	57761	5.0
57750	57694	5.0
57700	57743	5.0
69336	68802	5.0
95658	95576	5.0
82949	83120	15.0
83120	82949	15.0
97428	97377	5.0
97355	97428	5.0
83953	83947	5.0
71891	71810	5.0
72066	71891	5.0
83981	83953	5.0
83120	83255	15.0
83255	83120	15.0
98131	98037	35.0
85498	85948	5.0
85948	85498	15.0
98924	98494	25.0
98494	98924	35.0
98494	98452	15.0
98452	98494	15.0
85924	85166	15.0
82504	82432	5.0
82438	82432	5.0
68888	69018	5.0
69073	69066	5.0
68640	68269	5.0
68577	68806	45.0
66756	66800	5.0
68267	68266	5.0
67380	67412	15.0
67360	67380	5.0
68025	67910	5.0
69233	68640	15.0
67360	67412	5.0
66941	67126	5.0
67126	67360	15.0
66707	66611	35.0
66336	66260	5.0
61103	60831	15.0
59669	59496	35.0
66550	66303	15.0
54387	54412	5.0
68140	68139	5.0
68458	68695	45.0
68695	68458	45.0
65844	65614	25.0
65844	65843	5.0
65207	65160	55.0
63929	63941	15.0
66349	66462	5.0
63859	63885	5.0
60610	60773	5.0
61013	61108	15.0
61915	60910	155.0
59762	59669	5.0
65552	65876	5.0
65106	65094	5.0
63941	63966	15.0
63941	63933	5.0
63885	63933	5.0
63933	63885	5.0
59824	59799	5.0
66269	66299	5.0
66462	66928	25.0
66096	65988	5.0
66660	66550	5.0
66770	66660	5.0
66661	66772	5.0
65926	66096	25.0
66303	66096	5.0
65864	65584	25.0
66096	66302	25.0
67609	67869	15.0
67706	67942	35.0
66793	66806	15.0
64410	64414	5.0
64893	65169	5.0
67988	68013	5.0
68013	68052	5.0
66817	67649	35.0
68044	68025	5.0
68053	67989	5.0
68018	68053	5.0
64684	65475	35.0
65475	64684	35.0
113308	65828	5.0
65475	65628	5.0
69066	69072	5.0
59669	59779	5.0
65966	66131	55.0
65896	65708	5.0
65924	65809	15.0
65586	65596	15.0
61129	61281	15.0
64308	65135	25.0
65135	64308	25.0
62654	63017	15.0
60334	60610	5.0
75178	75173	25.0
76504	76503	5.0
90122	90196	5.0
96375	96411	5.0
86184	86183	5.0
93153	92940	45.0
84968	85072	25.0
85072	84968	55.0
85749	85650	5.0
85845	85825	5.0
85111	85160	5.0
94357	94328	5.0
94263	94262	35.0
94262	94263	15.0
113340	99168	5.0
92010	92016	5.0
91941	91935	5.0
91935	91941	5.0
87622	87079	35.0
87650	87788	25.0
78407	78371	5.0
78407	78427	5.0
75306	75281	5.0
78064	78313	25.0
77480	77286	15.0
93286	93352	5.0
78889	79571	35.0
79440	79380	5.0
79421	79470	5.0
79099	79317	15.0
83893	83936	15.0
84053	84024	5.0
84879	84978	55.0
84978	84879	75.0
85368	85099	35.0
89485	89561	25.0
113342	89748	5.0
89748	113343	5.0
89690	89678	35.0
88285	88334	5.0
88285	88098	25.0
97000	96752	15.0
96960	96918	5.0
92688	92759	15.0
92719	92780	35.0
92469	92256	55.0
87427	87650	25.0
87996	87771	25.0
87771	87622	15.0
88279	88303	15.0
88218	88125	15.0
89095	89093	15.0
87577	88100	15.0
89218	88795	35.0
94354	94396	15.0
80741	80835	15.0
91630	91556	5.0
90577	90608	5.0
90196	90297	5.0
98191	98434	25.0
91293	91318	5.0
91792	92097	15.0
91665	91370	45.0
90384	90402	5.0
98161	97819	75.0
98737	99010	15.0
97800	97465	55.0
97465	97800	15.0
94908	94260	35.0
94260	94908	25.0
94908	95540	25.0
95540	94908	35.0
95540	95568	5.0
94260	93428	35.0
93428	94260	35.0
93428	93078	15.0
93078	93428	15.0
88909	88898	5.0
88887	88909	5.0
76504	75574	25.0
77759	76760	15.0
79176	79175	5.0
79175	79176	5.0
79577	79589	5.0
69636	69233	15.0
85118	85052	25.0
85052	85118	45.0
75498	75499	5.0
75410	75492	5.0
75492	75562	5.0
75539	75562	5.0
75605	75562	5.0
75410	75422	5.0
75411	75410	5.0
75457	75411	5.0
75666	75605	5.0
88098	87841	5.0
77108	76799	25.0
90892	90787	15.0
71366	71332	5.0
77823	77743	5.0
71366	71376	5.0
98298	98273	5.0
91953	91936	15.0
78889	79087	15.0
79233	78956	15.0
91923	91864	25.0
91864	91923	25.0
71604	71614	5.0
85114	85087	5.0
85087	85114	5.0
80222	80549	15.0
80549	80222	25.0
88412	88450	5.0
88455	88419	5.0
72604	72695	15.0
78874	78889	5.0
92181	92200	5.0
93088	93071	15.0
93555	93215	25.0
81327	81352	15.0
73039	73090	5.0
85187	85395	5.0
95324	95656	5.0
90912	90935	5.0
90935	90952	5.0
90940	90912	5.0
90952	90940	5.0
83610	83639	15.0
90066	90063	5.0
90114	90124	5.0
90063	90114	5.0
90124	90066	5.0
85025	84995	15.0
85052	85067	25.0
85067	85052	15.0
85212	85114	5.0
83789	83723	5.0
88142	88134	5.0
88134	88091	5.0
88006	88050	75.0
86277	86219	5.0
86106	86045	5.0
92435	92217	25.0
74691	74710	5.0
83989	84072	5.0
84092	84072	5.0
83754	83793	5.0
85547	85654	15.0
85653	85547	5.0
83915	83958	5.0
85585	85944	25.0
85486	85535	5.0
85462	85385	55.0
85385	85051	15.0
82534	82380	15.0
83233	83293	15.0
83360	83416	5.0
71212	71147	5.0
70416	70429	5.0
71676	71677	5.0
79087	79496	15.0
91437	91385	45.0
89026	89027	15.0
81592	81609	5.0
80903	81009	15.0
76416	76370	5.0
76370	76289	5.0
75218	75190	5.0
75499	75539	25.0
75450	75218	35.0
79567	79581	5.0
79464	79233	15.0
79453	79535	5.0
79341	79421	15.0
95016	95050	5.0
95577	95527	5.0
98265	98292	5.0
91763	91970	15.0
92109	92228	35.0
92310	92228	5.0
82589	82737	5.0
82737	82589	5.0
85732	85748	5.0
83990	84019	15.0
84039	84096	15.0
95527	95538	5.0
95201	95410	5.0
94691	94772	15.0
98643	98563	5.0
96205	96375	5.0
93181	93146	5.0
93215	93222	5.0
93222	93181	15.0
[truncated: 28,103 more rows]
