# Supplementary material for: Graph-based ahead monitoring of vulnerabilities in large dynamic transportation networks
Source: PLoS One. 2021 Mar 24;16(3):e0248764. doi: 10.1371/journal.pone.0248764 (PMC7990197; doi:10.1371/journal.pone.0248764)
Supplement: S3 Data — (ZIP) [file pone.0248764.s004.zip › rhone_obs_15_wc.csv]

81195	81325	5.0
69087	69040	5.0
69096	69171	5.0
68519	66864	25.0
63991	63598	5.0
94007	93988	5.0
64585	63991	5.0
94005	94024	5.0
69612	69525	5.0
64089	64572	5.0
66872	68526	25.0
80211	79975	5.0
80006	80228	5.0
78212	78258	5.0
78217	78175	5.0
104537	104518	5.0
104572	104569	5.0
83221	83406	5.0
83394	83203	5.0
92962	92989	5.0
104540	104558	5.0
70680	70493	5.0
70068	69852	5.0
85691	85661	5.0
82140	81969	15.0
81969	82140	15.0
73302	73331	5.0
104046	104123	5.0
69754	69998	5.0
78707	78332	15.0
78332	77909	15.0
62336	62342	15.0
73267	73302	5.0
97451	97446	5.0
73302	73250	5.0
90854	90752	5.0
96382	96333	25.0
65180	65242	5.0
84577	84588	5.0
91416	91364	5.0
111695	111726	5.0
93302	93605	15.0
93605	93302	15.0
96548	96464	15.0
76521	76505	5.0
86053	86127	5.0
79755	79874	5.0
84361	84678	15.0
79755	79875	5.0
102201	102177	5.0
79701	79718	5.0
79741	79734	5.0
79986	79655	15.0
79655	79986	15.0
97437	97359	5.0
94240	94351	5.0
86021	86001	5.0
86027	85845	15.0
86001	85838	15.0
85263	85091	5.0
102188	102212	5.0
68249	68435	15.0
79876	79775	5.0
76234	76391	15.0
76828	76995	5.0
80784	80960	5.0
81698	81890	5.0
85326	85263	5.0
76986	77170	25.0
77170	76986	15.0
80048	79960	5.0
79655	79980	15.0
79980	80368	15.0
79986	80374	15.0
71189	70975	5.0
79655	79611	5.0
85719	85691	5.0
77194	77448	25.0
78109	78529	15.0
78529	78109	25.0
80007	79655	5.0
80380	80007	15.0
69510	69002	25.0
69032	69537	25.0
71966	71791	5.0
84019	84039	15.0
71656	71728	15.0
79526	79568	15.0
79496	79526	5.0
79527	79497	5.0
79497	79464	5.0
85718	85769	15.0
85581	85636	5.0
93159	91717	25.0
71430	70661	5.0
88534	87975	5.0
95097	96013	55.0
75082	74545	5.0
69441	69622	15.0
80260	79735	15.0
69941	69676	5.0
80487	80260	5.0
111189	111175	5.0
59167	54053	85.0
64572	65047	5.0
111175	110982	15.0
61596	59167	25.0
109319	106263	85.0
62759	61596	15.0
79085	78217	15.0
79975	79159	15.0
79141	80006	15.0
78175	74736	45.0
69055	75984	95.0
75984	78212	25.0
80260	80364	25.0
78258	78565	5.0
74736	69261	75.0
104518	104376	25.0
104558	104586	5.0
104569	104537	5.0
94877	93999	15.0
96023	95946	5.0
83727	83394	5.0
95914	96015	5.0
96843	96182	15.0
94684	95654	15.0
92582	92333	5.0
83406	83797	5.0
95115	95477	15.0
96182	94877	25.0
95946	95470	25.0
93655	94684	15.0
95534	95914	15.0
92585	93384	15.0
96015	96179	15.0
93384	93655	5.0
95654	96822	25.0
51157	51236	5.0
40217	42573	45.0
51236	51300	5.0
51278	51191	15.0
81708	81822	15.0
81886	81770	15.0
91790	91491	5.0
92333	91790	15.0
91491	91210	5.0
92167	92962	25.0
94384	94321	5.0
94982	94409	15.0
104435	104540	15.0
73124	73152	5.0
99964	99938	5.0
73234	73177	5.0
73467	73234	5.0
73152	73453	25.0
105607	105668	15.0
67734	67725	5.0
82072	81832	5.0
61138	61369	15.0
92667	92666	5.0
76690	76933	5.0
76899	76924	5.0
76924	76899	5.0
95557	95499	15.0
86437	86514	5.0
89607	89759	5.0
79273	79312	25.0
61368	61572	15.0
108076	108199	5.0
109272	109278	5.0
74780	74797	15.0
67812	67866	15.0
34960	34925	5.0
89805	89497	5.0
82056	82140	5.0
90408	90423	5.0
61881	61752	5.0
83025	83037	5.0
83037	83025	5.0
83002	82978	5.0
82404	82459	5.0
63015	62998	5.0
60349	60205	25.0
92785	92783	5.0
74827	74928	25.0
99573	99667	15.0
75672	75708	5.0
73161	73156	5.0
61917	61954	5.0
53231	53254	5.0
36827	36856	5.0
107970	107900	5.0
85215	85258	15.0
85258	85215	35.0
82778	82581	15.0
59775	59597	5.0
60561	60567	5.0
76197	75978	5.0
77265	77205	5.0
80018	79546	15.0
66316	66029	15.0
89377	90004	15.0
100014	100061	5.0
107830	107898	5.0
79883	79712	15.0
109243	109259	5.0
75092	75055	5.0
68844	68903	5.0
68903	68844	25.0
35075	34956	5.0
89312	89256	5.0
88827	88644	5.0
88938	88827	5.0
81236	81828	15.0
90658	90626	5.0
60722	60665	15.0
60491	61246	25.0
83022	83002	5.0
79208	79232	15.0
87726	87078	75.0
87078	87726	35.0
92356	92465	5.0
91314	91419	5.0
91419	91791	15.0
94926	94279	35.0
84057	83271	15.0
62089	62109	5.0
74979	75360	25.0
60219	60220	5.0
100826	100762	5.0
69952	69954	5.0
60870	60733	15.0
51103	51143	5.0
73250	73230	5.0
73204	73239	5.0
77190	77036	5.0
96309	96355	5.0
68050	69289	25.0
103289	103296	5.0
45474	45531	5.0
59763	59998	15.0
85467	86186	15.0
82246	82159	5.0
61254	61129	15.0
61428	61371	5.0
60896	60401	5.0
59933	59883	5.0
59597	59787	15.0
73239	73249	5.0
92783	112569	5.0
112569	92768	5.0
77199	77234	5.0
75407	75092	25.0
86094	86437	15.0
109126	109142	5.0
85464	85522	5.0
75352	75377	5.0
75055	74907	15.0
74877	74780	15.0
60528	60583	5.0
86042	85953	5.0
89186	89497	15.0
90440	90469	5.0
90469	90449	5.0
90687	90778	5.0
90687	90658	5.0
82663	82633	5.0
96701	95627	65.0
44242	44253	5.0
62082	62089	5.0
62140	62197	5.0
61371	61254	5.0
99566	99530	5.0
74834	74827	25.0
75784	75745	5.0
99969	100014	5.0
92534	93384	15.0
60667	60219	35.0
73139	73162	5.0
110945	110949	35.0
85373	85272	25.0
85272	85373	25.0
90677	90282	15.0
96890	96418	25.0
82308	82140	5.0
91444	91882	15.0
90423	90440	5.0
61514	61428	5.0
61108	61138	5.0
90997	90896	25.0
62670	62127	25.0
77205	77204	5.0
95002	95520	45.0
96293	96914	35.0
90183	90292	35.0
83158	83139	5.0
36471	36520	5.0
86514	86590	5.0
90004	90154	5.0
105361	105289	5.0
105594	105662	5.0
107970	108076	5.0
108076	107970	5.0
59803	59567	15.0
109259	109234	5.0
75035	75071	15.0
74910	75035	25.0
34829	34911	5.0
88945	89186	5.0
90469	90591	5.0
90449	90411	5.0
61752	61630	15.0
83025	83022	5.0
61952	61791	15.0
69998	69404	45.0
90831	90968	15.0
94898	95002	25.0
96053	96393	5.0
74659	74868	5.0
92655	92667	5.0
61514	61548	5.0
74928	74955	15.0
61954	62043	5.0
97427	97405	5.0
50207	50602	15.0
95646	95754	15.0
86145	86305	5.0
88485	88631	5.0
109121	109126	5.0
79312	79299	5.0
94777	94802	5.0
60410	60528	15.0
99946	99969	5.0
100061	100006	5.0
59890	59803	5.0
109267	109268	5.0
52929	52894	5.0
60662	60680	5.0
85953	85848	5.0
88485	87726	25.0
87726	88485	25.0
89423	89177	25.0
90411	90408	5.0
90714	90687	5.0
61385	61246	5.0
82444	82407	5.0
91702	91454	15.0
92537	92590	5.0
77204	77198	5.0
73161	73249	5.0
43094	43045	5.0
97431	97369	15.0
72473	72452	5.0
90323	90586	15.0
96355	96433	25.0
103342	103355	5.0
67848	67889	5.0
95499	94936	35.0
77304	77190	5.0
94807	94896	5.0
94896	94807	5.0
59925	59933	5.0
37505	36616	35.0
77700	77603	35.0
60582	60577	5.0
108219	108199	5.0
79232	79273	25.0
79299	79264	15.0
89177	89131	15.0
97427	98334	35.0
98334	97427	35.0
109142	109141	5.0
63942	63857	5.0
94778	94777	5.0
52894	52857	5.0
60583	60662	5.0
86145	86042	5.0
78768	78789	15.0
90591	90681	5.0
82404	82323	5.0
82323	82404	5.0
60581	60590	15.0
92465	92537	15.0
62109	62140	5.0
75295	75057	25.0
92768	92762	5.0
60075	59956	5.0
69954	70008	5.0
74955	74972	15.0
60205	60593	25.0
63141	63052	5.0
73083	73139	15.0
97405	97369	5.0
64909	64949	5.0
103330	103342	5.0
95754	96293	25.0
83580	83367	15.0
83367	83580	55.0
82422	82308	5.0
90423	90238	15.0
90238	90423	15.0
91142	90997	15.0
92692	92693	5.0
60581	60598	5.0
75500	75547	5.0
85847	85917	5.0
89759	89870	5.0
88677	88790	5.0
109141	109124	5.0
105092	105174	5.0
41825	41809	5.0
109303	109282	5.0
97446	97456	15.0
74878	74877	5.0
75377	75832	35.0
60745	60752	5.0
90238	89925	15.0
89925	90238	25.0
60752	60733	5.0
60491	59958	15.0
82459	82444	5.0
100320	100342	5.0
91454	91142	25.0
92112	91702	15.0
62619	62512	5.0
74783	74699	5.0
59940	60491	15.0
75708	75770	5.0
51249	51103	5.0
73467	73392	5.0
94959	94723	5.0
97301	97275	5.0
77554	77553	5.0
77190	77239	15.0
61129	61121	5.0
94279	94031	45.0
79165	78933	25.0
76992	76965	5.0
75547	75978	15.0
89433	89607	5.0
66343	66469	5.0
50267	50401	5.0
79241	79266	15.0
105183	105092	15.0
99928	99946	5.0
79849	79883	15.0
109275	109267	5.0
97440	97431	5.0
105651	105587	15.0
52857	52844	5.0
74937	74911	5.0
45574	45700	5.0
60680	60745	15.0
34936	35070	5.0
90681	90711	5.0
61965	61927	5.0
59958	59447	15.0
60519	60522	5.0
63354	63034	5.0
90968	91156	25.0
91791	92356	25.0
94765	94898	5.0
75360	74904	15.0
108107	108563	35.0
76690	76379	5.0
59893	59925	5.0
92714	92725	15.0
61369	61399	5.0
99254	99316	5.0
73331	73344	5.0
73156	73204	5.0
97405	97451	25.0
90586	90831	15.0
53216	53231	5.0
64973	65184	5.0
67866	67819	5.0
90236	90323	5.0
59956	59890	5.0
107900	107830	15.0
62342	62355	5.0
81832	81236	15.0
76951	76924	5.0
55268	55280	5.0
75832	76060	25.0
75859	75407	35.0
109124	109121	5.0
77807	77700	15.0
105281	105361	15.0
55129	54885	15.0
100006	99964	5.0
105662	105651	5.0
107898	107970	15.0
59535	59665	5.0
107770	107556	15.0
107556	107770	25.0
52884	52929	5.0
75071	75352	25.0
68903	68996	5.0
60633	60546	5.0
27500	27555	5.0
34925	34851	5.0
88644	88485	5.0
90626	90449	15.0
60733	60723	5.0
82407	82404	5.0
66032	66104	25.0
60568	60577	25.0
92550	92112	15.0
92590	92655	15.0
44253	44245	5.0
60220	60413	15.0
75978	75500	25.0
59998	60075	5.0
99316	99513	5.0
79691	79353	25.0
79353	79691	25.0
75708	75516	5.0
75745	75672	5.0
51085	51067	5.0
73344	73215	15.0
73396	73239	35.0
73239	73396	25.0
86186	86771	15.0
67819	67848	5.0
62107	62092	35.0
62092	62107	15.0
59665	59763	5.0
63034	63015	5.0
61463	61514	5.0
77148	77199	5.0
77039	76924	15.0
103845	104566	45.0
104566	103845	45.0
65279	65354	5.0
60504	60372	15.0
99964	99939	5.0
107770	107830	5.0
107830	107770	5.0
85556	85489	5.0
109284	109303	5.0
97807	97485	25.0
97514	97807	35.0
76093	75859	35.0
92297	91913	5.0
88707	88652	25.0
81828	82056	5.0
60546	60504	5.0
61246	61364	5.0
82444	82577	15.0
82577	82444	15.0
82978	83025	5.0
105668	105594	15.0
90896	90677	25.0
91156	91314	15.0
95520	95533	5.0
44245	43660	25.0
92704	92714	15.0
74797	74883	15.0
77021	77205	5.0
61364	61546	5.0
51063	51259	5.0
103301	103289	5.0
76333	76248	5.0
85412	87081	25.0
87045	85458	25.0
93648	95369	45.0
95369	93648	75.0
72116	72297	5.0
90963	90854	5.0
78108	78317	15.0
105224	105221	5.0
81022	81005	5.0
57895	57931	5.0
77881	77788	55.0
79968	79867	5.0
62970	62894	5.0
75267	75155	15.0
78086	78176	5.0
64299	64250	5.0
71135	112582	15.0
112583	71135	5.0
100570	100545	5.0
63095	63103	5.0
83542	83590	5.0
85535	85479	15.0
85735	85749	5.0
85749	85735	5.0
94370	94357	5.0
93669	93691	5.0
93726	93739	15.0
106681	106790	15.0
111421	111408	5.0
68320	68265	5.0
72283	72352	5.0
70881	70858	5.0
64443	64305	25.0
75644	75443	5.0
75644	75813	15.0
77742	78108	15.0
80804	80820	5.0
77559	77742	5.0
79153	79395	5.0
77733	77674	5.0
77674	77733	5.0
76532	76529	15.0
78157	78783	35.0
78783	78157	25.0
77877	78157	15.0
77800	78157	45.0
78157	77800	55.0
82742	82908	5.0
80560	80915	65.0
83051	83043	15.0
86876	86690	25.0
86880	86652	15.0
86272	86232	15.0
88186	88554	25.0
89490	89503	5.0
92328	92445	45.0
92205	92445	45.0
92445	92205	55.0
91099	91163	5.0
92743	92447	25.0
93298	93328	5.0
70855	70749	5.0
70720	70636	5.0
70713	70605	5.0
66893	66750	5.0
66750	66893	5.0
67251	67549	5.0
71080	71110	5.0
67738	68010	5.0
71681	71439	15.0
70269	70063	15.0
68684	68538	25.0
69875	69490	5.0
72588	72584	55.0
72584	72588	65.0
75243	75326	5.0
73968	73874	25.0
73874	73968	5.0
106817	106749	5.0
63549	63783	25.0
87871	88084	25.0
71083	71064	5.0
68524	68749	15.0
71176	71064	5.0
74911	74818	5.0
71064	70991	5.0
70991	70889	5.0
81633	81561	5.0
82432	82206	5.0
103678	103792	35.0
88711	88628	5.0
65033	65000	15.0
65000	65033	15.0
69118	69198	5.0
64872	64827	5.0
61304	61286	5.0
96397	96314	5.0
67766	112613	25.0
112613	68138	45.0
73339	73318	5.0
72695	72717	5.0
72717	72685	5.0
93936	93926	5.0
78607	79101	25.0
79101	78607	25.0
73590	73726	15.0
77657	77727	5.0
91955	91839	15.0
60113	60334	5.0
102858	102776	15.0
102623	102812	35.0
107687	107753	15.0
87583	87507	35.0
98721	99052	25.0
103304	103292	5.0
60229	60153	5.0
112628	60002	5.0
112629	60153	5.0
90193	90482	55.0
111655	111695	5.0
75867	75916	35.0
82838	83020	25.0
97705	97869	25.0
96525	96489	15.0
87336	87437	5.0
92200	92182	5.0
86252	86279	5.0
95119	95077	5.0
104200	104178	5.0
62987	63019	5.0
67842	68077	15.0
63328	63340	5.0
72122	72250	15.0
72250	72122	35.0
90656	90696	5.0
73539	73490	5.0
74377	74361	5.0
75006	75100	5.0
75648	75916	45.0
77630	77599	5.0
78317	78286	5.0
78720	78753	5.0
79396	79123	35.0
84200	83975	15.0
83975	84200	15.0
85193	85225	5.0
89233	89066	5.0
89289	89316	5.0
89316	89355	5.0
90430	90398	5.0
90913	90908	5.0
92326	92242	5.0
91412	91407	5.0
91594	91549	25.0
91544	91954	15.0
91954	91544	35.0
92184	92027	5.0
83973	83913	15.0
66260	66331	5.0
69701	69596	5.0
89739	89748	5.0
104198	104106	25.0
104106	104198	35.0
103842	103889	5.0
106928	106918	5.0
105518	105512	5.0
104000	103844	145.0
105462	105486	5.0
103630	103793	55.0
103793	103630	25.0
105590	105625	5.0
107100	106972	15.0
105586	105625	5.0
105781	105804	5.0
105499	105483	5.0
107687	107603	15.0
107603	107687	15.0
68249	68202	5.0
92772	92813	5.0
91970	92520	25.0
91156	91025	15.0
92790	92775	5.0
92775	92790	15.0
95692	95665	15.0
100259	100262	5.0
90557	90588	5.0
90718	90740	5.0
99781	99743	5.0
95151	95186	5.0
101953	101962	5.0
90583	90613	5.0
95941	96017	15.0
95898	95941	5.0
95989	95896	5.0
95920	95989	15.0
100478	100452	25.0
100307	100431	5.0
98874	98897	55.0
67177	67039	25.0
66302	66534	5.0
65708	65628	5.0
65628	65708	15.0
60586	60443	15.0
68819	68531	15.0
111198	111279	25.0
111279	111198	35.0
111542	111548	5.0
111589	111604	5.0
96073	96023	5.0
98178	98122	25.0
98122	98178	25.0
98721	98643	5.0
100233	100457	15.0
100457	100233	15.0
78150	78168	5.0
89883	89851	5.0
71083	71199	15.0
71144	71415	15.0
71415	71144	25.0
71758	71495	75.0
89647	89736	35.0
89736	89647	15.0
71144	71083	25.0
71083	71144	15.0
69299	69332	15.0
69251	69106	85.0
111365	111377	5.0
95624	95396	15.0
95182	95382	15.0
95275	95243	5.0
100455	100526	55.0
104173	103509	115.0
99321	99338	5.0
60215	59986	25.0
91479	91546	5.0
60964	60774	15.0
62970	63068	5.0
65185	65180	5.0
62857	62970	5.0
62970	62857	15.0
59769	59702	5.0
63320	63006	55.0
65296	65298	95.0
100622	100570	5.0
100566	100592	5.0
59971	60522	25.0
60522	59971	25.0
62922	63022	15.0
59725	59990	5.0
61498	61438	15.0
86204	86433	45.0
85599	85542	15.0
93140	92952	25.0
93365	112727	15.0
112727	93242	15.0
93297	93316	5.0
93431	93316	55.0
93316	93431	55.0
72127	72133	5.0
80231	79934	35.0
71730	71701	5.0
71563	71664	5.0
80316	80523	35.0
71965	71929	5.0
72903	112729	5.0
112729	73229	5.0
74943	75156	5.0
67510	67528	5.0
68320	68339	5.0
68040	68320	35.0
68117	68158	5.0
69747	70648	385.0
68027	68009	5.0
78874	78793	5.0
75395	75289	5.0
96522	96394	35.0
111561	111557	5.0
105483	105493	5.0
56182	56596	85.0
56596	56182	75.0
76077	75666	25.0
75666	76077	25.0
102895	102997	25.0
45416	45429	5.0
45432	45493	5.0
45411	45415	15.0
45432	45416	5.0
47267	46897	35.0
58405	57766	45.0
89985	89693	25.0
82171	82072	5.0
86091	86591	85.0
86122	86212	35.0
62858	62886	15.0
78347	78877	35.0
78877	78347	25.0
111545	111540	5.0
111550	111545	5.0
93563	93592	5.0
94249	94211	5.0
60285	60342	5.0
66859	66751	5.0
70504	70404	5.0
71270	71291	5.0
65238	65427	5.0
74968	74804	5.0
65812	65577	15.0
72040	72477	15.0
72477	72040	15.0
66471	66794	15.0
66811	66615	15.0
66615	66811	15.0
67859	67807	75.0
71957	72016	15.0
68235	68287	5.0
70895	70955	25.0
69948	70174	5.0
70198	70174	5.0
69757	69536	15.0
69143	69120	5.0
93573	93548	25.0
104852	104876	45.0
100792	100820	15.0
100820	100792	25.0
103846	103669	75.0
105581	105590	5.0
98699	98702	5.0
58327	112779	15.0
112780	58327	15.0
57571	57780	15.0
64191	64056	15.0
52786	52727	5.0
52727	52665	5.0
111436	111430	5.0
90837	90846	5.0
86160	86348	5.0
87540	87720	25.0
88391	88344	5.0
88756	88806	95.0
75034	74901	5.0
74900	74901	5.0
65926	65864	5.0
65864	65926	5.0
69972	69792	35.0
69792	69972	45.0
89705	89647	5.0
93727	93457	15.0
96566	96718	25.0
95427	95474	45.0
90666	90573	45.0
91655	91710	15.0
67796	67589	5.0
61281	61254	5.0
61254	61281	15.0
62906	62970	5.0
64612	64829	105.0
66517	66510	5.0
72325	72489	5.0
89905	89889	5.0
85302	85265	5.0
67728	67775	5.0
65637	65587	25.0
63856	63792	15.0
63792	63856	15.0
67380	67373	5.0
67373	67380	5.0
67571	67719	15.0
88993	89428	35.0
89428	88993	25.0
87724	87500	15.0
87715	87716	5.0
87716	87725	5.0
87513	87638	5.0
93256	93185	5.0
65174	64781	5.0
102756	102838	15.0
77314	77026	15.0
80670	80528	35.0
84428	84437	5.0
98100	98979	55.0
80592	80597	5.0
88243	88202	5.0
88179	88202	5.0
80941	81017	5.0
81017	81458	35.0
79788	79856	5.0
74063	74099	5.0
73824	73951	15.0
74065	73990	5.0
73951	73990	5.0
84658	84718	15.0
76289	76291	5.0
104422	104537	35.0
88570	87124	25.0
92027	91985	5.0
92021	91993	5.0
96326	96447	15.0
71733	71675	5.0
71915	71742	15.0
71791	71728	5.0
78213	78150	5.0
91457	91416	5.0
91592	91706	5.0
77513	78101	25.0
78294	78150	5.0
77644	78226	5.0
97435	96051	125.0
74099	74065	5.0
74065	74132	15.0
74051	74132	5.0
76439	76668	5.0
93045	92691	15.0
84081	84136	35.0
81890	82046	5.0
85134	84541	35.0
84541	85134	35.0
59459	59399	5.0
59399	59459	15.0
91832	91810	5.0
58804	58498	25.0
61858	62184	25.0
67494	67481	5.0
75041	74650	35.0
82211	82271	5.0
83454	83709	25.0
89061	88594	45.0
89355	89314	5.0
93029	93045	65.0
84899	84644	15.0
85825	85887	15.0
75266	75249	15.0
80999	80931	5.0
80931	80999	5.0
80894	80930	5.0
71895	72116	15.0
67041	66982	15.0
67112	67611	25.0
69046	69066	5.0
68585	68536	5.0
102735	102728	5.0
96204	96073	25.0
90196	90179	5.0
94025	93936	5.0
93936	94025	15.0
93593	93631	5.0
93631	93593	25.0
69596	69556	5.0
88252	88285	5.0
82616	82612	5.0
76198	76234	5.0
76505	76324	25.0
90531	90497	5.0
107603	107570	5.0
101362	101355	5.0
72056	72067	5.0
72062	72056	5.0
72128	72062	5.0
65392	65348	5.0
69108	69126	5.0
69126	69164	5.0
71040	70975	5.0
74621	74492	15.0
79896	79926	5.0
75567	75457	5.0
72133	72128	5.0
72067	72127	5.0
79960	79907	5.0
86394	86184	5.0
86184	86394	25.0
75860	76502	15.0
76760	76504	5.0
75422	75461	25.0
75574	75498	25.0
76502	77911	25.0
66330	65894	15.0
65894	66330	15.0
70831	70901	5.0
54363	54351	15.0
64827	64776	5.0
66555	66941	15.0
73318	73261	5.0
65695	65696	5.0
81299	81372	5.0
79907	79876	5.0
73985	74063	5.0
73951	73985	5.0
78688	78874	25.0
102635	102463	15.0
83429	83502	5.0
65034	64992	5.0
72016	72040	5.0
54678	54714	5.0
66917	66916	5.0
84446	84451	5.0
83503	83496	15.0
101164	101155	5.0
101171	101164	5.0
63963	63611	15.0
93963	93727	15.0
82924	82716	15.0
99743	99526	15.0
107753	107667	25.0
107667	107753	35.0
76905	76822	5.0
76459	76552	5.0
74834	74797	5.0
71150	71084	35.0
84701	84600	5.0
83227	83255	5.0
83124	82681	15.0
71758	72051	45.0
72051	71758	55.0
71967	71889	25.0
71889	71967	25.0
88623	88823	35.0
108095	108007	25.0
108862	108868	15.0
108868	108862	15.0
54358	54326	15.0
62167	62243	5.0
77604	77495	5.0
52817	52922	5.0
61539	61736	75.0
65758	65739	5.0
65739	65758	5.0
81078	81022	25.0
83197	83237	15.0
83237	83260	15.0
90828	90447	25.0
107807	107794	5.0
54884	54960	5.0
83145	83169	25.0
88488	88459	5.0
96132	96110	5.0
96151	96132	5.0
59825	60012	5.0
69545	69592	15.0
69592	69545	15.0
79126	79225	5.0
87252	87260	5.0
87260	87252	15.0
87260	87238	5.0
87238	87260	15.0
87949	87954	5.0
88007	88020	5.0
87954	88007	5.0
87985	87949	5.0
92355	92324	5.0
92332	92355	5.0
97874	97718	25.0
70868	70888	5.0
76902	77252	35.0
77252	76902	25.0
90414	90448	15.0
64632	64720	5.0
59428	59505	15.0
60795	60757	5.0
59505	59749	35.0
59408	59399	5.0
59499	59408	15.0
69264	69464	35.0
69464	69264	25.0
70608	70626	5.0
62020	61754	15.0
100426	100549	5.0
100531	100410	25.0
112913	100269	5.0
112914	100311	5.0
86605	86352	15.0
90707	90662	5.0
54511	54413	5.0
60378	60290	5.0
64841	64876	5.0
64876	64841	15.0
65486	65481	5.0
75213	74731	25.0
83255	83278	5.0
70002	70125	5.0
70119	70002	5.0
70429	70378	5.0
70812	70734	5.0
73490	73519	5.0
74463	74377	5.0
76317	76416	5.0
49239	48858	25.0
77500	77586	5.0
77664	77882	15.0
77882	77664	15.0
77852	78021	5.0
79041	79033	15.0
79473	79164	15.0
79185	79268	5.0
79437	79310	15.0
80126	80125	5.0
80745	80794	25.0
81109	81234	35.0
82022	81972	15.0
83395	83413	5.0
83483	83473	5.0
83640	83564	25.0
84084	84346	15.0
83926	84015	15.0
84404	84384	5.0
84272	84347	5.0
86031	86231	15.0
87424	87469	5.0
87469	87424	15.0
87842	88050	15.0
88444	88458	5.0
89089	89061	5.0
88898	88887	5.0
89314	89289	5.0
89823	89959	15.0
90767	90578	75.0
91381	90934	25.0
90934	91381	25.0
90945	91055	15.0
91503	91792	15.0
91993	91985	5.0
92042	92050	5.0
92178	92319	5.0
92268	92485	25.0
93044	92993	25.0
94339	94209	15.0
66331	66336	5.0
48582	48523	5.0
85400	85334	5.0
58694	58735	15.0
63825	63731	5.0
99499	99514	5.0
103500	103345	25.0
103055	103410	25.0
108688	108668	5.0
100452	100387	15.0
59428	59677	35.0
59754	59428	15.0
85535	85869	5.0
61745	61527	15.0
61871	61714	5.0
63080	63019	5.0
82626	82535	15.0
84040	84293	15.0
86126	86362	65.0
88417	88702	15.0
90787	90774	5.0
90648	90617	5.0
85735	85733	5.0
85748	85756	5.0
94357	94338	5.0
88303	88218	15.0
89748	112930	5.0
87065	86934	25.0
86934	87065	25.0
84961	84968	5.0
109938	110085	105.0
106931	106928	5.0
107104	107157	15.0
107738	107727	5.0
108473	108409	15.0
106911	106891	5.0
106928	106964	15.0
106964	106928	15.0
111297	111408	25.0
111408	111297	25.0
80601	80557	5.0
80557	80601	5.0
72127	72251	5.0
67510	67516	15.0
67516	67510	15.0
111531	111478	5.0
111531	111551	25.0
86461	86452	25.0
86184	86160	25.0
86160	86184	25.0
79495	79502	5.0
79502	79495	5.0
78861	78193	15.0
78102	78108	5.0
83779	83770	5.0
77106	76487	25.0
75408	75393	15.0
75549	75644	5.0
75581	75666	5.0
82617	82562	5.0
85376	85547	5.0
85547	85718	25.0
81284	81327	15.0
81352	81337	5.0
83989	84096	25.0
45503	45429	5.0
85532	85507	5.0
85503	85326	5.0
85283	85321	5.0
78263	78298	5.0
66016	66024	5.0
64784	64634	5.0
78289	78484	15.0
78289	78148	5.0
95682	95772	5.0
112970	94148	5.0
78994	79172	5.0
68431	68199	35.0
69948	70063	5.0
70845	70882	5.0
67471	67260	25.0
67260	67471	25.0
69274	69456	25.0
69456	69274	35.0
76947	76857	5.0
76857	76740	5.0
76831	76857	5.0
76740	76782	5.0
73126	73433	55.0
65750	65527	65.0
71973	71915	5.0
70901	70955	5.0
71096	70955	15.0
70955	71096	45.0
69027	69401	25.0
68493	68583	15.0
66631	66600	5.0
71865	71895	5.0
70911	71018	15.0
70159	70487	15.0
70970	70912	15.0
67739	67838	5.0
67677	67471	15.0
67185	67175	5.0
70126	70098	5.0
67185	67634	15.0
69456	69545	5.0
69545	69456	15.0
66859	67175	35.0
67175	66859	15.0
65879	65894	5.0
65929	65873	5.0
70901	70895	5.0
69046	68987	5.0
67900	67859	15.0
70174	69757	15.0
66839	66859	15.0
67739	67693	5.0
67838	67888	5.0
67028	67051	5.0
67693	67677	5.0
70063	70237	15.0
70447	70269	5.0
69789	69882	5.0
71453	71756	15.0
70237	70447	15.0
70198	70183	15.0
75056	75142	35.0
70831	70955	5.0
100572	100425	55.0
89119	89138	5.0
100551	100447	15.0
90343	90258	5.0
90258	90343	5.0
92780	92740	15.0
90846	90880	5.0
89980	89989	5.0
92759	92775	5.0
92775	92759	5.0
92661	92688	5.0
90902	90920	15.0
93146	93154	5.0
90890	90903	5.0
90903	90890	5.0
96562	96548	5.0
60831	61013	5.0
61300	61121	15.0
73090	73131	5.0
65442	65552	5.0
74376	74124	15.0
71058	71083	5.0
81633	81698	5.0
85347	85367	25.0
85367	85347	25.0
96564	96934	15.0
93291	93422	15.0
91658	91795	55.0
91795	91658	45.0
91611	91654	5.0
90478	90477	105.0
90594	90666	5.0
90666	90594	15.0
88616	88591	5.0
92132	92038	15.0
91938	91865	5.0
88580	88628	15.0
88628	88580	5.0
88910	89540	25.0
89540	88910	25.0
94824	94879	5.0
89448	89458	5.0
73358	73425	15.0
73425	73358	35.0
77699	77501	15.0
77501	77699	15.0
75672	75421	5.0
70677	70571	5.0
67628	67719	5.0
67180	66934	55.0
70611	70457	15.0
70457	70611	35.0
70348	70442	15.0
70656	70591	15.0
67708	67740	15.0
51785	51888	55.0
57525	57533	15.0
48523	48474	5.0
59349	59777	25.0
61239	61269	5.0
60069	60113	5.0
63098	63017	5.0
73249	73230	25.0
73139	73090	5.0
47522	47511	5.0
47074	47511	15.0
61390	61304	5.0
64407	64612	5.0
64612	64407	15.0
61108	61129	5.0
61281	61482	15.0
61805	61713	25.0
61873	61902	5.0
61713	61868	5.0
64620	64615	5.0
64672	64620	5.0
64770	64693	5.0
53410	53578	15.0
61159	61239	5.0
93110	93071	15.0
96297	96235	35.0
99889	99825	5.0
99232	98910	15.0
78898	79254	25.0
81758	81425	25.0
84072	84128	15.0
81550	81644	15.0
71229	71258	5.0
62211	62506	45.0
62506	62211	15.0
74040	74016	5.0
67728	67698	5.0
66757	66731	15.0
65587	65586	15.0
65596	65504	5.0
71147	71146	5.0
74641	74673	5.0
67380	67455	5.0
95459	95578	15.0
67819	67740	5.0
92930	92945	5.0
91415	91451	5.0
92358	92173	25.0
96419	96375	5.0
87980	87748	15.0
92179	92393	15.0
92393	92179	15.0
66806	66817	5.0
86873	87179	35.0
87179	86873	65.0
102438	102451	5.0
76465	76409	5.0
86661	86638	45.0
78469	78053	25.0
76081	76077	35.0
78880	79045	15.0
87205	87213	5.0
83408	83397	5.0
98648	98858	105.0
98969	98539	45.0
97897	97877	15.0
97993	98115	15.0
96211	96112	25.0
60844	60852	5.0
93797	93777	5.0
93852	93809	5.0
90497	90635	5.0
90689	90635	5.0
93139	93508	25.0
93711	93820	5.0
93888	94704	45.0
90226	90174	5.0
89768	90165	45.0
89851	90229	45.0
88795	88646	5.0
83183	83202	5.0
85381	85391	5.0
85453	85402	5.0
83982	84025	15.0
87862	88581	25.0
84813	85012	15.0
84739	84694	5.0
85037	85095	5.0
80407	80430	5.0
80430	80585	25.0
80332	80536	55.0
81255	81048	55.0
76405	76761	5.0
76761	76828	5.0
77915	77765	5.0
75595	75660	15.0
79259	79341	5.0
78142	78227	15.0
79772	79891	5.0
77527	77491	5.0
76907	77163	15.0
76389	76366	5.0
76907	76474	15.0
79850	79787	5.0
75599	75873	5.0
93874	93893	5.0
79620	79576	5.0
79576	79620	15.0
79039	79187	15.0
66990	66883	15.0
102742	102635	5.0
65613	65791	15.0
90589	90689	5.0
90727	90542	35.0
90476	90542	5.0
66722	66701	25.0
90831	90896	5.0
105319	105361	15.0
105361	105319	15.0
79875	79907	5.0
85110	85087	5.0
100268	100471	25.0
100471	100268	45.0
100268	100383	15.0
100097	100184	5.0
103792	103812	5.0
100270	100204	15.0
103546	103525	5.0
100378	100030	15.0
100030	100378	15.0
100294	100410	35.0
100410	100294	45.0
100487	113054	25.0
113054	100402	5.0
96017	95956	5.0
100471	100687	35.0
51785	51951	15.0
78223	78213	5.0
96333	96235	15.0
82926	82957	45.0
83031	83053	5.0
78283	78551	5.0
94684	95125	15.0
73392	73344	5.0
92083	92321	15.0
96230	95897	5.0
81569	81633	5.0
78275	78565	5.0
76668	76852	5.0
76668	77163	15.0
87021	87244	5.0
99651	99649	5.0
82974	83017	25.0
83053	83061	5.0
83081	83061	5.0
79380	79341	35.0
82957	82974	25.0
73866	73985	15.0
95946	95672	15.0
91299	91457	15.0
105651	105575	5.0
91491	91299	5.0
74132	74339	15.0
73990	74051	5.0
73838	73951	15.0
105021	105089	15.0
71801	71957	45.0
75984	76963	15.0
64479	64698	15.0
76761	76852	5.0
79907	79962	25.0
86301	86334	25.0
90020	90013	5.0
91751	91847	5.0
75190	75188	5.0
81429	81565	25.0
81565	81429	35.0
78030	78086	5.0
70199	70399	5.0
90648	113073	25.0
113073	90774	15.0
90774	113074	15.0
113074	90648	25.0
90648	113075	15.0
113075	90774	15.0
90774	113076	15.0
113076	90648	15.0
67092	67064	5.0
67064	67092	45.0
99960	99798	5.0
80977	80930	5.0
99825	99946	15.0
53418	53576	25.0
102812	102930	115.0
102930	102812	115.0
102463	102451	5.0
101949	101758	15.0
67124	66549	55.0
68749	68418	65.0
68418	68749	55.0
100021	99851	15.0
99851	99848	5.0
100021	100216	25.0
100216	100021	25.0
87979	88067	5.0
87879	87724	15.0
67116	66811	15.0
66227	66266	5.0
106040	106045	5.0
106056	106049	5.0
83861	83890	15.0
102766	102716	15.0
69273	69317	45.0
69317	69273	35.0
85220	85134	5.0
85134	85220	5.0
72251	72342	5.0
72251	72133	5.0
100583	100378	15.0
100378	100583	15.0
88589	88562	5.0
97864	97898	15.0
92762	92704	15.0
48474	48522	5.0
105639	105725	35.0
111383	111377	155.0
67015	66944	5.0
90820	91137	25.0
69545	69464	5.0
69464	69545	15.0
66750	66635	15.0
102623	102497	75.0
102497	102623	45.0
102385	102623	75.0
63328	62969	15.0
88819	89023	25.0
64600	64593	5.0
59645	59459	15.0
99327	99382	5.0
99382	99327	5.0
100557	100860	75.0
100267	100288	5.0
100269	100253	15.0
100899	100685	55.0
102776	102777	15.0
95551	95514	15.0
98646	98764	5.0
99701	99709	5.0
59312	59349	5.0
63890	63505	125.0
63505	63890	115.0
94573	94249	55.0
94249	94573	225.0
94042	94148	35.0
94148	94042	35.0
104094	113129	55.0
102839	102742	5.0
102170	102084	15.0
102084	102170	15.0
102451	102008	25.0
102008	102451	25.0
69198	69176	5.0
54916	54930	5.0
56607	56666	15.0
79787	79729	5.0
79754	79868	15.0
67575	67569	5.0
76724	76730	15.0
71982	71923	5.0
95207	95163	35.0
95163	95207	15.0
89503	89305	5.0
67870	68172	45.0
78407	78390	45.0
79801	79881	5.0
67092	67287	15.0
104697	104545	85.0
91031	90945	15.0
91546	91731	15.0
91731	91546	15.0
90882	90902	25.0
84735	84836	45.0
88581	88668	5.0
84603	85037	65.0
82970	83093	5.0
84867	84694	5.0
94122	94099	5.0
86626	86221	15.0
86630	86626	5.0
78862	78728	25.0
78728	78862	45.0
59327	59381	5.0
98979	99232	15.0
106305	106245	15.0
96438	96397	5.0
105589	105585	5.0
75367	75411	5.0
108632	108612	5.0
65899	65734	15.0
64635	64739	25.0
66205	66351	15.0
62824	62892	5.0
102110	102185	15.0
102185	102110	5.0
95338	95213	55.0
71058	71143	25.0
71143	71058	55.0
71058	70991	5.0
88711	88730	5.0
63054	63146	15.0
62934	63054	5.0
62922	63236	45.0
63236	62922	65.0
62850	62922	5.0
63133	63103	5.0
97296	113176	45.0
113176	97296	55.0
93018	93253	5.0
94053	94048	5.0
89281	88894	15.0
91762	91655	5.0
78148	78081	5.0
70353	70314	5.0
65700	65546	35.0
65546	65413	15.0
59716	59763	5.0
59715	59716	5.0
59396	59449	5.0
111397	111406	35.0
111406	111397	35.0
84003	83951	5.0
94954	95196	15.0
97863	97892	5.0
88591	88566	15.0
71455	71555	125.0
71555	71455	35.0
85403	85559	5.0
85559	86297	15.0
62420	62319	5.0
64937	64949	5.0
62419	62446	55.0
64140	64137	5.0
69336	68802	35.0
68802	69336	35.0
68536	68202	45.0
68202	68536	355.0
68429	68271	25.0
69353	69336	5.0
82191	81994	15.0
82949	83120	15.0
83120	82949	15.0
97642	97625	5.0
97428	97377	5.0
97355	97428	15.0
95265	95446	5.0
71891	71810	5.0
72185	72205	5.0
72066	71891	5.0
83981	83953	5.0
83120	83255	15.0
85498	85948	5.0
84216	84210	5.0
69547	69585	5.0
69336	69365	5.0
69692	69961	15.0
73328	73264	5.0
82504	82432	5.0
82305	82438	25.0
68888	69018	5.0
68640	68269	5.0
49881	50298	25.0
66756	66800	5.0
68267	68266	15.0
68266	68267	25.0
67380	67412	25.0
67360	67380	5.0
67806	67610	15.0
68025	67910	5.0
69233	68640	15.0
66941	67126	5.0
67126	67360	15.0
66707	66611	65.0
66336	66260	5.0
61103	60831	15.0
50931	50448	35.0
59669	59496	5.0
66550	66303	15.0
66303	66550	25.0
65365	65408	5.0
54412	54442	5.0
68458	68695	65.0
65844	65614	25.0
59553	59658	5.0
63933	63856	15.0
63764	63675	5.0
63823	63776	5.0
65979	65924	35.0
65844	65843	5.0
62352	62064	55.0
63929	63941	25.0
66610	66744	15.0
66462	66535	5.0
66875	66865	15.0
63859	63885	5.0
60610	60773	5.0
61013	61108	5.0
46021	46729	15.0
61915	60910	35.0
59762	59669	5.0
65552	65876	15.0
65135	65442	5.0
57643	57662	25.0
63941	63966	5.0
63885	63933	5.0
63675	63661	5.0
63702	63714	5.0
63714	63675	5.0
46021	45972	5.0
69018	69072	5.0
59824	59799	5.0
56616	56660	15.0
56780	56782	5.0
66660	66550	5.0
65828	66197	15.0
66341	66605	5.0
65926	66096	25.0
66303	66096	15.0
65864	65584	15.0
65906	66007	5.0
65988	65896	5.0
67706	67942	25.0
66793	66806	15.0
64410	64414	5.0
64893	65169	5.0
67988	68013	5.0
68013	68052	5.0
61342	61210	35.0
66817	67649	35.0
67649	66817	25.0
68044	68025	5.0
68053	67989	5.0
68018	68053	5.0
67989	68018	5.0
59779	59942	5.0
60836	60185	235.0
59669	59779	5.0
66035	66341	5.0
66355	66655	15.0
65966	66131	35.0
65628	65707	15.0
65896	65708	5.0
65855	65924	5.0
65586	65504	5.0
65586	65596	25.0
61129	61281	5.0
64308	65135	25.0
65135	64308	35.0
62654	63017	15.0
63966	64042	5.0
64674	64538	15.0
60334	60610	5.0
75178	75173	15.0
76160	76502	25.0
76329	76401	5.0
76504	76503	5.0
76606	76524	5.0
90122	90196	5.0
96375	96411	5.0
86588	86574	5.0
86184	86183	5.0
93153	92940	15.0
84968	85072	25.0
85072	84968	25.0
85749	85650	5.0
85845	85825	5.0
85111	85160	5.0
94357	94328	5.0
94263	94262	25.0
94262	94263	35.0
98634	98579	15.0
98541	98579	5.0
98712	98685	165.0
99046	113340	5.0
113340	99168	5.0
92010	92016	5.0
92016	92010	5.0
91941	91935	5.0
87243	87336	15.0
87622	87079	45.0
78407	78371	5.0
78407	78427	5.0
75306	75281	5.0
78064	78313	25.0
77480	77286	25.0
93286	93352	5.0
93154	93196	5.0
93196	93215	5.0
78889	79571	35.0
79440	79380	15.0
79421	79470	15.0
79099	79317	15.0
79317	79099	135.0
83893	83936	15.0
84053	84024	5.0
84879	84978	55.0
84978	84879	65.0
85368	85099	35.0
89485	89561	25.0
113342	89748	5.0
89690	89678	45.0
88285	88334	5.0
88285	88098	5.0
96960	96918	5.0
96918	96960	5.0
92688	92759	15.0
92719	92780	35.0
87427	87650	15.0
87650	87427	35.0
87996	87771	25.0
87771	87622	15.0
88279	88303	15.0
88218	88125	15.0
89095	89093	5.0
87577	88100	25.0
89508	89218	15.0
89218	88795	55.0
94354	94396	15.0
80741	80835	5.0
91630	91556	5.0
90577	90608	5.0
90196	90297	15.0
98191	98434	25.0
91792	92097	15.0
92097	91792	15.0
90384	90402	5.0
98161	97819	15.0
98737	99010	15.0
97800	97465	15.0
97465	97800	25.0
94908	94260	35.0
94260	94908	25.0
94908	95540	35.0
95540	94908	45.0
95540	95568	5.0
94260	93428	35.0
93428	94260	35.0
93428	93078	15.0
93078	93428	15.0
88909	88898	5.0
76504	75574	25.0
77759	76760	45.0
79176	79175	5.0
79175	79176	5.0
79577	79589	5.0
69636	69233	25.0
85118	85052	35.0
85052	85118	35.0
75498	75499	5.0
75410	75492	5.0
75492	75562	5.0
75539	75562	5.0
75605	75562	5.0
75410	75422	5.0
75411	75410	15.0
75457	75411	5.0
75666	75605	5.0
74994	75102	35.0
88098	87841	5.0
77108	76799	15.0
90892	90787	25.0
71366	71332	5.0
77823	77743	5.0
77449	77307	5.0
98298	98273	5.0
91953	91936	15.0
78889	79087	15.0
79233	78956	15.0
91923	91864	25.0
91864	91923	25.0
76431	76606	5.0
79258	78504	25.0
71604	71614	5.0
85114	85087	5.0
80222	80549	35.0
80549	80222	15.0
88412	88450	5.0
72604	72695	5.0
78874	78889	5.0
70682	70683	5.0
93088	93071	15.0
93555	93215	25.0
81327	81352	5.0
73039	73090	5.0
90912	90935	5.0
90935	90952	5.0
90940	90912	5.0
90952	90940	5.0
83610	83639	15.0
90114	90124	5.0
90063	90114	5.0
90124	90066	5.0
85025	84995	15.0
85052	85067	25.0
85067	85052	15.0
85212	85114	5.0
83789	83723	5.0
88134	88091	5.0
86106	86045	15.0
92435	92217	25.0
74691	74710	5.0
83989	84072	5.0
84092	84072	5.0
83754	83793	5.0
85547	85654	15.0
85653	85547	5.0
83915	83958	5.0
85585	85944	35.0
85486	85535	5.0
82534	82380	5.0
83233	83293	15.0
83360	83416	5.0
85246	85286	5.0
85228	85246	5.0
71212	71147	5.0
70416	70429	5.0
71676	71677	5.0
79087	79496	15.0
113354	87417	5.0
[truncated: 27,921 more rows]
