# Supplementary material for: Graph-based ahead monitoring of vulnerabilities in large dynamic transportation networks
Source: PLoS One. 2021 Mar 24;16(3):e0248764. doi: 10.1371/journal.pone.0248764 (PMC7990197; doi:10.1371/journal.pone.0248764)
Supplement: S3 Data — (ZIP) [file pone.0248764.s004.zip › rhone_obs_16_wc.csv]

69087	69040	15.0
69096	69171	5.0
68519	66864	25.0
63991	63598	5.0
94007	93988	5.0
64585	63991	15.0
94005	94024	5.0
64089	64572	5.0
66872	68526	15.0
80211	79975	5.0
80006	80228	5.0
78212	78258	5.0
78217	78175	5.0
104537	104518	5.0
104586	104589	5.0
83221	83406	5.0
83394	83203	5.0
92962	92989	5.0
104540	104558	5.0
85691	85661	5.0
73302	73331	5.0
81969	81834	15.0
104046	104123	5.0
104123	104046	5.0
69754	69998	5.0
78332	78707	5.0
60835	60840	5.0
78332	77909	25.0
73267	73302	5.0
97451	97446	5.0
47852	47930	5.0
90854	90752	5.0
96382	96333	25.0
65180	65242	5.0
91416	91364	5.0
111695	111726	5.0
93302	93605	15.0
93605	93302	15.0
96548	96464	15.0
76521	76505	25.0
86053	86127	5.0
84361	84678	15.0
71756	71789	5.0
78226	78275	5.0
79755	79875	5.0
79701	79718	5.0
79986	79655	15.0
79655	79986	105.0
97380	97437	15.0
97437	97359	5.0
86021	86001	5.0
86027	85845	15.0
86001	85838	15.0
85263	85091	5.0
102188	102212	5.0
79876	79775	5.0
76234	76391	5.0
80784	80960	5.0
81698	81890	15.0
85326	85263	5.0
76986	77170	25.0
77170	76986	15.0
80048	79960	5.0
79655	79980	15.0
79980	80368	15.0
79986	80374	15.0
80374	79986	15.0
71189	70975	5.0
79655	79611	5.0
85719	85691	5.0
77194	77448	25.0
78109	78529	15.0
78529	78109	15.0
80007	79655	5.0
80380	80007	15.0
69510	69002	25.0
69032	69537	25.0
71966	71791	5.0
84019	84039	5.0
71656	71728	15.0
79526	79568	15.0
79496	79526	5.0
79527	79497	5.0
79497	79464	5.0
85718	85769	15.0
85581	85636	5.0
88534	87975	5.0
95097	96013	45.0
69441	69622	5.0
80260	79735	15.0
80487	80260	5.0
69095	69096	5.0
61645	62406	15.0
59167	54053	135.0
63598	63354	5.0
64572	65047	5.0
111175	110982	15.0
61596	59167	35.0
109319	106263	85.0
62759	61596	25.0
68526	68726	5.0
68670	68519	5.0
66864	66724	5.0
79085	78217	15.0
79975	79159	15.0
79141	80006	15.0
78175	74736	45.0
69055	75984	95.0
75984	78212	25.0
80260	80364	25.0
78258	78565	5.0
74736	69261	75.0
104518	104376	25.0
104569	104537	5.0
94877	93999	15.0
96023	95946	5.0
83727	83394	5.0
95914	96015	5.0
96843	96182	15.0
94684	95654	15.0
92582	92333	5.0
83406	83797	5.0
95115	95477	15.0
96182	94877	25.0
95946	95470	25.0
93655	94684	15.0
95534	95914	25.0
92585	93384	15.0
96015	96179	15.0
93384	93655	5.0
95654	96822	25.0
51157	51236	5.0
40217	42573	45.0
51236	51300	5.0
51278	51191	5.0
81708	81822	25.0
81886	81770	25.0
91790	91491	5.0
92333	91790	15.0
91491	91210	5.0
92167	92962	35.0
104435	104540	15.0
73124	73152	5.0
99938	99943	5.0
73234	73177	5.0
73467	73234	5.0
73152	73453	25.0
82072	81832	15.0
61138	61369	15.0
92667	92666	5.0
60567	60581	15.0
76690	76933	5.0
76899	76924	5.0
95627	95589	5.0
83063	83073	5.0
86437	86514	5.0
36616	36544	5.0
66138	66146	5.0
79273	79312	35.0
108076	108199	5.0
109272	109278	5.0
74780	74797	25.0
67812	67866	15.0
67866	67812	15.0
65682	65362	5.0
62068	61577	35.0
89497	89805	45.0
82056	82140	5.0
90408	90423	5.0
61881	61752	5.0
61633	61385	15.0
61633	61546	5.0
83025	83037	5.0
83002	82978	5.0
82404	82459	5.0
95563	95499	5.0
95972	96053	5.0
60349	60205	25.0
92785	92783	5.0
74902	112568	5.0
112568	74834	5.0
74827	74928	25.0
61739	61862	5.0
73161	73156	5.0
61917	61954	5.0
53231	53254	5.0
45542	45529	5.0
107970	107900	15.0
37508	37524	5.0
85215	85258	35.0
110536	110252	35.0
82778	82581	5.0
81828	81832	5.0
59775	59597	5.0
77592	77565	5.0
60561	60567	5.0
76197	75978	5.0
80018	79546	15.0
55280	55174	15.0
89237	89433	5.0
89131	88938	35.0
63443	63770	15.0
107830	107898	15.0
109243	109259	5.0
75092	75055	5.0
68844	68903	5.0
88827	88644	5.0
88938	88827	15.0
81236	81828	25.0
90658	90626	5.0
60722	60665	15.0
60491	61246	25.0
61246	60491	25.0
83022	83002	5.0
87726	87078	25.0
87078	87726	75.0
92356	92465	15.0
91314	91419	5.0
91419	91791	15.0
94926	94279	125.0
84057	83271	15.0
83271	84057	65.0
74979	75360	25.0
60219	60220	5.0
100826	100762	5.0
99530	99506	5.0
99573	99566	5.0
60870	60733	15.0
73204	73239	5.0
77190	77036	5.0
77036	77190	15.0
67902	68035	5.0
96309	96355	25.0
68050	69289	25.0
103289	103296	5.0
59763	59998	15.0
36799	36813	5.0
85467	86186	25.0
82246	82159	5.0
61254	61129	25.0
51067	51063	5.0
61428	61371	5.0
60896	60401	15.0
59933	59883	5.0
59597	59787	25.0
92783	112569	5.0
112569	92768	5.0
77199	77234	5.0
75407	75092	25.0
86094	86437	15.0
88790	88945	5.0
50263	50166	5.0
109126	109142	5.0
88411	88523	15.0
85464	85522	5.0
97394	97105	35.0
75055	74907	15.0
74877	74780	25.0
89186	89497	15.0
90469	90449	5.0
90687	90778	5.0
90687	90658	5.0
82663	82633	5.0
69632	69754	5.0
96701	95627	45.0
44242	44253	5.0
75057	74983	5.0
61371	61254	5.0
74834	74827	25.0
75784	75745	5.0
92534	93384	25.0
61884	61917	5.0
60667	60219	35.0
73139	73162	15.0
110945	110949	35.0
90677	90282	15.0
96890	96418	25.0
45529	45485	5.0
62217	62198	5.0
91444	91882	15.0
42222	42193	5.0
61514	61428	5.0
61108	61138	5.0
90997	90896	25.0
77682	77592	15.0
62127	62670	25.0
79322	79326	105.0
77205	77204	5.0
95002	95520	25.0
96293	96914	35.0
90183	90292	45.0
83158	83139	5.0
86514	86590	5.0
105361	105289	5.0
107970	108076	5.0
108076	107970	5.0
59803	59567	15.0
109259	109234	5.0
75035	75071	5.0
74910	75035	15.0
61974	62068	15.0
34829	34911	15.0
89596	89423	25.0
88945	89186	35.0
90469	90591	5.0
90449	90411	5.0
61752	61630	15.0
59744	59940	5.0
83025	83022	5.0
69998	69404	45.0
90831	90968	25.0
94898	95002	15.0
96053	96393	15.0
74659	74868	5.0
92655	92667	5.0
61514	61548	5.0
59447	59744	15.0
77253	77295	5.0
74928	74955	5.0
63115	63144	5.0
61954	62043	5.0
64927	64892	5.0
60562	60568	5.0
42176	42128	5.0
61091	61103	5.0
50207	50602	15.0
60522	60561	5.0
95646	95754	15.0
29572	29799	5.0
86145	86305	5.0
88485	88631	15.0
109121	109126	5.0
60410	60528	15.0
99946	99969	5.0
100061	100006	25.0
59890	59803	5.0
109267	109268	5.0
97105	97400	5.0
52929	52894	5.0
60662	60680	5.0
88485	87726	25.0
87726	88485	25.0
89423	89177	25.0
90411	90408	5.0
90714	90687	5.0
61385	61246	5.0
61630	61633	5.0
60577	60519	5.0
91702	91454	15.0
92537	92590	5.0
73161	73249	15.0
72473	72452	5.0
90323	90586	15.0
64973	64927	5.0
96355	96433	5.0
103342	103355	5.0
67848	67889	5.0
89938	89903	5.0
95499	94936	35.0
94807	94896	25.0
37505	36616	25.0
77603	77700	35.0
108219	108199	5.0
89177	89131	5.0
50288	50263	5.0
109142	109141	5.0
63942	63857	5.0
94778	94777	5.0
60665	60633	5.0
100014	100006	5.0
60583	60662	5.0
86145	86042	5.0
90591	90681	5.0
90711	90714	5.0
82404	82323	5.0
60581	60590	15.0
92465	92537	5.0
92768	92762	5.0
60075	59956	5.0
99506	99316	25.0
74955	74972	5.0
99565	99573	5.0
60205	60593	25.0
63141	63052	5.0
73083	73139	25.0
67889	67866	5.0
95754	96293	25.0
83580	83367	15.0
82422	82308	15.0
90423	90238	15.0
90238	90423	15.0
61103	61108	5.0
91142	90997	15.0
92692	92693	15.0
75500	75547	5.0
76942	76690	5.0
50401	50288	5.0
88677	88790	5.0
109141	109124	5.0
105092	105174	5.0
41825	41809	5.0
99939	99928	5.0
109303	109282	5.0
97446	97456	25.0
74878	74877	5.0
75377	75832	25.0
60745	60752	5.0
85942	86145	5.0
90238	89925	25.0
89925	90238	15.0
90102	89951	15.0
60752	60733	5.0
60491	59958	15.0
82459	82444	5.0
91454	91142	25.0
92112	91702	15.0
62619	62512	25.0
59940	60491	15.0
75708	75770	5.0
51249	51103	5.0
73467	73392	5.0
94959	94723	15.0
103355	103343	5.0
77190	77239	5.0
94279	94031	5.0
76992	76965	5.0
75547	75978	15.0
95627	95646	5.0
88296	88246	5.0
36429	36391	5.0
50267	50401	5.0
77603	77554	15.0
77554	77603	25.0
105183	105092	15.0
87213	87314	5.0
99928	99946	5.0
109275	109267	5.0
52857	52844	5.0
74937	74911	5.0
60680	60745	15.0
59958	59447	15.0
63354	63034	15.0
90968	91156	25.0
91791	92356	25.0
94765	94898	15.0
108107	108563	35.0
76690	76379	5.0
59893	59925	5.0
61399	61463	5.0
92714	92725	15.0
92693	92694	5.0
61369	61399	5.0
99254	99316	5.0
75770	75745	5.0
61556	61600	5.0
73156	73204	5.0
90586	90831	25.0
53216	53231	5.0
67866	67819	5.0
90236	90323	5.0
59956	59890	5.0
107900	107830	15.0
81832	81236	15.0
61121	61091	15.0
75832	76060	35.0
75859	75407	45.0
109124	109121	5.0
77807	77700	15.0
105281	105361	15.0
100006	99964	5.0
107898	107970	15.0
59535	59665	15.0
107770	107556	15.0
107556	107770	15.0
75071	75352	35.0
68903	68996	5.0
60633	60546	5.0
34925	34851	5.0
89177	89179	5.0
85821	85876	5.0
88644	88485	15.0
90626	90449	15.0
89903	89885	5.0
60733	60723	5.0
61899	61881	5.0
61600	61739	15.0
82407	82404	5.0
66032	66104	15.0
60568	60577	15.0
60577	60568	25.0
92550	92112	25.0
92590	92655	5.0
44253	44245	5.0
59104	59144	5.0
60220	60413	15.0
75978	75500	15.0
63762	63699	5.0
59998	60075	5.0
99316	99513	5.0
99876	99667	15.0
75708	75516	5.0
75745	75672	5.0
73344	73215	15.0
73396	73239	35.0
73239	73396	35.0
86186	86771	45.0
67819	67848	5.0
59665	59763	5.0
82159	82072	35.0
79266	79304	15.0
61463	61514	5.0
54561	54596	5.0
79336	79293	35.0
77148	77199	5.0
77043	76992	5.0
76924	77039	5.0
95588	95972	45.0
85924	86094	5.0
79311	79266	35.0
60504	60372	15.0
107770	107830	5.0
107830	107770	5.0
85556	85489	5.0
109284	109303	5.0
97807	97485	15.0
97435	97434	5.0
97514	97807	35.0
76093	75859	15.0
88707	88652	15.0
81828	82056	5.0
61927	61899	5.0
61246	61364	5.0
82444	82577	5.0
82577	82444	15.0
82978	83025	5.0
62307	62336	15.0
90896	90677	25.0
91156	91314	15.0
44245	43660	25.0
43660	44245	25.0
92704	92714	15.0
53254	53216	5.0
99538	99565	5.0
74797	74883	15.0
77021	77205	15.0
71873	71921	15.0
61364	61546	5.0
51063	51259	5.0
103301	103289	5.0
85412	87081	25.0
87045	85458	35.0
93648	95369	45.0
95369	93648	45.0
95531	95369	5.0
72116	72297	5.0
90963	90854	5.0
86804	86923	25.0
78108	78317	15.0
81022	81005	5.0
79968	79867	5.0
87223	87264	5.0
69640	69593	5.0
67169	67153	5.0
59312	59319	5.0
62970	62894	5.0
75267	75155	15.0
70633	70285	35.0
78086	78176	5.0
71135	112582	15.0
83542	83590	5.0
85535	85479	5.0
85735	85749	5.0
93726	93739	25.0
106681	106790	15.0
111421	111408	15.0
72283	72352	5.0
75644	75443	5.0
75443	75644	25.0
75644	75813	15.0
77742	78108	15.0
77559	77742	5.0
79153	79395	5.0
77733	77674	5.0
76532	76529	15.0
76529	76532	65.0
81824	81785	85.0
81824	81887	25.0
81887	81824	35.0
81542	81493	45.0
81493	81542	35.0
78157	78783	85.0
78783	78157	75.0
78157	77877	15.0
77877	78157	15.0
77800	78157	35.0
78157	77800	45.0
82742	82908	5.0
83051	83043	15.0
83043	83051	15.0
86352	86388	15.0
89503	89614	75.0
92445	92328	135.0
92395	92745	55.0
92644	92702	15.0
92702	92644	15.0
93328	93626	25.0
92205	92445	75.0
92611	92644	5.0
92702	92760	25.0
92760	92702	35.0
91780	91648	15.0
92743	92447	25.0
92447	92743	15.0
92773	92760	5.0
92760	92773	5.0
92678	92622	15.0
73138	72982	45.0
70855	70749	5.0
70713	70605	5.0
66893	66750	5.0
66750	66893	15.0
67251	67549	5.0
71080	71110	5.0
68684	68538	25.0
68538	68684	35.0
69875	69490	15.0
67438	67598	35.0
67598	67438	45.0
67153	67141	15.0
72588	72584	35.0
75371	75268	55.0
75268	75371	35.0
75037	75051	5.0
75326	75371	5.0
75243	75326	5.0
75326	75243	15.0
76588	76953	35.0
63549	63783	25.0
63783	63549	55.0
71083	71064	5.0
68524	68749	15.0
71176	71064	5.0
74911	74818	5.0
74818	74911	5.0
71064	70991	5.0
70991	70889	5.0
68749	68819	5.0
81633	81561	5.0
82432	82206	5.0
103117	103182	25.0
103182	103117	5.0
103678	103792	15.0
88711	88628	5.0
65033	65000	15.0
65000	65033	15.0
69118	69198	5.0
64872	64827	5.0
96397	96314	25.0
112613	68138	65.0
73339	73318	5.0
72919	72931	5.0
72695	72717	5.0
72717	72685	5.0
87979	87980	5.0
93936	93926	5.0
77657	77727	5.0
60113	60334	5.0
70684	70475	15.0
102623	102812	25.0
107687	107753	5.0
98721	99052	25.0
112632	111738	5.0
90193	90482	55.0
111712	111770	15.0
111691	111712	15.0
111655	111695	5.0
111553	111580	5.0
51738	112634	5.0
75867	75916	15.0
82838	83020	15.0
97705	97869	35.0
94472	94533	45.0
66751	66675	5.0
87336	87437	15.0
92200	92182	5.0
86252	86279	5.0
62987	63019	5.0
67842	68077	15.0
63328	63340	5.0
63340	63328	5.0
72122	72250	25.0
72250	72122	15.0
90656	90696	5.0
73539	73490	5.0
74377	74361	5.0
75006	75100	5.0
75648	75916	45.0
77630	77599	5.0
78317	78286	5.0
78720	78753	15.0
78753	78720	25.0
79040	79041	5.0
79396	79123	25.0
78823	79042	25.0
84200	83975	15.0
83975	84200	35.0
85193	85225	5.0
89233	89066	5.0
74470	74252	65.0
89289	89316	5.0
89316	89355	5.0
90741	90757	5.0
90430	90398	5.0
92326	92242	5.0
91412	91407	5.0
91594	91549	25.0
91544	91954	25.0
91954	91544	25.0
92184	92027	15.0
93085	93333	15.0
96747	96605	5.0
83973	83913	15.0
66260	66331	5.0
69701	69596	5.0
89739	89748	5.0
97487	97137	75.0
85774	85814	5.0
104198	104106	25.0
103842	103889	5.0
106928	106918	5.0
105518	105512	5.0
105231	105210	5.0
103427	103443	5.0
103217	103082	25.0
107100	106972	15.0
105586	105625	5.0
107687	107603	15.0
98924	98984	45.0
97642	97693	5.0
95125	95654	15.0
92772	92813	5.0
91970	92520	35.0
93452	93291	25.0
93685	93471	45.0
92790	92775	5.0
92775	92790	5.0
93852	93888	15.0
96730	96555	15.0
96555	96730	15.0
96345	96066	45.0
95692	95665	35.0
90557	90588	5.0
90884	90725	15.0
90718	90740	5.0
95151	95186	5.0
90583	90613	5.0
99775	99781	5.0
95941	96017	5.0
95898	95941	5.0
95989	95896	5.0
95920	95989	5.0
96170	96089	5.0
100307	100431	5.0
100431	100307	15.0
67177	67039	55.0
66302	66534	5.0
65708	65628	5.0
65628	65708	15.0
60586	60443	15.0
68819	68531	25.0
111198	111279	15.0
111279	111198	35.0
111542	111548	5.0
111589	111604	5.0
96073	96023	15.0
99120	99294	25.0
99294	99120	25.0
98122	98178	15.0
100233	100457	45.0
100457	100233	45.0
89418	89424	5.0
90253	90260	5.0
71083	71199	15.0
71144	71415	15.0
71415	71144	15.0
82548	82726	5.0
71495	71758	15.0
89647	89736	5.0
89736	89647	5.0
71144	71083	15.0
71083	71144	25.0
82548	82546	45.0
69251	69106	45.0
77634	78044	15.0
111738	111733	15.0
111828	111812	5.0
95624	95396	15.0
95182	95382	25.0
95275	95243	5.0
95243	95275	25.0
100455	100526	25.0
103509	104173	95.0
99321	99338	5.0
60215	59986	35.0
59986	112704	15.0
112704	60215	15.0
60644	60104	45.0
60104	60644	45.0
91479	91546	15.0
60964	60774	15.0
60774	60964	15.0
62970	63068	5.0
62857	62970	15.0
62970	62857	5.0
59769	59702	5.0
65296	65298	85.0
100622	100570	15.0
100566	100592	5.0
59971	60522	25.0
60522	59971	25.0
62922	63022	35.0
61498	61438	5.0
86204	86433	45.0
86433	86204	55.0
85599	85542	15.0
93140	92952	25.0
93365	112727	35.0
112728	93365	35.0
93316	93297	5.0
93431	93316	65.0
93316	93431	45.0
107017	107011	5.0
72127	72133	5.0
80231	79934	25.0
71563	71664	45.0
80316	80523	25.0
71965	71929	5.0
112729	73229	5.0
67510	67528	5.0
68040	68320	45.0
68117	68158	5.0
70648	69747	155.0
70156	70090	15.0
68027	68009	15.0
78874	78793	5.0
75395	75289	5.0
111561	111557	5.0
105483	105493	5.0
56639	56676	5.0
76077	75666	25.0
75666	76077	25.0
50900	50880	5.0
45416	45429	25.0
46897	47267	25.0
47267	46897	65.0
89985	89693	25.0
63816	63684	5.0
62858	62886	15.0
63689	63750	15.0
79212	79399	5.0
111545	111540	5.0
111550	111545	5.0
93563	93592	5.0
94249	94211	5.0
66859	66751	5.0
70504	70404	15.0
69682	69772	15.0
71270	71291	5.0
65238	65427	5.0
65812	65577	15.0
72040	72477	15.0
72477	72040	15.0
67739	67684	5.0
66794	66471	15.0
69464	69617	25.0
69551	69593	5.0
66811	66615	5.0
67141	67116	5.0
71957	72016	5.0
68235	68287	5.0
70895	70955	25.0
70198	70174	5.0
69757	69536	5.0
71795	71737	5.0
104852	104876	75.0
100792	100820	25.0
100820	100792	25.0
103846	103669	5.0
105581	105590	5.0
60098	60046	5.0
112775	61842	25.0
58327	112779	15.0
57571	57780	15.0
62508	63183	35.0
64191	64056	15.0
52717	52471	35.0
52727	52665	5.0
111435	111436	5.0
90837	90846	5.0
90990	90976	5.0
94703	94308	55.0
86160	86348	15.0
87540	87720	45.0
75034	74901	5.0
74900	74901	5.0
65926	65864	5.0
69972	69792	35.0
69792	69972	35.0
89705	89647	5.0
93727	93457	25.0
96566	96718	35.0
92975	93089	35.0
90360	90314	5.0
90238	90331	15.0
61281	61254	25.0
61254	61281	15.0
61013	61138	25.0
62906	62970	5.0
64612	64829	15.0
64829	64612	15.0
99928	99889	5.0
66517	66510	5.0
72325	72489	5.0
89905	89889	5.0
85302	85265	5.0
73298	73276	5.0
67728	67775	5.0
65637	65587	45.0
67380	67373	5.0
67373	67380	15.0
87724	87500	15.0
93256	93185	5.0
63054	63095	5.0
65174	64781	65.0
80670	80528	85.0
88681	88324	15.0
84428	84437	5.0
98100	98979	65.0
80592	80597	5.0
88179	88202	5.0
79788	79856	5.0
74063	74099	15.0
73824	73951	15.0
74065	73990	5.0
73951	73990	5.0
76900	76907	5.0
84658	84718	25.0
76289	76291	5.0
104422	104537	35.0
88570	87124	25.0
92027	91985	5.0
92021	91993	5.0
96326	96447	25.0
71915	71742	15.0
71791	71728	15.0
78213	78150	5.0
91457	91416	5.0
91592	91706	5.0
77513	78101	25.0
78294	78150	5.0
77644	78226	15.0
74099	74065	5.0
74065	74132	15.0
74051	74132	25.0
76439	76668	5.0
93045	92691	25.0
92691	93045	25.0
84136	84081	25.0
81890	82046	5.0
85134	84541	45.0
84541	85134	35.0
59459	59399	65.0
61858	62184	35.0
75041	74650	35.0
82211	82271	15.0
83413	83421	5.0
89061	88594	55.0
89355	89314	5.0
89728	89731	5.0
90263	90096	55.0
84899	84644	25.0
85825	85887	15.0
100529	100465	15.0
75266	75249	25.0
80999	80931	15.0
80931	80999	25.0
80894	80930	5.0
71895	72116	15.0
67064	67041	5.0
67041	66982	15.0
67112	67611	15.0
96204	96073	55.0
81494	81483	5.0
90196	90179	5.0
86864	86874	155.0
88252	88285	5.0
76198	76234	45.0
107603	107570	5.0
72056	72067	5.0
72062	72056	5.0
72128	72062	5.0
65392	65348	5.0
69108	69126	15.0
69126	69164	5.0
71040	70975	5.0
74621	74492	25.0
79896	79926	5.0
75567	75457	5.0
72133	72128	5.0
72067	72127	5.0
79960	79907	5.0
86394	86184	5.0
75860	76502	15.0
76760	76504	5.0
75422	75461	25.0
75574	75498	25.0
76502	77911	25.0
66330	65894	25.0
65894	66330	15.0
70831	70901	5.0
66555	66941	25.0
73318	73261	5.0
81299	81372	5.0
73985	74063	5.0
73951	73985	5.0
78688	78874	15.0
98808	98729	5.0
98899	98808	5.0
93435	93416	5.0
83429	83502	5.0
72016	72040	5.0
66567	66646	55.0
70193	70121	15.0
84446	84451	65.0
101990	101949	5.0
111760	111747	5.0
63963	63611	15.0
66567	66536	15.0
93963	93727	15.0
82924	82716	5.0
98115	98162	15.0
99743	99526	15.0
90276	90270	35.0
107753	107667	35.0
107667	107753	45.0
107581	107561	55.0
76905	76822	5.0
76459	76552	15.0
72168	72238	15.0
71084	71150	95.0
84600	84671	15.0
84701	84600	5.0
66701	66716	5.0
71758	72051	35.0
71967	71889	25.0
71889	71967	15.0
88623	88823	35.0
88823	88623	35.0
103295	103304	5.0
108862	108868	15.0
54326	54358	15.0
104187	104196	25.0
45514	45598	5.0
48756	48886	5.0
59751	59951	45.0
54397	54387	5.0
61539	61736	15.0
61219	61272	25.0
86934	86930	5.0
67549	68098	25.0
65758	65739	5.0
65739	65758	5.0
72952	73012	45.0
81078	81022	25.0
83197	83237	15.0
83237	83260	15.0
54884	54960	5.0
83145	83169	15.0
88488	88459	5.0
96132	96110	5.0
96151	96132	5.0
59825	60012	5.0
69545	69592	5.0
79126	79225	5.0
87252	87260	5.0
87260	87252	5.0
87260	87238	5.0
87949	87954	5.0
88007	88020	5.0
87954	88007	5.0
87985	87949	5.0
88020	87985	5.0
92355	92324	5.0
92332	92355	5.0
97874	97718	65.0
65812	65929	5.0
69548	69424	705.0
70868	70888	5.0
76902	77252	35.0
90414	90448	5.0
64632	64720	5.0
59428	59505	15.0
60795	60757	5.0
59505	59749	75.0
59370	59453	15.0
60812	60788	65.0
78787	78864	25.0
59381	59313	15.0
34911	34850	5.0
69264	69464	45.0
69464	69264	25.0
70608	70626	5.0
104170	104177	5.0
62020	61754	45.0
100426	100549	25.0
86605	86352	15.0
90707	90662	5.0
48930	49239	15.0
60378	60290	5.0
64841	64876	5.0
65486	65481	5.0
67292	67201	5.0
67201	67292	5.0
75213	74731	25.0
70812	70734	5.0
73490	73519	5.0
74463	74377	5.0
74377	74463	15.0
76317	76416	5.0
49239	48858	25.0
77500	77586	5.0
77664	77882	15.0
77882	77664	25.0
77852	78021	5.0
79033	79041	15.0
79473	79164	15.0
79185	79268	5.0
79449	79288	5.0
79437	79310	15.0
80126	80125	5.0
80745	80794	45.0
82022	81972	15.0
83395	83413	5.0
83483	83473	15.0
83640	83564	25.0
84084	84346	15.0
83926	84015	35.0
84272	84347	5.0
86022	86014	5.0
86031	86231	15.0
87793	87823	5.0
87424	87469	5.0
87842	88050	5.0
88444	88458	5.0
88898	88887	5.0
89314	89289	5.0
89823	89959	15.0
90767	90578	125.0
90578	90767	65.0
91381	90934	35.0
90934	91381	45.0
90945	91055	15.0
91318	91323	5.0
91503	91792	15.0
91993	91985	5.0
92178	92319	25.0
92268	92485	25.0
93044	92993	15.0
94339	94209	15.0
86156	86345	75.0
86345	86156	125.0
58694	58735	5.0
63825	63731	5.0
99499	99514	5.0
103500	103345	5.0
103055	103410	35.0
108688	108668	5.0
59428	59677	25.0
59754	59428	15.0
110892	110889	25.0
85535	85869	5.0
61527	61745	15.0
61871	61714	15.0
61495	61714	15.0
63080	63019	5.0
64970	64640	5.0
75264	75309	15.0
91192	91153	15.0
82626	82535	15.0
82535	82626	25.0
84040	84293	35.0
86126	86362	75.0
86362	86126	85.0
88417	88702	15.0
88702	88417	25.0
90787	90774	5.0
90648	90617	5.0
85735	85733	5.0
94357	94338	5.0
88303	88218	15.0
89748	112930	5.0
87065	86934	25.0
86934	87065	25.0
84961	84968	5.0
107104	107157	5.0
106911	106891	5.0
106928	106964	15.0
111297	111408	25.0
80601	80557	5.0
72127	72251	5.0
67510	67516	35.0
67516	67510	35.0
67594	67654	25.0
75137	75504	105.0
106682	106643	25.0
62855	62690	15.0
86461	86452	35.0
86184	86160	25.0
86160	86184	35.0
79495	79502	5.0
112941	54335	5.0
79012	78948	5.0
78948	79012	35.0
78861	78193	55.0
78102	78108	5.0
83779	83770	5.0
75408	75393	15.0
75549	75644	5.0
75581	75666	5.0
81352	81436	5.0
82617	82562	5.0
85376	85547	15.0
85547	85718	25.0
81284	81327	15.0
83989	84096	35.0
112958	103423	5.0
45503	45429	5.0
85532	85507	5.0
85503	85326	5.0
85283	85321	5.0
85321	85283	15.0
83211	83417	15.0
64362	63106	55.0
65095	65328	15.0
95682	95772	5.0
78994	79172	5.0
69948	70063	5.0
69536	69770	5.0
69789	70152	25.0
70845	70882	5.0
67471	67260	25.0
67260	67471	25.0
69274	69456	45.0
69456	69274	25.0
74214	73626	15.0
76947	76857	5.0
76857	76740	5.0
76740	76712	5.0
75180	75086	5.0
73126	73433	15.0
71973	71915	5.0
70901	70955	5.0
71096	70955	15.0
70955	71096	5.0
68468	68493	5.0
68493	68583	5.0
66631	66600	5.0
71865	71895	5.0
70911	71018	15.0
70159	70487	15.0
70970	70912	15.0
67677	67471	5.0
67471	67677	35.0
67185	67175	5.0
67185	67634	35.0
67634	67185	15.0
69456	69545	15.0
66859	67175	25.0
65879	65894	5.0
71377	71490	35.0
72016	71973	5.0
70901	70895	15.0
70174	69757	175.0
67739	67693	5.0
67838	67888	5.0
67888	67838	35.0
71490	71418	5.0
67693	67677	5.0
70063	70237	15.0
69789	69882	65.0
71453	71756	15.0
70237	70447	15.0
70447	70237	35.0
70198	70183	15.0
70183	70198	55.0
79728	79741	5.0
69770	69948	5.0
112976	68888	5.0
70831	70955	5.0
100554	100529	5.0
67426	67351	15.0
100666	100746	15.0
89119	89138	5.0
100551	100447	15.0
90343	90258	5.0
92780	92740	25.0
90846	90880	5.0
89980	89989	5.0
92759	92775	5.0
92661	92688	5.0
90902	90920	15.0
93146	93154	5.0
90890	90903	5.0
96562	96548	5.0
60831	61013	5.0
73090	73131	15.0
65170	65164	5.0
65442	65552	5.0
74376	74124	35.0
71058	71083	5.0
81633	81698	5.0
85347	85367	25.0
85367	85347	15.0
84165	84176	25.0
96564	96934	15.0
96374	96555	15.0
91658	91795	35.0
90477	90478	5.0
93006	93050	15.0
88616	88591	15.0
88580	88628	15.0
88628	88580	25.0
88910	89540	25.0
89540	88910	25.0
91009	113006	5.0
94824	94879	15.0
73358	73425	5.0
75672	75421	5.0
70677	70571	5.0
67171	67198	5.0
67628	67719	5.0
67638	67628	15.0
68618	68680	15.0
67180	66934	35.0
67204	67139	5.0
67936	67798	35.0
70611	70457	15.0
70457	70611	15.0
70348	70442	15.0
70442	70348	35.0
67708	67740	5.0
57525	57533	5.0
57533	57529	15.0
48523	48474	5.0
59349	59777	45.0
54299	54417	75.0
61239	61269	5.0
63098	63017	5.0
73131	73161	5.0
73249	73230	5.0
73139	73090	5.0
47074	47511	15.0
61390	61304	5.0
64612	64407	25.0
61281	61482	15.0
61482	61300	5.0
60920	60905	5.0
60905	60977	5.0
61805	61713	5.0
61873	61902	5.0
61713	61868	15.0
53410	53578	15.0
61159	61239	5.0
61269	61304	5.0
93110	93071	55.0
96297	96235	45.0
99889	99825	5.0
99232	98910	15.0
78898	79254	35.0
81758	81425	25.0
84072	84128	15.0
81550	81644	5.0
71229	71258	5.0
74193	74016	15.0
76764	76752	5.0
76752	76764	5.0
74040	74016	5.0
72464	72482	5.0
65587	65586	5.0
71147	71146	5.0
67380	67455	5.0
95459	95578	5.0
60002	59942	5.0
59942	59902	5.0
67819	67740	5.0
90876	90890	5.0
91415	91451	5.0
87980	87748	35.0
90321	90488	15.0
92179	92393	15.0
85736	86196	45.0
86196	85736	65.0
66278	65670	25.0
66806	66817	15.0
66817	66806	25.0
77729	77642	5.0
86873	87179	55.0
76081	76077	5.0
91265	91453	65.0
83408	83397	5.0
102254	102265	5.0
89424	89426	5.0
100130	99850	95.0
99850	100130	35.0
98648	98858	145.0
98252	98359	15.0
97897	97877	35.0
98359	98289	35.0
96211	96112	35.0
90689	90635	5.0
93888	94704	55.0
89718	89508	15.0
89851	90229	25.0
88795	88646	5.0
82758	82785	15.0
82785	82758	15.0
83183	83202	5.0
83072	83098	35.0
85381	85391	5.0
85453	85402	5.0
83982	84025	25.0
87862	88581	25.0
80407	80430	5.0
80430	80585	45.0
81255	81048	65.0
77626	77527	15.0
76405	76761	15.0
75866	75826	5.0
79259	79341	5.0
78142	78227	5.0
79772	79891	5.0
77527	77491	5.0
76907	77163	15.0
76389	76366	5.0
76907	76474	15.0
79850	79787	5.0
75599	75873	5.0
93874	93893	5.0
79620	79576	5.0
60977	61006	5.0
84437	84429	5.0
79039	79187	15.0
66716	66688	5.0
102864	102907	5.0
66990	66883	15.0
111569	113040	5.0
90589	90689	5.0
90727	90542	15.0
90476	90542	5.0
103471	103620	75.0
66722	66701	15.0
90831	90896	5.0
105319	105361	15.0
105361	105319	15.0
100268	100471	35.0
100471	100268	55.0
100232	100268	5.0
100204	100201	5.0
100270	100204	15.0
100378	100030	15.0
100030	100378	15.0
100294	100410	25.0
100410	100417	5.0
78223	78213	5.0
96333	96235	15.0
82926	82957	45.0
83031	83053	15.0
78283	78551	5.0
77418	77318	5.0
94684	95125	15.0
73392	73344	5.0
92083	92321	15.0
96230	95897	25.0
81569	81633	5.0
78275	78565	5.0
76668	76852	5.0
76668	77163	5.0
87021	87244	15.0
99176	99052	5.0
82974	83017	15.0
83053	83061	5.0
83081	83061	5.0
79380	79341	15.0
82957	82974	15.0
73866	73985	15.0
95946	95672	25.0
91299	91457	15.0
91491	91299	5.0
74132	74339	15.0
73990	74051	5.0
73838	73951	25.0
105021	105089	15.0
71801	71957	65.0
75984	76963	15.0
64479	64698	5.0
79907	79962	25.0
86301	86334	25.0
90020	90013	5.0
91751	91847	15.0
75554	75574	5.0
75190	75188	5.0
81429	81565	35.0
81565	81429	25.0
78030	78086	5.0
90648	113073	15.0
113073	90774	15.0
90774	113074	15.0
113074	90648	25.0
90648	113075	15.0
113075	90774	15.0
90774	113076	15.0
113076	90648	25.0
67092	67064	5.0
99825	99946	15.0
106540	106445	35.0
100532	100605	5.0
102812	102930	125.0
102861	102879	5.0
101745	101696	5.0
101949	101758	15.0
66549	67124	85.0
67124	66549	125.0
68749	68418	55.0
99914	100021	5.0
100021	99851	15.0
101376	101381	5.0
100021	100216	15.0
99875	99829	5.0
87879	87724	5.0
56490	56509	5.0
67116	66811	15.0
66824	66837	15.0
106040	106045	5.0
83861	83890	25.0
83890	83861	25.0
85220	85134	5.0
72251	72342	5.0
72251	72133	5.0
75219	75018	15.0
100583	100378	15.0
100378	100583	15.0
92762	92704	5.0
92704	92762	5.0
100557	100483	45.0
104039	104108	5.0
48474	48522	5.0
105725	105639	85.0
107635	107655	5.0
67015	66944	5.0
91137	90820	35.0
69545	69464	15.0
66750	66635	15.0
66635	66750	15.0
102623	102497	85.0
102385	102623	85.0
78128	113117	75.0
113117	78025	25.0
63328	62969	25.0
59349	59365	5.0
83941	83839	5.0
63506	63502	5.0
99327	99382	15.0
99382	99327	15.0
100557	100860	85.0
100860	100557	35.0
100269	100253	5.0
93272	93306	5.0
99740	99714	5.0
99701	99709	5.0
63895	64084	15.0
63890	63505	55.0
63505	63890	75.0
95350	95272	15.0
94573	94249	25.0
95602	95601	5.0
94042	94148	45.0
94148	94042	45.0
95386	95370	5.0
95802	95937	5.0
102839	102742	5.0
102742	102839	25.0
102451	102008	15.0
102008	102451	25.0
69198	69176	5.0
54916	54930	5.0
79787	79729	5.0
79754	79868	15.0
76724	76730	5.0
71982	71923	5.0
78407	78390	45.0
79801	79881	5.0
67092	67287	15.0
87965	87561	15.0
40436	40435	5.0
91031	90945	15.0
91546	91731	15.0
113152	85593	5.0
83478	83520	5.0
90882	90902	15.0
84735	84836	105.0
88581	88668	5.0
84603	85037	115.0
82970	83093	5.0
80556	80697	5.0
94099	94089	5.0
94122	94099	5.0
86626	86221	15.0
86630	86626	5.0
59327	59381	35.0
98979	99232	15.0
96438	96397	5.0
64156	64821	175.0
101596	101575	5.0
36445	36520	5.0
75367	75411	5.0
71561	71505	5.0
65899	65734	25.0
66205	66351	15.0
102649	102725	25.0
102110	102185	15.0
95338	95213	35.0
71058	71143	35.0
71143	71058	25.0
71058	70991	5.0
70991	71058	15.0
80041	79909	5.0
88711	88730	5.0
62934	63054	5.0
62922	63236	75.0
62850	62922	5.0
94053	94048	5.0
89281	88894	15.0
88894	89281	15.0
96533	96694	5.0
78148	78081	5.0
70591	70755	15.0
70353	70314	5.0
59399	59381	15.0
111397	111406	35.0
111406	111397	35.0
111252	111279	55.0
94954	95196	15.0
97863	97892	5.0
88591	88566	15.0
88566	88591	15.0
71455	71555	35.0
85403	85559	5.0
85559	86297	15.0
57761	57750	5.0
57670	57688	5.0
57857	57761	5.0
57700	57743	5.0
69336	68802	205.0
68802	69336	45.0
66484	67018	15.0
99778	98984	75.0
98984	99778	45.0
78740	77901	35.0
77901	78740	35.0
82949	83120	15.0
98918	98898	15.0
97168	97247	15.0
97355	97428	5.0
97283	97312	5.0
83953	83947	5.0
71891	71810	5.0
83981	83953	5.0
83973	84035	5.0
88938	88945	5.0
100122	99500	75.0
85498	85948	15.0
90188	90276	5.0
98924	98494	45.0
88366	89467	35.0
69547	69585	5.0
73328	73264	5.0
86586	86970	15.0
68888	69018	5.0
68640	68269	15.0
68577	68806	35.0
68806	68577	45.0
66756	66800	5.0
67360	67380	5.0
67806	67610	15.0
68025	67910	5.0
69233	68640	15.0
66941	67126	15.0
67126	67360	5.0
66707	66611	35.0
66336	66260	5.0
61103	60831	25.0
59669	59496	5.0
66550	66303	15.0
66303	66550	65.0
56823	56927	5.0
65844	65614	15.0
63764	63675	15.0
63929	63941	5.0
66349	66462	5.0
66462	66535	5.0
66875	66865	15.0
60610	60773	5.0
61013	61108	5.0
46021	46729	15.0
61915	60910	45.0
60910	61915	35.0
65552	65876	5.0
65106	65094	5.0
65135	65442	5.0
65442	65135	5.0
65002	65011	15.0
57643	57662	35.0
63941	63966	15.0
63885	63933	15.0
66462	66928	45.0
66096	65988	15.0
66660	66550	5.0
66035	66047	5.0
65828	66197	15.0
66197	65828	15.0
66341	66605	15.0
66605	66661	5.0
66661	66772	5.0
65876	65906	5.0
65926	66096	15.0
66096	65926	25.0
66303	66096	5.0
66096	66303	15.0
65864	65584	5.0
66096	66302	5.0
65988	65896	5.0
50288	50347	5.0
67869	67609	15.0
67706	67942	15.0
66793	66806	15.0
64410	64414	5.0
67988	68013	5.0
68268	68267	5.0
68013	68052	5.0
66817	67649	25.0
67649	66817	35.0
68044	68025	5.0
67989	68018	5.0
64684	65475	35.0
65475	64684	35.0
65707	113308	5.0
113308	65828	5.0
65475	65628	5.0
69066	69072	5.0
66035	66341	5.0
65628	65707	5.0
65896	65708	25.0
65708	65896	15.0
65586	65596	5.0
61129	61281	5.0
65037	65103	5.0
64308	65135	35.0
65135	64308	35.0
62654	63017	25.0
63966	64042	15.0
60334	60610	15.0
75178	75173	25.0
76329	76401	5.0
76504	76503	5.0
76606	76524	5.0
90122	90196	5.0
96375	96411	5.0
86566	86741	75.0
86184	86183	5.0
92940	93153	15.0
84968	85072	15.0
85072	84968	35.0
85749	85650	5.0
85845	85825	15.0
85111	85160	15.0
94357	94328	15.0
94263	94262	55.0
98685	98712	25.0
99046	113340	15.0
113340	99168	5.0
99168	113341	5.0
113341	99046	15.0
92016	92010	5.0
91941	91935	5.0
87585	87584	5.0
87274	87271	5.0
87243	87336	55.0
87622	87079	45.0
87709	87477	35.0
87650	87788	15.0
76130	76074	5.0
78407	78427	5.0
77480	77286	15.0
93286	93352	5.0
93196	93215	5.0
78889	79571	45.0
79440	79380	5.0
79421	79470	15.0
79099	79317	15.0
83893	83936	15.0
84053	84024	15.0
84879	84978	65.0
84978	84879	65.0
85368	85099	35.0
113342	89748	5.0
89690	89678	25.0
89303	89378	5.0
89329	89303	5.0
88285	88334	5.0
88334	88285	5.0
88285	88098	5.0
99445	99519	15.0
97067	97039	5.0
92688	92759	15.0
92719	92780	25.0
87427	87650	25.0
87996	87771	35.0
87771	87622	25.0
88882	88811	5.0
88279	88303	25.0
88218	88125	25.0
89095	89093	5.0
87577	88100	15.0
89508	89218	35.0
89218	88795	15.0
94354	94396	5.0
80741	80835	5.0
90196	90297	15.0
91293	91318	5.0
91323	91296	5.0
89935	90248	45.0
90248	89935	75.0
91792	92097	25.0
90384	90402	5.0
98161	97819	45.0
98737	99010	15.0
97800	97465	15.0
97465	97800	15.0
94908	94260	45.0
94260	94908	35.0
94908	95540	45.0
95540	94908	45.0
95540	95568	5.0
94260	93428	45.0
93428	94260	35.0
93428	93078	15.0
93078	93428	25.0
88909	88898	5.0
76504	75574	45.0
77759	76760	15.0
79176	79175	5.0
79175	79176	5.0
79577	79589	5.0
69636	69233	15.0
85118	85052	35.0
85052	85118	35.0
75498	75499	5.0
75410	75492	5.0
75492	75562	5.0
75539	75562	5.0
75605	75562	5.0
75410	75422	5.0
75411	75410	15.0
75457	75411	5.0
75666	75605	5.0
74994	75102	35.0
88098	87841	5.0
77108	76799	15.0
90892	90787	25.0
74144	73926	35.0
71366	71332	5.0
77823	77743	5.0
71366	71376	5.0
77449	77307	5.0
91953	91936	15.0
78889	79087	15.0
79233	78956	15.0
91923	91864	15.0
91864	91923	35.0
76431	76606	5.0
79258	78504	25.0
98641	98643	15.0
71604	71614	35.0
80222	80549	25.0
80549	80222	25.0
88419	88412	5.0
88455	88419	5.0
72930	73053	65.0
78874	78889	5.0
69762	69678	5.0
70682	70683	5.0
92181	92200	5.0
93088	93071	35.0
93555	93215	25.0
73039	73090	5.0
85187	85395	5.0
90912	90935	5.0
90940	90912	5.0
90952	90940	5.0
83610	83639	15.0
90066	90063	5.0
90114	90124	5.0
90063	90114	5.0
90124	90066	5.0
85025	84995	15.0
85052	85067	25.0
85067	85052	25.0
85212	85114	5.0
83789	83723	5.0
88142	88134	5.0
86277	86219	5.0
86106	86045	5.0
92435	92217	35.0
83989	84072	5.0
84092	84072	5.0
83754	83793	5.0
85547	85654	15.0
85653	85547	5.0
83915	83958	5.0
85585	85944	25.0
85486	85535	5.0
85385	85051	15.0
82534	82380	15.0
83233	83293	5.0
83360	83416	5.0
85246	85286	5.0
85228	85246	5.0
85307	85262	5.0
71212	71147	5.0
70416	70429	5.0
71676	71677	15.0
79087	79496	15.0
91437	91385	65.0
90599	90579	5.0
77460	77158	5.0
78357	78728	25.0
80903	81009	15.0
76416	76370	5.0
75218	75190	5.0
75499	75539	25.0
75188	75217	5.0
75450	75218	15.0
79567	79581	5.0
79464	79233	25.0
79453	79535	5.0
79341	79421	15.0
79031	79032	5.0
95016	95050	5.0
95186	95119	5.0
95577	95527	5.0
98255	98265	5.0
91763	91970	15.0
92109	92228	45.0
92310	92228	5.0
82589	82737	15.0
85732	85748	5.0
83990	84019	15.0
84039	84096	15.0
94691	94772	15.0
96205	96375	15.0
93181	93146	5.0
93215	93222	5.0
93222	93181	5.0
76714	76810	15.0
76442	76865	25.0
76844	76825	15.0
71360	71301	5.0
71314	71390	5.0
72586	72262	25.0
74818	73993	25.0
73993	74818	25.0
71299	71314	5.0
71314	71335	5.0
92181	92293	35.0
93819	93768	5.0
93768	93800	5.0
93800	93819	5.0
92163	92181	5.0
90329	90258	5.0
91763	91486	15.0
91277	91486	15.0
91720	91764	105.0
91764	91720	25.0
91720	91555	15.0
92520	92772	25.0
92704	92610	5.0
92475	92508	15.0
92349	92310	15.0
90696	90707	5.0
90682	90329	15.0
[truncated: 26,660 more rows]
