# Supplementary material for: Graph-based ahead monitoring of vulnerabilities in large dynamic transportation networks
Source: PLoS One. 2021 Mar 24;16(3):e0248764. doi: 10.1371/journal.pone.0248764 (PMC7990197; doi:10.1371/journal.pone.0248764)
Supplement: S3 Data — (ZIP) [file pone.0248764.s004.zip › rhone_obs_17_wc.csv]

69087	69040	5.0
69096	69171	5.0
68519	66864	25.0
94007	93988	5.0
64585	63991	5.0
64089	64572	5.0
66872	68526	15.0
80211	79975	5.0
80006	80228	5.0
78212	78258	5.0
78217	78175	5.0
104537	104518	5.0
104586	104589	5.0
83221	83406	5.0
83394	83203	5.0
92962	92989	5.0
104540	104558	5.0
70680	70493	5.0
85691	85661	5.0
73356	73302	5.0
82140	81969	25.0
81969	82140	15.0
59869	59929	15.0
73302	73331	5.0
81969	81834	15.0
81834	81969	15.0
104046	104123	5.0
69754	69998	5.0
69420	69632	5.0
60835	60840	5.0
73267	73302	5.0
62379	62373	25.0
97434	97440	25.0
90854	90752	5.0
96382	96333	25.0
65180	65242	5.0
71719	71797	25.0
91416	91364	5.0
111695	111726	5.0
93302	93605	15.0
93605	93302	15.0
96548	96464	5.0
76521	76505	5.0
86053	86127	5.0
84361	84678	15.0
95772	95802	5.0
71756	71789	5.0
71789	71860	25.0
78226	78275	5.0
79755	79875	5.0
102201	102177	5.0
79701	79718	5.0
79986	79655	35.0
79655	79986	15.0
69078	69279	5.0
97380	97437	5.0
94240	94351	5.0
86027	85845	15.0
86001	85838	15.0
85263	85091	5.0
102188	102212	5.0
79876	79775	5.0
76234	76391	15.0
76828	76995	5.0
80784	80960	15.0
81698	81890	5.0
85326	85263	5.0
76986	77170	15.0
80048	79960	5.0
79655	79980	25.0
79980	80368	25.0
79986	80374	25.0
80374	79986	25.0
71189	70975	5.0
79655	79611	5.0
85719	85691	5.0
77194	77448	35.0
78109	78529	15.0
78529	78109	15.0
80007	79655	5.0
80380	80007	15.0
69510	69002	25.0
69032	69537	175.0
71966	71791	15.0
84019	84039	15.0
71656	71728	5.0
79526	79568	5.0
79496	79526	15.0
79527	79497	5.0
79497	79464	15.0
85718	85769	25.0
85581	85636	5.0
94222	94290	5.0
93159	91717	15.0
95097	96013	55.0
87978	88542	5.0
87975	87492	5.0
69441	69622	5.0
69781	69884	5.0
80260	79735	15.0
80487	80260	5.0
111189	111175	5.0
61645	62406	15.0
59167	54053	235.0
69358	68670	15.0
64572	65047	5.0
111175	110982	15.0
61596	59167	45.0
109319	106263	85.0
62759	61596	15.0
68526	68726	5.0
79085	78217	15.0
79975	79159	15.0
79141	80006	15.0
78175	74736	45.0
69055	75984	95.0
75984	78212	25.0
80260	80364	35.0
78258	78565	15.0
74736	69261	75.0
104518	104376	25.0
104558	104586	5.0
104569	104537	5.0
94877	93999	15.0
96023	95946	5.0
83727	83394	5.0
95914	96015	15.0
96843	96182	15.0
94684	95654	15.0
92582	92333	15.0
83406	83797	5.0
95115	95477	15.0
96182	94877	25.0
95946	95470	25.0
93655	94684	15.0
95534	95914	35.0
92585	93384	5.0
96015	96179	35.0
93384	93655	5.0
95654	96822	25.0
40217	42573	45.0
51278	51191	5.0
81708	81822	35.0
81886	81770	15.0
91790	91491	15.0
92333	91790	25.0
91491	91210	15.0
92167	92962	55.0
70173	71276	25.0
104435	104540	15.0
73124	73152	5.0
99938	99943	5.0
73234	73177	5.0
99943	99939	5.0
73467	73234	15.0
73152	73453	25.0
105607	105668	35.0
82072	81832	15.0
61138	61369	15.0
60567	60581	35.0
79255	79165	5.0
76690	76933	5.0
76899	76924	5.0
95557	95499	15.0
95627	95589	5.0
89607	89759	5.0
79273	79312	25.0
87969	88149	5.0
87864	87969	5.0
108076	108199	5.0
108199	108076	5.0
109272	109278	5.0
74885	74878	5.0
74780	74797	15.0
67812	67866	15.0
67866	67812	15.0
65682	65362	5.0
62068	61577	35.0
61577	62068	25.0
82056	82140	5.0
90408	90423	5.0
61881	61752	5.0
61633	61385	15.0
83002	82978	5.0
82404	82459	5.0
95972	96053	5.0
40721	40446	15.0
26052	26189	5.0
88347	88411	5.0
60349	60205	25.0
92785	92783	5.0
112568	74834	5.0
74827	74928	35.0
99573	99667	5.0
75672	75708	5.0
61739	61862	5.0
60723	60727	5.0
72715	72723	5.0
53231	53254	5.0
45582	45589	5.0
45542	45529	5.0
107970	107900	5.0
110536	110252	25.0
82778	82581	15.0
59775	59597	15.0
76197	75978	5.0
77265	77205	5.0
80018	79546	15.0
100014	100061	5.0
107830	107898	15.0
79883	79712	15.0
109243	109259	5.0
74883	74891	5.0
75092	75055	5.0
68844	68903	5.0
35075	34956	15.0
81236	81828	35.0
60722	60665	15.0
62071	61965	5.0
60491	61246	25.0
61246	60491	35.0
83022	83002	5.0
87726	87078	25.0
87078	87726	55.0
92356	92465	5.0
91314	91419	5.0
91419	91791	15.0
94926	94279	55.0
84057	83271	15.0
62089	62109	5.0
74979	75360	25.0
60219	60220	5.0
100826	100762	5.0
69952	69954	5.0
60870	60733	15.0
73204	73239	5.0
77190	77036	5.0
96309	96355	5.0
68050	69289	25.0
103289	103296	5.0
45529	45582	5.0
59763	59998	15.0
66541	66469	5.0
61254	61129	15.0
61428	61371	5.0
60896	60401	5.0
60401	60896	15.0
59933	59883	5.0
59597	59787	25.0
73239	73249	5.0
92783	112569	5.0
112569	92768	5.0
77199	77234	5.0
75407	75092	25.0
86094	86437	15.0
50263	50166	5.0
109126	109142	5.0
88411	88523	5.0
85464	85522	5.0
109278	109279	5.0
97394	97105	25.0
75352	75377	5.0
75055	74907	25.0
74877	74780	25.0
60528	60583	5.0
85842	85821	5.0
89186	89497	5.0
90440	90469	5.0
90469	90449	5.0
90687	90778	5.0
82663	82633	5.0
69632	69754	5.0
96701	95627	65.0
62140	62197	5.0
75057	74983	15.0
61371	61254	5.0
63699	63753	5.0
74834	74827	25.0
75784	75745	5.0
92534	93384	25.0
61884	61917	5.0
60667	60219	35.0
40418	40290	5.0
73139	73162	5.0
94676	94433	5.0
97317	97301	5.0
110945	110949	35.0
85373	85272	35.0
90677	90282	15.0
96890	96418	25.0
45529	45485	5.0
59790	59813	5.0
82308	82140	15.0
91444	91882	5.0
90423	90440	5.0
61514	61428	5.0
61108	61138	5.0
90997	90896	25.0
77205	77204	5.0
95002	95520	65.0
96293	96914	35.0
90183	90292	35.0
90292	90183	25.0
83158	83139	5.0
86514	86590	5.0
105361	105289	5.0
105594	105662	15.0
107970	108076	5.0
108076	107970	5.0
59803	59567	25.0
109259	109234	5.0
52843	52884	5.0
61974	62068	15.0
62068	61974	15.0
34829	34911	15.0
88945	89186	5.0
90469	90591	5.0
90449	90411	5.0
61752	61630	15.0
59744	59940	5.0
83025	83022	5.0
61952	61791	5.0
69998	69404	35.0
90831	90968	25.0
94898	95002	15.0
96053	96393	15.0
62141	62082	5.0
74659	74868	65.0
92655	92667	5.0
61514	61548	5.0
59447	59744	15.0
77253	77295	5.0
74928	74955	5.0
61954	62043	5.0
64927	64892	5.0
45676	45743	5.0
82308	82246	5.0
61091	61103	5.0
36520	36540	5.0
60522	60561	5.0
95646	95754	15.0
86145	86305	5.0
89870	89908	5.0
88485	88631	15.0
109121	109126	5.0
94777	94802	5.0
60410	60528	15.0
100061	100006	5.0
59890	59803	5.0
109267	109268	5.0
52929	52894	5.0
85953	85848	25.0
88485	87726	25.0
87726	88485	95.0
90714	90687	5.0
61385	61246	5.0
82444	82407	5.0
91702	91454	15.0
92537	92590	5.0
28337	27898	15.0
21827	21849	5.0
72473	72452	5.0
90323	90586	15.0
64973	64927	5.0
96355	96433	15.0
103342	103355	5.0
67848	67889	5.0
95499	94936	45.0
42219	42182	5.0
64721	64533	5.0
94807	94896	5.0
59925	59933	5.0
37505	36616	35.0
36616	37505	35.0
77700	77603	55.0
108219	108199	5.0
78878	78867	5.0
81516	81207	15.0
109142	109141	5.0
63942	63857	5.0
60665	60633	5.0
60583	60662	5.0
86145	86042	5.0
90591	90681	5.0
90711	90714	5.0
61134	61288	5.0
82404	82323	15.0
60581	60590	35.0
31779	32116	15.0
92768	92762	5.0
60075	59956	5.0
99506	99316	15.0
74955	74972	5.0
60205	60593	25.0
63141	63052	5.0
73083	73139	25.0
64892	64909	5.0
64909	64949	5.0
103330	103342	5.0
45474	45306	5.0
95754	96293	35.0
83580	83367	15.0
82422	82308	15.0
90423	90238	15.0
90238	90423	15.0
61103	61108	5.0
36391	36463	5.0
91142	90997	15.0
92692	92693	15.0
60581	60598	15.0
75500	75547	5.0
76942	76690	15.0
109141	109124	5.0
105092	105174	5.0
41825	41809	5.0
109303	109282	5.0
75377	75832	35.0
85942	86145	5.0
90238	89925	25.0
89925	90238	45.0
90658	90681	5.0
60491	59958	15.0
82459	82444	5.0
69197	69420	5.0
91454	91142	25.0
92112	91702	15.0
40446	40301	5.0
59940	60491	15.0
75708	75770	5.0
51249	51103	5.0
73467	73392	15.0
97301	97275	5.0
97301	97344	5.0
103355	103343	5.0
45609	45474	5.0
25608	24982	25.0
77190	77239	15.0
94279	94031	15.0
78933	79165	35.0
76992	76965	5.0
75547	75978	25.0
95627	95646	5.0
89433	89607	5.0
77603	77554	15.0
105183	105092	15.0
99928	99946	25.0
79849	79883	5.0
109275	109267	5.0
105651	105587	15.0
74937	74911	5.0
60680	60745	15.0
65354	65682	25.0
90681	90711	5.0
59958	59447	15.0
66460	66319	15.0
90968	91156	25.0
91791	92356	25.0
94765	94898	45.0
29139	28346	25.0
27898	27630	15.0
75360	74904	15.0
108107	108563	35.0
76690	76379	5.0
76379	76690	5.0
59893	59925	5.0
92714	92725	15.0
61369	61399	5.0
99254	99316	5.0
73331	73344	5.0
73156	73204	5.0
90586	90831	35.0
53216	53231	5.0
64973	65184	5.0
90236	90323	5.0
59956	59890	5.0
107900	107830	15.0
81832	81236	15.0
54553	54561	5.0
76951	76924	15.0
75832	76060	35.0
75859	75407	25.0
109124	109121	5.0
105281	105361	15.0
100006	99964	5.0
105662	105651	25.0
107898	107970	15.0
59535	59665	15.0
107770	107556	15.0
107556	107770	25.0
68903	68996	5.0
68996	68903	15.0
60633	60546	5.0
34925	34851	15.0
90626	90449	15.0
60890	60677	5.0
61600	61739	15.0
82407	82404	5.0
66032	66104	15.0
60568	60577	15.0
92550	92112	25.0
92590	92655	15.0
61577	61327	15.0
61327	61577	5.0
59104	59144	5.0
60220	60413	35.0
75978	75500	55.0
99316	99513	15.0
79691	79353	15.0
99876	99667	15.0
75708	75516	15.0
73344	73215	15.0
73396	73239	35.0
73239	73396	15.0
67819	67848	5.0
59665	59763	15.0
59847	59881	5.0
61463	61514	5.0
54561	54596	5.0
36557	36544	5.0
77295	77265	5.0
77148	77199	15.0
77043	76992	5.0
76924	77039	5.0
95588	95972	35.0
85924	86094	5.0
103845	104566	45.0
104566	103845	45.0
40240	39753	15.0
79311	79266	15.0
41809	41862	5.0
36871	36863	5.0
60504	60372	65.0
99964	99939	5.0
107770	107830	5.0
107830	107770	15.0
85556	85489	5.0
109284	109303	5.0
97807	97485	55.0
97514	97807	35.0
76093	75859	55.0
81828	82056	5.0
60546	60504	5.0
61246	61364	5.0
82444	82577	5.0
82577	82444	15.0
82978	83025	5.0
105668	105594	15.0
62307	62336	15.0
90896	90677	25.0
91156	91314	15.0
43660	44245	25.0
92704	92714	15.0
53254	53216	5.0
74797	74883	15.0
77021	77205	15.0
61364	61546	5.0
51063	51259	15.0
63044	63115	5.0
103301	103289	5.0
85412	87081	25.0
87045	85458	35.0
93648	95369	65.0
95369	93648	35.0
90963	90854	15.0
95530	95524	5.0
78108	78317	15.0
81022	81005	5.0
57895	57931	5.0
77881	77788	35.0
79968	79867	5.0
62970	62894	5.0
75267	75155	15.0
70633	70285	55.0
78086	78176	5.0
71135	112582	25.0
112583	71135	15.0
88999	88994	5.0
83542	83590	5.0
85535	85479	5.0
85735	85749	5.0
85749	85735	15.0
86149	86148	5.0
94370	94357	5.0
93669	93691	5.0
93726	93739	35.0
106681	106790	15.0
111421	111408	5.0
112589	66235	25.0
72283	72352	5.0
64443	64305	305.0
75644	75443	15.0
75443	75644	5.0
75644	75813	15.0
77742	78108	15.0
80804	80820	5.0
77559	77742	5.0
79153	79395	15.0
76532	76529	25.0
78783	78157	25.0
77760	77676	35.0
77800	78157	25.0
77544	76823	45.0
82742	82908	15.0
80560	80915	145.0
83051	83043	5.0
83043	83051	5.0
86232	86272	25.0
89503	89614	15.0
92395	92745	95.0
92644	92702	35.0
92611	92410	15.0
92702	92760	15.0
91780	91648	5.0
92743	92447	35.0
92447	92743	25.0
92678	92622	15.0
53462	53431	15.0
73138	72982	75.0
70855	70749	15.0
70713	70605	5.0
70605	70713	5.0
66893	66750	5.0
67251	67549	5.0
71080	71110	15.0
68684	68538	15.0
68538	68684	35.0
69490	69875	55.0
67153	67141	15.0
106817	106749	15.0
88084	87871	35.0
71083	71064	5.0
68524	68749	5.0
71176	71064	5.0
74911	74818	5.0
71064	70991	5.0
70991	70889	5.0
82432	82206	5.0
99184	112609	35.0
103678	103792	55.0
65033	65000	15.0
65000	65033	15.0
69118	69198	5.0
61304	61286	5.0
96397	96314	15.0
67766	112613	25.0
112613	68138	35.0
72695	72717	15.0
72717	72685	5.0
77657	77727	5.0
91955	91839	25.0
60113	60334	15.0
102623	102812	35.0
107687	107753	5.0
60229	60153	5.0
112629	60153	5.0
90193	90482	75.0
111655	111695	5.0
75867	75916	25.0
60424	60473	5.0
82838	83020	15.0
97705	97869	25.0
96525	96489	15.0
92200	92182	5.0
95119	95077	5.0
62987	63019	5.0
67842	68077	15.0
63328	63340	5.0
72122	72250	45.0
72250	72122	35.0
74377	74361	5.0
75006	75100	15.0
75100	75006	25.0
75648	75916	45.0
78317	78286	5.0
78720	78753	5.0
79396	79123	35.0
84200	83975	15.0
83975	84200	15.0
85193	85225	5.0
84035	83981	5.0
89233	89066	15.0
89289	89316	5.0
106776	106782	15.0
90741	90757	5.0
90430	90398	5.0
90913	90908	5.0
90575	90590	5.0
91412	91407	5.0
91594	91549	15.0
91544	91954	25.0
91954	91544	25.0
92184	92027	15.0
92088	92087	5.0
93085	93333	25.0
96747	96605	5.0
66260	66331	5.0
69596	69701	5.0
89739	89748	5.0
85774	85814	5.0
104198	104106	15.0
104198	103966	105.0
106928	106918	5.0
105210	105225	5.0
105590	105625	15.0
107100	106972	15.0
105625	105653	5.0
105586	105625	5.0
105781	105804	15.0
105499	105483	5.0
108852	108994	15.0
108994	108998	5.0
107687	107603	15.0
98924	98984	35.0
95125	95654	55.0
92772	92813	15.0
91970	92520	45.0
93452	93291	15.0
93685	93471	15.0
92790	92775	5.0
92775	92790	5.0
90557	90588	5.0
90880	90837	5.0
90725	90884	15.0
90718	90740	5.0
98132	98295	25.0
98295	98132	5.0
95151	95186	5.0
93600	93677	15.0
101953	101962	5.0
90583	90613	5.0
95941	96017	5.0
95898	95941	5.0
95989	95896	5.0
95920	95989	5.0
100478	100452	15.0
100307	100431	25.0
66302	66534	5.0
65708	65628	5.0
68819	68531	15.0
111198	111279	25.0
111542	111548	5.0
96073	96023	15.0
98285	98325	15.0
98122	98178	15.0
71083	71199	5.0
71144	71415	25.0
71415	71144	35.0
71495	71758	65.0
89647	89736	45.0
71144	71083	15.0
71083	71144	15.0
69299	69332	25.0
69332	69299	25.0
69251	69106	55.0
77634	78044	25.0
78044	77634	15.0
77604	77634	5.0
73987	73912	5.0
95624	95396	15.0
95182	95382	15.0
64887	65031	5.0
69987	70232	25.0
60988	60948	5.0
95275	95243	5.0
100455	100526	55.0
104173	103509	85.0
103509	104173	65.0
99321	99338	5.0
60215	59986	25.0
60644	60104	55.0
60104	60644	55.0
91479	91546	5.0
109744	112710	65.0
112710	109748	45.0
62970	63068	5.0
63068	62970	5.0
62857	62970	5.0
62970	62857	15.0
59769	59702	5.0
65296	65298	35.0
100566	100592	5.0
59971	60522	25.0
60522	59971	35.0
61498	61438	15.0
79844	79634	35.0
79634	79844	35.0
86204	86433	45.0
85599	85542	15.0
93365	112727	15.0
93431	93316	55.0
93316	93431	45.0
107017	107011	5.0
72127	72133	5.0
80231	79934	25.0
71730	71701	5.0
71563	71664	15.0
71664	71563	25.0
80316	80523	35.0
71965	71929	5.0
67510	67528	5.0
68040	68320	145.0
68117	68158	5.0
70156	70090	25.0
68027	68009	5.0
78874	78793	5.0
75395	75289	5.0
111561	111557	5.0
84730	85049	35.0
85049	84730	15.0
56639	56676	5.0
56596	56639	5.0
55345	55490	105.0
76077	75666	25.0
75666	76077	45.0
102895	102997	5.0
102413	112748	15.0
89985	89693	45.0
62858	62886	15.0
111545	111540	5.0
111550	111545	5.0
93563	93592	5.0
93592	93563	5.0
94249	94211	5.0
60285	60342	5.0
70504	70404	5.0
71270	71291	5.0
65238	65427	5.0
65812	65577	25.0
72040	72477	15.0
72477	72040	45.0
67739	67684	5.0
69464	69617	15.0
69593	69551	5.0
66811	66615	15.0
67656	67598	5.0
67141	67116	5.0
71957	72016	5.0
70895	70955	25.0
100782	100770	5.0
71795	71737	5.0
100792	100820	15.0
100820	100792	25.0
103846	103669	25.0
105581	105590	15.0
98702	98699	15.0
112775	61842	5.0
58327	112779	5.0
57571	57780	15.0
63183	62508	25.0
64191	64056	45.0
51822	51729	55.0
51729	51822	35.0
90837	90846	5.0
86160	86348	5.0
87720	87540	15.0
93317	93017	35.0
75034	74901	5.0
74900	74901	5.0
69972	69792	35.0
69792	69972	35.0
104036	104064	45.0
93727	93457	15.0
96566	96718	35.0
94243	94383	75.0
90238	90331	15.0
91655	91710	25.0
61281	61254	5.0
61254	61281	5.0
61013	61138	25.0
62360	62332	5.0
62906	62970	15.0
99928	99889	5.0
66517	66510	5.0
66917	66645	25.0
66476	66549	5.0
72325	72489	5.0
89905	89889	5.0
85302	85265	5.0
85265	85302	5.0
71628	71854	15.0
67728	67775	15.0
65637	65587	15.0
67380	67373	5.0
88993	89428	35.0
94117	94230	5.0
87500	87513	5.0
93256	93185	5.0
65174	64781	15.0
70313	70424	45.0
77314	77026	35.0
74290	74451	5.0
84428	84437	5.0
98100	98979	55.0
80592	80597	5.0
79788	79856	5.0
74063	74099	5.0
73824	73951	15.0
74065	73990	5.0
73951	73990	5.0
84658	84718	15.0
98164	97997	25.0
104422	104537	35.0
88570	87124	35.0
92027	91985	5.0
96326	96447	15.0
71797	71865	5.0
71733	71675	25.0
71915	71742	15.0
78213	78150	5.0
91457	91416	5.0
91592	91706	5.0
77513	78101	25.0
78294	78150	15.0
91706	91892	5.0
77644	78226	35.0
74099	74065	5.0
74065	74132	15.0
74051	74132	15.0
76439	76668	15.0
93045	92691	25.0
92691	93045	25.0
81890	82046	5.0
85134	84541	45.0
84541	85134	45.0
75041	74650	45.0
83413	83421	5.0
89061	88594	65.0
89355	89314	5.0
93029	93045	5.0
84899	84644	15.0
85825	85887	15.0
100529	100465	15.0
75266	75249	15.0
80999	80931	15.0
80894	80930	5.0
71895	72116	15.0
67112	67611	25.0
32449	32605	25.0
96204	96073	15.0
81494	81483	5.0
90196	90179	5.0
94025	93936	5.0
93936	94025	25.0
86864	86874	55.0
88252	88285	5.0
82974	83024	5.0
76198	76234	15.0
76505	76324	15.0
107603	107570	5.0
72062	72056	5.0
72128	72062	5.0
65392	65348	5.0
69108	69126	5.0
69126	69164	5.0
71040	70975	5.0
74621	74492	25.0
76188	76184	5.0
79896	79926	5.0
83803	83774	5.0
75567	75457	15.0
72133	72128	5.0
72067	72127	5.0
79960	79907	5.0
86394	86184	15.0
75860	76502	15.0
76760	76504	35.0
75422	75461	25.0
75574	75498	25.0
76502	77911	25.0
66330	65894	25.0
65894	66330	25.0
70831	70901	5.0
51063	51103	5.0
66555	66941	15.0
73318	73261	5.0
81299	81372	5.0
73985	74063	5.0
73951	73985	5.0
78688	78874	25.0
102635	102463	15.0
90328	90356	5.0
86203	86173	5.0
70451	70435	5.0
93435	93416	5.0
83429	83502	5.0
72016	72040	5.0
84446	84451	5.0
101171	101164	5.0
92249	92098	35.0
63963	63611	15.0
93963	93727	15.0
82924	82716	5.0
98115	98162	5.0
99743	99526	15.0
90723	90877	15.0
107753	107667	35.0
76459	76552	15.0
78078	77994	5.0
72168	72238	5.0
71758	72051	15.0
71967	71889	25.0
71889	71967	25.0
105859	105865	5.0
104196	104199	5.0
104187	104196	5.0
52817	52922	15.0
84958	84845	5.0
54397	54387	5.0
62032	61962	75.0
86934	86930	5.0
67549	68098	15.0
65758	65739	5.0
72952	73012	15.0
81078	81022	15.0
83197	83237	15.0
83237	83260	15.0
90828	90447	55.0
107798	107809	5.0
107765	107754	5.0
54884	54960	5.0
83145	83169	35.0
88488	88459	5.0
96132	96110	5.0
96151	96132	5.0
96110	96151	5.0
59825	60012	5.0
69545	69592	5.0
79126	79225	5.0
87252	87260	5.0
87260	87252	25.0
87260	87238	15.0
87949	87954	5.0
88007	88020	5.0
87954	88007	5.0
87985	87949	5.0
88020	87985	5.0
97874	97718	35.0
65812	65929	5.0
76902	77252	25.0
77252	76902	25.0
90414	90448	5.0
90448	90414	25.0
64632	64720	5.0
59428	59505	15.0
60795	60757	5.0
60812	60788	15.0
60788	60812	15.0
56111	112899	15.0
59803	59891	15.0
59408	59399	5.0
59381	59313	5.0
59651	59604	15.0
59604	59651	25.0
69264	69464	55.0
69464	69264	25.0
92342	92320	5.0
70608	70626	5.0
63361	63339	5.0
61754	62020	85.0
100531	100487	15.0
100426	100549	15.0
100531	100410	15.0
100410	100531	35.0
86605	86352	15.0
90707	90662	5.0
48930	49239	15.0
60378	60290	5.0
64841	64876	5.0
67292	67201	5.0
75213	74731	25.0
69613	69790	15.0
70002	70125	5.0
70119	70002	5.0
70429	70378	15.0
70812	70734	15.0
74463	74377	5.0
76317	76416	5.0
77500	77586	5.0
77664	77882	15.0
77882	77664	25.0
77916	77915	5.0
77852	78021	25.0
79473	79164	25.0
79449	79288	5.0
79437	79310	15.0
80745	80794	45.0
82022	81972	15.0
83395	83413	5.0
83483	83473	45.0
83640	83564	25.0
84084	84346	15.0
83926	84015	45.0
84272	84347	5.0
86031	86231	15.0
87424	87469	5.0
87842	88050	15.0
88050	87842	25.0
88444	88458	5.0
89089	89061	5.0
91381	90934	35.0
90934	91381	65.0
90945	91055	15.0
91792	91503	25.0
91993	91985	5.0
92042	92050	5.0
92504	92473	5.0
92268	92485	55.0
93044	92993	15.0
94339	94209	25.0
86156	86345	105.0
48582	48523	5.0
58694	58735	5.0
63825	63731	5.0
63896	63847	5.0
42505	42286	15.0
97096	97248	15.0
99499	99514	5.0
103500	103345	15.0
103345	103500	25.0
103055	103410	35.0
106790	106672	5.0
109276	109177	35.0
77550	77523	5.0
100452	100387	15.0
59428	59677	25.0
59754	59428	15.0
110892	110889	15.0
85535	85869	15.0
61871	61714	5.0
64970	64640	5.0
79634	79619	5.0
91153	91192	15.0
82626	82535	15.0
84040	84293	25.0
86126	86362	65.0
86362	86126	75.0
88417	88702	15.0
90787	90774	5.0
90648	90617	5.0
85735	85733	5.0
88276	88279	5.0
88303	88218	15.0
89748	112930	5.0
87065	86934	25.0
86934	87065	25.0
84961	84968	15.0
107104	107157	5.0
106911	106891	5.0
106928	106964	15.0
106964	106928	15.0
111297	111408	25.0
111408	111297	35.0
80601	80557	5.0
72127	72251	5.0
67510	67516	15.0
67516	67510	15.0
111531	111478	5.0
111478	111531	5.0
111531	111551	25.0
75504	75137	75.0
86461	86452	15.0
86184	86160	25.0
54265	112941	5.0
79944	79951	5.0
79012	78948	5.0
78948	79012	15.0
78861	78193	15.0
78102	78108	5.0
77106	76487	15.0
82514	82503	5.0
75408	75393	15.0
75549	75644	5.0
75581	75666	5.0
81352	81436	5.0
82617	82562	15.0
85376	85547	15.0
85547	85718	15.0
81284	81327	15.0
83989	84096	15.0
82451	82328	5.0
85503	85326	5.0
85283	85321	5.0
78263	78298	5.0
85151	85528	25.0
85528	85151	25.0
83211	83417	5.0
78289	78484	5.0
95682	95772	5.0
69536	69770	5.0
70152	69789	15.0
70845	70882	5.0
67471	67260	25.0
70778	70654	5.0
69274	69456	35.0
70229	70072	25.0
74214	73626	15.0
76947	76857	5.0
75180	75086	5.0
73126	73433	805.0
65750	65527	55.0
71973	71915	5.0
70901	70955	5.0
71096	70955	15.0
70955	71096	15.0
68468	68493	5.0
68493	68583	15.0
71865	71895	5.0
70911	71018	15.0
70159	70487	25.0
70970	70912	5.0
67739	67838	5.0
67677	67471	15.0
67185	67634	25.0
69456	69545	15.0
69545	69456	5.0
66859	67175	15.0
65879	65894	5.0
71377	71490	5.0
72016	71973	5.0
70901	70895	15.0
69252	69143	5.0
70174	69757	15.0
67739	67693	5.0
67838	67888	5.0
67693	67677	5.0
67175	67169	5.0
69789	69882	25.0
71453	71756	15.0
70237	70447	15.0
70198	70183	15.0
69770	69948	5.0
69072	69153	5.0
70831	70955	5.0
89119	89138	5.0
100551	100447	15.0
90343	90258	15.0
90258	90343	15.0
92780	92740	15.0
90846	90880	5.0
92759	92775	5.0
92661	92688	5.0
90902	90920	35.0
102910	102929	5.0
93146	93154	5.0
90890	90903	5.0
96562	96548	5.0
60831	61013	15.0
61300	61121	25.0
62217	62489	35.0
42023	42119	25.0
42119	42023	25.0
73090	73131	15.0
74376	74124	35.0
85347	85367	35.0
85367	85347	45.0
96564	96934	25.0
96934	96564	25.0
93291	93422	25.0
96564	96463	5.0
91658	91795	25.0
90477	90478	15.0
92715	92765	5.0
88616	88591	15.0
91999	91983	5.0
88580	88628	15.0
88910	89540	25.0
89540	88910	15.0
94824	94879	5.0
77699	77501	15.0
70677	70571	5.0
67628	67719	15.0
67638	67628	15.0
70611	70457	15.0
70457	70611	15.0
70348	70442	15.0
70442	70348	15.0
67708	67740	15.0
57525	57533	15.0
57519	57533	5.0
57533	57529	25.0
48726	47867	35.0
47867	48726	25.0
60637	60274	55.0
48523	48474	5.0
59349	59777	55.0
59777	59349	45.0
61239	61269	5.0
73139	73090	5.0
47074	47511	15.0
61390	61304	5.0
64407	64612	105.0
61108	61129	5.0
61281	61482	15.0
61805	61713	15.0
61873	61902	5.0
61713	61868	5.0
64770	64693	5.0
53410	53578	25.0
61159	61239	5.0
93110	93071	35.0
92172	92141	45.0
92141	92172	55.0
96297	96235	25.0
99232	98910	15.0
78898	79254	25.0
81758	81425	25.0
84072	84128	15.0
81550	81644	5.0
74193	74016	15.0
76764	76752	5.0
62211	62506	15.0
65861	65422	55.0
74040	74016	5.0
66757	66731	5.0
67334	67603	35.0
65587	65586	5.0
65504	65435	5.0
71147	71146	5.0
74641	74673	5.0
67380	67455	5.0
95459	95578	25.0
67819	67740	5.0
86059	86155	15.0
92930	92945	15.0
92358	92173	35.0
87980	87748	15.0
92179	92393	5.0
85736	86196	175.0
66278	65670	25.0
76465	76409	5.0
106334	106329	5.0
106329	106354	5.0
106774	106776	5.0
76081	76077	15.0
78880	79045	15.0
42023	42000	15.0
102254	102265	5.0
98648	98858	145.0
98252	98359	5.0
97897	97877	15.0
98226	98252	5.0
97993	98115	155.0
98359	98289	45.0
96211	96112	75.0
96112	96211	55.0
60844	60852	5.0
90689	90635	5.0
93711	93820	5.0
93888	94704	105.0
89718	89508	5.0
89768	90165	35.0
89851	90229	25.0
88646	88589	5.0
83183	83202	5.0
83072	83098	25.0
85381	85391	5.0
85453	85402	5.0
83982	84025	15.0
84025	83982	45.0
87862	88581	25.0
84813	85012	35.0
84629	84603	5.0
80407	80430	5.0
81255	81048	35.0
77626	77527	5.0
76405	76761	35.0
79259	79341	5.0
79772	79891	5.0
76907	77163	5.0
76389	76366	5.0
76907	76474	15.0
79850	79787	5.0
75599	75873	5.0
93874	93893	5.0
79620	79576	5.0
84437	84429	5.0
79039	79187	15.0
102907	102873	5.0
111569	113040	5.0
102742	102635	5.0
90589	90689	5.0
90831	90896	5.0
105361	105319	15.0
79875	79907	5.0
85110	85087	5.0
100268	100471	35.0
100471	100268	35.0
100232	100268	5.0
100268	100232	5.0
103792	103812	5.0
100270	100204	5.0
103546	103525	5.0
100378	100030	15.0
100030	100378	15.0
100294	100410	25.0
100410	100294	25.0
100576	100549	5.0
100487	113054	15.0
100402	113055	25.0
113055	100487	35.0
96017	95956	15.0
100471	100687	35.0
100687	100471	45.0
78223	78213	5.0
96333	96235	15.0
82926	82957	35.0
83031	83053	15.0
78283	78551	5.0
77418	77318	15.0
94684	95125	15.0
73392	73344	5.0
92083	92321	25.0
81569	81633	5.0
78275	78565	5.0
76668	76852	5.0
76668	77163	15.0
87021	87244	15.0
82974	83017	25.0
83053	83061	5.0
83081	83061	5.0
79380	79341	15.0
82957	82974	5.0
73866	73985	15.0
95946	95672	25.0
91299	91457	15.0
105651	105575	15.0
91491	91299	35.0
74132	74339	15.0
73990	74051	5.0
73838	73951	15.0
105021	105089	105.0
71801	71957	25.0
75984	76963	15.0
64479	64698	5.0
79907	79962	35.0
75480	75499	5.0
85733	85748	5.0
86301	86334	25.0
90020	90013	5.0
75190	75188	5.0
81429	81565	35.0
81565	81429	35.0
78030	78086	5.0
103255	103387	5.0
90648	113073	25.0
113073	90774	15.0
90774	113074	25.0
113074	90648	15.0
90648	113075	15.0
113075	90774	15.0
90774	113076	15.0
113076	90648	5.0
99960	99798	25.0
99825	99946	15.0
106540	106445	35.0
53418	53576	35.0
102812	102930	105.0
102930	102812	45.0
101949	101758	15.0
104747	104677	5.0
67124	66549	55.0
68749	68418	55.0
87979	88067	5.0
87879	87724	5.0
67116	66811	25.0
48982	48901	5.0
106040	106045	5.0
83861	83890	25.0
69273	69317	35.0
85220	85134	5.0
72251	72342	5.0
72251	72133	5.0
98403	98164	15.0
100583	100378	15.0
100378	100583	15.0
74818	74878	15.0
92762	92704	5.0
92704	92762	5.0
100483	100557	25.0
104039	104108	5.0
48474	48522	5.0
98872	98918	5.0
67015	66944	5.0
69545	69464	15.0
69464	69545	15.0
66750	66635	15.0
102623	102497	65.0
102497	102623	95.0
102385	102623	45.0
63328	62969	25.0
64600	64593	5.0
59672	59635	25.0
59645	59459	25.0
100557	100860	75.0
100860	100557	75.0
100267	100288	5.0
100269	100253	5.0
113123	101140	15.0
104039	104037	65.0
95551	95514	15.0
93272	93306	5.0
98646	98764	5.0
99709	99720	5.0
99701	99709	5.0
59312	59349	5.0
63895	64084	45.0
63890	63505	45.0
63505	63890	55.0
94573	94249	45.0
95602	95601	5.0
94148	94042	35.0
95802	95937	5.0
102839	102742	15.0
102170	102084	15.0
102084	102170	15.0
102451	102008	25.0
113131	103669	5.0
69198	69176	15.0
54916	54930	5.0
79787	79729	5.0
79754	79868	5.0
67575	67569	5.0
76724	76730	15.0
71982	71923	5.0
67656	68223	25.0
71801	71679	5.0
78407	78390	45.0
79801	79881	5.0
91031	90945	15.0
91546	91731	5.0
113152	85593	5.0
90882	90902	15.0
84735	84836	25.0
84735	84622	5.0
85049	85409	45.0
85409	85049	35.0
88581	88668	25.0
84603	85037	65.0
82970	83093	15.0
86626	86221	15.0
86221	86626	55.0
59327	59381	35.0
98979	99232	15.0
106305	106245	15.0
96438	96397	5.0
66437	66551	5.0
64821	64156	65.0
75367	75411	5.0
71561	71505	5.0
108632	108612	5.0
65899	65734	15.0
66089	66016	25.0
64635	64739	25.0
64739	64635	15.0
65534	65289	15.0
102110	102185	15.0
95338	95213	15.0
111573	111427	265.0
71058	71143	35.0
71143	71058	35.0
71058	70991	5.0
88711	88730	5.0
63054	63146	5.0
62934	63054	15.0
62922	63236	55.0
62850	62922	5.0
62730	62671	5.0
89281	88894	25.0
88894	89281	15.0
91762	91655	5.0
70591	70755	45.0
70571	70451	15.0
70677	70755	5.0
59399	59381	5.0
59707	59715	5.0
111397	111406	35.0
111406	111397	35.0
111279	111252	15.0
108096	108169	5.0
94954	95196	15.0
95196	94954	5.0
97863	97892	5.0
88591	88566	15.0
71455	71555	65.0
85403	85559	5.0
85559	86297	15.0
37100	37657	95.0
36388	36492	15.0
57743	57761	5.0
64929	64927	5.0
57677	57670	5.0
57688	57700	5.0
57743	57857	5.0
57677	57605	5.0
57750	57694	5.0
57700	57743	5.0
98918	98898	25.0
97283	97312	5.0
95265	95446	15.0
95446	95265	15.0
95446	95696	35.0
72066	71891	5.0
69585	69596	5.0
85498	85948	5.0
85948	85498	15.0
98924	98494	35.0
87479	88366	25.0
98494	98452	5.0
98452	98494	45.0
88366	89467	35.0
69547	69585	5.0
68888	69018	5.0
68640	68269	25.0
68577	68806	15.0
66756	66800	5.0
68267	68266	25.0
68266	68267	15.0
67380	67412	15.0
67360	67380	5.0
68025	67910	5.0
69233	68640	25.0
66941	67126	5.0
67126	67360	15.0
66707	66611	35.0
66336	66260	5.0
61103	60831	35.0
59669	59496	5.0
66550	66303	5.0
56823	56927	5.0
59553	59658	5.0
63823	63776	5.0
65486	65415	5.0
63929	63941	175.0
66462	66535	5.0
63859	63885	5.0
60610	60773	5.0
61013	61108	15.0
46021	46729	15.0
61915	60910	45.0
59762	59669	5.0
65106	65094	5.0
41862	42000	25.0
42000	42330	5.0
57643	57662	55.0
63941	63966	15.0
63885	63933	5.0
59824	59799	5.0
66096	65988	5.0
66660	66550	5.0
66770	66660	5.0
66407	66779	35.0
65926	66096	15.0
66303	66096	5.0
66817	66770	5.0
65864	65584	5.0
66096	66302	25.0
65988	65896	5.0
67869	67609	45.0
67706	67942	45.0
64414	64410	5.0
64893	65169	25.0
65339	65015	45.0
67988	68013	5.0
68268	68267	5.0
68013	68052	5.0
66817	67649	25.0
68044	68025	5.0
68018	68053	5.0
67989	68018	5.0
65475	65628	5.0
56535	56502	5.0
59871	59824	5.0
59779	59942	5.0
59669	59779	15.0
66667	66756	5.0
65896	65708	15.0
65809	65924	15.0
65586	65596	15.0
61129	61281	15.0
64308	65135	35.0
65135	64308	35.0
62654	63017	25.0
60334	60610	15.0
61518	61603	5.0
51127	51274	5.0
75178	75173	15.0
76160	76502	135.0
76504	76503	5.0
90122	90196	15.0
84968	85072	25.0
85072	84968	15.0
85749	85650	5.0
85845	85825	5.0
85111	85160	15.0
94263	94262	15.0
98393	98434	5.0
98541	98579	25.0
99046	113340	35.0
113340	99168	15.0
91941	91935	5.0
87622	87079	85.0
87709	87477	45.0
87650	87788	5.0
74224	74093	5.0
76130	76074	5.0
78407	78371	5.0
78371	78407	5.0
78407	78427	5.0
77480	77286	25.0
96227	96422	65.0
93286	93352	5.0
93196	93215	5.0
78889	79571	65.0
79440	79380	15.0
79421	79470	5.0
79099	79317	15.0
83893	83936	15.0
84053	84024	5.0
84879	84978	65.0
84978	84879	55.0
85368	85099	35.0
89485	89561	15.0
113342	89748	5.0
89748	113343	5.0
89690	89678	25.0
88285	88334	25.0
92688	92759	15.0
92719	92780	25.0
87427	87650	15.0
87996	87771	35.0
88279	88303	15.0
88218	88125	15.0
89095	89093	5.0
87584	87704	15.0
87577	88100	45.0
89218	88795	25.0
94354	94396	15.0
80741	80835	15.0
91630	91556	5.0
90196	90297	15.0
98191	98434	25.0
90320	90295	5.0
91665	91370	15.0
90384	90402	5.0
98161	97819	15.0
97819	98161	15.0
98737	99010	25.0
97819	97800	5.0
97800	97465	25.0
97465	97800	75.0
94908	94260	35.0
94260	94908	35.0
94908	95540	45.0
95540	94908	55.0
95540	95568	5.0
94260	93428	55.0
93428	94260	45.0
93428	93078	25.0
93078	93428	15.0
88909	88898	5.0
76504	75574	45.0
77759	76760	25.0
79176	79175	5.0
79577	79589	5.0
69636	69233	25.0
85118	85052	35.0
85052	85118	35.0
75498	75499	5.0
75410	75492	5.0
75492	75562	5.0
75539	75562	5.0
75605	75562	5.0
75410	75422	5.0
75411	75410	15.0
75457	75411	5.0
75666	75605	5.0
74994	75102	5.0
76587	76249	15.0
88098	87841	5.0
77108	76799	15.0
90892	90787	55.0
74144	73926	15.0
71366	71332	5.0
77823	77743	15.0
77449	77307	15.0
87876	87769	15.0
87769	87876	15.0
91953	91936	5.0
78889	79087	15.0
79233	78956	25.0
91923	91864	35.0
91864	91923	25.0
76431	76606	5.0
71604	71614	5.0
80222	80549	25.0
80549	80222	25.0
72604	72695	15.0
78874	78889	5.0
70682	70683	5.0
92181	92200	5.0
93088	93071	15.0
80101	80094	25.0
92617	92623	5.0
93555	93215	25.0
77376	77619	5.0
81327	81352	5.0
85187	85395	5.0
69503	69875	5.0
90912	90935	5.0
90935	90952	5.0
90940	90912	5.0
90952	90940	5.0
83610	83639	5.0
90066	90063	5.0
90114	90124	5.0
90063	90114	5.0
90124	90066	5.0
85025	84995	15.0
85052	85067	25.0
85067	85052	25.0
85212	85114	5.0
83789	83723	5.0
86106	86045	5.0
92435	92217	35.0
74691	74710	5.0
83989	84072	5.0
84092	84072	5.0
83754	83793	5.0
85547	85654	25.0
85653	85547	5.0
83915	83958	5.0
85585	85944	25.0
85486	85535	5.0
82534	82453	15.0
82534	82380	25.0
83233	83293	15.0
83360	83416	5.0
85320	85307	5.0
71212	71147	5.0
70416	70429	5.0
72022	72039	5.0
79087	79496	25.0
91437	91385	35.0
90599	90579	5.0
81592	81609	5.0
80903	81009	15.0
76416	76370	5.0
76370	76289	5.0
75218	75190	5.0
75499	75539	25.0
75450	75218	25.0
79567	79581	5.0
79464	79233	25.0
79453	79535	5.0
79341	79421	15.0
95016	95050	5.0
95186	95119	5.0
98265	98292	5.0
91763	91970	15.0
92310	92228	5.0
82737	82589	5.0
85732	85748	5.0
83990	84019	15.0
84039	84096	15.0
95538	95599	5.0
95527	95538	5.0
95201	95410	15.0
96205	96375	5.0
93181	93146	5.0
93222	93181	5.0
76714	76810	5.0
76503	76502	5.0
88091	88094	5.0
71360	71301	5.0
71314	71390	15.0
71075	71299	15.0
72586	72262	15.0
74818	73993	35.0
73993	74818	35.0
71301	71299	5.0
71335	71301	5.0
72402	73447	85.0
92181	92293	45.0
93819	93768	5.0
93768	93800	5.0
92163	92181	5.0
92182	92163	5.0
90329	90258	5.0
91763	91486	15.0
91277	91486	15.0
91720	91764	15.0
91720	91555	25.0
92520	92772	15.0
92704	92610	5.0
92610	92704	5.0
92320	92277	5.0
92310	92349	15.0
92349	92342	5.0
90802	90938	5.0
90682	90329	25.0
79176	79485	25.0
79485	79176	35.0
80897	80798	25.0
80798	80897	35.0
80931	80897	5.0
80897	80931	5.0
79187	79567	45.0
80897	81077	25.0
77789	77801	5.0
78323	78351	15.0
71267	71147	15.0
74673	74691	5.0
93391	93286	5.0
71326	71332	15.0
70763	70685	5.0
98359	98393	15.0
98036	98123	15.0
73657	73431	25.0
76365	76459	5.0
76419	76249	15.0
75076	74928	35.0
74820	74796	5.0
96680	96008	25.0
96008	96680	25.0
96008	95605	25.0
95605	96008	15.0
70732	70585	5.0
86279	86208	5.0
86286	86315	35.0
85400	85416	25.0
85367	85400	25.0
85400	85367	35.0
84448	84461	85.0
88679	88314	25.0
88155	88119	5.0
88100	88252	5.0
87427	87327	5.0
87327	87427	5.0
86603	86555	15.0
86588	86614	5.0
87274	87327	15.0
87327	87274	15.0
92780	92790	15.0
92790	92780	15.0
92119	92192	55.0
97465	96680	35.0
96680	97465	45.0
95605	95568	5.0
86078	85532	25.0
86720	86729	5.0
86664	86941	15.0
74907	75392	45.0
92059	91997	15.0
90662	90656	5.0
90583	90662	5.0
90553	90583	5.0
90496	90344	15.0
90344	90158	15.0
90761	91197	35.0
90229	90637	35.0
90802	90744	5.0
90693	90802	15.0
91025	90762	25.0
92141	92273	15.0
91936	92141	35.0
91197	91277	5.0
98168	98737	25.0
98737	98168	35.0
98176	98351	35.0
98357	98339	5.0
98329	98357	5.0
98655	98361	55.0
83640	83610	5.0
84654	84675	25.0
89180	89851	45.0
89148	89119	5.0
88885	89180	15.0
90158	89705	25.0
99321	99499	35.0
95599	95577	5.0
96784	96575	5.0
96780	96886	5.0
96593	96525	5.0
95050	95027	5.0
72717	72468	15.0
73023	72870	15.0
79340	79316	15.0
78767	78283	15.0
78283	78767	35.0
78853	78860	5.0
75443	75408	15.0
75894	75771	15.0
88531	88762	5.0
88252	88531	45.0
88562	88285	5.0
75422	75266	5.0
75217	75450	25.0
74874	74775	5.0
75521	75554	5.0
75173	75414	15.0
[truncated: 27,649 more rows]
