# Supplementary material for: Graph-based ahead monitoring of vulnerabilities in large dynamic transportation networks
Source: PLoS One. 2021 Mar 24;16(3):e0248764. doi: 10.1371/journal.pone.0248764 (PMC7990197; doi:10.1371/journal.pone.0248764)
Supplement: S3 Data — (ZIP) [file pone.0248764.s004.zip › rhone_obs_18_wc.csv]

87297	87253	5.0
69087	69040	35.0
69096	69171	5.0
68519	66864	25.0
63991	63598	5.0
64585	63991	15.0
94005	94024	5.0
64089	64572	5.0
66872	68526	25.0
80211	79975	5.0
80006	80228	5.0
78217	78175	5.0
104537	104518	5.0
104572	104569	5.0
83221	83406	5.0
83394	83203	5.0
92962	92989	5.0
104540	104558	5.0
85691	85661	5.0
73356	73302	5.0
82140	81969	35.0
73302	73331	5.0
81969	81834	15.0
81834	81969	15.0
104046	104123	5.0
69754	69998	5.0
69420	69632	5.0
60835	60840	15.0
71502	71429	5.0
97434	97440	5.0
90854	90752	5.0
96382	96333	45.0
65180	65242	5.0
91416	91364	5.0
111695	111726	5.0
93302	93605	15.0
93605	93302	25.0
96548	96464	15.0
76521	76505	5.0
86053	86127	5.0
79755	79874	5.0
84361	84678	5.0
95772	95802	5.0
71789	71860	5.0
79755	79875	5.0
79701	79718	5.0
60840	60844	5.0
79986	79655	15.0
79655	79986	15.0
86021	86001	5.0
86027	85845	15.0
86001	85838	15.0
85263	85091	5.0
102188	102212	5.0
79876	79775	5.0
76234	76391	15.0
76828	76995	5.0
80784	80960	5.0
80960	80784	5.0
81698	81890	15.0
85326	85263	5.0
76986	77170	15.0
77170	76986	15.0
80048	79960	5.0
79655	79980	15.0
79980	80368	25.0
79986	80374	25.0
80374	79986	25.0
71189	70975	5.0
79655	79611	5.0
79611	79655	5.0
85719	85691	5.0
77194	77448	15.0
78109	78529	25.0
78529	78109	25.0
80007	79655	15.0
80380	80007	15.0
69510	69002	25.0
69032	69537	25.0
71966	71791	5.0
84019	84039	15.0
71656	71728	5.0
79526	79568	5.0
79496	79526	5.0
79527	79497	5.0
79497	79464	5.0
85718	85769	25.0
85581	85636	5.0
94222	94290	5.0
74469	75246	5.0
93159	91717	25.0
95097	96013	45.0
75082	74545	5.0
87032	87978	5.0
69441	69622	5.0
80260	79735	15.0
69941	69676	5.0
80487	80260	5.0
111189	111175	5.0
59167	54053	95.0
63598	63354	5.0
64572	65047	5.0
111175	110982	15.0
61596	59167	35.0
109319	106263	85.0
62759	61596	25.0
68526	68726	5.0
68670	68519	5.0
79085	78217	15.0
79975	79159	15.0
79141	80006	15.0
78175	74736	45.0
69055	75984	95.0
75984	78212	25.0
80260	80364	35.0
78258	78565	5.0
74736	69261	75.0
104518	104376	25.0
104558	104586	5.0
104569	104537	5.0
94877	93999	15.0
96023	95946	5.0
83727	83394	5.0
95914	96015	25.0
96843	96182	15.0
94684	95654	15.0
92582	92333	5.0
83406	83797	5.0
95115	95477	15.0
96182	94877	25.0
95946	95470	25.0
93655	94684	15.0
95534	95914	35.0
92585	93384	15.0
96015	96179	35.0
93384	93655	5.0
95654	96822	25.0
51157	51236	5.0
40217	42573	35.0
81708	81822	35.0
81886	81770	55.0
91790	91491	5.0
92333	91790	25.0
91491	91210	5.0
92167	92962	45.0
94387	94410	5.0
94384	94321	5.0
70085	71276	25.0
94982	94409	15.0
104435	104540	15.0
73124	73152	5.0
73234	73177	5.0
99943	99939	5.0
73467	73234	15.0
73152	73453	25.0
105607	105668	15.0
82072	81832	25.0
61138	61369	15.0
92667	92666	5.0
79255	79165	15.0
76690	76933	5.0
76899	76924	5.0
95627	95589	5.0
83063	83073	5.0
86437	86514	5.0
89607	89759	5.0
79273	79312	85.0
87864	87969	15.0
108076	108199	5.0
109272	109278	5.0
74780	74797	55.0
67812	67866	15.0
65682	65362	5.0
89805	89497	5.0
82056	82140	5.0
90408	90423	5.0
83025	83037	5.0
83002	82978	5.0
95563	95499	5.0
95972	96053	5.0
40721	40446	15.0
60349	60205	25.0
92785	92783	5.0
74827	74928	25.0
99573	99667	5.0
75672	75708	5.0
94661	94676	5.0
53231	53254	5.0
107970	107900	5.0
37508	37524	15.0
82778	82581	15.0
64533	64532	5.0
59775	59597	15.0
76197	75978	5.0
80018	79546	15.0
100014	100061	5.0
107830	107898	5.0
109243	109259	5.0
74883	74891	5.0
75092	75055	5.0
68844	68903	5.0
27555	27578	5.0
35075	34956	5.0
88827	88644	15.0
81236	81828	25.0
90658	90626	5.0
89951	89938	5.0
60722	60665	15.0
83022	83002	5.0
87726	87078	25.0
87078	87726	35.0
92356	92465	5.0
91314	91419	5.0
91419	91791	15.0
94926	94279	35.0
74979	75360	15.0
88347	88330	5.0
60219	60220	5.0
100826	100762	5.0
99530	99506	5.0
60870	60733	15.0
51103	51143	5.0
73250	73230	5.0
73204	73239	5.0
77190	77036	5.0
67902	68035	5.0
96309	96355	5.0
103289	103296	5.0
45474	45531	5.0
59763	59998	15.0
82246	82159	5.0
61254	61129	15.0
61428	61371	5.0
60896	60401	15.0
59933	59883	5.0
59597	59787	15.0
92783	112569	15.0
112569	92768	5.0
79293	79278	5.0
77199	77234	5.0
75407	75092	25.0
86094	86437	15.0
47924	47894	65.0
109126	109142	5.0
94807	94778	5.0
94802	94824	5.0
85464	85522	5.0
109278	109279	5.0
75055	74907	15.0
74877	74780	35.0
60528	60583	5.0
90440	90469	5.0
90687	90778	5.0
90687	90658	5.0
82663	82633	5.0
52780	52813	5.0
96701	95627	55.0
62082	62089	5.0
61371	61254	5.0
74834	74827	25.0
75784	75745	5.0
99969	100014	5.0
92534	93384	25.0
60667	60219	35.0
73139	73162	5.0
110945	110949	35.0
90677	90282	15.0
96890	96418	25.0
39318	39302	25.0
66809	67050	15.0
82308	82140	85.0
91444	91882	15.0
42222	42193	5.0
90423	90440	5.0
61514	61428	5.0
61108	61138	5.0
90997	90896	15.0
62127	62670	25.0
79322	79326	15.0
95002	95520	35.0
96293	96914	35.0
90183	90292	35.0
90292	90183	25.0
83158	83139	5.0
86514	86590	5.0
47894	47824	5.0
105361	105289	5.0
94824	94807	5.0
105594	105662	5.0
107970	108076	5.0
108076	107970	5.0
59803	59567	15.0
109259	109234	5.0
88945	89186	5.0
90469	90591	5.0
90449	90411	5.0
83025	83022	5.0
69998	69404	35.0
90831	90968	15.0
94898	95002	15.0
96053	96393	15.0
92655	92667	5.0
61514	61548	5.0
77253	77295	5.0
99513	99538	5.0
74928	74955	5.0
60727	60722	5.0
75824	75837	5.0
45676	45743	5.0
82308	82246	5.0
78796	78792	5.0
95646	95754	25.0
86145	86305	5.0
50166	50267	5.0
88485	88631	5.0
109121	109126	5.0
79312	79299	5.0
94777	94802	5.0
60410	60528	65.0
99946	99969	5.0
100061	100006	5.0
59890	59803	5.0
97105	97400	15.0
112050	112057	15.0
52929	52894	5.0
85953	85848	15.0
88485	87726	25.0
87726	88485	25.0
89423	89177	5.0
90714	90687	5.0
82444	82407	5.0
60577	60519	5.0
91702	91454	15.0
92537	92590	5.0
73161	73249	5.0
97431	97369	35.0
90323	90586	15.0
96355	96433	5.0
64949	64973	5.0
103342	103355	5.0
67848	67889	5.0
95499	94936	55.0
94807	94896	5.0
59925	59933	5.0
37505	36616	25.0
77700	77603	35.0
108219	108199	5.0
79232	79273	15.0
48447	48374	5.0
109142	109141	5.0
63942	63857	5.0
60583	60662	15.0
90591	90681	5.0
90711	90714	5.0
82404	82323	5.0
60581	60590	15.0
92465	92537	5.0
75057	75295	25.0
92768	92762	25.0
60075	59956	5.0
69954	70008	5.0
99565	99573	5.0
60205	60593	25.0
63141	63052	5.0
73083	73139	25.0
94723	94661	5.0
103330	103342	5.0
67889	67866	5.0
95754	96293	45.0
83580	83367	25.0
83367	83580	45.0
82422	82308	5.0
90423	90238	15.0
90238	90423	15.0
61103	61108	5.0
91142	90997	15.0
92692	92693	5.0
75500	75547	5.0
76942	76690	15.0
109141	109124	5.0
88341	88347	5.0
105092	105174	5.0
41825	41809	5.0
109303	109282	5.0
97446	97456	15.0
74878	74877	5.0
75377	75832	15.0
34925	34911	5.0
91854	91444	25.0
90238	89925	15.0
89925	90238	25.0
60752	60733	5.0
82459	82444	5.0
69197	69420	5.0
91454	91142	25.0
92112	91702	15.0
62619	62512	5.0
51249	51103	5.0
73467	73392	5.0
97301	97275	5.0
103355	103343	5.0
45609	45474	5.0
36817	36799	5.0
61129	61121	5.0
94279	94031	15.0
79165	78933	25.0
76992	76965	5.0
75547	75978	15.0
95627	95646	5.0
79241	79266	15.0
105183	105092	15.0
99928	99946	5.0
79849	79883	15.0
109275	109267	5.0
96990	97277	25.0
105651	105587	15.0
52857	52844	5.0
74937	74911	5.0
60680	60745	15.0
65354	65682	55.0
34936	35070	25.0
90681	90711	5.0
63354	63034	15.0
90968	91156	15.0
91791	92356	25.0
94765	94898	15.0
75360	74904	15.0
108107	108563	35.0
90108	90097	5.0
76690	76379	5.0
59893	59925	5.0
61399	61463	5.0
92714	92725	15.0
92693	92694	5.0
61369	61399	5.0
99254	99316	5.0
75770	75745	5.0
73331	73344	5.0
73156	73204	5.0
73162	73169	5.0
90586	90831	25.0
64973	65184	5.0
75837	75907	5.0
90236	90323	5.0
59956	59890	5.0
107900	107830	15.0
88768	88707	5.0
81832	81236	15.0
76951	76924	5.0
75832	76060	25.0
75859	75407	25.0
91934	92297	5.0
68931	68908	5.0
109124	109121	5.0
105281	105361	15.0
100006	99964	5.0
105662	105651	5.0
107898	107970	5.0
59535	59665	15.0
107770	107556	15.0
107556	107770	15.0
68903	68996	5.0
60633	60546	5.0
34925	34851	5.0
88644	88485	5.0
90626	90449	15.0
60733	60723	5.0
82407	82404	5.0
66032	66104	15.0
60568	60577	25.0
60577	60568	35.0
92550	92112	25.0
92590	92655	15.0
60220	60413	25.0
75978	75500	15.0
59998	60075	5.0
99316	99513	5.0
79691	79353	25.0
99876	99667	15.0
75708	75516	5.0
75745	75672	5.0
40512	40568	5.0
73344	73215	15.0
73396	73239	105.0
67819	67848	5.0
62107	62092	15.0
59665	59763	15.0
79266	79304	45.0
61463	61514	5.0
77148	77199	5.0
77043	76992	5.0
76924	77039	5.0
103845	104566	35.0
104566	103845	45.0
79311	79266	15.0
60504	60372	15.0
99964	99939	5.0
107770	107830	5.0
107830	107770	5.0
85556	85489	5.0
109284	109303	5.0
97807	97485	15.0
97514	97807	25.0
76093	75859	15.0
92297	91913	15.0
81828	82056	5.0
60546	60504	5.0
82444	82577	15.0
105668	105594	15.0
62307	62336	15.0
90896	90677	15.0
91156	91314	15.0
92704	92714	15.0
53254	53216	5.0
74797	74883	15.0
77021	77205	5.0
63044	63115	5.0
97369	97353	5.0
103301	103289	5.0
76333	76248	5.0
85412	87081	25.0
87045	85458	25.0
93648	95369	45.0
95369	93648	45.0
72116	72297	5.0
90963	90854	5.0
86804	86923	35.0
95530	95524	5.0
78108	78317	15.0
105224	105221	5.0
81022	81005	5.0
57895	57931	5.0
104178	104170	5.0
77881	77788	45.0
79968	79867	5.0
103530	103591	5.0
69640	69593	5.0
65165	65321	15.0
62970	62894	5.0
75267	75155	5.0
70633	70285	35.0
70285	70633	75.0
78086	78176	5.0
71135	112582	15.0
112583	71135	25.0
100570	100545	5.0
83542	83590	5.0
85535	85479	15.0
85735	85749	5.0
93669	93691	5.0
106574	106541	5.0
106681	106790	15.0
111421	111408	5.0
78319	78718	45.0
66022	112589	5.0
72283	72352	5.0
70881	70858	25.0
64443	64305	65.0
64273	64250	5.0
75644	75443	5.0
75443	75644	5.0
75644	75813	15.0
77742	78108	15.0
77559	77742	5.0
79153	79395	5.0
77733	77674	5.0
78157	78783	15.0
78783	78157	35.0
77877	78157	15.0
82742	82908	5.0
83700	83657	15.0
83051	83043	5.0
83043	83051	5.0
112601	91163	5.0
86876	86690	15.0
86202	86323	45.0
86352	86388	25.0
86880	86652	15.0
86232	86272	25.0
86272	86232	15.0
89503	89614	15.0
88186	88554	15.0
88559	88588	5.0
88165	88186	5.0
92395	92745	55.0
92745	92395	15.0
92644	92702	15.0
92702	92644	15.0
92611	92644	5.0
92743	92447	25.0
92773	92760	5.0
93298	93328	5.0
112605	61152	5.0
53462	53431	5.0
70855	70749	5.0
70713	70605	5.0
70605	70713	5.0
69758	69686	25.0
66893	66750	5.0
67251	67549	5.0
71080	71110	5.0
71681	71439	25.0
70269	70063	15.0
68684	68538	45.0
68538	68684	85.0
67153	67141	5.0
72588	72584	25.0
106817	106749	5.0
61480	61460	15.0
63783	63549	95.0
53776	53833	5.0
71083	71064	5.0
71176	71064	5.0
74911	74818	5.0
71064	70991	5.0
70991	70889	15.0
82432	82206	5.0
88711	88628	5.0
65033	65000	15.0
65000	65033	15.0
51785	51775	5.0
73169	73131	5.0
69118	69198	5.0
61304	61286	5.0
96397	96314	15.0
67766	112613	25.0
112613	68138	25.0
64804	65061	75.0
73339	73318	15.0
72695	72717	5.0
72717	72685	5.0
72931	72951	5.0
77657	77727	5.0
77727	77657	25.0
91955	91839	35.0
60113	60334	15.0
102623	102812	45.0
102812	102623	35.0
98097	98268	45.0
107687	107753	25.0
107753	107687	15.0
83566	83768	5.0
98721	99052	25.0
90193	90482	95.0
111655	111695	5.0
75867	75916	25.0
82838	83020	15.0
105579	105575	5.0
96525	96489	5.0
92200	92182	5.0
95119	95077	5.0
62987	63019	5.0
63328	63340	5.0
63340	63328	5.0
72122	72250	15.0
72250	72122	15.0
90656	90696	5.0
73519	73549	5.0
74377	74361	5.0
75006	75100	25.0
75648	75916	45.0
77630	77599	5.0
78317	78286	5.0
78720	78753	15.0
79396	79123	35.0
83971	83773	35.0
84200	83975	15.0
83975	84200	15.0
85193	85225	5.0
84035	83981	5.0
89233	89066	5.0
89289	89316	5.0
89316	89355	5.0
90741	90757	5.0
90430	90398	5.0
90913	90908	5.0
92326	92242	5.0
91412	91407	5.0
91594	91549	15.0
91544	91954	15.0
91954	91544	35.0
92184	92027	5.0
96747	96605	5.0
83913	83973	25.0
66260	66331	5.0
69701	69596	5.0
89739	89748	5.0
89748	89739	5.0
104106	104198	65.0
104198	103966	85.0
103842	103889	5.0
105486	105482	5.0
105518	105512	5.0
109251	109442	25.0
105590	105625	5.0
107100	106972	15.0
105625	105653	5.0
105586	105625	5.0
105781	105804	5.0
109149	109148	5.0
107687	107603	15.0
107603	107687	15.0
62398	62544	5.0
105474	105471	35.0
95125	95654	15.0
92772	92813	5.0
91970	92520	35.0
92790	92775	5.0
92775	92790	5.0
93852	93888	5.0
100259	100262	5.0
90557	90588	5.0
96958	97599	75.0
90880	90837	5.0
90884	90725	25.0
90725	90884	15.0
90718	90740	5.0
95151	95186	5.0
101962	101976	5.0
101953	101962	5.0
90583	90613	5.0
95941	96017	15.0
95898	95941	5.0
95989	95896	5.0
95920	95989	5.0
100307	100431	15.0
100431	100307	5.0
98739	98726	5.0
67177	67039	35.0
66302	66534	5.0
66534	66302	35.0
65708	65628	5.0
65628	65708	5.0
68819	68531	15.0
111198	111279	25.0
111542	111548	5.0
96073	96023	15.0
99120	99294	25.0
98122	98178	15.0
100085	100107	5.0
89883	89851	5.0
71083	71199	5.0
71144	71415	15.0
71415	71144	15.0
89647	89736	25.0
71144	71083	15.0
71083	71144	25.0
73987	73912	5.0
73912	73987	5.0
95624	95396	15.0
95182	95382	15.0
95275	95243	15.0
99321	99338	5.0
60215	59986	25.0
59745	59955	35.0
60644	60104	55.0
60104	60644	35.0
91479	91546	5.0
112710	109748	5.0
60964	60774	45.0
60774	60964	85.0
62970	63068	5.0
63068	62970	5.0
65185	65180	5.0
62857	62970	5.0
59769	59702	5.0
100566	100592	5.0
59971	60522	35.0
60522	59971	35.0
62922	63022	15.0
86204	86433	35.0
86433	86204	125.0
85542	85599	15.0
85599	85542	15.0
92952	93140	25.0
93365	112727	15.0
93297	93316	5.0
93431	93316	45.0
93316	93431	45.0
106672	106596	5.0
107017	107011	5.0
72127	72133	5.0
80231	79934	25.0
71563	71664	15.0
71664	71563	15.0
80316	80523	25.0
71965	71929	5.0
72903	112729	5.0
73229	112730	5.0
67510	67528	5.0
68117	68158	5.0
69747	70648	125.0
78874	78793	5.0
75395	75289	5.0
99877	99872	25.0
111561	111557	5.0
84730	85049	25.0
112741	54772	5.0
55345	55490	175.0
76077	75666	25.0
75666	76077	35.0
89985	89693	25.0
86091	86591	5.0
62858	62886	15.0
62886	62858	65.0
62885	62892	5.0
79212	79399	65.0
111545	111540	5.0
111550	111545	5.0
93563	93592	5.0
60285	60342	5.0
70504	70404	5.0
71270	71291	5.0
65238	65427	5.0
76857	76861	5.0
65484	65466	5.0
65812	65577	15.0
72040	72477	15.0
72477	72040	15.0
67739	67684	5.0
66471	66794	55.0
69464	69617	15.0
69617	69464	35.0
66811	66615	35.0
67141	67116	15.0
68235	68287	5.0
70895	70955	15.0
70198	70174	5.0
69757	69536	5.0
100792	100820	35.0
103846	103669	5.0
105581	105590	5.0
98699	98702	15.0
98723	98699	5.0
98699	98723	5.0
112780	58327	25.0
57571	57780	15.0
66113	66626	15.0
62508	63183	25.0
63183	62508	85.0
52786	52727	5.0
52727	52665	5.0
111435	111436	5.0
90837	90846	5.0
92994	92869	15.0
86160	86348	5.0
87540	87720	35.0
92929	92898	15.0
90199	90168	5.0
88391	88344	5.0
88756	88806	45.0
75034	74901	5.0
74900	74901	5.0
69972	69792	35.0
69792	69972	35.0
93727	93457	15.0
90238	90331	15.0
67589	67796	5.0
61281	61254	15.0
61254	61281	15.0
61013	61138	15.0
62906	62970	15.0
60953	60920	5.0
66517	66510	15.0
66476	66549	5.0
72325	72489	5.0
89905	89889	5.0
85302	85265	5.0
73298	73276	5.0
67728	67775	5.0
65637	65587	15.0
63856	63792	15.0
76086	76408	15.0
76167	76159	5.0
67380	67373	5.0
67373	67380	5.0
67571	67719	5.0
88993	89428	25.0
89428	88993	35.0
87500	87513	5.0
87724	87500	35.0
87715	87716	5.0
93256	93185	5.0
65174	64781	5.0
87571	87577	5.0
84428	84437	5.0
98100	98979	55.0
80592	80597	5.0
79788	79856	5.0
74063	74099	5.0
73824	73951	15.0
74065	73990	5.0
73951	73990	5.0
84658	84718	15.0
76289	76291	5.0
97997	98164	35.0
104422	104537	35.0
88570	87124	45.0
92027	91985	5.0
92021	91993	5.0
96326	96447	15.0
71797	71865	5.0
71915	71742	25.0
71791	71728	5.0
78213	78150	5.0
91457	91416	5.0
91592	91706	5.0
77513	78101	25.0
78294	78150	15.0
91706	91892	5.0
77644	78226	5.0
74099	74065	5.0
74065	74132	15.0
76439	76668	5.0
93045	92691	25.0
92691	93045	25.0
84081	84136	25.0
85134	84541	45.0
84541	85134	55.0
59459	59399	15.0
59399	59459	55.0
58804	58498	15.0
61858	62184	35.0
75041	74650	35.0
82211	82271	15.0
83413	83421	5.0
89061	88594	55.0
89355	89314	5.0
90263	90096	15.0
90096	90263	15.0
84899	84644	15.0
85825	85887	15.0
100529	100465	5.0
75266	75249	15.0
80999	80931	15.0
71895	72116	15.0
72116	71895	35.0
67064	67041	15.0
67041	67064	5.0
67041	66982	5.0
66982	67041	15.0
67112	67611	25.0
69046	69066	5.0
93980	93973	5.0
96204	96073	25.0
81494	81483	5.0
90196	90179	5.0
94025	93936	5.0
93936	94025	5.0
93593	93631	5.0
93631	93593	25.0
82974	83024	5.0
82616	82612	5.0
76198	76234	15.0
76505	76324	25.0
76391	76405	5.0
90531	90497	5.0
107570	107603	5.0
101362	101355	5.0
72056	72067	5.0
72062	72056	5.0
72128	72062	5.0
65392	65348	5.0
69108	69126	5.0
69126	69164	5.0
71040	70975	5.0
74621	74492	15.0
79896	79926	5.0
75567	75457	15.0
72133	72128	5.0
72067	72127	5.0
79960	79907	5.0
86394	86184	5.0
86184	86394	35.0
75860	76502	15.0
75422	75461	15.0
75574	75498	25.0
76502	77911	25.0
66330	65894	25.0
65894	66330	15.0
70831	70901	5.0
92222	92252	35.0
51063	51103	5.0
66555	66941	15.0
73318	73261	5.0
81299	81372	5.0
73985	74063	5.0
73951	73985	5.0
78688	78874	15.0
102635	102463	15.0
90328	90356	5.0
90299	90186	5.0
86203	86173	5.0
71382	71425	5.0
93435	93416	5.0
83429	83502	5.0
72016	72040	5.0
66567	66646	45.0
70685	70800	5.0
70800	70685	45.0
84446	84451	5.0
101990	101949	5.0
85800	85377	55.0
85377	85800	35.0
101164	101155	5.0
101171	101164	5.0
63963	63611	15.0
66567	66536	35.0
93963	93727	15.0
82924	82716	5.0
98115	98162	5.0
98162	98191	5.0
107753	107667	45.0
71776	71991	35.0
78078	77994	5.0
84600	84671	5.0
84701	84600	5.0
83227	83255	5.0
71758	72051	65.0
71967	71889	15.0
71889	71967	25.0
100777	100764	5.0
108007	108095	15.0
108095	108007	35.0
64751	64893	5.0
105522	105512	5.0
62032	61962	25.0
86934	86930	5.0
65758	65739	5.0
68269	68268	5.0
81078	81022	25.0
83197	83237	15.0
83237	83260	15.0
90828	90447	35.0
108735	108898	5.0
54884	54960	5.0
54960	54884	15.0
83145	83169	25.0
88488	88459	5.0
96151	96132	5.0
96110	96151	5.0
69545	69592	5.0
69592	69545	25.0
79126	79225	15.0
87252	87260	15.0
87260	87252	15.0
87260	87238	15.0
87949	87954	5.0
88007	88020	5.0
87954	88007	5.0
87985	87949	5.0
88020	87985	5.0
107515	107501	5.0
65812	65929	5.0
76902	77252	75.0
77252	76902	175.0
90414	90448	35.0
64632	64720	5.0
59428	59505	45.0
60795	60757	5.0
59370	59453	5.0
60812	60788	15.0
60788	60812	505.0
59408	59399	5.0
59381	59313	5.0
59604	59651	35.0
59499	59408	45.0
69264	69464	35.0
69464	69264	165.0
70608	70626	5.0
98259	98232	5.0
63361	63339	15.0
61754	62020	15.0
100426	100549	35.0
100531	100410	15.0
100269	112914	15.0
112914	100311	5.0
86605	86352	25.0
90707	90662	5.0
48930	49239	35.0
60378	60290	5.0
67292	67201	5.0
75213	74731	25.0
96967	96920	15.0
70002	70125	5.0
70119	70002	5.0
70429	70378	5.0
70812	70734	5.0
73490	73519	5.0
74463	74377	5.0
76317	76416	5.0
77500	77586	5.0
77664	77882	15.0
77882	77664	25.0
77852	78021	15.0
78420	78391	5.0
79473	79164	15.0
79185	79268	5.0
79449	79288	5.0
79437	79310	15.0
80126	80125	5.0
80745	80794	35.0
82022	81972	15.0
82814	82833	5.0
83395	83413	5.0
83483	83473	5.0
83640	83564	25.0
84084	84346	15.0
84404	84384	5.0
84272	84347	5.0
86031	86231	15.0
87793	87823	5.0
87424	87469	15.0
87469	87424	5.0
87842	88050	5.0
88050	87842	15.0
102357	102245	5.0
88444	88458	5.0
88469	88491	5.0
89314	89289	5.0
89823	89959	25.0
89959	89823	55.0
90263	90190	5.0
91381	90934	25.0
90934	91381	25.0
90945	91055	5.0
91503	91792	15.0
91792	91503	35.0
91993	91985	5.0
91991	91993	5.0
92178	92319	5.0
92268	92485	25.0
93044	92993	5.0
94339	94209	15.0
66331	66336	5.0
86156	86345	165.0
58694	58735	5.0
63825	63731	5.0
63896	63847	5.0
97096	97248	15.0
99499	99514	5.0
103500	103345	25.0
106790	106672	15.0
100452	100387	15.0
59428	59677	35.0
59754	59428	25.0
110892	110889	15.0
85535	85869	5.0
61871	61714	5.0
61714	61871	5.0
64970	64640	15.0
89259	89068	15.0
82626	82535	25.0
84040	84293	15.0
86126	86362	75.0
86362	86126	75.0
88417	88702	15.0
88702	88417	25.0
90787	90774	5.0
90774	90787	5.0
90648	90617	5.0
85735	85733	5.0
94357	94338	5.0
88276	88279	5.0
88303	88218	15.0
89748	112930	5.0
87065	86934	25.0
86934	87065	35.0
84961	84968	5.0
84968	84961	5.0
107051	107047	5.0
106931	106928	5.0
107104	107157	5.0
108376	108343	5.0
108473	108409	5.0
106911	106891	5.0
106928	106964	15.0
106964	106928	5.0
111297	111408	25.0
111408	111297	15.0
80601	80557	5.0
72127	72251	5.0
67510	67516	25.0
67516	67510	5.0
111531	111478	5.0
111478	111531	5.0
111531	111551	25.0
111551	111531	15.0
106643	106682	15.0
86461	86452	25.0
86184	86160	35.0
86160	86184	85.0
79495	79502	5.0
79502	79495	5.0
54265	112941	15.0
79012	78948	15.0
78948	79012	15.0
78861	78193	25.0
78102	78108	5.0
75408	75393	15.0
75549	75644	5.0
75581	75666	5.0
81352	81436	5.0
82617	82562	5.0
85376	85547	5.0
85547	85718	15.0
81284	81327	5.0
81352	81337	5.0
83989	84096	15.0
82191	82328	5.0
103704	103743	5.0
49261	49049	15.0
85503	85326	5.0
85283	85321	5.0
78263	78298	5.0
83211	83417	5.0
78289	78484	15.0
79112	79676	45.0
79676	79112	25.0
95682	95772	5.0
78994	79172	5.0
69536	69770	15.0
70845	70882	5.0
67471	67260	25.0
67260	67471	15.0
70837	70639	5.0
69274	69456	35.0
69456	69274	35.0
76947	76857	5.0
76857	76740	5.0
76740	76782	5.0
71973	71915	5.0
71915	71973	5.0
71096	70955	15.0
68468	68493	5.0
68493	68583	15.0
71865	71895	5.0
70911	71018	15.0
70159	70487	25.0
70970	70912	5.0
68223	68448	5.0
67739	67838	5.0
67677	67471	15.0
67471	67677	15.0
67185	67634	25.0
69456	69545	5.0
69545	69456	5.0
66859	67175	15.0
65879	65894	5.0
71377	71490	5.0
72016	71973	5.0
70901	70895	15.0
67900	67859	15.0
70174	69757	15.0
67739	67693	5.0
67838	67888	5.0
71490	71418	5.0
67693	67677	5.0
70063	70237	15.0
70447	70269	5.0
67175	67169	5.0
69789	69882	45.0
71453	71756	15.0
70237	70447	15.0
70447	70237	15.0
70198	70183	15.0
70183	70198	35.0
74721	74730	15.0
79728	79741	5.0
70831	70955	5.0
100551	100447	15.0
90343	90258	15.0
93822	93835	5.0
92780	92740	45.0
90846	90880	5.0
92759	92775	5.0
92661	92688	5.0
90902	90920	25.0
93146	93154	5.0
96562	96548	5.0
60831	61013	5.0
61300	61121	15.0
62217	62489	25.0
73090	73131	5.0
65170	65164	5.0
74376	74124	25.0
71058	71083	5.0
81633	81698	5.0
85347	85367	35.0
84165	84176	15.0
96564	96934	25.0
96934	96564	35.0
93291	93422	5.0
96564	96463	5.0
91658	91795	45.0
90477	90478	15.0
88616	88591	5.0
88591	88616	5.0
92132	92038	55.0
88580	88628	15.0
88910	89540	25.0
89540	88910	15.0
92736	92573	15.0
91772	91921	15.0
94824	94879	5.0
96502	96456	5.0
97893	97883	5.0
73358	73425	35.0
75672	75421	5.0
70677	70571	5.0
67171	67198	5.0
67628	67719	5.0
67798	67679	15.0
67679	67798	15.0
67936	67798	15.0
70611	70457	15.0
70457	70611	25.0
70348	70442	15.0
67708	67740	15.0
51785	51888	45.0
57525	57533	15.0
57519	57533	15.0
57533	57529	25.0
59349	59777	25.0
59777	59349	55.0
61239	61269	5.0
60069	60113	5.0
63017	63098	15.0
65006	64988	5.0
47074	47511	15.0
61390	61304	5.0
61108	61129	15.0
61281	61482	15.0
60920	60905	5.0
60905	60977	5.0
61805	61713	5.0
61873	61902	5.0
61713	61868	5.0
64620	64615	5.0
64672	64620	5.0
53410	53578	25.0
61159	61239	5.0
93110	93071	15.0
92172	92141	15.0
96297	96235	35.0
99232	98910	15.0
78898	79254	25.0
81758	81425	25.0
84072	84128	15.0
81550	81644	5.0
74193	74016	15.0
76764	76752	15.0
62506	62211	15.0
65861	65422	45.0
65422	65861	205.0
65694	65695	45.0
74040	74016	5.0
65587	65586	15.0
65596	65504	5.0
67279	67283	5.0
71147	71146	5.0
74641	74673	5.0
67380	67455	25.0
95459	95578	15.0
60002	59942	5.0
67819	67740	5.0
94457	94101	5.0
86059	86155	15.0
92930	92945	5.0
92358	92173	15.0
87980	87748	5.0
92179	92393	15.0
92393	92179	5.0
85736	86196	45.0
63103	63080	5.0
66806	66817	5.0
86873	87179	15.0
102451	102438	5.0
76465	76409	5.0
74635	74866	35.0
105795	105781	5.0
78469	78053	45.0
76081	76077	5.0
91265	91453	95.0
83408	83397	5.0
98162	98173	5.0
97897	97877	5.0
97993	98115	25.0
98359	98289	15.0
96211	96112	45.0
90689	90635	5.0
94704	93888	35.0
93888	94704	35.0
89768	90165	25.0
89851	90229	25.0
88795	88646	5.0
88646	88589	5.0
83183	83202	5.0
83072	83098	15.0
85381	85391	5.0
85453	85402	5.0
83982	84025	15.0
87862	88581	35.0
84813	85012	15.0
85037	85095	5.0
80407	80430	5.0
80430	80585	95.0
81255	81048	25.0
76405	76761	5.0
77915	77765	15.0
75595	75660	25.0
79259	79341	5.0
78142	78227	5.0
79772	79891	5.0
76907	77163	15.0
76389	76366	5.0
76907	76474	15.0
79897	79927	5.0
79850	79787	5.0
75599	75873	5.0
93874	93893	5.0
79620	79576	5.0
79576	79620	5.0
60977	61006	5.0
79039	79187	5.0
95478	95571	25.0
111569	113040	5.0
102742	102635	5.0
90589	90689	5.0
90727	90542	25.0
90497	90464	5.0
66722	66701	15.0
90831	90896	5.0
105319	105361	15.0
105361	105319	15.0
85110	85087	5.0
100268	100471	35.0
100268	100383	15.0
100383	100268	5.0
100232	100268	5.0
100020	100195	5.0
103546	103525	5.0
100378	100030	15.0
100294	100410	35.0
96017	95956	5.0
100471	100687	45.0
100687	100471	35.0
78223	78213	5.0
96333	96235	15.0
82926	82957	35.0
83031	83053	15.0
78283	78551	15.0
94684	95125	15.0
73392	73344	5.0
92083	92321	15.0
96230	95897	15.0
95897	96230	25.0
81569	81633	5.0
78275	78565	5.0
76668	76852	5.0
76668	77163	15.0
87021	87244	15.0
99176	99052	5.0
82974	83017	5.0
83053	83061	5.0
83081	83061	5.0
79380	79341	15.0
82957	82974	35.0
73866	73985	15.0
95946	95672	25.0
91299	91457	25.0
105651	105575	5.0
91491	91299	5.0
74132	74339	15.0
73990	74051	15.0
73838	73951	15.0
105021	105089	15.0
71801	71957	25.0
75984	76963	15.0
64479	64698	5.0
79907	79962	25.0
75480	75499	5.0
86301	86334	25.0
90020	90013	5.0
75554	75574	5.0
103148	103150	5.0
81429	81565	25.0
81565	81429	35.0
78030	78086	5.0
70199	70399	5.0
70399	70199	15.0
78879	78966	5.0
90648	113073	15.0
113073	90774	15.0
90774	113074	15.0
113074	90648	35.0
90648	113075	15.0
113075	90774	15.0
90774	113076	15.0
113076	90648	5.0
67092	67064	15.0
99825	99946	15.0
106540	106445	35.0
106445	106540	35.0
99786	99767	65.0
99767	99872	25.0
53418	53576	15.0
53576	53418	15.0
102812	102930	125.0
102930	102812	205.0
102861	102879	5.0
101949	101954	5.0
101949	101758	15.0
101649	101655	5.0
87979	88067	5.0
87879	87724	5.0
67116	66811	15.0
83890	83861	25.0
69273	69317	25.0
69317	69273	35.0
85220	85134	15.0
85134	85220	5.0
72251	72342	5.0
72251	72133	5.0
75219	75018	5.0
100583	100378	15.0
100378	100583	15.0
97898	97864	25.0
92762	92704	5.0
48474	48522	5.0
69545	69464	15.0
90859	91215	25.0
66750	66635	15.0
102623	102497	85.0
102385	102623	75.0
63328	62969	25.0
64600	64593	5.0
59349	59365	5.0
59672	59635	105.0
59645	59459	35.0
99327	99382	5.0
100557	100860	55.0
100860	100557	55.0
100267	100288	5.0
100288	100267	15.0
100269	100253	15.0
100253	100269	5.0
100899	100685	5.0
95551	95514	15.0
93272	93306	5.0
99701	99709	5.0
59312	59349	5.0
63895	64084	85.0
63890	63505	65.0
63505	63890	115.0
113127	61581	15.0
94042	94148	25.0
102839	102742	15.0
102170	102084	15.0
102084	102170	15.0
102451	102008	25.0
69198	69176	5.0
54944	54926	5.0
54916	54930	5.0
79787	79729	5.0
79754	79868	5.0
67575	67569	5.0
76724	76730	5.0
89503	89305	5.0
67870	68172	55.0
68172	67870	25.0
67656	68223	25.0
78407	78390	45.0
79801	79881	5.0
67092	67287	15.0
87965	87561	15.0
91031	90945	5.0
91546	91731	15.0
91731	91546	15.0
113152	85593	5.0
83478	83520	5.0
90882	90902	15.0
84735	84836	15.0
85049	85409	85.0
84603	85037	55.0
82970	83093	5.0
80556	80697	25.0
84867	84694	5.0
94099	94089	5.0
94122	94099	5.0
86626	86221	15.0
86221	86626	15.0
86630	86626	5.0
78862	78728	25.0
59327	59381	25.0
98979	99232	15.0
96438	96397	15.0
66558	66559	5.0
64821	64156	135.0
64156	64821	145.0
101318	101176	35.0
101596	101575	5.0
105589	105585	5.0
75367	75411	5.0
71561	71505	5.0
65899	65734	15.0
64635	64739	15.0
66205	66351	25.0
65534	65289	15.0
102110	102185	15.0
95338	95213	5.0
95213	95338	35.0
111573	111427	195.0
71058	71143	25.0
71143	71058	25.0
71058	70991	5.0
88711	88730	5.0
63054	63146	5.0
62934	63054	5.0
62922	63236	65.0
63236	62922	45.0
62850	62922	5.0
97296	113176	85.0
94053	94048	5.0
65700	65546	25.0
59716	59763	5.0
59715	59716	5.0
59707	59715	5.0
59396	59449	25.0
59703	59707	15.0
109638	109607	5.0
111397	111406	35.0
83983	84003	5.0
94954	95196	5.0
97863	97892	5.0
88591	88566	15.0
71455	71555	25.0
85403	85559	55.0
85559	86297	15.0
37966	37756	15.0
37966	38151	15.0
37657	37100	35.0
58328	58303	15.0
64929	64927	5.0
57688	57700	5.0
57743	57857	5.0
57677	57605	5.0
57670	57688	5.0
57857	57761	5.0
57750	57694	5.0
62107	62504	25.0
62419	62446	85.0
68429	68271	15.0
68271	68429	15.0
99203	99454	35.0
82949	83120	15.0
83120	82949	15.0
98918	98898	25.0
83953	83947	5.0
95696	95446	35.0
83973	84035	5.0
83120	83255	15.0
83255	83120	15.0
99454	99500	15.0
95948	96071	5.0
95696	95799	25.0
95948	95807	25.0
85498	85948	15.0
85948	85498	5.0
90188	90276	15.0
87479	88366	25.0
88366	87479	15.0
88366	89467	35.0
89734	90033	5.0
83148	83141	5.0
89211	89734	15.0
86970	86586	25.0
68888	69018	5.0
68640	68269	15.0
68577	68806	25.0
68806	68577	25.0
66756	66800	5.0
68266	68267	15.0
67380	67412	5.0
67360	67380	5.0
67806	67610	15.0
68025	67910	15.0
69233	68640	15.0
66941	67126	5.0
67126	67360	25.0
66707	66611	45.0
61103	60831	15.0
50931	50448	35.0
59669	59496	5.0
66550	66303	15.0
54442	54397	5.0
63856	63933	5.0
63823	63776	5.0
65924	65979	15.0
65844	65843	5.0
62064	62352	35.0
62352	62064	35.0
64674	113293	35.0
65486	65415	5.0
63929	63941	15.0
66462	66535	5.0
66875	66865	15.0
63859	63885	5.0
60610	60773	25.0
61013	61108	5.0
65552	65876	5.0
65106	65094	5.0
65135	65442	5.0
65026	65037	5.0
65002	65011	15.0
41862	42000	15.0
63941	63966	15.0
63941	63933	5.0
63885	63933	5.0
50371	49501	15.0
66250	66269	5.0
66096	65988	5.0
66407	66779	15.0
65828	66197	15.0
66661	66772	5.0
65926	66096	15.0
66096	65926	45.0
66303	66096	5.0
66817	66770	5.0
65864	65584	15.0
65584	65864	15.0
66096	66302	25.0
65988	65896	5.0
66806	66793	15.0
64410	64414	5.0
64893	65169	5.0
68268	68267	5.0
68013	68052	5.0
66817	67649	35.0
68044	68025	5.0
67989	68018	5.0
64684	65475	35.0
65707	113308	5.0
113308	65828	5.0
65475	65628	15.0
56535	56502	5.0
59779	59942	5.0
60836	60185	75.0
66667	66756	15.0
65896	65708	15.0
65924	65809	15.0
65809	65924	15.0
65586	65504	15.0
65586	65596	5.0
61129	61281	15.0
65037	65103	15.0
65011	65016	15.0
64308	65135	35.0
62654	63017	25.0
63966	64042	5.0
64674	64538	15.0
60334	60610	15.0
61603	61620	5.0
57006	56951	5.0
51274	51348	5.0
51274	51127	15.0
65061	65115	45.0
75178	75173	35.0
76504	76503	5.0
90122	90196	15.0
90147	90044	5.0
96375	96411	5.0
86588	86574	5.0
93153	92940	25.0
92940	93153	35.0
84968	85072	25.0
85072	84968	25.0
85749	85650	5.0
85845	85825	5.0
85111	85160	15.0
94357	94328	5.0
94263	94262	35.0
98634	98579	15.0
98541	98579	5.0
113340	99168	15.0
87243	87336	5.0
87622	87079	65.0
87709	87477	25.0
76130	76074	5.0
78407	78371	5.0
78407	78427	5.0
75306	75281	5.0
78064	78313	15.0
77480	77286	15.0
93286	93352	5.0
78889	79571	55.0
79440	79380	5.0
79421	79470	15.0
83893	83936	15.0
84053	84024	5.0
84879	84978	55.0
84978	84879	65.0
85368	85099	35.0
89485	89561	5.0
113342	89748	5.0
89748	113343	5.0
89690	89678	35.0
88285	88334	5.0
88334	88285	15.0
88285	88098	65.0
99519	99445	5.0
96960	96918	5.0
92688	92759	5.0
92719	92780	25.0
92469	92256	15.0
87427	87650	15.0
87996	87771	25.0
88279	88303	15.0
88218	88125	25.0
89095	89093	5.0
87577	88100	15.0
89218	88795	15.0
98003	97843	15.0
94354	94396	5.0
80741	80835	15.0
91630	91556	5.0
90196	90297	5.0
98191	98434	35.0
91792	92097	25.0
92097	91792	45.0
90384	90402	5.0
98161	97819	15.0
97819	98161	25.0
98737	99010	15.0
97819	97800	15.0
97800	97465	15.0
97465	97800	65.0
94908	94260	35.0
94260	94908	35.0
94908	95540	45.0
95540	94908	45.0
95540	95568	5.0
94260	93428	45.0
93428	94260	45.0
93428	93078	15.0
93078	93428	25.0
88909	88898	5.0
91952	92096	25.0
92096	91952	25.0
76504	75574	35.0
79176	79175	5.0
79175	79176	5.0
79577	79589	5.0
69636	69233	15.0
85118	85052	25.0
85052	85118	25.0
75498	75499	5.0
75410	75492	5.0
75492	75562	5.0
75539	75562	5.0
75605	75562	5.0
75410	75422	5.0
75411	75410	15.0
75457	75411	5.0
75666	75605	5.0
88098	87841	15.0
77108	76799	5.0
71366	71332	5.0
77823	77743	5.0
71366	71376	5.0
77449	77307	5.0
91953	91936	25.0
91936	91953	55.0
78889	79087	25.0
79233	78956	25.0
91923	91864	25.0
91864	91923	25.0
71604	71614	5.0
85114	85087	5.0
80222	80549	25.0
80549	80222	25.0
88450	88455	5.0
88419	88412	5.0
88455	88419	5.0
72604	72695	5.0
78874	78889	5.0
70683	70627	5.0
70682	70683	5.0
92181	92200	5.0
86173	86137	5.0
93088	93071	5.0
93555	93215	25.0
81327	81352	5.0
69503	69875	5.0
90912	90935	5.0
90935	90952	5.0
90940	90912	5.0
90952	90940	5.0
83610	83639	15.0
90066	90063	5.0
90114	90124	5.0
90063	90114	5.0
90124	90066	5.0
85025	84995	15.0
85052	85067	25.0
85067	85052	25.0
85212	85114	5.0
83789	83723	5.0
88142	88134	5.0
88134	88091	5.0
86277	86219	5.0
86106	86045	5.0
92435	92217	45.0
83989	84072	5.0
84092	84072	5.0
83754	83793	5.0
85547	85654	15.0
85653	85547	5.0
83915	83958	5.0
85585	85944	25.0
85486	85535	5.0
82534	82380	15.0
83360	83416	5.0
85320	85307	5.0
85307	85262	5.0
71212	71147	5.0
70416	70429	5.0
72022	72039	5.0
79087	79496	15.0
113354	87417	5.0
91437	91385	25.0
80903	81009	5.0
76416	76370	5.0
76370	76289	5.0
75218	75190	5.0
75499	75539	25.0
75450	75218	25.0
79464	79233	25.0
79453	79535	5.0
79341	79421	15.0
79099	79033	15.0
79032	79040	15.0
95186	95119	5.0
95577	95527	5.0
91763	91970	5.0
82589	82737	15.0
83990	84019	15.0
84039	84096	15.0
95538	95599	5.0
95527	95538	5.0
95201	95410	5.0
95410	95201	15.0
94691	94772	15.0
98643	98563	5.0
93181	93146	5.0
93222	93181	5.0
76545	76459	15.0
76844	76825	45.0
71360	71301	5.0
71075	71299	5.0
72586	72262	25.0
74818	73993	45.0
73993	74818	55.0
71335	71301	5.0
71299	71314	5.0
71314	71335	5.0
72402	73447	35.0
92181	92293	25.0
93819	93768	5.0
93768	93800	5.0
93800	93819	5.0
92163	92181	5.0
92182	92163	5.0
90329	90258	5.0
82253	82131	5.0
91763	91486	15.0
91277	91486	25.0
91720	91764	25.0
91720	91555	15.0
92520	92772	35.0
92704	92610	5.0
90696	90707	5.0
90682	90329	15.0
90258	90147	25.0
79176	79485	25.0
79485	79176	25.0
80897	80798	25.0
80798	80897	35.0
80931	80897	15.0
80897	80931	5.0
79187	79567	35.0
80897	81077	15.0
77789	77801	5.0
78323	78351	5.0
71267	71147	5.0
74673	74691	15.0
93391	93286	15.0
71332	71326	5.0
70899	70800	15.0
70800	70899	25.0
[truncated: 28,110 more rows]
