# Supplementary material for: Graph-based ahead monitoring of vulnerabilities in large dynamic transportation networks
Source: PLoS One. 2021 Mar 24;16(3):e0248764. doi: 10.1371/journal.pone.0248764 (PMC7990197; doi:10.1371/journal.pone.0248764)
Supplement: S3 Data — (ZIP) [file pone.0248764.s004.zip › rhone_obs_19_wc.csv]

70099	69878	5.0
69087	69040	5.0
69096	69171	5.0
68519	66864	25.0
63991	63598	5.0
94007	93988	5.0
64585	63991	5.0
94005	94024	5.0
69612	69525	5.0
64089	64572	5.0
66872	68526	25.0
80006	80228	5.0
78212	78258	5.0
104537	104518	5.0
104572	104569	5.0
83221	83406	5.0
83394	83203	5.0
92962	92989	5.0
104540	104558	5.0
94409	94384	5.0
85691	85661	5.0
82140	81969	15.0
81969	82140	15.0
73302	73331	5.0
81969	81834	5.0
104046	104123	5.0
69754	69998	5.0
60835	60840	5.0
78332	77909	15.0
73267	73302	5.0
47852	47930	5.0
90854	90752	5.0
96382	96333	25.0
65180	65242	5.0
71719	71797	15.0
84577	84588	5.0
91416	91364	5.0
111695	111726	5.0
93302	93605	15.0
93605	93302	15.0
96548	96464	15.0
76521	76505	5.0
86053	86127	5.0
79755	79874	5.0
71789	71860	5.0
78192	78165	5.0
79755	79875	5.0
79701	79718	5.0
79741	79734	5.0
60840	60844	5.0
79986	79655	25.0
79655	79986	15.0
86021	86001	5.0
86027	85845	15.0
86001	85838	5.0
85263	85091	5.0
102188	102212	5.0
79876	79775	5.0
76234	76391	15.0
76828	76995	5.0
80784	80960	5.0
81698	81890	5.0
85326	85263	5.0
76986	77170	15.0
77170	76986	35.0
80048	79960	5.0
79655	79980	25.0
79980	80368	25.0
79986	80374	15.0
80374	79986	15.0
71189	70975	5.0
79655	79611	5.0
85719	85691	5.0
77194	77448	25.0
78109	78529	25.0
78529	78109	35.0
80007	79655	5.0
80380	80007	15.0
69510	69002	25.0
71966	71791	5.0
84019	84039	5.0
71656	71728	15.0
79526	79568	5.0
79496	79526	5.0
79527	79497	5.0
79497	79464	5.0
85718	85769	15.0
85581	85636	5.0
93159	91717	25.0
88534	87975	5.0
70496	70099	5.0
95097	96013	45.0
87978	88542	5.0
75082	74545	5.0
87975	87492	5.0
69441	69622	5.0
69781	69884	5.0
80260	79735	15.0
69941	69676	5.0
80487	80260	5.0
111189	111175	5.0
61645	62406	115.0
59167	54053	85.0
63598	63354	5.0
69358	68670	15.0
64572	65047	5.0
111175	110982	15.0
61596	59167	35.0
109319	106263	85.0
62759	61596	15.0
69812	69612	5.0
68670	68519	5.0
79085	78217	15.0
79975	79159	15.0
79141	80006	15.0
78175	74736	45.0
69055	75984	95.0
75984	78212	25.0
80260	80364	25.0
78258	78565	5.0
74736	69261	75.0
104518	104376	25.0
104569	104537	5.0
94877	93999	15.0
96023	95946	5.0
83727	83394	5.0
95914	96015	5.0
96843	96182	15.0
94684	95654	15.0
92582	92333	5.0
83406	83797	5.0
95115	95477	15.0
96182	94877	25.0
95946	95470	25.0
93655	94684	15.0
95534	95914	25.0
92585	93384	15.0
96015	96179	15.0
93384	93655	5.0
95654	96822	25.0
51157	51236	5.0
40217	42573	45.0
51278	51191	5.0
81708	81822	15.0
81886	81770	45.0
91790	91491	5.0
92333	91790	15.0
91491	91210	5.0
92167	92962	25.0
70173	71276	15.0
94982	94409	15.0
104435	104540	15.0
73124	73152	5.0
99938	99943	5.0
73234	73177	5.0
73467	73234	15.0
73152	73453	15.0
105607	105668	15.0
82072	81832	5.0
42193	42187	5.0
61138	61369	25.0
92667	92666	5.0
60567	60581	15.0
76690	76933	5.0
95557	95499	5.0
95627	95589	5.0
83063	83073	5.0
86437	86514	5.0
87804	87895	5.0
79273	79312	65.0
87969	88149	5.0
108076	108199	5.0
109272	109278	5.0
74780	74797	15.0
67812	67866	15.0
67866	67812	15.0
89805	89497	105.0
82056	82140	5.0
90408	90423	5.0
61881	61752	5.0
61633	61385	15.0
61633	61546	5.0
83025	83037	5.0
83037	83025	5.0
83002	82978	5.0
82404	82459	5.0
95972	96053	5.0
40721	40446	15.0
60349	60205	25.0
92785	92783	15.0
112568	74834	5.0
74827	74928	25.0
61739	61862	5.0
60723	60727	5.0
53231	53254	5.0
107970	107900	5.0
37508	37524	15.0
85215	85258	15.0
82778	82581	5.0
59775	59597	15.0
76197	75978	5.0
80018	79546	15.0
89237	89433	15.0
66316	66029	15.0
88246	88149	15.0
63443	63770	5.0
100014	100061	15.0
107830	107898	15.0
79883	79712	15.0
79712	79883	15.0
109243	109259	5.0
112057	112042	15.0
75092	75055	5.0
68844	68903	5.0
35075	34956	5.0
89312	89256	5.0
88827	88644	5.0
88938	88827	5.0
81236	81828	25.0
90658	90626	5.0
60722	60665	15.0
60491	61246	25.0
61246	60491	25.0
83022	83002	5.0
87726	87078	25.0
87078	87726	75.0
92356	92465	15.0
91314	91419	5.0
91419	91791	15.0
94926	94279	35.0
84057	83271	35.0
62089	62109	5.0
74979	75360	25.0
60219	60220	5.0
100826	100762	5.0
60870	60733	15.0
51103	51143	5.0
73204	73239	5.0
77190	77036	5.0
77036	77190	5.0
67902	68035	5.0
43732	44117	5.0
96309	96355	15.0
103289	103296	5.0
45529	45582	5.0
45474	45531	5.0
59763	59998	15.0
82246	82159	5.0
61254	61129	5.0
61428	61371	5.0
60896	60401	15.0
59933	59883	5.0
59597	59787	15.0
92783	112569	5.0
112569	92768	15.0
79293	79278	15.0
77199	77234	5.0
75407	75092	25.0
86094	86437	15.0
86437	86094	15.0
88790	88945	5.0
87629	87569	5.0
109126	109142	5.0
85464	85522	5.0
109278	109279	5.0
75055	74907	15.0
74877	74780	25.0
60528	60583	5.0
89186	89497	15.0
90440	90469	5.0
90469	90449	5.0
90687	90778	5.0
82663	82633	5.0
96701	95627	45.0
75057	74983	5.0
61371	61254	5.0
38494	38601	15.0
74834	74827	15.0
75784	75745	5.0
92534	93384	25.0
60667	60219	25.0
40418	40290	5.0
73139	73162	15.0
94433	94661	5.0
110945	110949	25.0
85373	85272	25.0
90677	90282	15.0
96890	96418	25.0
45529	45485	5.0
77790	77762	5.0
82308	82140	5.0
42222	42193	5.0
90423	90440	5.0
61514	61428	15.0
61108	61138	5.0
90997	90896	25.0
77682	77592	5.0
95002	95520	35.0
96293	96914	25.0
90183	90292	35.0
90292	90183	35.0
83158	83139	5.0
86514	86590	5.0
105361	105289	5.0
94824	94807	5.0
105594	105662	5.0
107970	108076	5.0
108076	107970	5.0
59803	59567	25.0
74910	75035	5.0
34829	34911	15.0
85847	85842	5.0
89596	89423	15.0
88945	89186	15.0
90469	90591	5.0
61752	61630	15.0
83025	83022	5.0
69998	69404	35.0
90831	90968	15.0
94898	95002	5.0
96053	96393	5.0
62141	62082	5.0
61514	61548	5.0
74928	74955	15.0
60727	60722	5.0
61954	62043	5.0
64927	64892	5.0
45676	45743	5.0
60562	60568	5.0
50207	50602	25.0
60522	60561	5.0
81265	81516	25.0
72673	72715	5.0
95646	95754	15.0
88485	88631	5.0
109121	109126	5.0
79312	79299	5.0
60410	60528	15.0
100061	100006	5.0
79691	79899	5.0
59890	59803	5.0
109267	109268	5.0
97400	97105	15.0
112050	112057	15.0
52929	52894	5.0
60662	60680	5.0
50777	50740	5.0
85953	85848	15.0
88485	87726	25.0
87726	88485	25.0
89423	89177	15.0
90714	90687	5.0
82444	82407	5.0
91702	91454	15.0
28337	27898	15.0
85738	85723	45.0
63144	63141	5.0
97431	97369	15.0
72473	72452	5.0
90323	90586	15.0
96355	96433	5.0
103342	103355	5.0
67848	67889	5.0
95499	94936	35.0
94807	94896	5.0
37505	36616	25.0
77700	77603	35.0
77603	77700	35.0
108219	108199	5.0
81516	81207	15.0
36976	37306	5.0
97427	98334	35.0
109142	109141	5.0
63942	63857	5.0
94778	94777	5.0
60583	60662	5.0
86145	86042	5.0
90591	90681	5.0
82404	82323	5.0
60581	60590	15.0
62109	62140	5.0
31779	32116	15.0
75057	75295	15.0
92768	92762	5.0
74955	74972	5.0
60205	60593	25.0
73083	73139	15.0
40463	40502	5.0
94723	94661	5.0
103330	103342	5.0
67889	67866	5.0
95754	96293	25.0
83580	83367	45.0
83367	83580	25.0
82422	82308	5.0
90423	90238	15.0
90238	90423	15.0
91142	90997	15.0
92692	92693	15.0
76942	76690	5.0
88677	88790	5.0
109141	109124	5.0
105092	105174	5.0
109303	109282	5.0
97446	97456	25.0
74878	74877	5.0
75377	75832	25.0
91854	91444	5.0
85942	86145	5.0
78846	78878	5.0
90238	89925	15.0
89925	90238	15.0
90658	90681	5.0
60752	60733	5.0
60491	59958	15.0
82459	82444	5.0
91454	91142	15.0
92112	91702	15.0
40446	40301	5.0
62619	62512	5.0
59940	60491	15.0
51249	51103	15.0
73467	73392	15.0
97301	97344	5.0
45609	45474	5.0
25608	24982	25.0
24982	25608	25.0
36817	36799	5.0
77190	77239	5.0
61129	61121	15.0
94279	94031	15.0
79326	79336	5.0
76992	76965	5.0
75547	75978	15.0
95627	95646	5.0
88296	88246	5.0
89433	89607	15.0
60483	60407	5.0
66343	66469	5.0
87673	87853	15.0
79241	79266	5.0
77603	77554	15.0
77554	77603	15.0
61299	61328	5.0
105183	105092	15.0
99928	99946	5.0
79849	79883	15.0
109275	109267	5.0
105651	105587	5.0
60680	60745	15.0
34936	35070	5.0
90681	90711	5.0
61965	61927	5.0
60519	60522	5.0
63354	63034	15.0
66460	66319	25.0
90968	91156	15.0
91791	92356	25.0
94765	94898	5.0
29139	28346	15.0
27898	27630	15.0
75360	74904	15.0
108107	108563	35.0
76690	76379	5.0
61399	61463	15.0
92714	92725	15.0
61369	61399	5.0
40476	40435	5.0
73331	73344	5.0
73156	73204	5.0
97405	97451	15.0
90586	90831	25.0
53216	53231	5.0
103343	103310	5.0
67866	67819	5.0
90236	90323	5.0
59956	59890	5.0
107900	107830	15.0
88768	88707	15.0
81832	81236	15.0
61121	61091	5.0
36544	36473	5.0
77921	77841	15.0
76951	76924	5.0
75832	76060	25.0
75859	75407	25.0
91934	92297	15.0
109124	109121	5.0
77807	77700	25.0
105281	105361	15.0
36854	36817	5.0
100006	99964	5.0
105662	105651	5.0
107898	107970	5.0
59535	59665	15.0
107770	107556	15.0
107556	107770	15.0
52884	52929	5.0
68903	68996	5.0
60633	60546	5.0
88644	88485	5.0
90626	90449	15.0
60733	60723	5.0
61600	61739	15.0
82407	82404	5.0
66032	66104	15.0
60568	60577	15.0
60577	60568	15.0
100286	100285	5.0
71739	72878	15.0
92550	92112	15.0
92590	92655	5.0
94936	94926	5.0
44253	44245	5.0
60220	60413	15.0
75978	75500	15.0
59998	60075	5.0
79691	79353	25.0
75708	75516	5.0
109697	109719	5.0
73344	73215	15.0
73396	73239	55.0
73239	73396	125.0
68035	67921	5.0
67819	67848	5.0
59665	59763	5.0
79266	79304	25.0
61463	61514	5.0
54561	54596	5.0
79336	79293	15.0
77148	77199	5.0
76924	77039	15.0
95588	95972	25.0
85924	86094	5.0
86094	85924	5.0
103845	104566	45.0
104566	103845	35.0
40240	39753	5.0
79311	79266	15.0
60504	60372	15.0
99964	99939	5.0
107770	107830	5.0
85556	85489	5.0
109284	109303	5.0
97807	97485	15.0
97435	97434	5.0
97514	97807	15.0
76093	75859	15.0
88707	88652	15.0
78796	78846	5.0
81828	82056	5.0
60546	60504	5.0
61246	61364	5.0
82444	82577	15.0
82978	83025	5.0
105668	105594	15.0
90896	90677	15.0
91156	91314	15.0
95520	95533	5.0
44245	43660	15.0
92704	92714	15.0
38529	38502	5.0
74797	74883	25.0
77021	77205	15.0
109699	109687	5.0
71873	71921	15.0
61364	61546	15.0
51063	51259	15.0
103301	103289	5.0
45600	45609	5.0
85412	87081	25.0
87045	85458	35.0
95369	93648	35.0
72193	71720	5.0
90963	90854	5.0
78108	78317	15.0
81022	81005	5.0
57895	57931	5.0
77881	77788	25.0
79968	79867	5.0
69640	69593	5.0
67169	67153	5.0
59312	59319	5.0
62970	62894	15.0
75267	75155	5.0
78086	78176	5.0
64250	64267	5.0
112582	71079	5.0
100570	100545	5.0
88999	88994	5.0
83542	83590	5.0
85535	85479	5.0
85735	85749	5.0
85749	85735	5.0
94370	94357	5.0
93726	93739	45.0
106574	106541	5.0
106681	106790	15.0
78319	78718	25.0
66022	112589	15.0
112589	66235	15.0
72283	72352	5.0
70881	70858	15.0
64443	64305	35.0
75644	75443	15.0
75443	75644	15.0
75644	75813	5.0
77742	78108	15.0
77559	77742	5.0
79153	79395	15.0
77733	77674	5.0
77674	77733	5.0
76532	76529	15.0
76529	76532	35.0
78157	78783	15.0
77877	78157	15.0
76823	77544	25.0
82742	82908	5.0
83700	83657	5.0
83051	83043	5.0
83043	83051	5.0
86876	86690	5.0
86880	86652	15.0
86232	86272	15.0
86272	86232	15.0
89490	89503	5.0
93328	93626	25.0
93626	93328	15.0
70855	70749	5.0
70713	70605	5.0
69072	69120	15.0
66893	66750	5.0
67251	67549	5.0
67477	67646	15.0
71080	71110	5.0
71681	71439	15.0
69120	69149	5.0
68684	68538	55.0
68538	68684	15.0
67438	67598	25.0
67598	67438	25.0
75037	75051	5.0
106817	106749	5.0
61460	61480	5.0
63549	63783	35.0
71176	71064	15.0
70991	70889	5.0
68749	68819	5.0
81633	81561	5.0
82432	82206	5.0
100556	100575	5.0
88711	88628	15.0
65033	65000	15.0
65000	65033	15.0
51785	51775	5.0
73169	73131	5.0
61304	61286	5.0
96397	96314	5.0
67766	112613	25.0
112613	68138	35.0
73339	73318	5.0
72695	72717	15.0
72717	72685	5.0
93936	93926	5.0
77657	77727	15.0
91955	91839	25.0
102623	102812	35.0
102812	102623	35.0
107687	107753	15.0
98721	99052	15.0
97275	97282	5.0
90193	90482	45.0
80735	80576	45.0
111655	111695	5.0
111580	111554	5.0
75867	75916	15.0
60424	60473	5.0
82838	83020	15.0
105579	105575	5.0
97705	97869	45.0
96525	96489	5.0
66751	66675	5.0
92200	92182	5.0
95119	95077	5.0
62987	63019	5.0
67842	68077	15.0
63328	63340	5.0
63340	63328	5.0
72122	72250	15.0
72250	72122	15.0
90656	90696	5.0
46913	46700	15.0
73539	73490	5.0
74377	74361	5.0
75006	75100	5.0
75648	75916	35.0
78720	78753	5.0
78753	78720	15.0
79396	79123	35.0
84200	83975	15.0
83975	84200	15.0
85193	85225	5.0
89233	89066	15.0
89066	89233	25.0
89289	89316	5.0
89316	89355	5.0
90430	90398	5.0
90575	90590	5.0
91594	91549	85.0
91544	91954	15.0
91954	91544	15.0
92184	92027	5.0
96747	96605	5.0
84275	84051	5.0
69701	69596	5.0
89739	89748	5.0
103966	104198	125.0
106928	106918	5.0
105486	105482	5.0
105518	105512	5.0
105210	105225	5.0
105231	105210	5.0
103793	103630	15.0
105590	105625	5.0
103217	103082	25.0
107100	106972	15.0
105781	105804	15.0
105499	105483	5.0
104876	104884	15.0
108994	108998	5.0
91970	92520	35.0
93452	93291	15.0
92790	92775	5.0
92775	92790	15.0
93852	93888	5.0
90557	90588	15.0
90884	90725	15.0
90725	90884	25.0
90718	90740	5.0
95151	95186	5.0
90583	90613	5.0
95898	95941	5.0
95989	95896	5.0
95920	95989	5.0
100431	100307	15.0
98739	98726	5.0
98897	98874	25.0
65708	65628	5.0
111198	111279	15.0
111542	111548	5.0
96073	96023	5.0
99120	99294	15.0
99294	99120	45.0
98178	98122	15.0
78150	78168	5.0
71083	71199	5.0
71144	71415	15.0
89378	89017	25.0
89647	89736	15.0
71144	71083	25.0
71083	71144	25.0
73987	73912	5.0
111365	111377	5.0
95624	95396	15.0
95182	95382	15.0
76249	76150	5.0
60988	60948	5.0
95275	95243	5.0
99321	99338	5.0
106067	106019	5.0
60215	59986	25.0
60644	60104	45.0
60104	60644	45.0
91479	91546	5.0
91546	91479	15.0
109744	112710	25.0
62970	63068	5.0
65185	65180	5.0
62857	62970	5.0
62970	62857	5.0
59769	59702	5.0
59296	59312	5.0
65296	65298	105.0
59971	60522	25.0
60522	59971	35.0
86219	86149	5.0
86204	86433	45.0
86433	86204	75.0
85542	85599	25.0
85599	85542	15.0
93431	93316	45.0
106672	106596	5.0
107017	107011	5.0
72127	72133	5.0
80231	79934	25.0
71730	71701	5.0
71563	71664	15.0
71664	71563	15.0
80316	80523	25.0
71965	71929	5.0
72903	112729	5.0
67510	67528	5.0
68084	68133	5.0
68117	68158	5.0
70648	69747	195.0
78874	78793	5.0
75395	75289	5.0
101701	101881	15.0
111561	111557	5.0
84730	85049	45.0
54772	112741	5.0
55084	55098	5.0
55053	55084	35.0
76077	75666	25.0
75666	76077	25.0
102895	102997	25.0
50900	50880	5.0
45432	45493	5.0
46600	46543	5.0
89985	89693	25.0
79212	79399	5.0
111545	111540	5.0
111550	111545	5.0
93563	93592	5.0
66859	66751	5.0
71270	71291	5.0
76857	76861	5.0
65484	65466	5.0
65466	65484	5.0
65812	65577	5.0
72040	72477	15.0
72477	72040	15.0
69464	69617	15.0
69617	69464	35.0
69593	69551	5.0
66811	66615	5.0
67656	67598	5.0
67141	67116	5.0
71957	72016	5.0
68235	68287	5.0
68287	68235	5.0
70895	70955	15.0
78864	78760	5.0
69948	70174	5.0
70198	70174	5.0
69757	69536	5.0
69143	69120	5.0
105236	105245	5.0
93548	93573	15.0
71795	71737	5.0
104852	104876	35.0
104876	104852	15.0
100792	100820	25.0
100820	100792	15.0
105581	105590	5.0
98723	98699	5.0
60098	60046	35.0
57571	57780	15.0
64191	64056	15.0
52786	52727	5.0
90837	90846	5.0
94308	94703	35.0
86160	86348	5.0
97285	97523	5.0
75034	74901	5.0
69972	69792	35.0
69792	69972	35.0
93727	93457	15.0
92710	92882	15.0
92882	92710	15.0
93413	93457	5.0
95185	95180	5.0
90238	90331	15.0
61013	61138	5.0
62360	62332	5.0
62906	62970	5.0
60953	60920	5.0
61286	61252	5.0
66517	66510	5.0
72325	72489	5.0
89905	89889	5.0
85302	85265	5.0
85265	85302	5.0
67728	67775	5.0
65637	65587	15.0
63856	63792	15.0
76086	76408	25.0
67380	67373	5.0
67373	67380	5.0
87724	87500	35.0
87715	87716	5.0
87716	87725	5.0
87513	87638	15.0
93256	93185	5.0
65174	64781	15.0
102756	102838	5.0
77314	77026	35.0
84428	84437	5.0
98100	98979	45.0
80592	80597	5.0
88179	88202	5.0
80904	80941	5.0
81017	81458	25.0
79788	79856	15.0
74063	74099	5.0
73824	73951	15.0
74065	73990	5.0
73951	73990	5.0
76900	76907	5.0
84658	84718	15.0
76289	76291	5.0
104422	104537	35.0
95550	95606	5.0
88570	87124	25.0
92027	92021	5.0
92027	91985	25.0
92021	91993	5.0
71915	71742	15.0
91457	91416	5.0
91592	91706	5.0
77513	78101	35.0
78294	78150	15.0
91706	91892	5.0
77644	78226	5.0
74099	74065	5.0
74065	74132	15.0
74051	74132	15.0
76439	76668	5.0
93045	92691	15.0
84081	84136	15.0
45514	45425	5.0
81890	82046	5.0
70565	70649	5.0
85134	84541	35.0
84541	85134	25.0
59459	59399	5.0
58804	58498	25.0
58498	58804	45.0
75041	74650	35.0
82211	82271	5.0
83413	83421	5.0
89061	88594	35.0
89355	89314	5.0
84899	84644	15.0
85825	85887	15.0
100529	100465	5.0
75266	75249	15.0
80999	80931	15.0
80931	80999	35.0
80894	80930	5.0
71895	72116	15.0
67041	66982	15.0
67112	67611	25.0
67611	67112	35.0
93321	93192	25.0
96204	96073	35.0
81494	81483	5.0
90196	90179	5.0
94025	93936	5.0
86864	86874	25.0
86874	86864	35.0
82974	83024	5.0
76198	76234	5.0
76505	76324	25.0
76391	76405	5.0
104782	104803	5.0
88743	88679	15.0
107603	107570	5.0
72056	72067	5.0
72062	72056	5.0
72128	72062	5.0
65392	65348	5.0
69108	69126	5.0
69126	69164	5.0
71040	70975	5.0
74621	74492	15.0
79896	79926	5.0
75567	75457	5.0
72133	72128	5.0
72067	72127	5.0
79960	79907	5.0
86394	86184	15.0
75860	76502	15.0
76760	76504	5.0
75422	75461	15.0
75574	75498	15.0
76502	77911	25.0
66330	65894	25.0
65894	66330	15.0
70831	70901	5.0
54363	54351	15.0
64827	64776	5.0
66555	66941	15.0
73318	73261	5.0
81299	81372	5.0
73985	74063	5.0
73951	73985	5.0
78688	78874	15.0
102635	102463	15.0
93435	93416	5.0
83429	83502	5.0
72016	72040	5.0
66567	66646	65.0
70685	70800	15.0
70800	70685	15.0
84446	84451	5.0
67767	67760	5.0
85049	85318	5.0
66320	66273	15.0
101171	101164	5.0
63963	63611	15.0
66567	66536	25.0
93963	93727	15.0
82924	82716	5.0
98115	98162	5.0
98162	98191	15.0
99743	99526	15.0
102812	102830	5.0
107753	107667	85.0
71776	71991	35.0
76905	76822	5.0
76459	76552	5.0
63990	63748	35.0
84600	84671	5.0
83124	82681	5.0
71967	71889	25.0
71889	71967	15.0
88623	88823	35.0
108007	108095	15.0
64751	64893	5.0
99781	99785	5.0
54397	54387	5.0
61272	61219	55.0
86934	86930	5.0
67549	68098	15.0
65758	65739	5.0
81078	81022	25.0
83197	83237	5.0
83237	83260	15.0
90447	90828	15.0
107798	107809	5.0
107765	107754	5.0
83145	83169	15.0
88488	88459	5.0
96110	96151	15.0
59825	60012	5.0
69545	69592	5.0
79126	79225	15.0
87252	87260	5.0
87260	87252	5.0
87260	87238	15.0
87238	87260	15.0
87949	87954	5.0
88007	88020	5.0
87954	88007	5.0
87985	87949	5.0
88020	87985	5.0
92355	92324	5.0
92332	92355	5.0
97874	97718	45.0
65812	65929	5.0
70868	70888	15.0
76902	77252	45.0
77252	76902	35.0
90403	90414	5.0
90414	90448	5.0
59505	59428	45.0
60795	60757	5.0
56111	112899	15.0
59408	59399	5.0
59381	59313	15.0
59651	59604	55.0
59499	59408	15.0
69264	69464	45.0
69464	69264	35.0
70608	70626	5.0
62020	61754	25.0
100531	100487	5.0
100531	100410	15.0
112913	100269	5.0
86605	86352	15.0
90707	90662	5.0
48930	49239	25.0
60378	60290	5.0
67292	67201	5.0
67201	67292	5.0
75213	74731	25.0
83255	83278	5.0
70002	70125	5.0
70119	70002	5.0
70429	70378	25.0
70812	70734	5.0
73490	73519	5.0
74463	74377	5.0
77500	77586	5.0
77664	77882	15.0
77882	77664	5.0
77916	77915	5.0
77852	78021	5.0
78420	78391	5.0
79473	79164	5.0
79164	79473	25.0
79185	79268	15.0
79449	79288	5.0
79437	79310	15.0
80126	80125	5.0
80125	80126	5.0
80745	80794	55.0
81109	81234	25.0
82022	81972	15.0
82651	82670	5.0
83395	83413	5.0
83483	83473	5.0
83640	83564	15.0
84084	84346	15.0
84404	84384	15.0
84272	84347	5.0
86031	86231	15.0
87793	87823	5.0
87424	87469	5.0
87842	88050	5.0
88050	87842	5.0
88444	88458	5.0
88491	88487	5.0
89089	89061	5.0
89314	89289	5.0
90263	90190	5.0
91381	90934	15.0
90934	91381	25.0
90945	91055	5.0
91318	91323	5.0
91503	91792	15.0
91792	91503	15.0
91352	91515	5.0
91993	91985	5.0
92042	92050	15.0
92268	92485	25.0
93044	92993	5.0
94339	94209	15.0
66331	66336	5.0
86156	86345	55.0
48582	48523	5.0
51482	51517	55.0
58694	58735	5.0
58735	58694	15.0
63825	63731	5.0
63896	63847	5.0
99499	99514	5.0
103055	103410	25.0
106790	106672	15.0
59428	59677	25.0
59754	59428	35.0
110892	110889	15.0
85535	85869	5.0
61871	61714	5.0
63080	63019	5.0
64970	64640	15.0
79634	79619	15.0
82626	82535	15.0
82535	82626	15.0
86126	86362	65.0
86362	86126	65.0
88417	88702	15.0
88702	88417	15.0
90787	90774	5.0
90774	90787	5.0
90648	90617	5.0
85735	85733	5.0
85748	85756	5.0
94357	94338	5.0
88276	88279	5.0
88303	88218	15.0
89748	112930	5.0
87065	86934	25.0
84961	84968	5.0
106931	106928	5.0
107104	107157	5.0
106928	106964	15.0
111297	111408	15.0
111408	111297	25.0
80601	80557	5.0
72127	72251	5.0
67510	67516	35.0
67516	67510	25.0
67528	67594	5.0
111531	111551	15.0
86461	86452	25.0
86184	86160	15.0
86160	86184	25.0
79495	79502	5.0
112941	54335	5.0
79944	79951	5.0
79012	78948	5.0
78861	78193	25.0
75408	75393	15.0
75549	75644	5.0
75581	75666	5.0
81352	81436	5.0
82617	82562	5.0
85376	85547	5.0
85547	85718	15.0
81284	81327	15.0
81352	81337	5.0
83989	84096	15.0
103704	103743	5.0
49261	49049	15.0
85503	85326	5.0
78263	78298	5.0
83417	83211	15.0
63477	63045	15.0
78975	79352	5.0
79594	80009	55.0
95682	95772	5.0
78994	79172	5.0
69948	70063	5.0
70845	70882	5.0
67471	67260	25.0
67260	67471	75.0
69274	69456	25.0
69456	69274	55.0
76947	76857	5.0
76857	76740	5.0
76740	76712	5.0
76831	76857	5.0
76740	76782	5.0
75109	75206	15.0
71973	71915	5.0
71096	70955	15.0
70955	71096	45.0
68493	68583	5.0
71865	71895	5.0
70911	71018	5.0
70159	70487	15.0
70970	70912	5.0
68223	68448	5.0
67739	67838	5.0
67677	67471	15.0
67471	67677	25.0
67185	67175	5.0
85923	86094	5.0
67185	67634	15.0
69456	69545	5.0
69545	69456	15.0
66859	67175	15.0
65879	65894	5.0
71377	71490	5.0
72016	71973	5.0
70901	70895	15.0
69066	69120	5.0
69252	69143	5.0
70174	69757	15.0
67739	67693	5.0
67838	67888	5.0
71490	71418	5.0
67693	67677	5.0
70063	70237	15.0
70447	70269	5.0
67175	67169	5.0
71453	71756	15.0
70237	70447	15.0
70447	70237	65.0
70198	70183	15.0
70183	70198	5.0
75056	75142	5.0
69770	69948	5.0
68987	112976	5.0
70831	70955	5.0
101295	101271	15.0
89119	89138	5.0
100551	100447	15.0
101699	101751	5.0
90343	90258	5.0
92780	92740	15.0
92759	92775	5.0
92661	92688	5.0
92688	92661	5.0
87473	87455	5.0
90902	90920	25.0
102929	102836	5.0
102910	102929	5.0
93146	93154	5.0
90890	90903	5.0
60831	61013	15.0
61300	61121	5.0
62217	62489	25.0
73090	73131	5.0
74273	74008	35.0
74376	74124	15.0
71058	71083	5.0
81633	81698	5.0
93454	93672	15.0
96934	96564	15.0
96564	96463	5.0
91658	91795	25.0
88616	88591	5.0
92132	92038	15.0
92882	92915	5.0
88580	88628	15.0
88910	89540	15.0
89540	88910	25.0
91772	91921	5.0
94824	94879	5.0
91654	91902	15.0
73358	73425	15.0
73425	73358	15.0
67628	67719	5.0
67638	67628	15.0
68618	68680	5.0
67798	67936	15.0
70611	70457	15.0
70457	70611	55.0
70348	70442	25.0
70442	70348	25.0
67708	67740	5.0
51785	51888	45.0
57525	57533	15.0
60274	60637	45.0
48523	48474	5.0
59349	59777	25.0
61239	61269	5.0
60069	60113	5.0
73131	73161	5.0
73139	73090	5.0
65006	64988	15.0
47074	47511	15.0
61390	61304	5.0
61108	61129	5.0
61281	61482	5.0
61482	61300	5.0
61428	61399	5.0
60905	60977	5.0
61805	61713	15.0
61713	61868	5.0
53410	53578	15.0
61159	61239	5.0
61269	61304	5.0
93110	93071	35.0
92172	92141	15.0
96297	96235	25.0
99889	99825	15.0
99232	98910	15.0
78898	79254	25.0
81758	81425	25.0
84072	84128	15.0
81550	81644	5.0
81644	81550	5.0
74193	74016	5.0
74016	74193	15.0
76764	76752	5.0
62506	62211	15.0
65861	65422	35.0
65694	65695	5.0
74040	74016	5.0
67728	67698	5.0
65504	65435	5.0
71147	71146	5.0
74641	74673	5.0
63856	63885	5.0
67380	67455	5.0
95459	95578	15.0
60002	59942	5.0
92930	92945	5.0
91415	91451	5.0
95051	95061	5.0
87980	87748	5.0
92179	92393	15.0
85736	86196	55.0
66278	65670	25.0
66806	66817	5.0
86873	87179	15.0
102438	102451	5.0
76465	76409	5.0
106334	106329	5.0
106749	106782	55.0
76081	76077	5.0
83423	83408	5.0
98252	98359	15.0
97993	98115	25.0
97690	97878	45.0
98289	98359	25.0
96211	96112	25.0
93672	93777	15.0
94078	93851	25.0
94704	93888	35.0
93888	94704	55.0
89768	90165	35.0
89851	90229	25.0
83183	83202	5.0
83072	83098	15.0
85381	85391	5.0
85453	85402	5.0
83982	84025	15.0
87862	88581	15.0
85037	85095	5.0
80430	80585	25.0
81255	81048	25.0
76405	76761	5.0
75866	75826	5.0
77915	77765	5.0
77765	77915	5.0
75595	75660	35.0
79259	79341	5.0
78142	78227	5.0
79772	79891	5.0
76907	77163	5.0
76389	76366	5.0
76907	76474	25.0
79897	79927	5.0
79850	79787	5.0
75599	75873	5.0
93874	93893	5.0
79620	79576	5.0
79576	79620	15.0
84437	84429	5.0
79039	79187	15.0
98394	98481	25.0
64955	65248	35.0
102907	102873	5.0
102864	102907	5.0
106975	106964	5.0
110604	110649	15.0
102742	102635	5.0
90589	90689	5.0
90727	90542	25.0
90476	90542	15.0
103471	103620	35.0
90831	90896	5.0
105361	105319	15.0
79875	79907	5.0
26925	27694	35.0
27694	28530	35.0
85110	85087	5.0
100268	100471	35.0
100268	100383	5.0
100232	100268	5.0
100378	100030	15.0
100030	100378	15.0
96017	95956	5.0
78223	78213	5.0
96333	96235	55.0
82926	82957	25.0
83031	83053	5.0
78283	78551	5.0
77418	77318	5.0
94684	95125	15.0
73392	73344	5.0
92083	92321	15.0
96230	95897	5.0
81569	81633	5.0
78275	78565	5.0
76668	76852	5.0
76668	77163	15.0
87021	87244	25.0
82974	83017	5.0
83053	83061	5.0
83081	83061	5.0
79380	79341	15.0
82957	82974	15.0
73866	73985	15.0
95946	95672	15.0
91299	91457	25.0
105651	105575	15.0
91491	91299	5.0
74132	74339	15.0
73990	74051	15.0
73838	73951	15.0
105021	105089	5.0
71801	71957	25.0
75984	76963	15.0
64479	64698	15.0
79907	79962	25.0
86301	86334	25.0
90020	90013	5.0
91751	91847	15.0
92247	92132	15.0
103148	103150	5.0
81429	81565	25.0
81565	81429	25.0
78030	78086	5.0
70199	70399	5.0
103255	103387	45.0
103387	103255	5.0
90648	113073	15.0
113073	90774	5.0
90774	113074	15.0
113074	90648	15.0
90648	113075	15.0
113075	90774	15.0
90774	113076	15.0
113076	90648	15.0
67092	67064	25.0
100087	99960	5.0
99960	99798	5.0
99825	99946	25.0
106540	106445	35.0
106445	106540	25.0
74134	74210	55.0
53418	53576	25.0
102812	102930	95.0
102930	102812	105.0
102008	101858	5.0
102839	102838	5.0
101949	101758	15.0
66549	67124	75.0
87979	88067	5.0
67116	66811	25.0
66811	67116	25.0
106040	106045	5.0
83861	83890	25.0
69273	69317	25.0
69317	69273	25.0
85220	85134	5.0
85134	85220	5.0
72251	72342	5.0
72251	72133	5.0
100583	100378	15.0
100378	100583	15.0
92762	92704	5.0
92704	92762	5.0
104039	104108	25.0
103630	103625	5.0
41396	41559	45.0
82104	82002	5.0
48474	48522	5.0
67015	66944	5.0
69545	69464	5.0
90859	91215	15.0
66750	66635	15.0
66635	66750	15.0
102623	102497	45.0
102385	102623	25.0
102623	102385	35.0
63328	62969	25.0
83941	83839	5.0
84114	84220	5.0
59672	59635	45.0
59635	59672	25.0
59645	59459	25.0
99578	99654	35.0
100860	100557	85.0
100267	100288	5.0
100269	100253	15.0
100741	100910	165.0
95551	95514	15.0
99740	99714	5.0
59312	59349	5.0
63895	64084	85.0
63890	63505	55.0
63505	63890	55.0
113127	61581	5.0
95350	95272	25.0
95272	95350	15.0
95602	95601	5.0
94042	94148	35.0
102742	102839	5.0
102170	102084	15.0
102451	102008	25.0
69176	69163	5.0
54916	54930	5.0
79787	79729	5.0
79754	79868	5.0
67575	67569	5.0
76724	76730	5.0
71982	71923	5.0
89503	89305	15.0
67656	68223	5.0
68223	67656	55.0
71801	71679	5.0
78407	78390	45.0
79801	79881	5.0
67092	67287	25.0
87965	87561	25.0
91031	90945	15.0
91546	91731	5.0
85593	113152	5.0
113152	85593	5.0
83478	83520	5.0
90882	90902	15.0
84735	84836	15.0
88581	88668	5.0
84603	85037	45.0
82970	83093	5.0
94122	94099	5.0
86626	86221	15.0
59327	59381	5.0
98979	99232	5.0
95835	95969	25.0
96438	96397	5.0
37385	37467	15.0
101566	101562	5.0
101318	101176	15.0
86981	86980	5.0
75367	75411	5.0
65899	65734	5.0
102649	102725	5.0
102110	102185	5.0
102185	102110	5.0
71058	71143	25.0
71143	71058	25.0
71058	70991	5.0
88896	88715	25.0
88711	88730	5.0
97296	113176	55.0
113176	97296	45.0
94053	94048	5.0
59716	59763	15.0
59396	59449	15.0
111397	111406	35.0
111406	111397	35.0
94954	95196	15.0
97863	97892	5.0
88591	88566	15.0
85403	85559	5.0
85559	86297	15.0
38151	37966	25.0
37657	37100	65.0
57688	57700	5.0
57605	57670	5.0
57857	57761	5.0
62419	62446	15.0
63009	63015	5.0
82949	83120	15.0
83120	82949	15.0
83903	83689	5.0
97355	97428	5.0
97283	97312	5.0
84051	83903	15.0
83953	83947	5.0
95173	95340	5.0
71891	71810	5.0
72066	71891	5.0
83981	83953	5.0
83120	83255	15.0
88938	88945	5.0
98131	98037	35.0
94741	94742	5.0
69986	70506	35.0
70506	69986	55.0
85498	85948	5.0
89734	90033	15.0
83337	83256	5.0
83337	83513	15.0
89211	89734	15.0
89734	89211	15.0
86586	86970	25.0
68888	69018	5.0
69073	69066	5.0
68640	68269	5.0
68577	68806	35.0
68806	68577	35.0
68267	68266	5.0
67380	67412	5.0
67360	67380	5.0
68025	67910	5.0
69233	68640	15.0
66941	67126	5.0
67126	67360	15.0
66707	66611	35.0
61103	60831	35.0
66550	66303	15.0
54387	54412	5.0
54442	54397	5.0
68140	68139	5.0
68458	68695	35.0
68695	68458	35.0
63933	63856	5.0
65924	65979	5.0
65844	65843	5.0
62064	62352	45.0
64674	113294	35.0
113294	64674	85.0
65207	65160	35.0
65160	65207	55.0
63929	63941	25.0
66349	66462	5.0
66462	66535	5.0
60610	60773	5.0
61013	61108	5.0
65552	65876	5.0
65106	65094	5.0
65442	65135	5.0
65002	65011	15.0
57643	57662	15.0
63941	63966	15.0
63941	63933	5.0
63885	63933	5.0
63675	63661	5.0
63702	63714	5.0
46021	45972	5.0
59824	59799	5.0
66299	66250	5.0
66269	66299	5.0
66269	66217	15.0
66660	66550	5.0
66341	66605	5.0
65926	66096	35.0
66303	66096	5.0
65864	65584	35.0
65584	65864	5.0
65988	65896	5.0
67869	67609	5.0
67706	67942	25.0
66793	66806	15.0
65446	113304	55.0
113304	65248	25.0
64410	64414	5.0
67988	68013	5.0
68268	68267	5.0
67412	67428	5.0
66817	67649	25.0
67649	66817	75.0
67989	68018	5.0
64684	65475	25.0
65248	113310	15.0
113311	65248	25.0
69066	69072	5.0
59779	59942	25.0
60836	60185	25.0
59669	59779	5.0
65966	66131	55.0
65628	65707	5.0
65896	65708	5.0
65924	65809	5.0
61179	61784	35.0
61129	61281	25.0
65011	65016	25.0
64308	65135	35.0
62654	63017	15.0
63966	64042	5.0
64674	64538	5.0
64153	63775	25.0
60334	60610	5.0
51127	51274	5.0
65061	65115	35.0
75178	75173	15.0
76401	76442	5.0
76502	76160	125.0
76504	76503	5.0
90122	90196	15.0
96375	96411	5.0
86588	86574	5.0
86184	86183	5.0
93153	92940	45.0
92940	93153	35.0
84968	85072	25.0
85072	84968	25.0
85749	85650	5.0
85845	85825	5.0
85111	85160	5.0
94357	94328	5.0
94263	94262	15.0
94262	94263	15.0
99046	113340	25.0
113340	99168	5.0
99168	113341	15.0
113341	99046	15.0
87622	87079	25.0
78407	78371	5.0
78407	78427	5.0
78064	78313	15.0
77480	77286	15.0
93286	93352	5.0
78889	79571	45.0
79440	79380	5.0
79421	79470	15.0
79317	79099	55.0
83893	83936	15.0
84053	84024	5.0
84879	84978	45.0
84978	84879	45.0
85368	85099	45.0
89485	89561	45.0
113342	89748	5.0
89748	113343	5.0
89690	89678	25.0
88285	88334	5.0
96960	96918	5.0
92688	92759	15.0
92719	92780	35.0
87427	87650	5.0
87996	87771	35.0
87771	87622	5.0
88279	88303	15.0
88218	88125	15.0
89095	89093	5.0
87577	88100	15.0
89508	89218	5.0
89218	88795	15.0
80741	80835	15.0
91630	91556	5.0
90196	90297	5.0
89935	90248	25.0
91792	92097	15.0
90384	90402	5.0
98161	97819	25.0
98737	99010	15.0
97800	97465	15.0
97465	97800	35.0
94908	94260	25.0
94260	94908	25.0
94908	95540	25.0
95540	94908	35.0
94260	93428	35.0
93428	94260	35.0
93428	93078	15.0
93078	93428	15.0
76504	75574	75.0
77759	76760	25.0
79176	79175	5.0
79577	79589	5.0
69636	69233	15.0
85118	85052	25.0
85052	85118	25.0
75410	75492	5.0
75492	75562	5.0
75539	75562	5.0
75605	75562	5.0
75410	75422	5.0
75411	75410	15.0
75457	75411	5.0
75666	75605	5.0
74994	75102	5.0
88098	87841	5.0
77108	76799	15.0
90892	90787	75.0
74144	73926	25.0
71366	71332	5.0
77823	77743	5.0
71366	71376	5.0
77449	77307	5.0
91953	91936	15.0
91936	91953	25.0
78889	79087	25.0
79233	78956	15.0
91923	91864	15.0
91864	91923	25.0
79258	78504	25.0
98641	98643	5.0
71604	71614	15.0
85114	85087	5.0
80222	80549	15.0
80549	80222	25.0
72604	72695	15.0
78874	78889	5.0
70683	70627	5.0
70682	70683	5.0
113349	87765	5.0
93555	93215	25.0
77619	77376	45.0
113350	76488	25.0
81327	81352	5.0
73039	73090	5.0
73090	73039	15.0
85187	85395	15.0
90912	90935	5.0
90940	90912	5.0
83610	83639	15.0
90066	90063	5.0
90114	90124	5.0
90063	90114	5.0
90124	90066	5.0
85025	84995	15.0
85052	85067	25.0
85067	85052	25.0
85212	85114	5.0
85114	85212	5.0
83789	83723	5.0
86106	86045	5.0
92435	92217	25.0
83989	84072	5.0
84092	84072	5.0
83754	83793	5.0
85547	85654	15.0
85653	85547	5.0
83915	83958	5.0
85585	85944	25.0
85486	85535	5.0
85462	85385	15.0
85385	85051	15.0
82534	82380	15.0
83233	83293	5.0
83360	83416	5.0
85246	85286	5.0
85307	85262	5.0
88544	88645	15.0
71212	71147	5.0
70416	70429	5.0
71676	71677	5.0
79087	79496	15.0
91437	91385	35.0
90599	90579	5.0
89026	89027	5.0
81592	81609	5.0
80903	81009	5.0
76416	76370	5.0
76370	76289	5.0
75499	75539	25.0
75450	75218	25.0
79567	79581	5.0
79464	79233	25.0
79453	79535	15.0
79341	79421	15.0
79031	79032	5.0
79032	79040	5.0
95186	95119	5.0
91763	91970	5.0
82737	82589	15.0
85732	85748	5.0
83990	84019	15.0
84039	84096	15.0
95538	95599	5.0
95201	95410	5.0
95410	95201	15.0
94784	94830	5.0
98643	98563	5.0
97455	97272	25.0
96205	96375	5.0
93181	93146	5.0
93222	93181	5.0
76545	76459	5.0
76442	76865	25.0
78231	77825	25.0
76503	76502	5.0
71360	71301	5.0
72586	72262	15.0
74818	73993	35.0
71335	71301	5.0
71314	71335	5.0
92181	92293	25.0
93768	93800	5.0
93800	93819	5.0
92163	92181	5.0
92182	92163	5.0
90329	90258	5.0
91277	91486	25.0
91720	91764	15.0
91720	91555	15.0
92520	92772	25.0
92704	92610	5.0
92537	92512	5.0
92475	92508	15.0
92310	92349	25.0
90696	90707	5.0
90682	90329	15.0
79176	79485	15.0
79485	79176	15.0
80897	80798	25.0
80798	80897	25.0
80931	80897	5.0
80897	80931	5.0
79187	79567	35.0
80897	81077	25.0
77789	77801	5.0
78323	78351	5.0
71267	71147	5.0
85582	85462	15.0
93391	93286	5.0
71332	71326	15.0
71326	71332	5.0
70899	70800	35.0
70800	70849	5.0
71398	71366	5.0
98036	98123	5.0
85051	85138	25.0
73657	73431	15.0
76365	76459	5.0
76459	76365	5.0
76810	76654	5.0
76419	76249	15.0
75076	74928	85.0
74820	74796	5.0
92028	92005	5.0
96680	96008	25.0
96008	96680	25.0
96008	95605	15.0
95605	96008	25.0
95605	95627	5.0
69935	70103	5.0
69813	69914	5.0
70732	70585	15.0
70732	70765	15.0
86286	86315	45.0
86315	86286	35.0
84199	84228	45.0
88679	88314	35.0
88100	88252	5.0
87126	86941	5.0
87427	87327	15.0
86603	86555	15.0
86555	86603	5.0
86560	86574	5.0
86614	86664	5.0
86664	86614	5.0
87274	87327	15.0
92780	92790	5.0
92759	92688	15.0
97465	96680	35.0
96680	97465	35.0
85138	85253	45.0
86664	86941	15.0
[truncated: 27,394 more rows]
