# Supplementary material for: Graph-based ahead monitoring of vulnerabilities in large dynamic transportation networks
Source: PLoS One. 2021 Mar 24;16(3):e0248764. doi: 10.1371/journal.pone.0248764 (PMC7990197; doi:10.1371/journal.pone.0248764)
Supplement: S3 Data — (ZIP) [file pone.0248764.s004.zip › rhone_obs_20_wc.csv]

87292	87333	5.0
69087	69040	5.0
69096	69171	5.0
68519	66864	25.0
63991	63598	5.0
64585	63991	5.0
94005	94024	5.0
64089	64572	5.0
66872	68526	15.0
80211	79975	5.0
80006	80228	5.0
78212	78258	5.0
78217	78175	5.0
104537	104518	5.0
83221	83406	5.0
83394	83203	5.0
92962	92989	5.0
70068	69852	5.0
85691	85661	5.0
82140	81969	15.0
81969	82140	15.0
73302	73331	5.0
81969	81834	5.0
104046	104123	5.0
104123	104046	5.0
69754	69998	5.0
36469	36471	5.0
78707	78332	5.0
69420	69632	5.0
78332	77909	15.0
77909	78332	15.0
73267	73302	5.0
90854	90752	5.0
96382	96333	5.0
65180	65242	5.0
91416	91364	5.0
111695	111726	5.0
93302	93605	15.0
93605	93302	15.0
96548	96464	5.0
76521	76505	5.0
86053	86127	5.0
79755	79874	5.0
84361	84678	15.0
79755	79875	5.0
79701	79718	5.0
79741	79734	5.0
79986	79655	15.0
79655	79986	5.0
97380	97437	15.0
97437	97359	5.0
94240	94351	5.0
86021	86001	5.0
86027	85845	5.0
86001	85838	5.0
85263	85091	5.0
79876	79775	5.0
76234	76391	5.0
76828	76995	5.0
80784	80960	5.0
80960	80784	5.0
81698	81890	15.0
85326	85263	5.0
76986	77170	15.0
77170	76986	25.0
80048	79960	5.0
79655	79980	15.0
79980	80368	15.0
79986	80374	15.0
80374	79986	15.0
71189	70975	5.0
79655	79611	5.0
85719	85691	5.0
77194	77448	15.0
78109	78529	15.0
78529	78109	25.0
80007	79655	5.0
80380	80007	15.0
69510	69002	15.0
71966	71791	15.0
84019	84039	15.0
71656	71728	15.0
79526	79568	5.0
79496	79526	5.0
79527	79497	5.0
79497	79464	5.0
85718	85769	15.0
85581	85636	5.0
94222	94290	5.0
93159	91717	15.0
95097	96013	55.0
87978	88542	5.0
87032	87978	15.0
69441	69622	5.0
80260	79735	15.0
69941	69676	5.0
80487	80260	5.0
69095	69096	5.0
61645	62406	25.0
59167	54053	85.0
63598	63354	5.0
69358	68670	15.0
64572	65047	5.0
111175	110982	15.0
61596	59167	35.0
109319	106263	85.0
62759	61596	45.0
66724	66524	5.0
69525	69358	5.0
68526	68726	5.0
68670	68519	5.0
66864	66724	5.0
79085	78217	15.0
79975	79159	15.0
79141	80006	15.0
78175	74736	45.0
69055	75984	95.0
75984	78212	25.0
80260	80364	25.0
78258	78565	5.0
74736	69261	75.0
104518	104376	25.0
104558	104586	5.0
104569	104537	5.0
94877	93999	15.0
96023	95946	5.0
83727	83394	5.0
95914	96015	5.0
96843	96182	15.0
94684	95654	15.0
92582	92333	5.0
83406	83797	5.0
95115	95477	15.0
96182	94877	25.0
95946	95470	25.0
93655	94684	15.0
95534	95914	15.0
92585	93384	15.0
96015	96179	15.0
93384	93655	5.0
95654	96822	25.0
40217	42573	45.0
51278	51191	25.0
81708	81822	15.0
81886	81770	15.0
91790	91491	5.0
92333	91790	15.0
91491	91210	5.0
92167	92962	25.0
70173	71276	25.0
94982	94409	15.0
104435	104540	15.0
73124	73152	5.0
73234	73177	5.0
73467	73234	15.0
73152	73453	15.0
105607	105668	15.0
47441	47488	5.0
82072	81832	5.0
61138	61369	15.0
92667	92666	5.0
79255	79165	5.0
95627	95589	5.0
83063	83073	5.0
86437	86514	5.0
79273	79312	25.0
87969	88149	5.0
87864	87969	5.0
108076	108199	5.0
74780	74797	15.0
67812	67866	15.0
67866	67812	25.0
21880	21837	5.0
62177	61315	25.0
34960	34925	5.0
89805	89497	15.0
89497	89805	15.0
82056	82140	5.0
90408	90423	5.0
61881	61752	5.0
61633	61546	5.0
83025	83037	5.0
83002	82978	5.0
82404	82459	5.0
26189	26052	5.0
88347	88411	5.0
60349	60205	25.0
92785	92783	5.0
74827	74928	35.0
75672	75708	5.0
61917	61954	5.0
53231	53254	5.0
45542	45529	5.0
107970	107900	5.0
37508	37524	15.0
85215	85258	15.0
85258	85215	15.0
82778	82581	5.0
59847	59869	5.0
59775	59597	15.0
76197	75978	5.0
80018	79546	15.0
89237	89433	5.0
89131	88938	5.0
88246	88149	5.0
88330	88296	5.0
63443	63770	5.0
100014	100061	5.0
107830	107898	5.0
112057	112042	5.0
74883	74891	5.0
68844	68903	5.0
89312	89256	5.0
88827	88644	5.0
81236	81828	15.0
90658	90626	5.0
60722	60665	25.0
60491	61246	25.0
83022	83002	5.0
79208	79232	15.0
87726	87078	35.0
87078	87726	25.0
92356	92465	5.0
91314	91419	5.0
91419	91791	15.0
94926	94279	75.0
84057	83271	25.0
74979	75360	15.0
88347	88330	5.0
60219	60220	5.0
100826	100762	5.0
60870	60733	15.0
60733	60870	15.0
51103	51143	5.0
21855	21898	15.0
73250	73230	5.0
73204	73239	5.0
77190	77036	5.0
67902	68035	5.0
43732	44117	15.0
96309	96355	5.0
103289	103296	5.0
45474	45531	5.0
59763	59998	5.0
87649	87629	5.0
61254	61129	5.0
61428	61371	5.0
60896	60401	15.0
59933	59883	5.0
59597	59787	5.0
73239	73249	5.0
112569	92768	5.0
78789	78775	5.0
77199	77234	5.0
75407	75092	15.0
86094	86437	15.0
86437	86094	15.0
88790	88945	5.0
87629	87569	5.0
88411	88523	5.0
94802	94824	5.0
15702	15493	5.0
85464	85522	5.0
97394	97105	25.0
52844	52843	5.0
75055	74907	15.0
74877	74780	15.0
60528	60583	5.0
89186	89497	15.0
90440	90469	5.0
90687	90778	5.0
69632	69754	5.0
96701	95627	45.0
44242	44253	5.0
62082	62089	5.0
62140	62197	5.0
75057	74983	5.0
61371	61254	5.0
74834	74827	25.0
75784	75745	5.0
99969	100014	5.0
92534	93384	25.0
61884	61917	5.0
21794	21827	5.0
60667	60219	35.0
73139	73162	5.0
94433	94661	5.0
94676	94433	5.0
110945	110949	35.0
85373	85272	25.0
85272	85373	25.0
90677	90282	15.0
96890	96418	25.0
45529	45485	5.0
59790	59813	5.0
91444	91882	15.0
42222	42193	5.0
61514	61428	5.0
61108	61138	5.0
90997	90896	15.0
62127	62670	25.0
62670	62127	25.0
79322	79326	5.0
96293	96914	25.0
83158	83139	5.0
83139	83158	5.0
86514	86590	5.0
89256	89206	5.0
105361	105289	5.0
105594	105662	5.0
107970	108076	5.0
59803	59567	15.0
34829	34911	15.0
88945	89186	5.0
90469	90591	5.0
90449	90411	5.0
61752	61630	25.0
83025	83022	5.0
61952	61791	5.0
61791	61952	5.0
69998	69404	35.0
90831	90968	15.0
96053	96393	5.0
74934	75057	5.0
92655	92667	5.0
61514	61548	5.0
99513	99538	5.0
74928	74955	5.0
60562	60568	5.0
82308	82246	5.0
42176	42128	5.0
61091	61103	5.0
60522	60561	5.0
72673	72715	5.0
79165	79208	5.0
95646	95754	15.0
86145	86305	5.0
89179	89131	5.0
87895	87860	5.0
88485	88631	5.0
109121	109126	5.0
79312	79299	5.0
94777	94802	5.0
60410	60528	15.0
99946	99969	5.0
100061	100006	5.0
59890	59803	5.0
97105	97400	5.0
52929	52894	5.0
85953	85848	5.0
88485	87726	15.0
87726	88485	25.0
89423	89177	5.0
90714	90687	5.0
91702	91454	15.0
92537	92590	5.0
28337	27898	15.0
85738	85723	45.0
85723	85738	35.0
63144	63141	5.0
97431	97369	15.0
72473	72452	5.0
90323	90586	15.0
64973	64927	5.0
96355	96433	15.0
64949	64973	5.0
94807	94896	5.0
59925	59933	5.0
73169	73161	5.0
37505	36616	25.0
77700	77603	35.0
77603	77700	35.0
60582	60577	5.0
108219	108199	5.0
79299	79264	5.0
89177	89131	5.0
87797	87574	5.0
109142	109141	5.0
63942	63857	5.0
100014	100006	15.0
60583	60662	5.0
78768	78789	5.0
78852	78789	5.0
90591	90681	5.0
90711	90714	5.0
82404	82323	15.0
92465	92537	15.0
31779	32116	15.0
75057	75295	5.0
92768	92762	5.0
60075	59956	5.0
99506	99316	15.0
69954	70008	5.0
74955	74972	15.0
60205	60593	25.0
73083	73139	5.0
97405	97369	5.0
64892	64909	5.0
103330	103342	5.0
45474	45306	5.0
67889	67866	5.0
95754	96293	25.0
83580	83367	15.0
90423	90238	15.0
90238	90423	5.0
36391	36463	5.0
91142	90997	15.0
92692	92693	15.0
60581	60598	5.0
76942	76690	5.0
87574	87804	5.0
88677	88790	5.0
109141	109124	5.0
88341	88347	5.0
105092	105174	15.0
109303	109282	5.0
97446	97456	15.0
75377	75832	25.0
91854	91444	5.0
85942	86145	5.0
90238	89925	15.0
89925	90238	15.0
60752	60733	5.0
60491	59958	15.0
82459	82444	5.0
69197	69420	5.0
91454	91142	15.0
92112	91702	15.0
62619	62512	15.0
59940	60491	15.0
75708	75770	5.0
73467	73392	5.0
94959	94723	5.0
103355	103343	5.0
45609	45474	5.0
77554	77553	5.0
25608	24982	25.0
77190	77239	5.0
94279	94031	5.0
79165	78933	55.0
78933	79165	25.0
79326	79336	25.0
76992	76965	5.0
75547	75978	15.0
89433	89607	25.0
87673	87853	15.0
89497	89312	5.0
79241	79266	15.0
77603	77554	25.0
77554	77603	15.0
105183	105092	15.0
87213	87314	5.0
99928	99946	15.0
79849	79883	15.0
109275	109267	5.0
97440	97431	5.0
105651	105587	5.0
74937	74911	5.0
74891	74910	5.0
60680	60745	15.0
34936	35070	5.0
89862	89751	5.0
78852	78797	5.0
78996	78911	5.0
59958	59447	15.0
60519	60522	5.0
63354	63034	15.0
66460	66319	15.0
90968	91156	15.0
91791	92356	15.0
29139	28346	15.0
27898	27630	15.0
75360	74904	15.0
108107	108563	35.0
76690	76379	15.0
59893	59925	5.0
92714	92725	15.0
92693	92694	5.0
99254	99316	5.0
75770	75745	5.0
109685	109697	5.0
61556	61600	5.0
73331	73344	5.0
73156	73204	5.0
97405	97451	25.0
90586	90831	15.0
53216	53231	5.0
90236	90323	5.0
59956	59890	5.0
107900	107830	5.0
88768	88707	15.0
88707	88768	5.0
82630	82778	15.0
81832	81236	15.0
76951	76924	5.0
55268	55280	5.0
75832	76060	35.0
75859	75407	25.0
91934	92297	25.0
77807	77700	15.0
105281	105361	5.0
100006	99964	5.0
107898	107970	15.0
59535	59665	15.0
107770	107556	15.0
107556	107770	15.0
52884	52929	5.0
68903	68996	5.0
60633	60546	5.0
34925	34851	15.0
85821	85876	5.0
88644	88485	5.0
90626	90449	5.0
61600	61739	15.0
82407	82404	5.0
66032	66104	25.0
60568	60577	15.0
60577	60568	15.0
66429	66482	5.0
92550	92112	15.0
92590	92655	5.0
44253	44245	5.0
60220	60413	15.0
75978	75500	25.0
59998	60075	5.0
99316	99513	15.0
99876	99667	5.0
75708	75516	5.0
109697	109719	5.0
73344	73215	15.0
73396	73239	25.0
73239	73396	55.0
68035	67921	5.0
67819	67848	5.0
59665	59763	15.0
59814	59790	5.0
82159	82072	5.0
79266	79304	35.0
61463	61514	5.0
79336	79293	15.0
77148	77199	5.0
77043	76992	5.0
85924	86094	5.0
103845	104566	35.0
79311	79266	5.0
60504	60372	15.0
99964	99939	5.0
107770	107830	5.0
85556	85489	5.0
109284	109303	5.0
97807	97485	15.0
97514	97807	15.0
76093	75859	15.0
92297	91913	5.0
88707	88652	15.0
88652	88707	15.0
81828	82056	5.0
61246	61364	5.0
82444	82577	5.0
82978	83025	5.0
105668	105594	5.0
62307	62336	15.0
90896	90677	15.0
91156	91314	5.0
44245	43660	15.0
43660	44245	25.0
92704	92714	15.0
99538	99565	5.0
74797	74883	5.0
61364	61546	5.0
51063	51259	15.0
63044	63115	5.0
40322	40415	5.0
94734	94959	5.0
103301	103289	5.0
76333	76248	5.0
85412	87081	25.0
87045	85458	45.0
93648	95369	45.0
95369	93648	35.0
72116	72297	5.0
95530	95524	5.0
78108	78317	15.0
81022	81005	5.0
77881	77788	15.0
79968	79867	5.0
87223	87264	5.0
87092	86960	5.0
69640	69593	5.0
65165	65321	45.0
67169	67153	15.0
62970	62894	5.0
75267	75155	15.0
78086	78176	5.0
71135	112582	5.0
100570	100545	5.0
88999	88994	5.0
83542	83590	5.0
85535	85479	5.0
85735	85749	5.0
85749	85735	25.0
72283	72352	15.0
70881	70858	5.0
64443	64305	45.0
64324	64299	5.0
75644	75443	15.0
75443	75644	5.0
75644	75813	5.0
77742	78108	15.0
77559	77742	15.0
77733	77674	5.0
76532	76529	35.0
78157	78783	35.0
78783	78157	15.0
77877	78157	5.0
77760	77676	25.0
77800	78157	25.0
76823	77544	25.0
82742	82908	5.0
84771	84544	15.0
83700	83657	5.0
83051	83043	5.0
83043	83051	15.0
86690	86876	35.0
86272	86232	15.0
89503	89614	15.0
89614	89503	25.0
88559	88588	5.0
92445	92328	45.0
92644	92702	15.0
92702	92760	25.0
92773	92760	5.0
92460	92445	5.0
70855	70749	5.0
70713	70605	5.0
70605	70713	5.0
66893	66750	5.0
67251	67549	5.0
67477	67646	15.0
71080	71110	5.0
71681	71439	35.0
70269	70063	15.0
69793	69758	5.0
68684	68538	15.0
69875	69490	5.0
67153	67141	5.0
75243	75326	5.0
61480	61460	5.0
63549	63783	45.0
71083	71064	5.0
71176	71064	5.0
71064	70991	5.0
70991	70889	5.0
81633	81561	5.0
82432	82206	5.0
65033	65000	15.0
69118	69198	5.0
61304	61286	5.0
96397	96314	5.0
112613	68138	35.0
73339	73318	5.0
72695	72717	5.0
72717	72685	5.0
61752	61739	5.0
60528	60504	5.0
78607	79101	15.0
77657	77727	5.0
60113	60334	5.0
78798	78656	5.0
102623	102812	25.0
107687	107753	5.0
107753	107687	5.0
107667	107687	15.0
98721	99052	15.0
90193	90482	125.0
111655	111695	5.0
111553	111580	5.0
75867	75916	35.0
60424	60473	5.0
82838	83020	15.0
105579	105575	5.0
97705	97869	55.0
62987	63019	15.0
39974	40205	25.0
63328	63340	5.0
72122	72250	25.0
72250	72122	15.0
73549	73539	5.0
74377	74361	5.0
75006	75100	5.0
75648	75916	35.0
77630	77599	5.0
78317	78286	5.0
78720	78753	5.0
78753	78720	5.0
79396	79123	25.0
84200	83975	15.0
83975	84200	15.0
85193	85225	5.0
89233	89066	25.0
89066	89233	105.0
89289	89316	5.0
89316	89355	5.0
90430	90398	5.0
90575	90590	5.0
92218	92055	25.0
91412	91407	5.0
91594	91549	15.0
91544	91954	15.0
92184	92027	5.0
96747	96605	5.0
84275	84051	15.0
66260	66331	5.0
103842	103889	5.0
103427	103443	5.0
105590	105625	5.0
107100	106972	15.0
105625	105653	5.0
105586	105625	5.0
108852	108994	15.0
107687	107603	15.0
107603	107687	15.0
62398	62544	5.0
94701	94740	5.0
95125	95654	25.0
92772	92813	15.0
91970	92520	25.0
93452	93291	5.0
92790	92775	15.0
90884	90725	15.0
90725	90884	15.0
90718	90740	5.0
95151	95186	5.0
90583	90613	5.0
95920	95989	5.0
99612	99488	25.0
111542	111548	5.0
111604	111624	15.0
96073	96023	15.0
99120	99294	35.0
98178	98122	25.0
98122	98178	25.0
91375	91341	15.0
78150	78168	5.0
89418	89424	5.0
71083	71199	15.0
71144	71415	15.0
89647	89736	15.0
71144	71083	15.0
95624	95396	15.0
95182	95382	15.0
104173	103509	45.0
99321	99338	5.0
91479	91546	5.0
91546	91479	15.0
62970	63068	5.0
65185	65180	5.0
62857	62970	5.0
59769	59702	15.0
100566	100592	5.0
59971	60522	35.0
60522	59971	25.0
86433	86204	115.0
85542	85599	15.0
85599	85542	5.0
112727	93242	25.0
93431	93316	35.0
107017	107011	5.0
72127	72133	5.0
80231	79934	25.0
71563	71664	5.0
80316	80523	25.0
71965	71929	5.0
71929	71965	5.0
67510	67528	5.0
68117	68158	5.0
78874	78793	15.0
75395	75289	5.0
76077	75666	15.0
75666	76077	15.0
45411	45528	25.0
50900	50880	5.0
50858	50880	5.0
45416	45429	15.0
45415	45416	5.0
89985	89693	25.0
86091	86591	5.0
63816	63684	5.0
62885	62892	5.0
93563	93592	5.0
60285	60342	5.0
66859	66751	5.0
71270	71291	5.0
65238	65427	5.0
65812	65577	15.0
72040	72477	15.0
72477	72040	15.0
67739	67684	5.0
69464	69617	15.0
69617	69464	35.0
69593	69551	5.0
67141	67116	5.0
67859	67807	15.0
68235	68287	5.0
70895	70955	15.0
69948	70174	15.0
70198	70174	5.0
70174	70198	25.0
69757	69536	5.0
38346	38050	55.0
93573	93548	5.0
71795	71737	5.0
100792	100820	25.0
100820	100792	25.0
98699	98702	25.0
112775	61842	15.0
57571	57780	15.0
64191	64056	15.0
52727	52665	5.0
90837	90846	5.0
86160	86348	5.0
92929	92898	25.0
88391	88344	5.0
75034	74901	5.0
69972	69792	35.0
69792	69972	35.0
90238	90331	15.0
61281	61254	5.0
61013	61138	15.0
62360	62332	5.0
62906	62970	5.0
64829	64612	15.0
61286	61252	5.0
66517	66510	15.0
72325	72489	5.0
89905	89889	5.0
85302	85265	5.0
71628	71854	25.0
73298	73276	5.0
67728	67775	5.0
65637	65587	15.0
63856	63792	15.0
67380	67373	5.0
67571	67719	5.0
94117	94230	5.0
87715	87716	5.0
93256	93185	5.0
65174	64781	15.0
102756	102838	5.0
74290	74451	15.0
88681	88324	45.0
84428	84437	5.0
98100	98979	45.0
80592	80597	5.0
88179	88202	5.0
79788	79856	5.0
74063	74099	5.0
73824	73951	15.0
74065	73990	5.0
73951	73990	5.0
76900	76907	5.0
84658	84718	15.0
76289	76291	5.0
62206	62127	15.0
98164	97997	45.0
97997	98164	35.0
66990	67025	15.0
104422	104537	25.0
88570	87124	25.0
92027	91985	5.0
92021	91993	5.0
96326	96447	5.0
71797	71865	5.0
71915	71742	5.0
91457	91416	5.0
91592	91706	5.0
77513	78101	35.0
78294	78150	5.0
91706	91892	5.0
77644	78226	5.0
97435	96051	85.0
74099	74065	5.0
74065	74132	15.0
74051	74132	5.0
76439	76668	5.0
93045	92691	15.0
92691	93045	15.0
81890	82046	5.0
85134	84541	35.0
84541	85134	45.0
59399	59459	5.0
59651	59635	5.0
75041	74650	25.0
83413	83421	5.0
89061	88594	35.0
89355	89314	5.0
90263	90096	35.0
108994	109080	5.0
84899	84644	15.0
85825	85887	15.0
100465	100529	5.0
75266	75249	15.0
80999	80931	15.0
80931	80999	5.0
80894	80930	5.0
61964	61968	5.0
71895	72116	15.0
67041	66982	15.0
67112	67611	25.0
67611	67112	25.0
81494	81483	5.0
90196	90179	5.0
93593	93631	5.0
88252	88285	5.0
82974	83024	5.0
76198	76234	15.0
76505	76324	25.0
76391	76405	5.0
107603	107570	5.0
107570	107603	5.0
72062	72056	5.0
72128	72062	5.0
65392	65348	5.0
69108	69126	5.0
69126	69164	5.0
71040	70975	5.0
70975	71040	5.0
74621	74492	5.0
79896	79926	5.0
75567	75457	5.0
72133	72128	5.0
72067	72127	5.0
79960	79907	5.0
75860	76502	15.0
76760	76504	5.0
75422	75461	15.0
75574	75498	25.0
76502	77911	25.0
66330	65894	25.0
65894	66330	15.0
70831	70901	5.0
51063	51103	5.0
64827	64776	5.0
66555	66941	15.0
73318	73261	5.0
81299	81372	5.0
79907	79876	5.0
73985	74063	5.0
73951	73985	5.0
78688	78874	15.0
93435	93416	5.0
61006	60988	5.0
59971	60139	5.0
83429	83502	5.0
72016	72040	5.0
66567	66646	5.0
70685	70800	35.0
70800	70685	15.0
84446	84451	5.0
66320	66273	15.0
101164	101155	5.0
101171	101164	5.0
63963	63611	5.0
66536	66567	45.0
82924	82716	5.0
98162	98191	15.0
99743	99526	15.0
90723	90877	15.0
107753	107667	35.0
107667	107753	35.0
76459	76552	5.0
78078	77994	5.0
63990	63748	15.0
79912	79785	5.0
90269	90260	5.0
104187	104196	5.0
99781	99785	5.0
84958	84845	5.0
61539	61736	5.0
62032	61962	25.0
67549	68098	5.0
65758	65739	5.0
68833	68952	5.0
68792	68833	5.0
81078	81022	15.0
83197	83237	5.0
83237	83260	15.0
54884	54960	5.0
83145	83169	5.0
69545	69592	5.0
79126	79225	15.0
87252	87260	5.0
87260	87252	15.0
87260	87238	15.0
87238	87260	15.0
87949	87954	5.0
88007	88020	5.0
87954	88007	5.0
87985	87949	5.0
88020	87985	5.0
92355	92324	5.0
92332	92355	5.0
97874	97718	5.0
65812	65929	15.0
76902	77252	15.0
90403	90414	5.0
99400	99424	15.0
59428	59505	15.0
60795	60757	5.0
78787	78864	25.0
112899	56111	35.0
59408	59399	5.0
59381	59313	15.0
59651	59604	75.0
59499	59408	15.0
69264	69464	35.0
69464	69264	35.0
98259	98232	5.0
63361	63339	5.0
86605	86352	15.0
90707	90662	5.0
54511	54413	5.0
60378	60290	5.0
67292	67201	5.0
67201	67292	5.0
75213	74731	25.0
96967	96920	15.0
70002	70125	5.0
70119	70002	5.0
70429	70378	5.0
70812	70734	5.0
73490	73519	5.0
74463	74377	5.0
74377	74463	5.0
49239	48858	15.0
77500	77586	5.0
77664	77882	25.0
77882	77664	15.0
77916	77915	5.0
77852	78021	15.0
78420	78391	5.0
79041	79033	5.0
79473	79164	5.0
79164	79473	35.0
79185	79268	15.0
79449	79288	15.0
79437	79310	5.0
80745	80794	45.0
82022	81972	15.0
82651	82670	5.0
82670	82651	5.0
83395	83413	5.0
83483	83473	5.0
83640	83564	25.0
84084	84346	5.0
84015	83926	15.0
84404	84384	15.0
84272	84347	5.0
86031	86231	15.0
87424	87469	5.0
87842	88050	25.0
88444	88458	5.0
88469	88491	5.0
89089	89061	5.0
89314	89289	5.0
89887	89893	5.0
89823	89959	5.0
90263	90190	15.0
91381	90934	15.0
90934	91381	25.0
90945	91055	5.0
91503	91792	15.0
92504	92473	5.0
92268	92485	15.0
93044	92993	15.0
94339	94209	15.0
86156	86345	45.0
57838	57846	5.0
58694	58735	5.0
63825	63731	5.0
63896	63847	5.0
103055	103410	35.0
108688	108668	5.0
59428	59677	25.0
110892	110889	15.0
85535	85869	15.0
85869	85535	25.0
82626	82535	5.0
84040	84293	15.0
86126	86362	65.0
88417	88702	15.0
90787	90774	5.0
90648	90617	5.0
90617	90648	5.0
86288	86204	5.0
88303	88218	15.0
89748	112930	5.0
87065	86934	25.0
86934	87065	25.0
84961	84968	5.0
84968	84961	5.0
108473	108409	5.0
106928	106964	15.0
80601	80557	5.0
72127	72251	5.0
71007	70696	45.0
67510	67516	15.0
111531	111478	5.0
111531	111551	25.0
71226	71007	25.0
86461	86452	25.0
86452	86461	15.0
78861	78193	15.0
78102	78108	5.0
77106	76487	25.0
75408	75393	15.0
75549	75644	5.0
75581	75666	5.0
81352	81436	5.0
82617	82562	5.0
85376	85547	5.0
85547	85718	15.0
81284	81327	15.0
83989	84096	15.0
103704	103743	5.0
91486	91483	5.0
85503	85326	5.0
85283	85321	5.0
78263	78298	5.0
78298	78263	15.0
83211	83417	5.0
83417	83211	15.0
76802	76219	15.0
78975	79352	5.0
79352	78975	5.0
78289	78484	5.0
79594	80009	45.0
69948	70063	5.0
69536	69770	5.0
69789	70152	15.0
70845	70882	5.0
71178	71237	5.0
67471	67260	15.0
67260	67471	15.0
69274	69456	25.0
69456	69274	25.0
74804	74762	5.0
74214	73626	15.0
74111	74223	5.0
76947	76857	5.0
76857	76740	5.0
76831	76857	5.0
76740	76782	5.0
75180	75086	5.0
73433	73126	55.0
71973	71915	5.0
70901	70955	5.0
71096	70955	15.0
70955	71096	15.0
70911	71018	5.0
70970	70912	15.0
68223	68448	35.0
67677	67471	5.0
67471	67677	15.0
67185	67175	5.0
85923	86094	5.0
70126	70098	5.0
67185	67634	15.0
69456	69545	15.0
69545	69456	5.0
66859	67175	15.0
65879	65894	5.0
71377	71490	5.0
72016	71973	5.0
70901	70895	15.0
69066	69120	5.0
70174	69757	15.0
67739	67693	5.0
67838	67888	5.0
67028	67051	5.0
70063	70237	15.0
69789	69882	15.0
71453	71756	15.0
70237	70447	15.0
70447	70237	15.0
70198	70183	15.0
70183	70198	15.0
75056	75142	15.0
69770	69948	5.0
69072	69153	5.0
70831	70955	15.0
100347	100376	5.0
100551	100447	15.0
96722	96748	15.0
90343	90258	15.0
90258	90343	15.0
92780	92740	15.0
92759	92775	5.0
92661	92688	15.0
90902	90920	15.0
93146	93154	5.0
90890	90903	5.0
60831	61013	5.0
61300	61121	15.0
73090	73131	5.0
71058	71083	5.0
81633	81698	5.0
85347	85367	25.0
96564	96934	25.0
93291	93422	15.0
96564	96463	5.0
96463	96564	5.0
91658	91795	65.0
88616	88591	5.0
92132	92038	25.0
94824	94879	5.0
73358	73425	15.0
75672	75421	5.0
67628	67719	5.0
65982	113009	5.0
67180	66934	15.0
67798	67679	15.0
57525	57533	5.0
60637	60274	15.0
61239	61269	5.0
63098	63017	5.0
63017	63098	5.0
47074	47511	15.0
61390	61304	5.0
64407	64612	25.0
61281	61482	5.0
61482	61300	5.0
61428	61399	5.0
60905	60977	5.0
61805	61713	5.0
61713	61868	15.0
64620	64615	5.0
53410	53578	15.0
61159	61239	5.0
61269	61304	5.0
93110	93071	15.0
92172	92141	15.0
96297	96235	35.0
99889	99825	5.0
99232	98910	15.0
78898	79254	15.0
81758	81425	15.0
84072	84128	15.0
81550	81644	5.0
65159	65327	25.0
74193	74016	5.0
76764	76752	5.0
62506	62211	15.0
65861	65422	35.0
74040	74016	5.0
65587	65586	5.0
65504	65435	5.0
65596	65504	5.0
71147	71146	5.0
63856	63885	5.0
67380	67455	5.0
60002	59942	5.0
86059	86155	35.0
92930	92945	5.0
92358	92173	35.0
87980	87748	5.0
92179	92393	5.0
92393	92179	5.0
66278	65670	25.0
86873	87179	15.0
76465	76409	5.0
74635	74866	485.0
107015	107024	5.0
85138	85462	25.0
86661	86638	5.0
78469	78053	55.0
76081	76077	5.0
78966	79045	5.0
83408	83397	5.0
83423	83408	5.0
98252	98359	85.0
97897	97877	15.0
98226	98252	5.0
97993	98115	25.0
98359	98289	15.0
96211	96112	45.0
88452	88298	15.0
90689	90635	5.0
93672	93777	25.0
89851	90229	35.0
83183	83202	5.0
85381	85391	5.0
85453	85402	5.0
83982	84025	5.0
87862	88581	25.0
84813	85012	5.0
84739	84694	5.0
80407	80430	5.0
80430	80585	5.0
80332	80536	5.0
77626	77527	5.0
76405	76761	5.0
76761	76828	5.0
75595	75660	15.0
79259	79341	5.0
78142	78227	5.0
79772	79891	5.0
77527	77491	5.0
76907	77163	5.0
76389	76366	5.0
76907	76474	15.0
79897	79927	5.0
79850	79787	5.0
75599	75873	5.0
93874	93893	5.0
79620	79576	5.0
79576	79620	5.0
84437	84429	5.0
79039	79187	5.0
65248	64955	85.0
66990	66883	15.0
90589	90689	5.0
103620	103471	25.0
103471	103620	25.0
66722	66701	25.0
90831	90896	15.0
39716	39709	5.0
105319	105361	15.0
49535	49434	25.0
85110	85087	5.0
100378	100030	15.0
96333	96235	15.0
82926	82957	25.0
83031	83053	5.0
78283	78551	5.0
78551	78283	5.0
77418	77318	5.0
94684	95125	15.0
73392	73344	5.0
92083	92321	15.0
81569	81633	5.0
78275	78565	5.0
76668	76852	5.0
76668	77163	15.0
87021	87244	15.0
82974	83017	15.0
83053	83061	5.0
83081	83061	5.0
79380	79341	15.0
82957	82974	5.0
73866	73985	15.0
95946	95672	15.0
91299	91457	25.0
105651	105575	5.0
91491	91299	5.0
74132	74339	15.0
73990	74051	5.0
73838	73951	15.0
105021	105089	15.0
75984	76963	15.0
64479	64698	15.0
79907	79962	15.0
86301	86334	25.0
90020	90013	5.0
81429	81565	15.0
81565	81429	25.0
78030	78086	5.0
70199	70399	5.0
70399	70199	5.0
78879	78966	5.0
90648	113073	25.0
113073	90774	5.0
90774	113074	5.0
113074	90648	5.0
90648	113075	15.0
113075	90774	25.0
90774	113076	15.0
113076	90648	5.0
67092	67064	35.0
100087	99960	5.0
34019	34069	15.0
99825	99946	5.0
53418	53576	15.0
102812	102930	185.0
102930	102812	165.0
101949	101758	25.0
107054	107144	85.0
104747	104677	5.0
67116	66811	5.0
106040	106045	5.0
106056	106049	5.0
69273	69317	35.0
69317	69273	15.0
85220	85134	5.0
85134	85220	5.0
72251	72342	5.0
72342	72251	5.0
72251	72133	5.0
98403	98164	15.0
98164	98403	35.0
100583	100378	15.0
74818	74878	5.0
92762	92704	5.0
101910	101729	25.0
48474	48522	5.0
90820	91137	25.0
69545	69464	5.0
66750	66635	5.0
102623	102497	35.0
102385	102623	45.0
102623	102385	35.0
63328	62969	25.0
59672	59635	35.0
59635	59672	25.0
59645	59459	15.0
100741	100910	55.0
100910	100741	205.0
63895	64084	55.0
64084	63895	105.0
63890	63505	55.0
63505	63890	55.0
58659	58735	5.0
95350	95272	25.0
95272	95350	15.0
95602	95601	5.0
113129	104094	15.0
102451	102008	25.0
69176	69163	5.0
61450	61300	5.0
56607	56666	15.0
79787	79729	5.0
79754	79868	5.0
76724	76730	5.0
89503	89305	5.0
77786	77824	25.0
67656	68223	25.0
78407	78390	35.0
79801	79881	5.0
91031	90945	5.0
91546	91731	5.0
91731	91546	5.0
85593	113152	5.0
113152	85593	15.0
83478	83520	5.0
90882	90902	15.0
84735	84836	25.0
88581	88668	5.0
84603	85037	65.0
82970	83093	15.0
80556	80697	5.0
80697	80556	5.0
84867	84694	5.0
94099	94089	5.0
94122	94099	5.0
86630	86626	5.0
59327	59381	25.0
98979	99232	5.0
96438	96397	5.0
105578	105573	5.0
101478	101464	15.0
105540	105560	15.0
105589	105585	5.0
75367	75411	5.0
65534	65289	15.0
102110	102185	5.0
71058	71143	25.0
71143	71058	45.0
63054	63146	5.0
59396	59408	5.0
59381	59396	5.0
59399	59381	5.0
59396	59449	15.0
111406	111397	35.0
94954	95196	5.0
88591	88566	5.0
88566	88591	5.0
85559	86297	15.0
27345	27237	25.0
61664	61791	15.0
62420	62319	5.0
64929	64927	5.0
64937	64949	5.0
57688	57700	5.0
57743	57857	5.0
62419	62446	45.0
91256	91614	35.0
91471	91452	5.0
95658	95576	5.0
82949	83120	5.0
86437	85920	15.0
83903	83689	5.0
84051	83903	5.0
83903	84051	5.0
83953	83947	5.0
95265	95446	15.0
95446	95696	35.0
83973	84035	5.0
83120	83255	15.0
74607	75104	35.0
88938	88945	5.0
96071	95948	15.0
95807	95948	15.0
85498	85948	5.0
85948	85498	5.0
74406	74427	5.0
94999	95129	5.0
83689	83513	15.0
83513	83689	15.0
83337	83256	15.0
83256	83337	5.0
83513	83337	15.0
83337	83513	15.0
74427	74607	15.0
82504	82432	5.0
86017	86514	15.0
68640	68269	5.0
68577	68806	15.0
66756	66800	5.0
66885	66832	5.0
68267	68266	15.0
67766	67767	5.0
67380	67412	5.0
67360	67380	5.0
69233	68640	15.0
66941	67126	5.0
67126	67360	5.0
62031	62448	25.0
66707	66611	35.0
66336	66260	5.0
61103	60831	15.0
59669	59496	5.0
56823	56927	5.0
57625	113291	315.0
68458	68695	45.0
65844	65614	25.0
63933	63856	5.0
65844	65843	5.0
62352	62064	15.0
63929	63941	15.0
63859	63885	5.0
60610	60773	5.0
61013	61108	5.0
63941	63966	15.0
63941	63933	5.0
63885	63933	5.0
69018	69072	5.0
59824	59799	5.0
66299	66250	5.0
66250	66269	5.0
66462	66928	45.0
66605	66661	5.0
67706	67942	5.0
66793	66806	15.0
39589	39566	15.0
113304	65248	115.0
65248	113305	145.0
64410	64414	5.0
64414	64410	5.0
67412	67428	5.0
67649	66817	25.0
67989	68018	5.0
59871	59824	25.0
65966	66131	45.0
66131	65966	45.0
65586	65596	5.0
61129	61281	5.0
64308	65135	25.0
62654	63017	15.0
63966	64042	5.0
60334	60610	5.0
75178	75173	25.0
76160	76502	25.0
76504	76503	5.0
90122	90196	5.0
96375	96411	5.0
86566	86741	15.0
86184	86183	5.0
93153	92940	235.0
84968	85072	15.0
85072	84968	15.0
85749	85650	5.0
85845	85825	5.0
85111	85160	5.0
98393	98434	15.0
113340	99168	5.0
91941	91935	5.0
91935	91941	5.0
87622	87079	15.0
87709	87477	15.0
78407	78371	5.0
78371	78407	5.0
78407	78427	5.0
78064	78313	35.0
78313	78064	15.0
77480	77286	25.0
93286	93352	5.0
93196	93215	5.0
78889	79571	35.0
79440	79380	5.0
79421	79470	15.0
79099	79317	15.0
79317	79099	135.0
83893	83936	5.0
84879	84978	45.0
84978	84879	45.0
85368	85099	35.0
89485	89561	15.0
113342	89748	5.0
89748	113343	5.0
89690	89678	25.0
88285	88334	5.0
88285	88098	25.0
96960	96918	5.0
92688	92759	15.0
92719	92780	95.0
88737	88825	5.0
87427	87650	5.0
87996	87771	15.0
87771	87622	5.0
88279	88303	5.0
88218	88125	15.0
89095	89093	5.0
87577	88100	15.0
80741	80835	5.0
91630	91556	15.0
90577	90608	5.0
90196	90297	15.0
98191	98434	25.0
91293	91318	5.0
90320	90295	15.0
92097	91792	25.0
90384	90402	5.0
98737	99010	15.0
94908	94260	25.0
94260	94908	25.0
94908	95540	25.0
95540	94908	35.0
94260	93428	35.0
93428	94260	25.0
93428	93078	15.0
93078	93428	15.0
76504	75574	25.0
77759	76760	15.0
79176	79175	5.0
79577	79589	5.0
69636	69233	15.0
85118	85052	25.0
85052	85118	25.0
75410	75492	5.0
75492	75562	5.0
75539	75562	5.0
75605	75562	5.0
75410	75422	5.0
75411	75410	5.0
75457	75411	5.0
75666	75605	5.0
88098	87841	5.0
77108	76799	15.0
90892	90787	15.0
90787	90892	15.0
74144	73926	25.0
71366	71332	5.0
77823	77743	5.0
71366	71376	5.0
77449	77307	5.0
91953	91936	5.0
78889	79087	15.0
79233	78956	15.0
91923	91864	25.0
91864	91923	15.0
79258	78504	25.0
71604	71614	5.0
85114	85087	5.0
80222	80549	25.0
80549	80222	25.0
88455	88419	5.0
72604	72695	15.0
78874	78889	5.0
70683	70627	5.0
93088	93071	15.0
93555	93215	25.0
76515	113350	5.0
81327	81352	5.0
73039	73090	5.0
73090	73039	5.0
90912	90935	5.0
90940	90912	5.0
90952	90940	5.0
83610	83639	15.0
90114	90124	5.0
85025	84995	5.0
85052	85067	15.0
85067	85052	25.0
85212	85114	5.0
85114	85212	5.0
83789	83723	5.0
86106	86045	5.0
92435	92217	45.0
74691	74710	5.0
83989	84072	5.0
84092	84072	5.0
83754	83793	5.0
85547	85654	5.0
85653	85547	5.0
83915	83958	5.0
85585	85944	45.0
85462	85385	15.0
85385	85051	25.0
82534	82380	15.0
83360	83416	5.0
85320	85307	5.0
71212	71147	5.0
70416	70429	5.0
79087	79496	15.0
91437	91385	35.0
89020	89026	5.0
77206	77460	5.0
80903	81009	5.0
76416	76370	5.0
76370	76289	5.0
75218	75190	5.0
75499	75539	15.0
75450	75218	15.0
79567	79581	5.0
79464	79233	15.0
79453	79535	5.0
79341	79421	5.0
79032	79040	5.0
95016	95050	5.0
98255	98265	5.0
91763	91970	15.0
83990	84019	15.0
84039	84096	5.0
95538	95599	5.0
95527	95538	5.0
95201	95410	5.0
94784	94830	15.0
93181	93146	5.0
93222	93181	5.0
76442	76865	15.0
76503	76502	5.0
71360	71301	5.0
71314	71390	5.0
72586	72262	15.0
74818	73993	25.0
71335	71301	5.0
71314	71335	5.0
92181	92293	35.0
90329	90258	5.0
91763	91486	5.0
91277	91486	45.0
91720	91764	15.0
91764	91720	15.0
91720	91555	15.0
92520	92772	25.0
92704	92610	5.0
92475	92508	5.0
90682	90329	15.0
79176	79485	15.0
79485	79176	25.0
80897	80798	15.0
80798	80897	25.0
80931	80897	5.0
80897	80931	5.0
79187	79567	35.0
80897	81077	15.0
77789	77801	5.0
78323	78351	5.0
71267	71147	5.0
74673	74691	5.0
85582	85462	35.0
85844	85794	5.0
93391	93286	15.0
71332	71326	5.0
70685	70763	5.0
70899	70800	15.0
70800	70899	25.0
70800	70849	5.0
98359	98393	15.0
98036	98123	15.0
85051	85138	25.0
73657	73431	15.0
72390	72528	15.0
76512	76192	45.0
76365	76459	15.0
74820	74796	15.0
96680	96008	25.0
96008	96680	25.0
96008	95605	15.0
95605	96008	15.0
69431	69920	25.0
70732	70585	15.0
85400	85416	15.0
85400	85367	25.0
84199	84228	25.0
88679	88314	25.0
88155	88119	5.0
88100	88252	5.0
87126	86941	25.0
87271	87243	15.0
86999	86695	15.0
87427	87327	25.0
86603	86555	15.0
86614	86664	5.0
86788	87020	5.0
87274	87327	15.0
87327	87274	15.0
87203	87275	5.0
92780	92790	5.0
92790	92780	245.0
92759	92688	15.0
97465	96680	25.0
96680	97465	35.0
85138	85253	15.0
86664	86941	5.0
74907	75392	25.0
90553	90583	5.0
90496	90344	15.0
90761	91197	25.0
90229	90637	25.0
92141	92273	15.0
91936	92141	15.0
91197	91277	15.0
98168	98737	25.0
98737	98168	25.0
98176	98351	5.0
98357	98339	5.0
83640	83610	5.0
84654	84675	5.0
89180	89851	25.0
88885	89180	5.0
99321	99499	25.0
95599	95577	5.0
96784	96575	5.0
96593	96525	5.0
72717	72468	15.0
73105	73163	5.0
73023	72870	5.0
78767	78283	25.0
75443	75408	5.0
75894	75771	5.0
88531	88482	5.0
88252	88531	25.0
75422	75266	5.0
75217	75450	15.0
75173	75414	25.0
74874	74959	15.0
78156	78206	25.0
78206	78156	25.0
78206	78263	5.0
75825	75407	25.0
75407	75825	15.0
73789	73707	5.0
73209	74038	25.0
87841	87571	5.0
87788	87937	5.0
87275	87126	35.0
95077	95151	5.0
95151	95201	5.0
87095	87203	5.0
90013	90006	15.0
90006	90013	5.0
90027	90020	15.0
98236	98255	5.0
86352	85905	15.0
69792	69769	15.0
85838	85756	5.0
85760	85532	25.0
80109	80125	15.0
80215	80198	5.0
78804	78838	5.0
80222	79889	25.0
79889	80222	15.0
74134	74384	15.0
74796	74774	5.0
73830	74134	45.0
71919	71335	25.0
71335	71919	25.0
70429	70290	5.0
70664	70594	5.0
70743	70664	5.0
70594	70403	15.0
70403	70594	15.0
87243	87155	5.0
77543	78628	35.0
77734	77733	5.0
77846	77753	5.0
77224	77610	15.0
77733	77707	45.0
77707	77733	155.0
73131	73156	5.0
72572	72604	25.0
72654	72695	5.0
80545	80495	5.0
80197	80198	25.0
79134	79457	5.0
80215	80224	15.0
79045	79465	15.0
71376	71398	5.0
72236	72390	15.0
74016	74040	5.0
73458	73607	75.0
82594	82650	5.0
82650	82594	5.0
82730	82598	5.0
82650	82626	5.0
85887	85839	5.0
86204	86148	5.0
75562	75567	15.0
80790	80866	5.0
82028	82004	5.0
81226	81284	15.0
75414	75592	15.0
75592	75414	15.0
75414	75521	5.0
75521	75414	15.0
75188	75182	15.0
75249	75190	25.0
75464	75340	5.0
75549	75443	5.0
75539	75581	5.0
75492	75539	5.0
75402	75363	5.0
75393	75402	5.0
75378	75408	15.0
75408	75378	45.0
75567	75549	5.0
87031	87079	5.0
86930	87031	5.0
87031	86930	5.0
85255	85198	15.0
85204	85310	75.0
85310	85204	155.0
85310	85118	15.0
85263	85324	15.0
85091	84657	5.0
85775	85824	5.0
85525	85733	5.0
85733	85525	45.0
83036	82878	5.0
83306	83355	5.0
83700	83792	15.0
83252	83660	35.0
84846	84802	5.0
110184	110123	35.0
107903	107622	55.0
99848	99829	5.0
110101	110120	65.0
100517	100554	5.0
100769	100646	15.0
101478	101694	75.0
101694	101478	45.0
101707	101710	5.0
105167	105155	25.0
105155	105167	55.0
102249	102258	65.0
103844	103793	5.0
104096	103458	45.0
109190	109216	5.0
108494	108547	5.0
107280	107207	25.0
107104	107047	15.0
107713	107700	5.0
107207	107151	5.0
103620	103678	5.0
104173	104191	5.0
105155	105109	25.0
105208	105185	5.0
100117	100195	5.0
100874	100867	5.0
104096	104155	5.0
104187	104191	35.0
102728	102765	5.0
100195	100270	25.0
100592	100680	5.0
100680	100622	5.0
100622	100558	5.0
101039	101007	15.0
107519	107638	15.0
101828	101842	5.0
101729	101710	5.0
102375	102529	5.0
105518	105552	5.0
103410	103620	15.0
110135	110111	25.0
100835	100834	5.0
100910	101015	15.0
101015	100910	15.0
99798	99805	5.0
100706	100575	5.0
106045	106056	5.0
107216	107155	15.0
106972	106817	15.0
107279	107216	15.0
107359	107279	15.0
107531	107400	25.0
107400	107531	15.0
101124	101133	5.0
99720	99740	5.0
103073	103109	15.0
[truncated: 24,419 more rows]
