# Supplementary material for: Graph-based ahead monitoring of vulnerabilities in large dynamic transportation networks
Source: PLoS One. 2021 Mar 24;16(3):e0248764. doi: 10.1371/journal.pone.0248764 (PMC7990197; doi:10.1371/journal.pone.0248764)
Supplement: S3 Data — (ZIP) [file pone.0248764.s004.zip › rhone_obs_21_wc.csv]

69087	69040	5.0
69096	69171	5.0
68519	66864	25.0
63991	63598	5.0
64585	63991	5.0
94005	94024	5.0
64089	64572	5.0
66872	68526	15.0
80211	79975	5.0
80006	80228	5.0
78212	78258	5.0
78217	78175	5.0
104537	104518	5.0
83221	83406	5.0
83394	83203	5.0
92962	92989	5.0
104540	104558	5.0
70680	70493	5.0
85691	85661	5.0
82140	81969	15.0
81969	82140	15.0
73302	73331	5.0
81969	81834	5.0
69754	69998	5.0
67749	67734	5.0
78707	78332	5.0
78332	78707	15.0
69420	69632	5.0
78332	77909	5.0
77909	78332	15.0
71502	71429	5.0
90854	90752	5.0
96382	96333	5.0
65180	65242	5.0
111695	111726	5.0
93302	93605	15.0
93605	93302	5.0
96548	96464	5.0
76521	76505	5.0
86053	86127	5.0
84361	84678	15.0
79755	79875	5.0
102201	102177	5.0
79701	79718	15.0
79741	79734	5.0
79986	79655	15.0
79655	79986	5.0
86021	86001	5.0
86027	85845	15.0
86001	85838	5.0
85263	85091	5.0
102188	102212	5.0
79876	79775	5.0
76234	76391	5.0
76828	76995	5.0
80784	80960	5.0
80960	80784	5.0
81698	81890	5.0
85326	85263	5.0
76986	77170	25.0
80048	79960	5.0
79655	79980	15.0
79980	80368	15.0
79986	80374	15.0
80374	79986	15.0
71189	70975	5.0
79655	79611	5.0
85719	85691	5.0
77194	77448	15.0
78109	78529	15.0
78529	78109	15.0
80007	79655	5.0
80380	80007	5.0
69510	69002	15.0
69032	69537	35.0
71966	71791	5.0
84019	84039	15.0
71656	71728	15.0
79526	79568	5.0
79496	79526	5.0
79527	79497	5.0
79497	79464	5.0
85718	85769	15.0
85581	85636	25.0
94222	94290	5.0
74469	75246	5.0
95097	96013	55.0
87978	88542	5.0
87032	87978	5.0
87975	87492	5.0
69441	69622	5.0
69676	69623	5.0
80260	79735	15.0
69941	69676	5.0
80487	80260	5.0
69095	69096	5.0
111189	111175	5.0
61645	62406	15.0
59167	54053	85.0
63598	63354	5.0
64572	65047	5.0
111175	110982	15.0
61596	59167	35.0
109319	106263	85.0
62759	61596	15.0
66724	66524	5.0
68526	68726	5.0
69812	69612	5.0
68670	68519	5.0
66864	66724	5.0
79085	78217	15.0
79975	79159	15.0
79141	80006	15.0
78175	74736	45.0
69055	75984	105.0
75984	78212	25.0
80260	80364	25.0
78258	78565	5.0
74736	69261	75.0
104518	104376	25.0
104558	104586	5.0
104569	104537	5.0
94877	93999	15.0
96023	95946	5.0
83727	83394	5.0
95914	96015	5.0
96843	96182	15.0
94684	95654	15.0
92582	92333	5.0
83406	83797	5.0
95115	95477	15.0
96182	94877	25.0
95946	95470	25.0
93655	94684	15.0
95534	95914	15.0
92585	93384	15.0
96015	96179	15.0
95654	96822	15.0
51157	51236	5.0
40217	42573	45.0
51278	51191	5.0
81708	81822	15.0
81886	81770	15.0
91790	91491	5.0
92333	91790	15.0
91491	91210	5.0
92167	92962	25.0
94387	94410	5.0
70085	71276	25.0
70173	71276	25.0
104435	104540	15.0
73124	73152	5.0
99964	99938	5.0
99938	99943	5.0
73234	73177	5.0
99943	99939	5.0
73467	73234	5.0
73152	73453	15.0
105607	105668	15.0
82072	81832	5.0
61138	61369	15.0
92667	92666	5.0
79255	79165	5.0
95627	95589	5.0
79273	79312	15.0
87969	88149	5.0
87864	87969	5.0
108076	108199	5.0
74780	74797	15.0
67812	67866	15.0
34960	34925	5.0
89805	89497	15.0
82056	82140	5.0
90408	90423	5.0
61881	61752	5.0
83025	83037	5.0
83002	82978	5.0
82404	82459	5.0
88347	88411	5.0
60349	60205	35.0
92785	92783	5.0
112568	74834	5.0
74827	74928	15.0
75672	75708	5.0
61739	61862	5.0
53231	53254	5.0
77847	77820	5.0
36827	36856	5.0
107970	107900	5.0
37508	37524	15.0
85215	85258	25.0
47405	47440	5.0
110536	110252	25.0
82778	82581	5.0
59775	59597	5.0
80018	79546	15.0
29799	29582	5.0
89131	88938	5.0
66316	66029	15.0
107830	107898	5.0
79883	79712	15.0
112057	112042	5.0
68844	68903	5.0
27555	27578	5.0
88827	88644	5.0
81236	81828	15.0
90658	90626	5.0
60722	60665	15.0
60491	61246	25.0
87726	87078	15.0
87078	87726	25.0
92356	92465	5.0
91314	91419	5.0
91419	91791	45.0
74979	75360	25.0
99573	99566	5.0
60870	60733	5.0
73250	73230	5.0
73204	73239	5.0
77190	77036	5.0
96309	96355	5.0
103289	103296	5.0
45529	45582	5.0
59763	59998	5.0
61254	61129	5.0
60896	60401	15.0
60401	60896	15.0
59933	59883	5.0
59597	59787	5.0
92783	112569	5.0
112569	92768	15.0
79293	79278	5.0
75407	75092	15.0
86094	86437	15.0
85464	85522	5.0
75055	74907	25.0
74877	74780	15.0
86042	85953	5.0
89186	89497	25.0
90440	90469	5.0
90687	90778	5.0
90687	90658	5.0
82663	82633	5.0
69632	69754	5.0
96701	95627	45.0
62082	62089	5.0
61371	61254	5.0
74834	74827	15.0
75784	75745	5.0
73139	73162	5.0
110945	110949	25.0
85373	85272	25.0
90677	90282	15.0
66809	67050	15.0
82308	82140	5.0
91444	91882	5.0
61514	61428	5.0
61108	61138	5.0
90997	90896	15.0
62127	62670	25.0
62670	62127	25.0
95002	95520	15.0
96293	96914	25.0
90183	90292	25.0
105361	105289	5.0
107970	108076	15.0
59803	59567	15.0
74910	75035	5.0
34829	34911	5.0
88945	89186	5.0
90469	90591	5.0
90449	90411	5.0
61752	61630	15.0
59744	59940	5.0
83025	83022	5.0
61952	61791	5.0
69998	69404	35.0
90831	90968	15.0
94898	95002	25.0
74659	74868	5.0
92655	92667	5.0
61514	61548	5.0
59447	59744	15.0
77253	77295	5.0
74928	74955	25.0
61954	62043	5.0
37558	38059	5.0
61091	61103	25.0
50602	50207	15.0
81265	81516	25.0
95646	95754	15.0
86145	86305	5.0
88485	88631	5.0
109121	109126	5.0
79312	79299	15.0
94777	94802	5.0
99946	99969	5.0
100061	100006	5.0
79691	79899	5.0
59890	59803	5.0
97105	97400	5.0
52929	52894	5.0
85953	85848	15.0
88485	87726	25.0
87726	88485	25.0
90411	90408	5.0
90714	90687	5.0
82444	82407	5.0
91702	91454	15.0
72473	72452	5.0
90323	90586	15.0
96355	96433	5.0
94807	94896	5.0
59925	59933	5.0
37505	36616	35.0
77700	77603	35.0
77603	77700	35.0
60582	60577	5.0
81516	81207	15.0
79232	79273	5.0
79299	79264	5.0
88296	88308	5.0
85876	85942	5.0
87797	87574	5.0
109142	109141	5.0
88308	88341	35.0
63942	63857	5.0
52894	52857	5.0
60583	60662	5.0
78768	78789	5.0
90591	90681	5.0
82404	82323	5.0
92465	92537	5.0
75057	75295	5.0
92768	92762	5.0
60075	59956	5.0
74955	74972	5.0
60205	60593	25.0
73083	73139	5.0
103330	103342	5.0
77792	77829	5.0
95754	96293	25.0
83580	83367	15.0
83367	83580	15.0
82422	82308	5.0
90423	90238	15.0
90238	90423	5.0
91142	90997	15.0
92692	92693	5.0
76942	76690	5.0
50401	50288	5.0
88677	88790	5.0
105092	105174	5.0
99939	99928	5.0
109303	109282	5.0
90238	89925	15.0
89925	90238	15.0
60752	60733	5.0
69197	69420	5.0
91454	91142	15.0
92112	91702	15.0
74783	74699	5.0
59940	60491	15.0
99667	99566	15.0
73467	73392	5.0
103355	103343	5.0
77554	77553	5.0
61129	61121	5.0
94279	94031	5.0
79165	78933	25.0
79326	79336	5.0
76992	76965	5.0
75547	75978	5.0
88296	88246	15.0
89433	89607	5.0
79241	79266	15.0
77603	77554	15.0
105183	105092	15.0
99928	99946	5.0
79824	79691	5.0
79849	79883	15.0
109275	109267	5.0
105651	105587	5.0
52857	52844	5.0
74937	74911	5.0
60680	60745	15.0
34936	35070	15.0
59958	59447	25.0
78770	78707	5.0
63354	63034	5.0
66460	66319	25.0
90968	91156	15.0
91791	92356	15.0
94765	94898	5.0
75360	74904	15.0
108107	108563	35.0
76690	76379	5.0
59893	59925	5.0
61399	61463	5.0
92714	92725	15.0
61369	61399	5.0
75770	75745	5.0
73249	73267	5.0
73331	73344	5.0
73156	73204	5.0
73162	73169	5.0
90586	90831	15.0
53216	53231	5.0
77798	77682	5.0
90236	90323	5.0
107900	107830	15.0
88768	88707	5.0
66469	66316	15.0
82630	82778	15.0
81832	81236	15.0
54553	54561	5.0
75859	75407	25.0
91934	92297	15.0
109124	109121	5.0
77807	77700	15.0
105281	105361	15.0
41862	41825	5.0
100006	99964	5.0
105662	105651	5.0
107898	107970	45.0
59535	59665	5.0
107770	107556	15.0
107556	107770	15.0
52884	52929	5.0
68903	68996	5.0
34925	34851	5.0
85821	85876	5.0
88644	88485	5.0
90626	90449	5.0
61600	61739	15.0
66032	66104	15.0
66104	66032	25.0
60568	60577	15.0
71739	72878	15.0
66429	66482	5.0
92550	92112	15.0
92590	92655	5.0
44253	44245	5.0
75978	75500	15.0
59998	60075	5.0
79691	79353	45.0
79353	79691	15.0
99876	99667	5.0
75708	75516	5.0
75745	75672	5.0
73344	73215	15.0
73396	73239	65.0
73239	73396	15.0
59665	59763	5.0
110150	110178	5.0
82159	82072	5.0
61463	61514	5.0
54561	54596	5.0
78923	78964	5.0
79336	79293	15.0
76924	77039	5.0
85924	86094	5.0
40240	39753	5.0
79311	79266	5.0
79266	79311	5.0
36871	36863	5.0
60504	60372	15.0
99964	99939	5.0
107770	107830	5.0
15465	15509	5.0
85556	85489	5.0
109284	109303	5.0
97807	97485	15.0
97435	97434	5.0
97514	97807	15.0
76093	75859	15.0
88707	88652	15.0
88652	88707	15.0
81828	82056	5.0
60546	60504	5.0
61246	61364	5.0
82444	82577	5.0
105668	105594	5.0
90896	90677	15.0
91156	91314	15.0
44245	43660	25.0
92704	92714	15.0
74797	74883	5.0
77021	77205	5.0
71873	71921	15.0
61364	61546	15.0
51063	51259	15.0
94734	94959	5.0
103301	103289	5.0
76333	76248	5.0
85412	87081	15.0
87045	85458	35.0
93648	95369	45.0
95531	95369	5.0
86804	86923	15.0
78108	78317	15.0
81022	81005	5.0
77881	77788	5.0
79968	79867	5.0
69640	69593	5.0
67169	67153	5.0
62970	62894	5.0
75267	75155	15.0
78086	78176	5.0
64250	64267	5.0
64299	64250	5.0
71135	112582	15.0
83542	83590	5.0
85535	85479	5.0
85735	85749	5.0
94370	94357	5.0
78319	78718	25.0
70881	70858	5.0
64273	64250	5.0
75644	75813	5.0
77742	78108	15.0
77559	77742	5.0
77733	77674	5.0
78157	78783	65.0
77877	78157	15.0
77544	76823	25.0
82742	82908	5.0
83051	83043	15.0
83043	83051	5.0
86352	86388	95.0
86880	86652	5.0
86232	86272	15.0
86272	86232	25.0
91099	91163	15.0
91780	91648	25.0
92773	92760	5.0
70855	70749	5.0
70713	70605	5.0
66651	66750	5.0
69072	69120	5.0
66893	66750	5.0
67251	67549	5.0
71080	71110	15.0
71681	71439	15.0
71439	71681	5.0
68684	68538	15.0
69875	69490	5.0
67141	67153	15.0
106817	106749	5.0
63549	63783	55.0
71176	71064	5.0
71064	70991	5.0
70991	70889	5.0
81633	81561	5.0
65033	65000	15.0
65000	65033	15.0
69118	69198	15.0
64872	64827	5.0
96397	96314	5.0
73339	73318	5.0
72695	72717	5.0
78005	78478	15.0
78607	79101	15.0
77657	77727	5.0
77727	77657	5.0
60113	60334	5.0
107687	107753	15.0
103304	103292	5.0
60229	60153	5.0
112628	60002	5.0
100491	100520	5.0
90193	90482	65.0
80735	80576	15.0
111655	111695	5.0
75867	75916	15.0
60424	60473	5.0
82838	83020	15.0
97705	97869	25.0
86252	86279	5.0
62987	63019	15.0
39974	40205	15.0
63328	63340	5.0
72122	72250	15.0
72250	72122	15.0
90656	90696	5.0
46913	46700	15.0
73549	73539	5.0
73539	73490	5.0
75006	75100	15.0
75648	75916	45.0
78317	78286	5.0
78720	78753	5.0
79396	79123	25.0
84200	83975	15.0
83975	84200	5.0
85193	85225	5.0
89289	89316	5.0
89316	89355	5.0
106776	106782	5.0
90430	90398	5.0
90575	90590	5.0
92326	92242	5.0
91412	91407	5.0
91594	91549	15.0
91544	91954	15.0
91954	91544	15.0
92184	92027	5.0
89739	89748	5.0
105462	105486	5.0
105590	105625	5.0
103217	103082	35.0
107100	106972	15.0
105625	105653	5.0
107687	107603	15.0
107603	107687	15.0
103742	103693	5.0
62398	62544	5.0
92772	92813	5.0
91970	92520	25.0
91156	91025	25.0
92066	92256	35.0
90884	90725	15.0
90718	90740	5.0
99781	99743	5.0
95151	95186	5.0
90583	90613	5.0
98739	98726	5.0
65708	65628	5.0
68819	68531	5.0
111198	111279	25.0
96073	96023	15.0
98122	98178	15.0
78150	78168	5.0
71083	71199	5.0
71144	71415	15.0
71415	71144	15.0
89017	89378	35.0
89647	89736	15.0
71144	71083	15.0
71083	71144	15.0
111365	111377	5.0
95624	95396	15.0
95182	95382	15.0
100706	100753	5.0
100455	100526	45.0
100526	100455	15.0
99321	99338	5.0
99338	99321	5.0
91479	91546	5.0
91546	91479	5.0
62970	63068	5.0
62857	62970	15.0
65296	65298	25.0
100566	100592	5.0
59971	60522	35.0
60522	59971	25.0
86204	86433	35.0
86433	86204	35.0
85542	85599	5.0
85599	85542	5.0
72127	72133	5.0
80231	79934	25.0
71730	71701	5.0
71563	71664	5.0
80316	80523	25.0
71965	71929	5.0
72903	112729	15.0
112729	73229	5.0
67510	67528	5.0
70648	69747	25.0
78874	78793	5.0
75395	75289	5.0
111561	111557	5.0
56596	56639	5.0
76077	75666	15.0
75666	76077	15.0
103435	103436	5.0
45432	45493	5.0
58405	57766	15.0
89985	89693	5.0
111550	111545	5.0
93563	93592	5.0
71270	71291	5.0
65238	65427	15.0
74968	74804	5.0
76857	76861	5.0
65812	65577	15.0
72040	72477	15.0
72477	72040	15.0
67739	67684	5.0
69593	69551	5.0
66811	66615	15.0
67141	67116	5.0
68235	68287	5.0
70895	70955	5.0
69948	70174	5.0
70198	70174	5.0
69757	69536	5.0
69143	69120	5.0
93573	93548	25.0
100792	100820	15.0
105581	105590	15.0
61931	112775	15.0
112775	61842	5.0
57571	57780	15.0
66113	66626	55.0
64191	64056	15.0
52786	52727	5.0
88391	88344	5.0
75034	74901	5.0
74900	74901	5.0
69972	69792	45.0
69792	69972	45.0
93727	93457	15.0
61281	61254	5.0
61254	61281	5.0
61013	61138	5.0
62360	62332	5.0
62906	62970	15.0
61286	61252	5.0
99928	99889	5.0
72325	72489	5.0
89905	89889	5.0
71628	71854	25.0
67728	67775	5.0
65637	65587	15.0
63856	63792	15.0
76086	76408	25.0
67380	67373	5.0
67373	67380	5.0
78739	78811	5.0
78005	78510	35.0
77452	78005	25.0
88993	89428	25.0
93256	93185	5.0
65174	64781	5.0
84428	84437	5.0
98100	98979	45.0
80592	80597	5.0
79788	79856	5.0
74063	74099	5.0
73824	73951	15.0
74065	73990	5.0
73951	73990	5.0
76900	76907	5.0
84658	84718	5.0
76289	76291	5.0
98164	97997	15.0
104422	104537	35.0
88570	87124	25.0
91457	91416	5.0
91592	91706	5.0
77513	78101	25.0
78294	78150	15.0
91706	91892	5.0
77644	78226	15.0
97435	96051	85.0
74099	74065	5.0
74065	74132	15.0
74051	74132	5.0
76439	76668	5.0
93045	92691	25.0
81890	82046	5.0
85134	84541	25.0
84541	85134	35.0
59459	59399	5.0
75041	74650	25.0
83413	83421	5.0
89061	88594	35.0
89355	89314	5.0
84899	84644	15.0
85825	85887	25.0
80999	80931	5.0
80931	80999	15.0
71895	72116	15.0
67064	67041	5.0
67041	66982	15.0
67112	67611	15.0
67611	67112	15.0
102735	102728	5.0
93192	93321	5.0
96204	96073	25.0
90196	90179	5.0
94025	93936	5.0
82974	83024	5.0
76198	76234	5.0
76505	76324	5.0
76391	76405	5.0
107603	107570	5.0
72056	72067	5.0
72062	72056	5.0
72128	72062	5.0
65392	65348	5.0
69108	69126	5.0
69126	69164	5.0
71040	70975	5.0
74621	74492	15.0
79896	79926	5.0
83803	83774	5.0
75567	75457	5.0
72133	72128	5.0
72067	72127	5.0
79960	79907	5.0
75860	76502	15.0
75422	75461	15.0
76502	77911	25.0
80067	80034	5.0
96524	96358	15.0
66330	65894	15.0
65894	66330	15.0
70831	70901	5.0
64827	64776	5.0
66555	66941	15.0
73318	73261	5.0
81299	81372	5.0
73985	74063	5.0
73951	73985	5.0
78688	78874	15.0
90299	90186	5.0
66008	65996	55.0
64528	64366	95.0
71382	71425	5.0
83429	83502	25.0
72016	72040	5.0
72040	72016	5.0
66567	66646	45.0
66646	66567	45.0
70685	70800	25.0
70800	70685	5.0
84446	84451	5.0
67767	67760	5.0
83503	83496	15.0
66320	66273	5.0
101171	101164	5.0
63963	63611	15.0
66536	66567	45.0
93963	93727	15.0
82924	82716	15.0
99743	99526	15.0
107753	107667	35.0
107667	107753	45.0
79912	79785	15.0
108007	108095	15.0
105522	105512	5.0
52817	52922	5.0
84958	84845	5.0
61219	61272	15.0
65758	65739	5.0
81078	81022	15.0
83197	83237	5.0
83237	83260	15.0
108735	108898	45.0
83145	83169	5.0
96132	96110	5.0
96151	96132	5.0
59825	60012	5.0
69545	69592	5.0
69592	69545	5.0
79126	79225	5.0
87252	87260	5.0
87260	87238	5.0
87949	87954	5.0
88007	88020	5.0
87954	88007	5.0
88020	87985	5.0
65812	65929	5.0
70868	70888	5.0
76902	77252	25.0
90403	90414	5.0
59428	59505	15.0
60795	60757	5.0
59803	59891	5.0
59408	59399	5.0
59381	59313	15.0
59499	59408	25.0
69264	69464	25.0
69464	69264	35.0
98259	98232	5.0
86605	86352	15.0
90707	90662	5.0
48930	49239	95.0
65486	65481	5.0
67292	67201	5.0
83255	83278	5.0
70002	70125	5.0
70119	70002	15.0
70429	70378	5.0
70812	70734	5.0
73490	73519	5.0
74463	74377	5.0
74377	74463	5.0
76317	76416	5.0
77500	77586	5.0
77664	77882	15.0
77852	78021	15.0
79041	79033	5.0
79033	79041	5.0
79473	79164	15.0
79185	79268	5.0
79449	79288	5.0
79437	79310	5.0
80745	80794	55.0
81109	81234	35.0
81234	81109	25.0
82022	81972	15.0
82651	82670	5.0
83395	83413	5.0
83483	83473	5.0
83640	83564	15.0
83926	84015	55.0
84404	84384	5.0
84272	84347	5.0
86031	86231	15.0
87793	87823	5.0
87842	88050	5.0
88444	88458	5.0
89089	89061	5.0
89314	89289	5.0
91381	90934	15.0
90934	91381	15.0
90945	91055	15.0
91503	91792	15.0
93044	92993	15.0
94339	94209	15.0
86156	86345	85.0
57838	57846	5.0
58694	58735	5.0
63825	63731	5.0
99499	99514	5.0
59428	59677	25.0
110892	110889	15.0
85535	85869	5.0
63080	63019	15.0
64970	64640	15.0
79326	79299	5.0
91153	91192	15.0
82626	82535	55.0
86126	86362	35.0
86362	86126	65.0
88417	88702	15.0
90787	90774	5.0
90648	90617	5.0
85735	85733	35.0
85748	85756	5.0
88303	88218	5.0
87065	86934	45.0
84961	84968	5.0
111297	111408	15.0
80601	80557	5.0
72127	72251	5.0
67510	67516	15.0
67516	67510	15.0
75137	75504	115.0
71226	71007	15.0
86461	86452	15.0
86184	86160	25.0
79495	79502	5.0
78102	78108	5.0
75408	75393	15.0
75549	75644	5.0
75581	75666	5.0
81352	81436	5.0
82617	82562	5.0
85376	85547	5.0
85547	85718	15.0
81284	81327	5.0
83989	84096	15.0
103704	103743	5.0
45138	45411	145.0
92219	92280	15.0
85503	85326	5.0
83211	83417	5.0
83417	83211	15.0
64362	63106	135.0
66188	66142	5.0
78975	79352	5.0
78289	78484	5.0
79594	80009	25.0
78994	79172	5.0
69536	69770	5.0
70845	70882	5.0
71178	71237	5.0
67471	67260	15.0
67260	67471	25.0
69274	69456	25.0
69456	69274	25.0
74990	112972	25.0
112972	75046	15.0
112973	74990	15.0
74804	74762	5.0
74214	73626	15.0
76947	76857	5.0
76857	76740	5.0
76740	76782	5.0
75180	75086	5.0
73126	73433	15.0
71973	71915	5.0
70955	70901	5.0
71096	70955	15.0
66631	66600	5.0
70911	71018	5.0
70159	70487	15.0
70487	70159	15.0
70970	70912	35.0
67739	67838	5.0
67677	67471	15.0
67471	67677	25.0
85923	86094	5.0
67185	67634	25.0
69456	69545	5.0
69545	69456	5.0
66859	67175	15.0
65879	65894	5.0
65894	65879	5.0
71377	71490	5.0
70901	70895	5.0
69046	68987	5.0
70174	69757	15.0
67739	67693	5.0
67838	67888	15.0
67854	67899	25.0
71490	71418	5.0
67693	67677	5.0
70063	70237	15.0
70447	70269	5.0
67175	67169	5.0
71453	71756	15.0
70237	70447	15.0
70447	70237	15.0
70198	70183	15.0
70183	70198	25.0
75056	75142	5.0
69770	69948	15.0
70831	70955	5.0
100551	100447	15.0
90343	90258	5.0
90846	90880	5.0
90902	90920	25.0
93379	93500	45.0
93146	93154	5.0
90890	90903	5.0
60831	61013	25.0
61300	61121	5.0
73090	73131	5.0
77893	77806	5.0
74376	74124	15.0
81633	81698	5.0
85347	85367	35.0
84165	84176	65.0
94824	94879	5.0
76418	77290	35.0
73358	73425	5.0
66753	66696	5.0
68622	68676	5.0
73458	73317	15.0
63098	63017	5.0
73131	73161	5.0
73139	73090	5.0
47074	47511	5.0
61390	61304	5.0
61281	61482	5.0
60920	60905	5.0
61805	61713	5.0
61873	61902	15.0
61713	61868	5.0
64770	64693	5.0
53410	53578	25.0
93110	93071	15.0
92172	92141	5.0
96297	96235	25.0
99889	99825	5.0
99232	98910	15.0
78898	79254	25.0
81758	81425	25.0
84072	84128	15.0
81550	81644	5.0
71229	71258	5.0
74193	74016	15.0
62506	62211	15.0
74040	74016	5.0
67334	67603	15.0
72464	72482	5.0
65587	65586	5.0
65504	65435	15.0
65596	65504	25.0
71147	71146	5.0
74641	74673	5.0
67380	67455	5.0
95459	95578	5.0
86059	86155	5.0
92930	92945	5.0
91415	91451	5.0
92358	92173	15.0
92179	92393	5.0
85736	86196	185.0
66278	65670	15.0
76465	76409	5.0
106782	106749	25.0
106749	106782	15.0
106774	106776	5.0
76081	76077	5.0
91265	91453	55.0
98252	98359	15.0
97993	98115	15.0
98359	98289	25.0
88452	88298	15.0
90226	90174	5.0
89851	90229	15.0
83183	83202	5.0
83072	83098	25.0
85381	85391	5.0
85453	85402	5.0
87862	88581	15.0
80407	80430	5.0
80430	80585	25.0
76405	76761	5.0
76761	76828	5.0
75866	75826	5.0
75826	75866	5.0
77915	77765	5.0
75595	75660	35.0
79259	79341	5.0
78227	78142	5.0
79772	79891	5.0
76907	77163	5.0
76389	76366	5.0
76907	76474	25.0
79850	79787	5.0
75599	75873	5.0
93874	93893	5.0
79620	79576	5.0
79039	79187	15.0
90589	90689	5.0
90831	90896	5.0
105319	105361	15.0
85110	85087	5.0
100378	100030	15.0
78223	78213	5.0
82926	82957	15.0
83031	83053	5.0
78283	78551	5.0
73392	73344	5.0
92083	92321	15.0
81569	81633	5.0
78275	78565	5.0
76668	76852	5.0
76668	77163	5.0
87021	87244	15.0
82974	83017	5.0
83053	83061	5.0
83081	83061	5.0
79380	79341	15.0
82957	82974	5.0
73866	73985	15.0
95946	95672	15.0
91299	91457	25.0
105651	105575	5.0
91491	91299	5.0
74132	74339	15.0
73990	74051	5.0
73838	73951	25.0
105021	105089	15.0
75984	76963	25.0
64479	64698	15.0
79907	79962	25.0
75480	75499	5.0
86301	86334	15.0
90020	90013	5.0
81429	81565	25.0
81565	81429	25.0
78030	78086	5.0
70199	70399	15.0
90648	113073	15.0
113073	90774	15.0
90774	113074	15.0
113074	90648	45.0
90648	113075	15.0
113075	90774	15.0
90774	113076	15.0
67092	67064	45.0
100087	99960	5.0
99960	99798	5.0
67496	67539	5.0
99825	99946	5.0
66811	67116	15.0
106056	106049	5.0
83861	83890	35.0
100141	100087	5.0
69273	69317	25.0
69317	69273	25.0
85220	85134	5.0
85134	85220	5.0
72251	72342	5.0
72251	72133	5.0
75219	75018	5.0
98164	98403	15.0
100583	100378	15.0
100378	100583	15.0
88589	88562	5.0
97864	97898	45.0
39746	39901	45.0
39746	39589	15.0
82104	82002	5.0
51340	51342	15.0
98872	98918	15.0
67015	66944	5.0
90820	91137	25.0
69545	69464	5.0
69464	69545	5.0
66750	66635	15.0
63328	62969	35.0
72930	72902	5.0
59645	59459	15.0
102560	102586	35.0
100557	100860	35.0
100741	100910	115.0
100910	100741	55.0
113123	101140	5.0
99740	99714	5.0
63895	64084	55.0
63890	63505	55.0
63505	63890	75.0
95350	95272	15.0
69176	69163	5.0
56607	56666	5.0
79787	79729	5.0
79754	79868	5.0
67575	67569	5.0
76724	76730	5.0
79718	79716	5.0
71982	71923	5.0
78407	78390	35.0
79801	79881	5.0
91031	90945	15.0
91546	91731	5.0
85593	113152	5.0
113152	85593	5.0
83478	83520	5.0
90882	90902	15.0
84735	84836	15.0
84603	85037	55.0
82970	83093	5.0
94122	94099	5.0
86626	86221	5.0
79327	78811	25.0
78862	78728	35.0
78894	78925	5.0
98979	99232	5.0
96438	96397	5.0
82002	81903	5.0
75367	75411	5.0
102110	102185	15.0
95338	95213	5.0
111573	111427	635.0
71058	71143	25.0
71143	71058	25.0
63054	63146	5.0
63133	63103	15.0
59399	59381	5.0
59716	59763	5.0
111397	111406	35.0
111406	111397	35.0
83951	83983	5.0
86840	86787	5.0
97863	97892	5.0
85559	86297	15.0
57688	57743	5.0
62419	62446	95.0
91614	91518	35.0
82949	83120	15.0
91518	91459	5.0
83981	83953	5.0
83973	84035	5.0
83120	83255	15.0
83255	83120	15.0
74607	75104	35.0
85498	85948	15.0
85948	85498	5.0
98924	98494	55.0
85166	85924	25.0
82504	82432	5.0
86586	86970	5.0
68888	69018	15.0
68640	68269	5.0
68267	68266	5.0
68266	68267	5.0
67380	67412	5.0
67360	67380	5.0
68025	67910	5.0
67910	68025	15.0
69233	68640	15.0
67360	67412	5.0
66941	67126	5.0
67126	67360	5.0
113289	60743	5.0
66707	66611	35.0
66336	66260	5.0
61103	60831	25.0
59669	59496	5.0
66550	66303	15.0
54442	54397	5.0
56927	56823	5.0
65844	65614	25.0
63933	63856	5.0
65844	65843	5.0
65207	65160	15.0
65160	65207	65.0
63929	63941	25.0
66349	66462	5.0
66462	66535	5.0
66535	66462	5.0
66875	66865	15.0
60610	60773	5.0
62016	62032	5.0
61013	61108	15.0
46021	46729	15.0
63941	63966	15.0
63941	63933	5.0
63885	63933	5.0
66269	66299	5.0
66462	66928	25.0
66660	66550	5.0
65926	66096	25.0
66046	65926	25.0
66303	66096	5.0
67706	67942	15.0
68268	68267	5.0
68013	68052	5.0
66817	67649	55.0
67649	66817	15.0
68018	68053	5.0
65475	64684	25.0
113308	65828	5.0
59779	59942	5.0
60185	60836	85.0
59669	59779	5.0
66355	66655	15.0
65504	65586	25.0
65586	65596	5.0
61129	61281	5.0
64308	65135	35.0
62654	63017	35.0
60334	60610	15.0
57006	56951	5.0
51127	51274	15.0
76401	76442	5.0
76160	76502	35.0
76329	76401	5.0
90122	90196	15.0
86588	86574	5.0
86184	86183	5.0
84968	85072	15.0
85072	84968	25.0
85749	85650	5.0
85845	85825	5.0
85111	85160	5.0
94263	94262	5.0
98541	98579	15.0
98579	98541	5.0
113340	99168	15.0
99168	113341	15.0
91941	91935	15.0
87243	87336	15.0
87622	87079	35.0
87650	87788	5.0
76130	76074	5.0
78407	78371	5.0
78407	78427	5.0
78064	78313	45.0
77480	77286	15.0
93154	93196	5.0
93196	93215	5.0
78895	78967	5.0
78889	79571	25.0
79440	79380	5.0
79421	79470	5.0
79099	79317	105.0
79317	79099	5.0
83893	83936	5.0
84053	84024	5.0
84879	84978	35.0
84978	84879	35.0
85368	85099	35.0
89485	89561	15.0
113342	89748	5.0
89748	113343	5.0
88285	88334	5.0
88285	88098	55.0
97067	97039	5.0
96960	96918	5.0
92256	92469	15.0
87427	87650	15.0
87650	87427	15.0
87996	87771	15.0
87771	87622	5.0
88279	88303	15.0
88218	88125	15.0
89095	89093	5.0
87577	88100	25.0
80741	80835	5.0
91630	91556	25.0
90196	90297	5.0
90248	89935	45.0
91792	92097	15.0
90384	90402	5.0
98737	99010	15.0
97800	97465	15.0
94908	94260	35.0
94260	94908	25.0
94908	95540	25.0
95540	94908	45.0
94260	93428	25.0
93428	94260	25.0
93428	93078	15.0
79176	79175	5.0
79175	79176	5.0
79577	79589	5.0
69636	69233	15.0
85118	85052	15.0
85052	85118	15.0
75410	75492	5.0
75492	75562	5.0
75539	75562	5.0
75605	75562	5.0
75410	75422	5.0
75411	75410	15.0
75457	75411	5.0
75666	75605	5.0
88098	87841	5.0
77108	76799	15.0
74144	73926	25.0
71366	71332	5.0
71332	71366	5.0
77823	77743	5.0
71366	71376	5.0
77449	77307	5.0
98273	98259	5.0
91953	91936	5.0
78889	79087	15.0
79233	78956	15.0
91923	91864	15.0
91864	91923	45.0
71604	71614	5.0
71614	71604	5.0
80222	80549	25.0
80549	80222	25.0
72930	73053	35.0
73053	72930	35.0
72604	72695	5.0
78874	78889	5.0
70683	70627	5.0
92181	92200	5.0
93088	93071	15.0
93555	93215	15.0
81327	81352	5.0
73039	73090	5.0
95324	95656	15.0
95656	95324	25.0
69503	69875	5.0
90912	90935	5.0
90935	90952	5.0
90940	90912	5.0
90952	90940	5.0
83610	83639	15.0
90066	90063	5.0
90114	90124	5.0
90063	90114	5.0
90124	90066	5.0
85025	84995	5.0
85052	85067	15.0
85067	85052	25.0
85212	85114	5.0
83789	83723	5.0
86106	86045	5.0
92435	92217	15.0
73317	73266	35.0
73266	73317	45.0
83989	84072	5.0
84092	84072	5.0
83754	83793	5.0
85547	85654	5.0
85653	85547	5.0
83915	83958	5.0
85585	85944	15.0
85486	85535	5.0
82534	82380	25.0
83233	83293	5.0
83360	83416	5.0
85246	85286	5.0
70416	70429	5.0
79087	79496	15.0
113354	87417	5.0
91437	91385	45.0
80903	81009	5.0
76416	76370	5.0
76370	76289	5.0
75499	75539	15.0
79567	79581	5.0
79464	79233	15.0
79453	79535	5.0
79341	79421	5.0
79032	79040	15.0
95577	95527	5.0
91763	91970	15.0
82589	82737	5.0
83990	84019	15.0
84039	84096	5.0
95538	95599	5.0
95201	95410	5.0
96205	96375	5.0
93181	93146	5.0
93215	93222	5.0
93222	93181	5.0
76442	76865	25.0
71360	71301	5.0
72586	72262	15.0
72262	72586	15.0
71314	71335	5.0
72402	73447	45.0
92181	92293	25.0
92182	92163	5.0
90329	90258	5.0
91763	91486	15.0
91277	91486	5.0
91720	91764	25.0
91764	91720	15.0
91720	91555	15.0
92520	92772	15.0
92704	92610	5.0
90802	90938	5.0
90696	90707	5.0
90682	90329	15.0
90258	90147	25.0
79176	79485	15.0
79485	79176	15.0
80897	80798	15.0
80798	80897	15.0
80931	80897	5.0
80897	80931	15.0
79187	79567	35.0
80897	81077	15.0
77789	77801	5.0
78323	78351	5.0
71267	71147	5.0
74673	74691	5.0
85844	85794	5.0
85814	85844	5.0
71332	71326	5.0
70685	70763	5.0
70899	70800	15.0
70800	70849	5.0
98036	98123	15.0
73657	73431	15.0
76365	76459	5.0
76459	76365	5.0
75076	74928	25.0
96680	96008	25.0
96008	96680	35.0
96008	95605	25.0
70674	70570	5.0
86279	86208	5.0
84199	84176	25.0
85400	85416	15.0
88763	88833	5.0
88679	88314	25.0
88155	88119	5.0
88100	88252	5.0
87126	86941	5.0
86941	87126	15.0
87427	87327	15.0
87327	87427	5.0
86603	86555	5.0
86555	86603	5.0
86588	86614	5.0
86614	86664	5.0
87020	87090	5.0
87274	87327	15.0
87327	87274	15.0
87203	87275	5.0
97465	96680	35.0
96680	97465	25.0
86664	86941	15.0
86941	86664	15.0
74907	75392	25.0
74134	74124	5.0
90662	90656	5.0
90583	90662	5.0
90553	90583	5.0
90496	90344	15.0
90344	90158	5.0
90761	91197	25.0
90229	90637	25.0
91025	90762	15.0
91936	92141	15.0
91197	91277	15.0
98168	98737	25.0
98737	98168	25.0
83640	83610	5.0
84319	84504	45.0
84504	84319	15.0
89180	89851	25.0
89535	89466	15.0
89303	89053	65.0
88885	89180	5.0
90158	89705	15.0
99321	99499	35.0
95599	95577	5.0
96784	96575	5.0
96486	96525	5.0
96593	96525	5.0
72717	72468	15.0
73105	73163	5.0
73023	72870	5.0
79340	79316	5.0
78717	78728	15.0
75443	75408	15.0
75894	75771	5.0
88531	88762	15.0
88252	88531	25.0
86942	86998	15.0
74775	74874	5.0
75521	75554	5.0
74874	74959	5.0
75825	75407	25.0
75407	75825	25.0
73789	73707	5.0
73209	74038	35.0
87576	87577	5.0
87841	87571	15.0
87788	87937	5.0
87275	87126	25.0
87126	87275	15.0
87095	87203	5.0
87203	87095	5.0
90006	90013	15.0
90027	90020	5.0
98236	98255	5.0
86352	85905	15.0
69314	69361	5.0
69298	69314	5.0
69792	69769	5.0
69769	69792	15.0
85838	85756	5.0
85760	85532	25.0
80215	80198	5.0
80222	79889	15.0
79889	80222	15.0
74124	73814	15.0
73830	74134	5.0
71919	71335	25.0
70429	70290	5.0
70664	70594	5.0
70743	70664	5.0
70594	70403	15.0
70403	70594	15.0
87243	87155	15.0
77224	77610	25.0
77733	77707	25.0
77707	77733	25.0
73318	73298	5.0
73131	73156	15.0
72527	72902	35.0
72572	72604	5.0
72654	72604	5.0
80545	80495	5.0
80197	80198	25.0
80215	80224	35.0
71376	71398	5.0
74016	74040	5.0
73458	73607	25.0
73607	73458	15.0
82594	82650	5.0
82650	82626	5.0
85887	85839	5.0
86204	86148	5.0
75562	75567	25.0
82028	82004	5.0
81226	81284	15.0
80918	80864	25.0
75414	75592	15.0
75414	75521	5.0
75464	75340	15.0
75549	75443	15.0
75539	75581	5.0
75492	75539	5.0
75393	75402	5.0
75378	75408	15.0
75408	75378	15.0
75567	75549	5.0
87031	87079	5.0
86930	87031	15.0
87031	86930	5.0
85255	85198	15.0
85204	85310	45.0
85310	85204	85.0
85310	85118	5.0
85263	85324	15.0
85091	84657	5.0
85775	85824	35.0
85525	85733	5.0
84024	84040	5.0
83792	83654	5.0
83654	83792	5.0
83306	83355	5.0
83252	83660	15.0
84846	84802	5.0
101073	101061	5.0
105553	105481	15.0
105481	105126	35.0
100517	100554	35.0
99905	99747	25.0
105167	105155	15.0
109564	109532	5.0
108416	108494	5.0
108494	108547	5.0
106644	106626	5.0
108658	108688	5.0
102519	102302	45.0
105155	105109	5.0
105512	105502	5.0
105884	105915	25.0
106364	106232	5.0
102728	102765	5.0
100592	100680	15.0
100680	100622	5.0
100622	100558	5.0
102375	102529	5.0
100835	100834	5.0
100450	100491	5.0
100078	100226	5.0
100226	100141	5.0
99785	99797	5.0
99798	99781	5.0
99797	100044	5.0
100910	101015	15.0
101015	100910	15.0
100454	100455	5.0
100753	100851	5.0
100706	100575	5.0
105370	105425	25.0
107216	107155	5.0
106972	106817	5.0
107155	107100	5.0
107279	107216	15.0
107359	107279	25.0
110507	110506	5.0
107531	107400	15.0
107400	107531	25.0
102439	102594	5.0
101007	101000	5.0
111442	111431	5.0
111701	113555	5.0
111701	111741	75.0
78775	78636	5.0
77388	77806	15.0
85432	85249	15.0
68052	68044	5.0
68044	68052	5.0
68499	67772	75.0
92017	92042	15.0
92004	92017	5.0
92851	92845	5.0
73282	72894	15.0
72894	73282	25.0
63965	63885	5.0
68833	68966	5.0
60757	60794	5.0
60794	60842	5.0
68966	69291	5.0
68952	68966	5.0
64593	64632	5.0
62279	62381	5.0
62433	62471	5.0
61269	61390	5.0
50747	51063	25.0
49404	49382	5.0
68335	68481	15.0
65028	64969	5.0
65000	65046	5.0
65046	65028	5.0
64969	65000	5.0
67925	67900	5.0
67899	67931	5.0
61873	61814	5.0
61868	61873	55.0
66421	66261	5.0
66261	66421	25.0
67719	67740	5.0
61244	61159	5.0
63880	63858	5.0
63825	63896	5.0
63825	63847	5.0
65894	65890	15.0
63505	63695	15.0
63695	63505	15.0
62728	62835	15.0
62846	62728	5.0
62326	62279	5.0
62471	62391	5.0
65290	64983	15.0
63019	62934	5.0
66833	67684	25.0
67684	66833	45.0
63858	63731	5.0
56619	56611	5.0
56650	56667	5.0
67112	67092	15.0
67116	67112	5.0
66556	66330	5.0
66330	66556	5.0
62190	62230	5.0
62191	62190	5.0
62230	62191	5.0
58930	59089	15.0
58410	58798	55.0
58798	58410	75.0
82917	82459	25.0
88571	87862	25.0
85526	85453	5.0
85453	85526	5.0
85199	85133	5.0
85133	85062	5.0
92022	91969	15.0
91287	91151	5.0
91203	90801	15.0
78133	113645	5.0
113646	77802	45.0
76694	76284	15.0
73569	73652	5.0
77141	77159	15.0
75882	75913	15.0
76919	76930	5.0
76510	76518	5.0
75960	75972	5.0
93532	93552	5.0
83073	82970	15.0
79963	80204	5.0
82413	82348	5.0
82348	82413	5.0
79437	79963	25.0
79963	79437	25.0
79531	79679	5.0
83375	83135	15.0
84401	84408	5.0
84384	84401	5.0
83031	82994	5.0
83520	83542	5.0
83590	83703	5.0
91067	90925	5.0
88458	88488	5.0
94209	94159	15.0
93457	93314	5.0
92915	92765	15.0
94363	94362	5.0
93526	93593	5.0
76724	76648	5.0
74171	74096	15.0
74096	74062	5.0
73834	73833	25.0
74059	74096	5.0
74062	74202	5.0
81341	81299	5.0
81425	81341	15.0
95745	95778	25.0
93567	93572	5.0
93306	93324	5.0
93285	93267	5.0
98178	98387	15.0
98447	98387	5.0
80930	80873	5.0
72056	71983	5.0
75067	74443	25.0
75421	75067	15.0
75770	76418	15.0
85526	85564	5.0
93502	93336	15.0
93177	93269	5.0
86712	87019	15.0
84890	85522	35.0
85036	85149	5.0
91969	91828	45.0
91575	91730	5.0
87638	87751	35.0
75897	75861	35.0
93324	93314	5.0
91203	91153	25.0
84485	84579	5.0
79318	79313	5.0
76646	76648	5.0
77628	77764	5.0
71672	71969	15.0
71096	71024	5.0
72006	72381	15.0
72381	72006	15.0
86474	86461	65.0
70115	69868	15.0
78169	78319	5.0
78718	78704	15.0
70713	70831	5.0
70792	70901	5.0
70237	70198	15.0
83234	83249	5.0
83062	83234	5.0
71441	71563	15.0
71563	71441	15.0
71527	71563	5.0
71730	71738	5.0
71183	71096	5.0
76698	76647	5.0
96180	96149	5.0
92038	92022	5.0
92022	92038	5.0
91828	91868	5.0
73199	73358	15.0
71974	72011	5.0
72011	72067	5.0
71983	71928	5.0
69139	69108	5.0
81399	81294	5.0
81415	81399	5.0
81372	81524	15.0
81294	81253	5.0
78133	78228	5.0
70955	70713	15.0
81758	81415	15.0
94089	94122	5.0
93543	93532	5.0
93572	93543	5.0
78863	78366	65.0
95233	95234	5.0
70605	70430	15.0
70430	70605	5.0
71741	71915	5.0
71915	71741	5.0
85335	85370	5.0
70310	70625	15.0
70625	70620	25.0
70867	70625	15.0
70640	70705	5.0
83169	83197	5.0
85225	85241	5.0
84393	84328	5.0
90925	90796	15.0
84656	84329	25.0
56567	56325	5.0
62406	62384	35.0
88824	88851	15.0
57791	57838	5.0
77452	77291	5.0
95527	94877	25.0
91498	113717	5.0
113718	91498	5.0
91746	113723	15.0
113723	91714	15.0
91714	113724	5.0
113724	91746	5.0
85599	85593	5.0
85593	85599	5.0
79914	80021	5.0
80013	79895	5.0
85087	84735	15.0
90625	90226	25.0
90482	90464	5.0
91838	91599	25.0
63567	63583	5.0
68877	69116	5.0
69116	68877	5.0
76474	76389	5.0
73894	73778	15.0
73990	73894	15.0
79874	79945	5.0
76161	75274	25.0
75534	75267	5.0
78625	78541	5.0
71643	71681	5.0
85037	85017	15.0
80735	80603	225.0
85252	85054	25.0
77589	77387	15.0
77387	77589	15.0
69202	69203	5.0
69198	69202	5.0
74063	73877	115.0
73877	74063	45.0
90174	89736	85.0
62203	62180	15.0
78213	78416	15.0
78165	77815	5.0
62180	62256	5.0
83037	83078	5.0
83158	83112	5.0
87683	87892	75.0
86721	86218	25.0
94813	95182	45.0
87014	86666	45.0
86666	87014	15.0
94789	94809	5.0
95624	95602	15.0
93926	93907	5.0
93907	93936	5.0
[truncated: 21,380 more rows]
