# Supplementary material for: Graph-based ahead monitoring of vulnerabilities in large dynamic transportation networks
Source: PLoS One. 2021 Mar 24;16(3):e0248764. doi: 10.1371/journal.pone.0248764 (PMC7990197; doi:10.1371/journal.pone.0248764)
Supplement: S3 Data — (ZIP) [file pone.0248764.s004.zip › rhone_obs_22_wc.csv]

69087	69040	5.0
69096	69171	5.0
68519	66864	15.0
63991	63598	5.0
64585	63991	5.0
64089	64572	5.0
66872	68526	15.0
80006	80228	5.0
78212	78258	5.0
78217	78175	5.0
104537	104518	5.0
83221	83406	5.0
83394	83203	5.0
92962	92989	5.0
104540	104558	5.0
94410	94435	5.0
70680	70493	5.0
70068	69852	5.0
85691	85661	5.0
82140	81969	35.0
81969	81834	5.0
63443	63363	5.0
69754	69998	5.0
69420	69632	5.0
67664	67690	5.0
78332	77909	5.0
71502	71429	5.0
90854	90752	5.0
96382	96333	25.0
65180	65242	5.0
91416	91364	5.0
111695	111726	5.0
93302	93605	5.0
93605	93302	15.0
96548	96464	5.0
76521	76505	5.0
86053	86127	5.0
84361	84678	15.0
84678	84361	5.0
79755	79875	5.0
102201	102177	5.0
79701	79718	5.0
79741	79734	5.0
79986	79655	15.0
79655	79986	5.0
86027	85845	15.0
86001	85838	25.0
85263	85091	5.0
102188	102212	5.0
79876	79775	5.0
76234	76391	15.0
76828	76995	5.0
80784	80960	5.0
80960	80784	5.0
81698	81890	5.0
85326	85263	5.0
76986	77170	15.0
77170	76986	25.0
80048	79960	5.0
79655	79980	15.0
79980	80368	15.0
79986	80374	15.0
80374	79986	15.0
71189	70975	5.0
79655	79611	5.0
79611	79655	5.0
85719	85691	5.0
77194	77448	15.0
78109	78529	15.0
78529	78109	5.0
80007	79655	5.0
80380	80007	15.0
69510	69002	15.0
84019	84039	15.0
71656	71728	5.0
79526	79568	5.0
79496	79526	5.0
79527	79497	5.0
79497	79464	5.0
85718	85769	15.0
85581	85636	15.0
94222	94290	5.0
74469	75246	15.0
93159	91717	15.0
71430	70661	15.0
95097	96013	45.0
69441	69622	5.0
80260	79735	15.0
80487	80260	5.0
111189	111175	5.0
59167	54053	85.0
63598	63354	5.0
69358	68670	15.0
64572	65047	5.0
111175	110982	15.0
61596	59167	35.0
109319	106263	85.0
62759	61596	15.0
66724	66524	5.0
68526	68726	5.0
69812	69612	5.0
68670	68519	5.0
79085	78217	15.0
79975	79159	15.0
79141	80006	15.0
78175	74736	45.0
69055	75984	95.0
75984	78212	25.0
80260	80364	25.0
74736	69261	85.0
104518	104376	25.0
104558	104586	5.0
94877	93999	15.0
96023	95946	5.0
83727	83394	5.0
95914	96015	5.0
96843	96182	15.0
94684	95654	15.0
92582	92333	5.0
83406	83797	5.0
95115	95477	15.0
96182	94877	25.0
95946	95470	25.0
93655	94684	15.0
95534	95914	15.0
96015	96179	15.0
95654	96822	15.0
51157	51236	5.0
40217	42573	35.0
51236	51300	5.0
81708	81822	15.0
81886	81770	15.0
91790	91491	5.0
92333	91790	15.0
91491	91210	5.0
92167	92962	25.0
70085	71276	25.0
70173	71276	15.0
94982	94409	15.0
104435	104540	15.0
73124	73152	5.0
99938	99943	5.0
73234	73177	5.0
99943	99939	5.0
73467	73234	15.0
73152	73453	15.0
105607	105668	15.0
82072	81832	15.0
61138	61369	55.0
92667	92666	5.0
60567	60581	5.0
76690	76933	5.0
95627	95589	5.0
83063	83073	5.0
66138	66146	5.0
79273	79312	25.0
87969	88149	5.0
87864	87969	5.0
108076	108199	5.0
79925	79909	15.0
74780	74797	15.0
67812	67866	5.0
65682	65362	15.0
34960	34925	5.0
82056	82140	5.0
90408	90423	5.0
61881	61752	5.0
61633	61385	5.0
83025	83037	5.0
83002	82978	5.0
95972	96053	5.0
88347	88411	5.0
60349	60205	25.0
92785	92783	5.0
112568	74834	5.0
74827	74928	15.0
75672	75708	5.0
61739	61862	5.0
72715	72723	25.0
53231	53254	5.0
45542	45529	15.0
107970	107900	5.0
37508	37524	15.0
110536	110252	35.0
82778	82581	15.0
59775	59597	5.0
77592	77565	5.0
76197	75978	5.0
80018	79546	15.0
66316	66029	15.0
63443	63770	15.0
100014	100061	5.0
107830	107898	5.0
79883	79712	15.0
79712	79883	15.0
109243	109259	5.0
68844	68903	5.0
81236	81828	15.0
60722	60665	15.0
60491	61246	25.0
61246	60491	25.0
92356	92465	5.0
91314	91419	5.0
91419	91791	15.0
94926	94279	35.0
74979	75360	15.0
88347	88330	5.0
100826	100762	5.0
60870	60733	15.0
73250	73230	5.0
73204	73239	5.0
77190	77036	5.0
59763	59998	5.0
36799	36813	5.0
61254	61129	5.0
61428	61371	5.0
60896	60401	25.0
60401	60896	15.0
59933	59883	5.0
59597	59787	5.0
112569	92768	5.0
81276	81265	5.0
79293	79278	5.0
77199	77234	5.0
75407	75092	15.0
47924	47894	15.0
87629	87569	5.0
109126	109142	5.0
88411	88523	5.0
85464	85522	5.0
75055	74907	5.0
74877	74780	15.0
70679	70286	5.0
90440	90469	5.0
90687	90778	5.0
90778	90687	5.0
89903	89915	5.0
69632	69754	5.0
96701	95627	45.0
73713	73240	15.0
74834	74827	15.0
99969	100014	5.0
92534	93384	25.0
61884	61917	5.0
73139	73162	5.0
110945	110949	15.0
85373	85272	25.0
85272	85373	15.0
90677	90282	15.0
96890	96418	25.0
45485	45529	5.0
66809	67050	15.0
82308	82140	5.0
90423	90440	5.0
61514	61428	5.0
90997	90896	15.0
77682	77592	5.0
62670	62127	15.0
79322	79326	5.0
95002	95520	25.0
96293	96914	25.0
90183	90292	55.0
90292	90183	35.0
83158	83139	5.0
105361	105289	5.0
107970	108076	5.0
108076	107970	5.0
59803	59567	5.0
75035	75071	5.0
74910	75035	5.0
34829	34911	15.0
90469	90591	5.0
90449	90411	5.0
61752	61630	15.0
83025	83022	5.0
69998	69404	35.0
90831	90968	15.0
94898	95002	15.0
96053	96393	15.0
74659	74868	5.0
61514	61548	5.0
74928	74955	5.0
61862	61884	5.0
61954	62043	5.0
60562	60568	5.0
61091	61103	5.0
60522	60561	5.0
81265	81516	15.0
95646	95754	15.0
29572	29799	5.0
86145	86305	5.0
109121	109126	5.0
60410	60528	15.0
100061	100006	5.0
59890	59803	5.0
52929	52894	5.0
85953	85848	5.0
90714	90687	5.0
82444	82407	5.0
60577	60519	5.0
91702	91454	5.0
46797	46731	5.0
72473	72452	5.0
90323	90586	5.0
96355	96433	5.0
45609	45676	5.0
67848	67889	5.0
95499	94936	25.0
77304	77190	5.0
94807	94896	5.0
59925	59933	5.0
77700	77603	35.0
77603	77700	35.0
60582	60577	5.0
108219	108199	5.0
81516	81207	15.0
79299	79264	15.0
47803	47924	5.0
48447	48374	5.0
87797	87574	5.0
94778	94777	5.0
60583	60662	5.0
90591	90681	5.0
90711	90714	5.0
60581	60590	5.0
60590	60581	5.0
92465	92537	15.0
75057	75295	15.0
92768	92762	5.0
60075	59956	5.0
69954	70008	5.0
74955	74972	5.0
60205	60593	35.0
63141	63052	5.0
73083	73139	5.0
95754	96293	25.0
83580	83367	15.0
82422	82308	5.0
90423	90238	15.0
90238	90423	5.0
91142	90997	15.0
105092	105174	5.0
99939	99928	5.0
109303	109282	5.0
74878	74877	5.0
60745	60752	5.0
34925	34911	5.0
90238	89925	15.0
89925	90238	15.0
90102	89951	15.0
60491	59958	15.0
69197	69420	5.0
91454	91142	15.0
92112	91702	15.0
59940	60491	15.0
51249	51103	15.0
73467	73392	5.0
97301	97344	5.0
45609	45474	5.0
77190	77239	5.0
94279	94031	5.0
78732	78768	5.0
76992	76965	5.0
75547	75978	15.0
79241	79266	15.0
77603	77554	15.0
89915	89772	25.0
105183	105092	15.0
99928	99946	5.0
79849	79883	15.0
74937	74911	15.0
60680	60745	15.0
65354	65682	15.0
34936	35070	5.0
78852	78797	5.0
90681	90711	5.0
59958	59447	15.0
78770	78707	5.0
77621	76870	25.0
63354	63034	15.0
66460	66319	15.0
90968	91156	15.0
91791	92356	15.0
94765	94898	5.0
75360	74904	15.0
108107	108563	35.0
76690	76379	5.0
61399	61463	5.0
92714	92725	15.0
110181	110208	5.0
73156	73204	5.0
90586	90831	15.0
53216	53231	5.0
75837	75907	5.0
45110	45132	5.0
77798	77682	5.0
90236	90323	5.0
107900	107830	5.0
82630	82778	5.0
81832	81236	15.0
61121	61091	5.0
54553	54561	5.0
77921	77841	5.0
76951	76924	5.0
75832	76060	15.0
75859	75407	25.0
109124	109121	5.0
105281	105361	5.0
100006	99964	5.0
105662	105651	5.0
107898	107970	5.0
59535	59665	5.0
107770	107556	15.0
107556	107770	15.0
75071	75352	25.0
68903	68996	5.0
34925	34851	5.0
90626	90449	5.0
60733	60723	5.0
61600	61739	15.0
78806	78846	5.0
82407	82404	5.0
66032	66104	15.0
66104	66032	25.0
60568	60577	15.0
71739	72878	25.0
72878	71739	25.0
66429	66482	15.0
92550	92112	15.0
92590	92655	5.0
94936	94926	5.0
75978	75500	25.0
79691	79353	25.0
75708	75516	5.0
75516	75708	5.0
73344	73215	15.0
73396	73239	15.0
103296	103330	5.0
59665	59763	5.0
82159	82072	15.0
61463	61514	5.0
54561	54596	5.0
77621	77807	5.0
60598	60582	5.0
79336	79293	5.0
77148	77199	5.0
95588	95972	15.0
79311	79266	15.0
36871	36863	5.0
99964	99939	5.0
107770	107830	5.0
107830	107770	5.0
109284	109303	5.0
97807	97485	15.0
97435	97434	5.0
97514	97807	25.0
76093	75859	15.0
75385	76300	15.0
80239	80143	5.0
81828	82056	5.0
60546	60504	5.0
61246	61364	5.0
82444	82577	5.0
82577	82444	5.0
82978	83025	5.0
105668	105594	5.0
90896	90677	15.0
91156	91314	5.0
92704	92714	15.0
53254	53216	5.0
74797	74883	15.0
61364	61546	5.0
63044	63115	5.0
85412	87081	25.0
87045	85458	25.0
86923	86804	15.0
95530	95524	5.0
78108	78317	15.0
81022	81005	5.0
79968	79867	5.0
62970	62894	5.0
75267	75155	15.0
70633	70285	25.0
78086	78176	5.0
64250	64267	5.0
71135	112582	15.0
112582	71079	15.0
83542	83590	5.0
85535	85479	5.0
85735	85749	5.0
85749	85735	5.0
93726	93739	5.0
107733	107738	5.0
78319	78718	25.0
64443	64305	35.0
64324	64299	5.0
75644	75443	5.0
75644	75813	15.0
77742	78108	15.0
77559	77742	5.0
79153	79395	5.0
77733	77674	5.0
76532	76529	35.0
78157	78783	15.0
78783	78157	15.0
78157	77877	15.0
77877	78157	15.0
82742	82908	5.0
83051	83043	5.0
83043	83051	15.0
86690	86876	25.0
86232	86272	15.0
86272	86232	25.0
89503	89614	15.0
88588	88559	5.0
88165	88186	5.0
92205	92445	35.0
91780	91648	5.0
70855	70749	5.0
70720	70636	5.0
70713	70605	5.0
66651	66750	5.0
66893	66750	5.0
67251	67549	5.0
71080	71110	5.0
68684	68538	15.0
68538	68684	15.0
69875	69490	5.0
67153	67141	5.0
73968	73874	5.0
61480	61460	5.0
63549	63783	25.0
71083	71064	5.0
71176	71064	5.0
71064	70991	5.0
70991	70889	5.0
81633	81561	5.0
65033	65000	15.0
69118	69198	5.0
64872	64827	5.0
96397	96314	5.0
73339	73318	5.0
72695	72717	5.0
93936	93926	5.0
91556	91539	5.0
77657	77727	15.0
60113	60334	5.0
107687	107753	15.0
112628	60002	5.0
111655	111695	5.0
75867	75916	15.0
60424	60473	5.0
82838	83020	15.0
105579	105575	5.0
97705	97869	35.0
75811	75982	5.0
66751	66675	5.0
86252	86279	5.0
62987	63019	5.0
67842	68077	15.0
68077	67842	5.0
63328	63340	15.0
72122	72250	25.0
72250	72122	15.0
90656	90696	5.0
75006	75100	5.0
75648	75916	35.0
77630	77599	5.0
78317	78286	5.0
78720	78753	5.0
78753	78720	35.0
79396	79123	25.0
84200	83975	15.0
83975	84200	15.0
85193	85225	5.0
89233	89066	15.0
89289	89316	5.0
89316	89355	15.0
90430	90398	5.0
90913	90908	5.0
92326	92242	5.0
91412	91407	5.0
91594	91549	5.0
91544	91954	15.0
92184	92027	5.0
93085	93333	25.0
96747	96605	5.0
83973	83913	15.0
89739	89748	5.0
85774	85814	5.0
103842	103889	5.0
103889	103842	5.0
105486	105482	5.0
108576	108570	25.0
105462	105486	5.0
105590	105625	5.0
103217	103082	55.0
105625	105653	5.0
105781	105804	5.0
107687	107603	15.0
62763	62579	5.0
92772	92813	5.0
91970	92520	25.0
91156	91025	5.0
92790	92775	5.0
95692	95665	25.0
90880	90837	5.0
95151	95186	5.0
95989	95896	5.0
96073	96023	5.0
98122	98178	55.0
71083	71199	5.0
71144	71415	5.0
71415	71144	15.0
89647	89736	5.0
71144	71083	15.0
111365	111377	5.0
95624	95396	15.0
95182	95382	15.0
60988	60948	5.0
95275	95243	5.0
99321	99338	5.0
60644	60104	25.0
91479	91546	5.0
91546	91479	5.0
62970	63068	5.0
65185	65180	5.0
62857	62970	15.0
59769	59702	5.0
100566	100592	5.0
59971	60522	25.0
60522	59971	25.0
79634	79844	15.0
79305	79255	5.0
87864	87872	5.0
86204	86433	35.0
86433	86204	75.0
85599	85542	5.0
72127	72133	5.0
80231	79934	25.0
71563	71664	5.0
80316	80523	25.0
67510	67528	5.0
67528	67510	5.0
70648	69747	165.0
78874	78793	5.0
75395	75289	5.0
111561	111557	5.0
85049	84730	15.0
76077	75666	15.0
75666	76077	15.0
102413	112748	15.0
50900	50880	5.0
89985	89693	15.0
63816	63684	5.0
62858	62886	5.0
111550	111545	5.0
93563	93592	5.0
94249	94211	5.0
71270	71291	5.0
65238	65427	5.0
74968	74804	15.0
76857	76861	5.0
65812	65577	15.0
72040	72477	15.0
72477	72040	15.0
67739	67684	5.0
69464	69617	15.0
69617	69464	25.0
66811	66615	45.0
67141	67116	5.0
67859	67807	145.0
68235	68287	5.0
70895	70955	5.0
69948	70174	55.0
70198	70174	5.0
100792	100820	25.0
100820	100792	15.0
105581	105590	5.0
57571	57780	15.0
64191	64056	15.0
90837	90846	5.0
88298	88176	15.0
88391	88344	5.0
75034	74901	5.0
74900	74901	5.0
69972	69792	35.0
69792	69972	35.0
93727	93457	15.0
95474	95427	15.0
90238	90331	5.0
95460	95457	15.0
61013	61138	5.0
62360	62332	5.0
62906	62970	5.0
51340	51538	15.0
99928	99889	5.0
72325	72489	5.0
85302	85265	5.0
67728	67775	5.0
65637	65587	5.0
67380	67373	5.0
87716	87725	5.0
93256	93185	5.0
64774	64724	5.0
84428	84437	5.0
98100	98979	45.0
80592	80597	5.0
88243	88202	5.0
79788	79856	5.0
74063	74099	5.0
73824	73951	15.0
74065	73990	5.0
73951	73990	5.0
84658	84718	5.0
104422	104537	25.0
88570	87124	25.0
92027	91985	5.0
96326	96447	5.0
71733	71675	5.0
71915	71742	5.0
91592	91706	5.0
77513	78101	25.0
78294	78150	15.0
91706	91892	5.0
77644	78226	5.0
74099	74065	5.0
74065	74132	15.0
74051	74132	15.0
76439	76668	5.0
81890	82046	5.0
85134	84541	25.0
84541	85134	25.0
59651	59635	25.0
75041	74650	25.0
83413	83421	5.0
89061	88594	35.0
93029	93045	15.0
84899	84644	15.0
85825	85887	15.0
100529	100465	5.0
75266	75249	25.0
80999	80931	5.0
80931	80999	5.0
80930	80894	5.0
67064	67041	5.0
67041	66982	25.0
96204	96073	25.0
90196	90179	5.0
76198	76234	5.0
76505	76324	25.0
76391	76405	5.0
107603	107570	5.0
72056	72067	5.0
72062	72056	5.0
72128	72062	5.0
65392	65348	5.0
69108	69126	5.0
69126	69164	5.0
71040	70975	5.0
70975	71040	5.0
74621	74492	5.0
76188	76184	5.0
79896	79926	5.0
75567	75457	5.0
72133	72128	5.0
72067	72127	5.0
79960	79907	5.0
75860	76502	15.0
76760	76504	5.0
75422	75461	15.0
75574	75498	35.0
76502	77911	25.0
66330	65894	15.0
65894	66330	15.0
70831	70901	5.0
66555	66941	15.0
73318	73261	5.0
81299	81372	15.0
79907	79876	5.0
73985	74063	5.0
73951	73985	5.0
78688	78874	15.0
83429	83502	5.0
83502	83429	5.0
72016	72040	5.0
72040	72016	5.0
66646	66567	35.0
70685	70800	15.0
70800	70685	15.0
84446	84451	15.0
66320	66273	15.0
101164	101155	5.0
63963	63611	15.0
93963	93727	5.0
82924	82716	5.0
99743	99526	15.0
111661	111639	15.0
107753	107667	35.0
107667	107753	35.0
76459	76552	5.0
78078	77994	5.0
71150	71084	25.0
71446	71704	15.0
71704	71446	15.0
84600	84671	5.0
83227	83255	5.0
83124	82681	5.0
88623	88823	35.0
88823	88623	35.0
52817	52922	5.0
84958	84845	5.0
61219	61272	15.0
67549	68098	15.0
65758	65739	5.0
68833	68952	5.0
68792	68833	5.0
81078	81022	15.0
83197	83237	5.0
83237	83260	15.0
83145	83169	5.0
88488	88459	5.0
59825	60012	5.0
69545	69592	5.0
79126	79225	5.0
87252	87260	5.0
87260	87252	5.0
87260	87238	5.0
87238	87260	35.0
87949	87954	5.0
88007	88020	5.0
87954	88007	5.0
88020	87985	5.0
97874	97718	45.0
65812	65929	5.0
76902	77252	25.0
77252	76902	35.0
90403	90414	5.0
60795	60757	5.0
57703	57860	5.0
78787	78864	75.0
78864	78787	25.0
93742	93773	5.0
69264	69464	25.0
69464	69264	35.0
86605	86352	15.0
90707	90662	5.0
48930	49239	25.0
54511	54413	5.0
60378	60290	5.0
67292	67201	15.0
75213	74731	25.0
83255	83278	5.0
96967	96920	5.0
70002	70125	5.0
70119	70002	5.0
70812	70734	5.0
73490	73519	5.0
74463	74377	5.0
76317	76416	5.0
77664	77882	15.0
77882	77664	5.0
77852	78021	15.0
79041	79033	5.0
79473	79164	15.0
79164	79473	15.0
79185	79268	5.0
79449	79288	5.0
79437	79310	45.0
80126	80125	5.0
80745	80794	15.0
82651	82670	5.0
83395	83413	5.0
83483	83473	5.0
83640	83564	15.0
84084	84346	15.0
83926	84015	45.0
84404	84384	5.0
84272	84347	15.0
86031	86231	15.0
87424	87469	5.0
87842	88050	5.0
88444	88458	5.0
89089	89061	5.0
91381	90934	15.0
90934	91381	15.0
90945	91055	15.0
91503	91792	15.0
91993	91985	5.0
93044	92993	15.0
94339	94209	15.0
66331	66336	5.0
86156	86345	35.0
86345	86156	55.0
58694	58735	5.0
58735	58694	5.0
63825	63731	5.0
99499	99514	5.0
85535	85869	15.0
85869	85535	15.0
64970	64640	15.0
82626	82535	15.0
84040	84293	15.0
86126	86362	75.0
86362	86126	45.0
88417	88702	15.0
90648	90617	5.0
85735	85733	5.0
88303	88218	15.0
87065	86934	25.0
86934	87065	15.0
84961	84968	5.0
84968	84961	5.0
106931	106928	5.0
107104	107157	5.0
106911	106891	5.0
106928	106964	15.0
111297	111408	35.0
80601	80557	5.0
72127	72251	5.0
67510	67516	15.0
67516	67510	15.0
111531	111478	5.0
111531	111551	15.0
75137	75504	195.0
71226	71007	5.0
86461	86452	15.0
86184	86160	35.0
86160	86184	35.0
78861	78193	15.0
78102	78108	5.0
83779	83770	5.0
75408	75393	5.0
75549	75644	5.0
75581	75666	5.0
81352	81436	5.0
82617	82562	5.0
85376	85547	5.0
85547	85718	15.0
81284	81327	5.0
81352	81337	5.0
83989	84096	15.0
85503	85326	5.0
85283	85321	5.0
83211	83417	5.0
78975	79352	15.0
95682	95772	5.0
70845	70882	5.0
71178	71237	5.0
67471	67260	15.0
67260	67471	15.0
70778	70654	5.0
69274	69456	25.0
69456	69274	15.0
74596	74886	25.0
76947	76857	5.0
76857	76740	5.0
76831	76857	5.0
76740	76782	5.0
75180	75086	5.0
71973	71915	5.0
71096	70955	5.0
68468	68493	5.0
68493	68583	25.0
70911	71018	5.0
70159	70487	15.0
70970	70912	5.0
67677	67471	15.0
67471	67677	5.0
70126	70098	5.0
67185	67634	15.0
67634	67185	25.0
69456	69545	5.0
69545	69456	5.0
65879	65894	5.0
65894	65879	5.0
71377	71490	5.0
70901	70895	5.0
67900	67859	15.0
70174	69757	15.0
67739	67693	5.0
67693	67739	5.0
67028	67051	5.0
71490	71418	5.0
70063	70237	15.0
70447	70269	5.0
70237	70447	15.0
70447	70237	15.0
70198	70183	15.0
70183	70198	25.0
69072	69153	5.0
68987	112976	5.0
70831	70955	5.0
100347	100376	5.0
100376	100347	15.0
100551	100447	25.0
90343	90258	15.0
92661	92688	15.0
90902	90920	15.0
93146	93154	5.0
90890	90903	5.0
96562	96548	5.0
60831	61013	5.0
61300	61121	5.0
73090	73131	5.0
71058	71083	5.0
81633	81698	5.0
85347	85367	15.0
85367	85347	55.0
96564	96934	25.0
96934	96564	15.0
91658	91795	15.0
88910	89540	15.0
89540	88910	15.0
94824	94879	5.0
73358	73425	15.0
67936	67798	5.0
51785	51888	55.0
73458	73317	25.0
48726	47867	25.0
60637	60274	25.0
48523	48474	5.0
49414	49421	5.0
59777	59349	65.0
63017	63098	5.0
73131	73161	5.0
73139	73090	5.0
61390	61304	5.0
61281	61482	5.0
60905	60977	5.0
61805	61713	5.0
61873	61902	5.0
61713	61868	35.0
64620	64615	5.0
64672	64620	5.0
53410	53578	15.0
93110	93071	15.0
92172	92141	5.0
96297	96235	25.0
103736	103853	25.0
99889	99825	5.0
99232	98910	15.0
78898	79254	15.0
81758	81425	15.0
84072	84128	15.0
81550	81644	5.0
74193	74016	15.0
74016	74193	15.0
65861	65422	15.0
74040	74016	5.0
72464	72482	5.0
65587	65586	5.0
65504	65435	5.0
71147	71146	5.0
74641	74673	5.0
67380	67455	5.0
67455	67470	5.0
95459	95578	5.0
74842	74849	5.0
92930	92945	5.0
92179	92393	5.0
66278	65670	25.0
65130	65260	15.0
86873	87179	25.0
76465	76409	5.0
106334	106329	5.0
106749	106782	15.0
85138	85462	35.0
76081	76077	25.0
87049	87251	15.0
83408	83397	5.0
96211	96112	25.0
88298	88452	25.0
89851	90229	15.0
82758	82785	5.0
83183	83202	5.0
83072	83098	5.0
85381	85391	5.0
85453	85402	5.0
85402	85453	5.0
83982	84025	5.0
80407	80430	5.0
80430	80585	35.0
76405	76761	15.0
77915	77765	5.0
79259	79341	5.0
77037	77141	5.0
78142	78227	5.0
78227	78142	15.0
79772	79891	5.0
76907	77163	15.0
76389	76366	5.0
76907	76474	15.0
79897	79927	5.0
79850	79787	5.0
75599	75873	5.0
93874	93893	5.0
79620	79576	5.0
79576	79620	5.0
60977	61006	5.0
79039	79187	15.0
64955	65248	35.0
90589	90689	5.0
105361	105319	15.0
79875	79907	5.0
85110	85087	5.0
100378	100030	15.0
78223	78213	5.0
82926	82957	15.0
83031	83053	5.0
77318	77418	5.0
94684	95125	15.0
73392	73344	5.0
81569	81633	5.0
78275	78565	5.0
76668	76852	5.0
76668	77163	15.0
82974	83017	5.0
83053	83061	5.0
83081	83061	5.0
79380	79341	15.0
82957	82974	15.0
73866	73985	15.0
95946	95672	15.0
91299	91457	25.0
105651	105575	5.0
91491	91299	5.0
74132	74339	15.0
73990	74051	5.0
73838	73951	65.0
105021	105089	25.0
71801	71957	25.0
64479	64698	15.0
76761	76852	5.0
79907	79962	25.0
75480	75499	5.0
86301	86334	15.0
90020	90013	5.0
75554	75574	5.0
81429	81565	15.0
81565	81429	15.0
78030	78086	5.0
90648	113073	25.0
113073	90774	5.0
90774	113074	15.0
113074	90648	5.0
90648	113075	15.0
113075	90774	5.0
90774	113076	25.0
113076	90648	5.0
67092	67064	5.0
99960	99798	5.0
99825	99946	5.0
67116	66811	15.0
48503	48559	15.0
49414	48982	15.0
48982	48901	5.0
106040	106045	5.0
83861	83890	25.0
83890	83861	25.0
100563	100520	5.0
69273	69317	15.0
69317	69273	25.0
85220	85134	5.0
72251	72342	5.0
72251	72133	5.0
100583	100378	15.0
92762	92704	5.0
45600	45692	5.0
48474	48522	5.0
69545	69464	5.0
66750	66635	15.0
63328	62969	25.0
59672	59635	35.0
100741	100910	55.0
95551	95514	15.0
93272	93306	5.0
99740	99714	5.0
63895	64084	35.0
63890	63505	55.0
63505	63890	55.0
95350	95272	15.0
94573	94249	45.0
69198	69176	5.0
54916	54930	5.0
57783	57842	5.0
79787	79729	5.0
79754	79868	5.0
67575	67569	5.0
76724	76730	5.0
71982	71923	5.0
67656	68223	15.0
78407	78390	35.0
79801	79881	5.0
91031	90945	5.0
91546	91731	5.0
113152	85593	35.0
83478	83520	5.0
90882	90902	15.0
84735	84836	35.0
85049	85409	45.0
82970	83093	5.0
80556	80697	5.0
94122	94099	5.0
86626	86221	15.0
98979	99232	15.0
96438	96397	5.0
101318	101176	45.0
75367	75411	5.0
71058	71143	15.0
71143	71058	35.0
71058	70991	5.0
62730	62671	5.0
79104	79273	35.0
84003	83951	5.0
94954	95196	5.0
97863	97892	5.0
85559	86297	15.0
66256	66316	5.0
62420	62319	5.0
61983	62042	5.0
64942	65209	5.0
68271	68429	15.0
95658	95576	5.0
82949	83120	15.0
83120	82949	15.0
83953	83947	5.0
83981	83953	5.0
83973	84035	5.0
83120	83255	15.0
83255	83120	15.0
74607	75104	25.0
95696	95799	25.0
74454	74406	5.0
98494	98924	45.0
74427	74607	15.0
85696	84670	15.0
68888	69018	5.0
68640	68269	5.0
49881	50298	85.0
66756	66800	5.0
68267	68266	15.0
67766	67767	5.0
67380	67412	5.0
67360	67380	5.0
69233	68640	15.0
66941	67126	5.0
67126	67360	15.0
66707	66611	45.0
65819	65498	5.0
65498	65819	15.0
61103	60831	25.0
66550	66303	5.0
65844	65614	15.0
63933	63856	5.0
63823	63776	5.0
65207	65160	25.0
65486	65415	5.0
63929	63941	25.0
66349	66462	5.0
66875	66865	15.0
63859	63885	5.0
60610	60773	5.0
61013	61108	15.0
59762	59669	5.0
63941	63966	5.0
63941	63933	5.0
63885	63933	5.0
63675	63661	5.0
69018	69072	5.0
66303	66096	5.0
67706	67942	5.0
113304	65248	55.0
64410	64414	5.0
64414	64410	5.0
68268	68267	5.0
67412	67428	5.0
66817	67649	45.0
67989	68018	5.0
59669	59779	5.0
66355	66655	15.0
65896	65708	5.0
65586	65504	15.0
65586	65596	5.0
61129	61281	15.0
62654	63017	15.0
63966	64042	5.0
60334	60610	5.0
51127	51274	5.0
75178	75173	25.0
76160	76502	25.0
90122	90196	5.0
96375	96411	5.0
86184	86183	5.0
84968	85072	15.0
85072	84968	15.0
85749	85650	5.0
85845	85825	5.0
85111	85160	5.0
94263	94262	5.0
99046	113340	15.0
113340	99168	5.0
113341	99046	5.0
92010	92016	5.0
91941	91935	15.0
87622	87079	55.0
76130	76074	5.0
78407	78371	5.0
78407	78427	5.0
75306	75281	5.0
78064	78313	35.0
77480	77286	15.0
93286	93352	5.0
93196	93215	5.0
78889	79571	25.0
79440	79380	5.0
79421	79470	5.0
83893	83936	5.0
84053	84024	5.0
84879	84978	35.0
84978	84879	45.0
85368	85099	35.0
89485	89561	25.0
113342	89748	5.0
89748	113343	5.0
89329	89303	5.0
96960	96918	5.0
92719	92780	15.0
87996	87771	15.0
87771	87622	5.0
88279	88303	5.0
88218	88125	15.0
89095	89093	15.0
87703	87691	5.0
87577	88100	15.0
80741	80835	5.0
91630	91556	5.0
90196	90297	5.0
91792	92097	25.0
90384	90402	5.0
98737	99010	15.0
97800	97465	15.0
94908	94260	35.0
94260	94908	25.0
94908	95540	35.0
95540	94908	45.0
94260	93428	35.0
93428	94260	25.0
93428	93078	5.0
93078	93428	15.0
76504	75574	25.0
77759	76760	15.0
79176	79175	5.0
79175	79176	5.0
79577	79589	5.0
69636	69233	15.0
85118	85052	15.0
85052	85118	45.0
75498	75499	5.0
75410	75492	5.0
75492	75562	5.0
75605	75562	5.0
75410	75422	5.0
75411	75410	15.0
75457	75411	5.0
75666	75605	5.0
88098	87841	5.0
77108	76799	15.0
90892	90787	15.0
74144	73926	25.0
71366	71332	5.0
77823	77743	5.0
77449	77307	5.0
91953	91936	15.0
78889	79087	15.0
79233	78956	15.0
91923	91864	15.0
91864	91923	15.0
71604	71614	5.0
85114	85087	5.0
80222	80549	15.0
80549	80222	15.0
72930	73053	35.0
73053	72930	35.0
72604	72695	5.0
78874	78889	5.0
70682	70683	5.0
92181	92200	5.0
93088	93071	15.0
93555	93215	25.0
81327	81352	5.0
73039	73090	5.0
69503	69875	5.0
90912	90935	5.0
90940	90912	5.0
90952	90940	5.0
83610	83639	15.0
90066	90063	5.0
90063	90114	5.0
90124	90066	5.0
85025	84995	5.0
85052	85067	15.0
85067	85052	15.0
85212	85114	5.0
83789	83723	5.0
86106	86045	5.0
73317	73266	55.0
73266	73317	45.0
74691	74710	5.0
83989	84072	5.0
84092	84072	5.0
85547	85654	5.0
85653	85547	5.0
83915	83958	5.0
85585	85944	35.0
85486	85535	5.0
85462	85385	35.0
85385	85051	25.0
82534	82380	25.0
83233	83293	5.0
83360	83416	5.0
85246	85286	5.0
85320	85307	5.0
71212	71147	5.0
70416	70429	5.0
71676	71677	5.0
79087	79496	15.0
91437	91385	35.0
80903	81009	15.0
76416	76370	5.0
75218	75190	5.0
75499	75539	25.0
79567	79581	5.0
79464	79233	15.0
79453	79535	5.0
79341	79421	5.0
79032	79040	15.0
91763	91970	5.0
82589	82737	5.0
83990	84019	15.0
84039	84096	5.0
95527	95538	5.0
95201	95410	5.0
94691	94772	25.0
96205	96375	5.0
93181	93146	5.0
93215	93222	5.0
93222	93181	5.0
76545	76459	5.0
76442	76865	25.0
71360	71301	15.0
72586	72262	25.0
92181	92293	25.0
92163	92181	5.0
90329	90258	5.0
91763	91486	15.0
91277	91486	15.0
91720	91764	15.0
91720	91555	15.0
92520	92772	15.0
92704	92610	5.0
79176	79485	15.0
79485	79176	25.0
80897	80798	15.0
80798	80897	15.0
80931	80897	5.0
80897	80931	5.0
79187	79567	35.0
80897	81077	15.0
77789	77801	5.0
78323	78351	5.0
71267	71147	5.0
85582	85462	25.0
85814	85844	5.0
93391	93286	5.0
71332	71326	15.0
71326	71332	5.0
70747	70899	25.0
70899	70800	25.0
70800	70899	45.0
70800	70849	5.0
98036	98123	25.0
99109	99165	55.0
85051	85138	25.0
73657	73431	15.0
76365	76459	5.0
75021	75204	5.0
75076	74928	25.0
75159	75449	25.0
92028	92005	5.0
96680	96008	55.0
96008	96680	35.0
96008	95605	15.0
95605	96008	15.0
70732	70585	5.0
86279	86208	5.0
85416	85400	15.0
85367	85400	15.0
84199	84228	25.0
88100	88252	5.0
86603	86555	5.0
86588	86614	5.0
87020	87090	15.0
92780	92790	15.0
92759	92688	15.0
97465	96680	35.0
86078	85532	55.0
85138	85253	15.0
86664	86941	25.0
74907	75392	15.0
90662	90656	5.0
90496	90344	15.0
90344	90158	5.0
90761	91197	35.0
90229	90637	25.0
92141	92273	5.0
91936	92141	35.0
91197	91277	15.0
98161	98168	5.0
98168	98737	35.0
98737	98168	25.0
98357	98339	5.0
98329	98357	5.0
83640	83610	5.0
89180	89851	25.0
89065	89119	5.0
89053	89303	35.0
89303	89053	25.0
88885	89180	15.0
90158	89705	15.0
99321	99499	35.0
95599	95577	5.0
96593	96525	5.0
72717	72468	15.0
73105	73163	5.0
79340	79316	15.0
75443	75408	15.0
88531	88762	15.0
88252	88531	35.0
88762	88885	5.0
86942	86998	15.0
75422	75266	5.0
75217	75450	15.0
74775	74874	5.0
75173	75414	15.0
74874	74959	5.0
75825	75407	35.0
75407	75825	35.0
73789	73707	5.0
87841	87571	15.0
95335	95456	5.0
95151	95201	5.0
90006	90013	5.0
90027	90020	5.0
86352	85905	15.0
85553	85182	15.0
85182	85553	15.0
69792	69769	5.0
69769	69792	5.0
85838	85756	5.0
85760	85532	35.0
75480	75450	5.0
80215	80198	5.0
80222	79889	15.0
79889	80222	15.0
74134	74384	5.0
74796	74774	5.0
74124	73814	15.0
73830	74134	15.0
83149	82131	25.0
70429	70290	5.0
70664	70594	5.0
70743	70664	5.0
70594	70403	15.0
70403	70594	15.0
77734	77733	5.0
77610	77224	15.0
77224	77610	15.0
77733	77707	25.0
77707	77733	15.0
73131	73156	5.0
72527	72902	35.0
72902	72527	35.0
72902	72930	5.0
80545	80495	15.0
80197	80198	15.0
79457	79134	5.0
71376	71398	5.0
72236	72390	5.0
74016	74040	5.0
73458	73607	15.0
82594	82650	5.0
82650	82626	5.0
85887	85839	5.0
75562	75567	15.0
69659	69414	5.0
80790	80866	5.0
82028	82004	5.0
81226	81284	15.0
75414	75592	15.0
75592	75414	15.0
75414	75521	5.0
75188	75182	35.0
75249	75190	25.0
75464	75340	5.0
75549	75443	5.0
75492	75539	5.0
75402	75363	5.0
75393	75402	5.0
75378	75408	25.0
75408	75378	45.0
75567	75549	5.0
87031	87079	5.0
86930	87031	5.0
85255	85198	15.0
85204	85310	45.0
85310	85204	205.0
85263	85324	15.0
85091	84657	5.0
85525	85733	5.0
83036	82878	5.0
83252	83660	35.0
84846	84802	5.0
100517	100554	15.0
100529	100498	15.0
101996	102125	5.0
105720	105709	5.0
102249	102258	5.0
109190	109216	5.0
108494	108547	5.0
107280	107207	15.0
107104	107047	15.0
106964	107011	15.0
107713	107700	5.0
107700	107723	15.0
107738	107766	15.0
107207	107151	5.0
105498	105513	5.0
105884	105915	25.0
105462	105495	5.0
100195	100117	5.0
100874	100867	5.0
102765	102757	5.0
100195	100270	5.0
100592	100680	5.0
100680	100622	5.0
101039	101007	25.0
107519	107638	15.0
102258	102340	5.0
100835	100834	5.0
100910	101015	15.0
101015	100910	15.0
100753	100851	5.0
100706	100575	5.0
106045	106056	5.0
107531	107400	15.0
107400	107531	15.0
99720	99740	5.0
103073	103109	15.0
102439	102594	5.0
111251	111262	5.0
111701	111741	105.0
79368	79305	15.0
79305	79368	5.0
78647	78582	15.0
78745	78647	5.0
70922	70765	15.0
69654	69361	15.0
67772	68499	75.0
68499	67772	55.0
92851	92845	5.0
89318	89330	5.0
69584	69462	5.0
73282	72894	25.0
63965	63885	5.0
68833	68966	5.0
60757	60794	5.0
68966	69291	5.0
68952	68966	5.0
64593	64632	5.0
64151	64005	25.0
61252	61244	5.0
62279	62381	5.0
62433	62471	5.0
61269	61390	5.0
50747	51063	5.0
48559	48783	5.0
65028	64969	5.0
65000	65046	5.0
64969	65000	5.0
67931	67974	15.0
67925	67900	5.0
61873	61814	5.0
61868	61873	15.0
66421	66261	15.0
65130	64774	15.0
68733	68310	5.0
61244	61159	5.0
63880	63858	5.0
63825	63896	5.0
63825	63847	5.0
63847	63858	5.0
65890	65894	5.0
50450	50472	5.0
63505	63695	15.0
63695	63505	15.0
62728	62835	5.0
62846	62728	35.0
62326	62279	5.0
64724	63868	35.0
63019	62934	5.0
66833	67684	25.0
67684	66833	35.0
63858	63731	5.0
53453	53517	5.0
67116	67112	5.0
66556	66330	15.0
66330	66556	15.0
58410	58798	35.0
58798	58410	65.0
82917	82459	15.0
82459	82917	15.0
88571	87862	25.0
85526	85453	5.0
85453	85526	15.0
85199	85133	5.0
85133	85062	5.0
78133	113645	5.0
113645	77802	5.0
77802	78133	5.0
75265	75258	5.0
75960	75972	5.0
83073	82970	5.0
80191	79963	5.0
79963	80204	5.0
80204	79963	5.0
79067	78863	15.0
82413	82348	5.0
82348	82413	5.0
79437	79963	15.0
79963	79437	15.0
88894	88910	5.0
88910	88894	5.0
83375	83135	15.0
84401	84408	5.0
84384	84401	5.0
84027	83977	5.0
83590	83703	5.0
91067	90925	5.0
88459	88444	5.0
94159	94123	5.0
94209	94159	5.0
94159	94209	15.0
93457	93314	5.0
93526	93593	5.0
76724	76648	5.0
74096	74062	15.0
74059	74096	15.0
74062	74202	5.0
81341	81299	5.0
81425	81341	15.0
93489	93478	5.0
93306	93324	5.0
98178	98387	15.0
98387	98178	15.0
98447	98387	5.0
80930	80873	25.0
72056	71983	5.0
85526	85564	5.0
85564	85526	25.0
86712	87019	45.0
87019	86712	25.0
84890	85522	25.0
85036	85149	5.0
89540	89590	5.0
90489	90265	15.0
84695	113666	5.0
83960	83804	5.0
79318	79313	5.0
76646	76648	5.0
77628	77764	5.0
71672	71969	5.0
71969	71672	45.0
81079	81687	15.0
69683	69829	35.0
69829	69683	35.0
72006	72381	25.0
86461	86474	5.0
70115	69868	15.0
69868	70115	5.0
70713	70831	5.0
70792	70901	5.0
70237	70198	15.0
70198	70237	25.0
71441	71563	15.0
71563	71441	25.0
71664	71730	5.0
71664	71629	5.0
71730	71738	15.0
71738	71730	5.0
71183	71096	5.0
84238	83861	25.0
69384	69536	5.0
76731	76740	5.0
91828	91868	5.0
73199	73358	15.0
71974	72011	5.0
72011	72067	5.0
71983	71928	5.0
69164	69139	5.0
69139	69108	5.0
81399	81294	5.0
81415	81399	5.0
81372	81524	15.0
81294	81253	5.0
78133	78228	5.0
70955	70713	15.0
81758	81415	15.0
95504	95474	5.0
78863	78366	55.0
95233	95234	5.0
71741	71915	5.0
71915	71741	25.0
85335	85370	5.0
70625	70620	15.0
70867	70625	15.0
70640	70705	15.0
83169	83197	5.0
84393	84328	5.0
90925	90796	5.0
88824	88851	35.0
82681	113707	15.0
95527	94877	45.0
66315	65524	15.0
91498	113717	5.0
113717	91473	5.0
91473	113718	25.0
91684	113721	5.0
91746	113723	5.0
113723	91714	5.0
91714	113724	5.0
113724	91746	15.0
85599	85593	5.0
77584	77527	5.0
79914	80021	5.0
80013	79895	5.0
85087	84735	15.0
84735	85087	25.0
63517	113737	15.0
63388	63517	15.0
87459	87851	5.0
87851	87459	15.0
68877	69116	5.0
69116	68877	5.0
76474	76389	5.0
73894	73778	5.0
73990	73894	15.0
79874	79945	5.0
76161	75274	25.0
75534	75267	5.0
78625	78541	5.0
71643	71681	5.0
85037	85017	15.0
85252	85054	5.0
77589	77387	15.0
69202	69203	5.0
69198	69202	5.0
74063	73877	85.0
73877	74063	45.0
52672	52883	5.0
78108	78019	5.0
78213	78416	15.0
78165	77815	5.0
83037	83078	5.0
83158	83112	5.0
88029	88024	5.0
94813	95182	35.0
87014	86666	45.0
86666	87014	65.0
95624	95602	15.0
93926	93907	5.0
92749	92961	35.0
93450	93442	5.0
71494	71570	45.0
91706	91578	15.0
78700	78283	5.0
79469	79438	5.0
69807	69815	15.0
69815	69807	45.0
68807	69800	125.0
69800	68807	105.0
70382	70126	35.0
70126	70382	15.0
85453	85504	15.0
85504	85453	35.0
79103	79351	5.0
78688	78567	5.0
48783	49091	15.0
49208	49421	5.0
85351	85359	5.0
85359	85351	5.0
85297	85133	5.0
85133	85297	15.0
83703	84055	15.0
72128	72317	5.0
71392	71656	15.0
72040	71966	5.0
75393	75443	5.0
74901	74852	5.0
81483	81506	5.0
81644	81565	5.0
78844	78909	25.0
91284	91529	25.0
90042	89981	5.0
90939	90798	5.0
88135	87906	15.0
87906	88135	15.0
93831	93970	15.0
66570	66606	55.0
65929	65934	15.0
65934	65929	15.0
90336	90589	15.0
70909	71058	5.0
73162	73090	5.0
75790	75867	5.0
86047	86053	5.0
73131	73022	25.0
84444	84446	5.0
61730	61301	25.0
60874	113779	15.0
60455	60285	15.0
60285	60455	45.0
64487	64203	15.0
66141	66162	65.0
66162	66141	45.0
62974	63335	35.0
63335	62974	65.0
62894	62823	5.0
69835	69174	45.0
94378	113795	5.0
113795	94491	15.0
93264	93413	15.0
93341	93364	5.0
93320	93283	5.0
93368	93237	45.0
93457	93465	5.0
93560	93415	15.0
92366	92446	15.0
67931	67900	5.0
68419	68574	5.0
67126	67373	65.0
73661	73838	5.0
73485	73661	5.0
95020	95074	5.0
90027	90122	5.0
86983	87506	15.0
85408	85890	5.0
85874	85458	5.0
73661	73866	15.0
68239	68334	5.0
82016	82141	5.0
64286	64194	15.0
68181	68234	5.0
97440	97731	55.0
107754	107768	5.0
97289	97376	15.0
96983	96863	65.0
103832	103889	15.0
96248	96245	5.0
96484	96248	5.0
100379	100196	15.0
100447	100379	5.0
96508	96533	5.0
85515	85564	25.0
88696	88602	5.0
73217	73114	15.0
103292	103272	5.0
67727	67258	35.0
83336	83478	5.0
62446	62781	15.0
62356	62420	25.0
62446	62420	5.0
77994	78100	5.0
79316	79291	15.0
89889	90013	15.0
85824	85748	5.0
77179	77194	5.0
75415	75363	5.0
74905	75160	5.0
75160	74905	5.0
88974	88824	35.0
75363	75160	5.0
76986	76947	5.0
76947	76986	15.0
80374	80546	5.0
80546	80374	15.0
87273	87247	25.0
77448	77462	5.0
80368	80527	15.0
80546	80380	5.0
[truncated: 19,964 more rows]
