# Supplementary material for: Graph-based ahead monitoring of vulnerabilities in large dynamic transportation networks
Source: PLoS One. 2021 Mar 24;16(3):e0248764. doi: 10.1371/journal.pone.0248764 (PMC7990197; doi:10.1371/journal.pone.0248764)
Supplement: S3 Data — (ZIP) [file pone.0248764.s004.zip › rhone_obs_23_wc.csv]

69623	69538	5.0
69087	69040	5.0
69096	69171	5.0
68519	66864	25.0
63991	63598	5.0
94007	93988	5.0
64585	63991	5.0
94005	94024	5.0
64089	64572	5.0
66872	68526	15.0
80006	80228	5.0
78217	78175	5.0
104537	104518	5.0
83221	83406	5.0
83394	83203	5.0
92962	92989	5.0
85691	85661	5.0
82140	81969	15.0
73302	73331	5.0
81969	81834	15.0
69754	69998	5.0
78707	78332	15.0
67664	67690	5.0
78332	77909	15.0
73267	73302	15.0
73302	73250	5.0
96382	96333	15.0
65180	65242	5.0
111695	111726	5.0
93302	93605	15.0
93605	93302	15.0
96548	96464	5.0
86053	86127	5.0
79755	79874	5.0
95772	95802	5.0
102201	102177	5.0
79741	79734	5.0
60840	60844	5.0
79986	79655	5.0
79655	79986	5.0
97437	97359	5.0
94240	94351	5.0
86021	86001	5.0
86027	85845	15.0
86001	85838	5.0
85263	85091	5.0
79876	79775	5.0
76234	76391	5.0
76828	76995	5.0
80784	80960	5.0
80960	80784	5.0
81698	81890	15.0
85326	85263	5.0
76986	77170	15.0
77170	76986	35.0
80048	79960	5.0
79655	79980	15.0
79980	80368	15.0
79986	80374	15.0
80374	79986	5.0
71189	70975	5.0
79655	79611	5.0
85719	85691	5.0
77194	77448	15.0
78109	78529	5.0
78529	78109	15.0
80007	79655	5.0
80380	80007	15.0
69510	69002	15.0
84019	84039	5.0
79526	79568	5.0
79496	79526	5.0
79527	79497	5.0
79497	79464	5.0
85718	85769	15.0
85581	85636	5.0
93159	91717	15.0
75082	74545	5.0
69441	69622	5.0
80260	79735	15.0
69941	69676	15.0
80487	80260	5.0
59167	54053	105.0
69358	68670	15.0
64572	65047	5.0
111175	110982	15.0
61596	59167	45.0
109319	106263	85.0
62759	61596	35.0
69812	69612	5.0
79085	78217	15.0
79975	79159	15.0
79141	80006	15.0
78175	74736	35.0
69055	75984	95.0
75984	78212	25.0
80260	80364	25.0
74736	69261	65.0
104518	104376	25.0
104558	104586	5.0
104569	104537	5.0
94877	93999	15.0
96023	95946	5.0
83727	83394	5.0
95914	96015	5.0
96843	96182	15.0
94684	95654	15.0
92582	92333	5.0
83406	83797	5.0
95115	95477	15.0
96182	94877	35.0
95946	95470	25.0
93655	94684	15.0
95534	95914	15.0
92585	93384	15.0
96015	96179	15.0
93384	93655	5.0
95654	96822	15.0
51157	51236	5.0
40217	42573	45.0
51278	51191	5.0
81708	81822	15.0
81886	81770	15.0
91790	91491	5.0
92333	91790	15.0
91491	91210	5.0
92167	92962	25.0
94384	94321	5.0
94435	94460	5.0
70173	71276	25.0
94982	94409	15.0
104435	104540	15.0
73124	73152	5.0
99964	99938	5.0
73234	73177	5.0
99943	99939	5.0
73467	73234	5.0
73152	73453	15.0
105607	105668	15.0
67734	67725	5.0
82072	81832	5.0
61138	61369	15.0
92667	92666	5.0
60567	60581	5.0
76899	76924	5.0
43505	43486	5.0
83063	83073	5.0
48002	47914	5.0
49513	49554	5.0
79273	79312	15.0
87969	88149	5.0
87864	87969	5.0
108076	108199	5.0
108199	108076	5.0
109272	109278	5.0
74780	74797	35.0
67812	67866	5.0
65682	65362	5.0
27578	27531	5.0
61881	61752	5.0
61633	61546	5.0
83025	83037	5.0
83002	82978	5.0
52964	52995	5.0
88347	88411	5.0
60349	60205	25.0
92785	92783	5.0
74902	112568	15.0
112568	74834	5.0
74827	74928	45.0
75672	75708	5.0
61739	61862	5.0
61917	61954	5.0
53231	53254	5.0
45582	45589	5.0
45542	45529	15.0
107970	107900	5.0
82778	82581	5.0
59775	59597	5.0
77592	77565	5.0
80018	79546	15.0
66316	66029	15.0
88246	88149	5.0
88330	88296	5.0
63443	63770	5.0
100014	100061	5.0
107830	107898	5.0
109243	109259	5.0
74883	74891	5.0
75092	75055	5.0
78792	78806	5.0
81236	81828	15.0
90658	90626	5.0
60722	60665	15.0
60491	61246	25.0
61246	60491	25.0
52914	52895	5.0
52995	52972	5.0
92356	92465	5.0
91314	91419	5.0
91419	91791	15.0
74979	75360	15.0
60219	60220	5.0
100826	100762	5.0
69952	69954	5.0
51103	51143	5.0
73204	73239	5.0
77190	77036	5.0
96309	96355	15.0
103289	103296	5.0
45529	45582	5.0
45474	45531	5.0
66541	66469	5.0
61254	61129	5.0
61428	61371	5.0
60896	60401	15.0
59933	59883	5.0
59597	59787	5.0
112569	92768	15.0
77199	77234	5.0
75407	75092	25.0
88411	88523	5.0
88523	88411	5.0
75055	74907	5.0
74877	74780	15.0
90440	90469	5.0
90687	90778	5.0
52780	52813	5.0
96701	95627	45.0
61371	61254	5.0
74834	74827	25.0
99969	100014	5.0
92534	93384	15.0
61884	61917	5.0
60667	60219	25.0
73139	73162	5.0
90677	90282	15.0
96890	96418	15.0
82308	82140	5.0
90423	90440	5.0
61514	61428	5.0
61108	61138	5.0
90997	90896	35.0
77682	77592	5.0
62127	62670	25.0
62670	62127	25.0
79322	79326	5.0
95002	95520	25.0
96293	96914	25.0
83158	83139	5.0
105361	105289	5.0
107970	108076	5.0
108076	107970	45.0
59803	59567	5.0
109259	109234	5.0
74910	75035	5.0
34829	34911	15.0
90469	90591	5.0
61752	61630	15.0
59744	59940	5.0
83025	83022	5.0
69998	69404	25.0
90831	90968	15.0
94898	95002	35.0
62141	62082	5.0
74659	74868	5.0
74934	75057	5.0
92655	92667	5.0
61514	61548	5.0
59447	59744	15.0
77253	77295	5.0
63115	63144	5.0
61954	62043	5.0
60562	60568	5.0
61546	61489	5.0
61091	61103	5.0
95646	95754	5.0
109121	109126	5.0
100061	100006	5.0
59890	59803	5.0
52929	52894	5.0
90714	90687	5.0
61385	61246	5.0
76632	76870	15.0
82444	82407	5.0
60577	60519	5.0
91702	91454	15.0
99506	99513	5.0
73161	73249	5.0
97431	97369	25.0
72473	72452	5.0
90323	90586	5.0
96355	96433	5.0
77700	77603	35.0
77603	77700	35.0
48447	48374	5.0
109142	109141	5.0
88308	88341	5.0
63942	63857	5.0
52894	52857	5.0
34936	34956	5.0
78768	78789	5.0
90591	90681	5.0
90711	90714	5.0
92465	92537	5.0
62109	62140	5.0
75057	75295	15.0
92768	92762	5.0
60075	59956	5.0
99506	99316	15.0
69954	70008	5.0
74955	74972	5.0
60205	60593	15.0
73083	73139	5.0
103330	103342	5.0
95754	96293	25.0
83580	83367	15.0
82422	82308	5.0
90423	90238	5.0
90238	90423	15.0
61103	61108	15.0
91142	90997	15.0
77755	77921	5.0
60581	60598	5.0
76942	76690	5.0
51283	51263	5.0
109141	109124	5.0
88341	88347	5.0
105092	105174	5.0
99939	99928	5.0
97446	97456	15.0
75377	75832	25.0
90238	89925	15.0
89925	90238	15.0
60491	59958	15.0
61556	61630	5.0
82459	82444	5.0
91454	91142	15.0
92112	91702	15.0
62619	62512	15.0
59940	60491	15.0
75708	75770	5.0
51249	51103	15.0
73467	73392	5.0
45609	45474	5.0
77554	77553	5.0
77190	77239	5.0
94279	94031	35.0
77762	77621	5.0
76992	76965	5.0
75547	75978	15.0
77603	77554	15.0
77554	77603	15.0
105183	105092	5.0
99928	99946	5.0
97440	97431	5.0
74937	74911	15.0
34936	35070	5.0
78852	78797	15.0
78996	78911	5.0
59958	59447	15.0
76870	77621	15.0
77621	76870	25.0
63354	63034	15.0
66460	66319	15.0
90968	91156	15.0
91791	92356	25.0
94765	94898	5.0
75360	74904	15.0
108107	108563	25.0
76690	76379	5.0
92714	92725	15.0
75770	75745	5.0
61556	61600	5.0
73156	73204	5.0
97405	97451	35.0
90586	90831	15.0
53216	53231	5.0
77798	77682	5.0
59956	59890	5.0
107900	107830	5.0
81832	81236	15.0
54553	54561	5.0
76951	76924	5.0
75832	76060	15.0
75859	75407	25.0
67650	67664	5.0
109124	109121	5.0
77807	77700	15.0
77700	77807	15.0
105281	105361	5.0
100006	99964	5.0
105662	105651	5.0
107898	107970	5.0
59535	59665	5.0
107770	107556	15.0
107556	107770	15.0
75071	75352	15.0
34925	34851	15.0
90626	90449	5.0
60733	60723	5.0
61600	61739	15.0
78806	78846	5.0
66032	66104	15.0
66104	66032	15.0
60568	60577	15.0
60577	60568	15.0
62017	62127	5.0
92550	92112	15.0
92590	92655	5.0
60220	60413	15.0
75978	75500	15.0
59998	60075	5.0
99316	99513	5.0
99876	99667	5.0
75708	75516	5.0
73344	73215	5.0
73396	73239	75.0
62107	62092	5.0
59665	59763	5.0
61463	61514	5.0
54561	54596	5.0
77621	77807	5.0
42668	43490	45.0
79311	79266	5.0
60504	60372	5.0
99964	99939	5.0
107770	107830	5.0
85556	85489	5.0
97807	97485	25.0
112049	112073	5.0
76093	75859	25.0
78770	78796	5.0
81828	82056	5.0
61246	61364	5.0
82444	82577	15.0
82577	82444	5.0
82978	83025	5.0
105668	105594	5.0
62307	62336	5.0
90896	90677	15.0
91156	91314	5.0
92704	92714	15.0
53254	53216	5.0
74797	74883	15.0
77021	77205	5.0
77205	77021	5.0
71873	71921	5.0
61364	61546	5.0
103301	103289	5.0
76333	76248	5.0
85412	87081	25.0
87045	85458	25.0
95530	95524	5.0
78108	78317	15.0
81022	81005	5.0
57895	57931	5.0
77881	77788	25.0
79968	79867	5.0
75267	75155	15.0
70633	70285	25.0
70285	70633	15.0
78086	78176	5.0
85535	85479	5.0
66022	112589	5.0
72283	72352	5.0
75644	75443	5.0
75644	75813	5.0
77742	78108	15.0
77559	77742	5.0
79153	79395	5.0
77733	77674	5.0
76532	76529	75.0
78157	78783	65.0
77877	78157	15.0
82742	82908	5.0
82908	82742	15.0
83700	83657	5.0
83051	83043	15.0
83043	83051	5.0
86876	86690	25.0
86690	86876	35.0
86232	86272	35.0
89503	89614	35.0
70855	70749	5.0
70713	70605	5.0
66651	66750	5.0
69072	69120	5.0
66893	66750	5.0
67251	67549	5.0
67477	67646	5.0
71080	71110	5.0
71681	71439	5.0
70063	70269	85.0
68684	68538	5.0
69875	69490	5.0
106817	106749	5.0
63549	63783	25.0
53776	53833	5.0
71083	71064	5.0
71176	71064	5.0
71064	70991	5.0
70991	70889	5.0
81633	81561	5.0
65033	65000	25.0
65000	65033	15.0
73169	73131	5.0
69118	69198	5.0
96397	96314	5.0
112613	68138	15.0
73339	73318	5.0
72919	72931	5.0
72695	72717	5.0
72717	72685	5.0
72931	72951	5.0
72944	72919	5.0
77657	77727	5.0
102623	102812	25.0
107687	107753	25.0
111655	111695	5.0
75867	75916	15.0
60424	60473	5.0
82838	83020	15.0
105579	105575	5.0
97705	97869	15.0
94472	94533	5.0
96525	96489	5.0
66751	66675	5.0
92200	92182	5.0
62987	63019	5.0
67842	68077	5.0
68077	67842	25.0
63328	63340	5.0
72122	72250	15.0
72250	72122	25.0
73539	73490	5.0
74377	74361	5.0
75006	75100	5.0
75648	75916	25.0
77630	77599	5.0
78317	78286	5.0
78720	78753	5.0
78753	78720	5.0
79396	79123	25.0
84200	83975	25.0
83975	84200	15.0
85193	85225	5.0
89233	89066	25.0
89289	89316	5.0
89316	89355	5.0
90430	90398	5.0
91412	91407	5.0
91594	91549	5.0
91544	91954	5.0
91954	91544	25.0
92184	92027	5.0
96747	96605	5.0
83973	83913	15.0
89739	89748	5.0
103842	103889	5.0
105518	105512	5.0
105513	105518	5.0
105590	105625	5.0
107100	106972	5.0
105625	105653	5.0
105586	105625	5.0
105781	105804	5.0
107687	107603	15.0
62398	62544	5.0
63338	63323	5.0
65368	65309	5.0
92772	92813	25.0
91970	92520	65.0
92790	92775	5.0
90884	90725	15.0
95151	95186	5.0
90583	90613	5.0
98739	98726	5.0
99120	99294	525.0
98178	98122	5.0
98122	98178	15.0
71083	71199	5.0
71144	71415	15.0
71415	71144	15.0
71144	71083	15.0
95624	95396	15.0
95182	95382	15.0
86469	86588	5.0
95275	95243	5.0
99321	99338	5.0
91479	91546	15.0
91546	91479	15.0
62970	63068	5.0
59769	59702	5.0
65296	65298	25.0
59971	60522	25.0
60522	59971	25.0
64983	64970	5.0
79305	79255	5.0
86204	86433	55.0
86433	86204	35.0
85599	85542	5.0
80231	79934	15.0
71563	71664	5.0
71664	71563	15.0
80316	80523	25.0
71965	71929	5.0
67510	67528	5.0
70648	69747	135.0
78874	78793	5.0
75395	75289	5.0
55084	55098	5.0
55053	55084	15.0
76077	75666	15.0
75666	76077	15.0
89985	89693	25.0
86591	86091	5.0
69682	69772	15.0
71270	71291	5.0
65238	65427	5.0
65812	65577	5.0
72040	72477	15.0
72477	72040	15.0
69464	69617	65.0
66811	66615	15.0
67859	67807	75.0
70895	70955	5.0
70198	70174	5.0
69757	69536	5.0
100792	100820	15.0
102450	102615	35.0
108939	108657	15.0
105581	105590	5.0
98699	98702	15.0
98702	98699	35.0
98723	98699	5.0
98699	98723	5.0
88298	88176	15.0
92929	92898	55.0
88756	88806	5.0
75034	74901	5.0
69972	69792	35.0
69792	69972	35.0
93727	93457	15.0
67796	67589	5.0
62906	62970	5.0
99928	99889	5.0
72325	72489	5.0
85302	85265	5.0
65637	65587	5.0
67380	67373	5.0
88993	89428	25.0
93256	93185	5.0
103256	103255	5.0
84428	84437	5.0
98100	98979	35.0
80592	80597	5.0
79788	79856	5.0
74063	74099	5.0
73824	73951	15.0
74065	73990	5.0
73951	73990	5.0
76900	76907	5.0
84658	84718	25.0
104422	104537	25.0
88570	87124	25.0
92027	91985	5.0
91457	91416	5.0
91592	91706	5.0
77513	78101	35.0
78294	78150	15.0
91706	91892	5.0
77644	78226	5.0
97435	96051	55.0
74099	74065	5.0
74065	74132	15.0
74051	74132	5.0
76439	76668	5.0
81890	82046	5.0
85134	84541	25.0
84541	85134	25.0
58804	58498	35.0
75041	74650	25.0
82211	82271	15.0
82271	82211	15.0
83413	83421	5.0
89061	88594	35.0
89355	89314	5.0
93045	93029	15.0
88300	88164	25.0
84899	84644	15.0
85825	85887	15.0
100529	100465	5.0
75266	75249	15.0
80999	80931	5.0
80931	80999	5.0
45592	45538	5.0
71895	72116	5.0
67112	67611	15.0
81494	81483	5.0
90196	90179	5.0
94025	93936	5.0
82974	83024	5.0
76198	76234	15.0
76505	76324	25.0
76391	76405	5.0
107603	107570	5.0
72056	72067	5.0
72062	72056	5.0
72128	72062	5.0
65392	65348	5.0
69108	69126	5.0
69126	69164	5.0
71040	70975	5.0
74621	74492	5.0
79896	79926	5.0
75567	75457	5.0
72133	72128	5.0
79960	79907	5.0
86394	86184	5.0
75860	76502	15.0
76760	76504	5.0
75422	75461	5.0
76502	77911	25.0
66330	65894	15.0
70831	70901	5.0
66555	66941	5.0
73318	73261	5.0
81299	81372	5.0
79907	79876	5.0
73985	74063	5.0
73951	73985	5.0
78688	78874	15.0
102635	102463	5.0
61006	60988	5.0
83429	83502	5.0
72016	72040	5.0
70685	70800	15.0
84446	84451	5.0
66320	66273	15.0
63963	63611	15.0
66567	66536	5.0
93963	93727	5.0
99743	99526	15.0
107753	107667	25.0
107667	107753	45.0
83227	83255	5.0
83124	82681	5.0
88623	88823	45.0
62167	62243	15.0
48756	48886	5.0
86934	86930	5.0
66184	66183	5.0
65758	65739	5.0
68833	68952	5.0
81078	81022	15.0
83197	83237	15.0
83237	83260	15.0
108735	108898	15.0
83145	83169	15.0
88488	88459	5.0
96110	96151	5.0
69545	69592	5.0
79126	79225	5.0
87252	87260	5.0
87260	87252	15.0
87260	87238	5.0
88007	88020	5.0
87954	88007	5.0
87985	87949	5.0
88020	87985	5.0
92332	92355	5.0
97874	97718	35.0
65812	65929	5.0
70868	70888	5.0
76902	77252	25.0
64632	64720	5.0
69264	69464	25.0
69464	69264	25.0
52230	52552	5.0
86605	86352	15.0
90707	90662	5.0
48930	49239	45.0
49239	48930	45.0
54511	54413	15.0
60378	60290	5.0
64841	64876	5.0
65486	65481	5.0
67292	67201	5.0
83255	83278	5.0
70002	70125	5.0
70119	70002	5.0
70812	70734	5.0
73490	73519	5.0
74463	74377	5.0
74377	74463	5.0
76317	76416	5.0
77500	77586	5.0
77664	77882	15.0
77882	77664	15.0
77916	77915	5.0
77852	78021	5.0
78420	78391	5.0
79473	79164	5.0
79185	79268	5.0
79449	79288	5.0
79437	79310	25.0
80745	80794	15.0
82022	81972	15.0
82651	82670	5.0
83395	83413	5.0
83483	83473	15.0
83640	83564	15.0
84404	84384	5.0
84272	84347	5.0
86031	86231	15.0
87424	87469	5.0
87842	88050	15.0
88050	87842	5.0
88898	88887	5.0
89314	89289	5.0
89959	89823	15.0
91381	90934	15.0
90934	91381	15.0
90945	91055	15.0
91503	91792	15.0
93044	92993	15.0
94339	94209	5.0
66331	66336	5.0
86156	86345	75.0
86345	86156	85.0
57838	57846	5.0
58694	58735	5.0
63825	63731	5.0
110892	110889	25.0
64970	64640	35.0
88706	88821	5.0
82626	82535	15.0
84040	84293	15.0
86126	86362	55.0
86362	86126	55.0
88417	88702	15.0
90787	90774	5.0
90648	90617	5.0
90617	90648	5.0
86204	86288	5.0
85735	85733	5.0
85748	85756	5.0
94357	94338	5.0
88303	88218	15.0
87065	86934	15.0
86934	87065	25.0
84961	84968	5.0
106928	106964	15.0
111297	111408	35.0
80601	80557	5.0
72127	72251	5.0
67510	67516	5.0
86461	86452	55.0
86184	86160	15.0
79495	79502	5.0
79012	78948	5.0
78861	78193	25.0
78102	78108	5.0
75408	75393	15.0
75549	75644	15.0
75581	75666	5.0
81352	81436	5.0
82617	82562	5.0
85376	85547	5.0
85547	85718	15.0
81284	81327	5.0
83989	84096	15.0
45773	45837	15.0
85503	85326	5.0
85283	85321	5.0
83211	83417	15.0
63129	64340	85.0
80010	79941	25.0
69948	70063	5.0
69536	69770	5.0
69789	70152	45.0
70845	70882	5.0
71178	71237	5.0
67471	67260	25.0
67260	67471	15.0
69274	69456	25.0
69456	69274	15.0
75046	112973	5.0
112973	74990	5.0
74804	74762	5.0
76947	76857	5.0
76857	76740	5.0
76740	76712	5.0
76831	76857	5.0
76740	76782	5.0
75180	75086	15.0
71973	71915	5.0
70901	70955	5.0
71096	70955	5.0
70911	71018	5.0
70159	70487	15.0
70487	70159	45.0
70970	70912	5.0
68223	68448	25.0
67739	67838	5.0
67677	67471	15.0
67185	67634	15.0
69456	69545	5.0
69545	69456	5.0
74542	74327	35.0
65879	65894	5.0
65894	65879	5.0
71377	71490	5.0
72016	71973	5.0
70901	70895	5.0
69066	69120	5.0
67900	67859	15.0
70174	69757	15.0
67739	67693	5.0
67693	67739	5.0
71490	71418	5.0
70063	70237	5.0
70447	70269	5.0
69789	69882	35.0
70237	70447	15.0
70447	70237	15.0
70198	70183	15.0
70183	70198	25.0
69770	69948	5.0
70831	70955	5.0
100347	100376	5.0
100376	100347	15.0
90343	90258	5.0
90258	90343	15.0
90846	90880	5.0
92661	92688	5.0
92688	92661	5.0
90902	90920	15.0
96562	96548	5.0
60831	61013	5.0
61300	61121	5.0
73090	73131	5.0
74376	74124	15.0
71058	71083	5.0
81633	81698	5.0
88910	89540	15.0
92800	92828	15.0
73358	73425	5.0
75421	75672	15.0
67798	67936	15.0
70611	70457	15.0
70348	70442	55.0
57519	57533	5.0
61239	61269	5.0
73131	73161	5.0
73139	73090	15.0
61390	61304	5.0
61281	61482	5.0
60905	60977	5.0
61805	61713	5.0
61873	61902	5.0
61713	61868	5.0
64620	64615	5.0
53410	53578	15.0
61159	61239	5.0
93110	93071	25.0
92172	92141	5.0
99889	99825	5.0
99232	98910	15.0
78898	79254	15.0
81758	81425	15.0
84072	84128	15.0
81550	81644	5.0
74193	74016	15.0
76764	76752	5.0
62211	62506	5.0
62506	62211	5.0
74040	74016	5.0
72464	72482	5.0
65587	65586	5.0
65504	65435	5.0
71147	71146	5.0
74641	74673	5.0
67380	67455	5.0
95459	95578	15.0
67819	67740	5.0
92930	92945	5.0
92358	92173	15.0
66278	65670	25.0
86873	87179	65.0
76465	76409	5.0
74635	74866	15.0
105795	105781	5.0
78469	78053	15.0
76081	76077	5.0
91453	91265	25.0
83408	83397	5.0
96211	96112	35.0
88298	88452	15.0
88452	88298	15.0
89851	90229	25.0
83183	83202	5.0
83072	83098	5.0
85381	85391	5.0
85453	85402	5.0
85402	85453	5.0
83982	84025	15.0
87862	88581	15.0
84813	85012	5.0
80407	80430	5.0
80430	80585	15.0
77626	77527	5.0
76405	76761	5.0
77915	77765	5.0
75595	75660	15.0
79259	79341	5.0
78142	78227	15.0
78227	78142	5.0
79772	79891	5.0
76907	77163	15.0
76389	76366	5.0
76907	76474	25.0
79927	79897	15.0
79850	79787	5.0
75599	75873	5.0
93874	93893	5.0
79620	79576	5.0
84437	84429	5.0
79039	79187	5.0
64955	65248	15.0
90589	90689	5.0
90831	90896	5.0
85110	85087	5.0
100378	100030	15.0
100030	100378	15.0
82926	82957	25.0
83031	83053	5.0
78283	78551	5.0
94684	95125	15.0
73392	73344	5.0
92083	92321	15.0
81569	81633	5.0
78275	78565	5.0
76668	76852	5.0
76668	77163	15.0
99651	99649	5.0
82974	83017	25.0
83053	83061	5.0
83081	83061	5.0
79380	79341	5.0
82957	82974	5.0
73866	73985	15.0
95946	95672	15.0
91299	91457	15.0
105651	105575	15.0
91491	91299	5.0
74132	74339	15.0
73990	74051	5.0
73838	73951	15.0
105021	105089	15.0
64479	64698	15.0
66492	66315	5.0
79907	79962	15.0
86301	86334	15.0
90020	90013	5.0
81429	81565	15.0
81565	81429	25.0
78030	78086	5.0
103255	103387	15.0
90648	113073	15.0
113073	90774	5.0
90774	113074	15.0
113074	90648	5.0
90648	113075	15.0
113075	90774	15.0
90774	113076	15.0
113076	90648	15.0
99825	99946	5.0
102930	102812	65.0
101949	101758	15.0
67116	66811	15.0
66811	67116	15.0
106049	106040	5.0
83861	83890	25.0
69273	69317	25.0
85220	85134	5.0
85134	85220	5.0
72251	72342	5.0
72251	72133	5.0
100583	100378	15.0
92762	92704	5.0
92704	92762	15.0
67015	66944	5.0
91137	90820	15.0
69545	69464	5.0
66750	66635	15.0
102385	102623	25.0
63328	62969	25.0
88819	89023	5.0
64600	64593	5.0
59672	59635	25.0
59635	59672	55.0
100741	100910	85.0
100910	100741	55.0
95551	95514	15.0
93272	93306	5.0
63895	64084	15.0
63890	63505	55.0
63505	63890	55.0
95350	95272	15.0
95602	95601	5.0
95802	95937	5.0
69176	69163	5.0
56607	56666	5.0
79787	79729	5.0
79754	79868	15.0
67575	67569	5.0
76724	76730	5.0
78407	78390	35.0
79801	79881	5.0
91031	90945	5.0
91546	91731	5.0
83478	83520	5.0
90882	90902	25.0
84735	84836	15.0
82970	83093	5.0
80556	80697	5.0
94099	94089	5.0
94122	94099	5.0
86626	86221	5.0
98979	99232	5.0
105589	105585	5.0
75367	75411	5.0
65899	65734	5.0
64635	64739	5.0
102110	102185	65.0
95338	95213	5.0
71058	71143	15.0
71143	71058	25.0
71058	70991	5.0
63054	63146	25.0
62730	62671	5.0
109691	109639	5.0
111406	111397	35.0
84003	83951	5.0
94954	95196	5.0
97863	97892	5.0
85559	86297	15.0
62319	62420	5.0
64929	64927	5.0
64937	64949	5.0
82949	83120	15.0
83120	82949	15.0
95265	95446	15.0
95446	95696	75.0
83120	83255	15.0
83255	83120	15.0
96071	95948	15.0
95696	95799	15.0
95948	95807	15.0
68888	69018	5.0
68640	68269	5.0
66756	66800	5.0
67380	67412	5.0
67360	67380	5.0
67806	67610	15.0
69233	68640	15.0
67360	67412	5.0
66941	67126	5.0
67126	67360	15.0
66336	66260	5.0
61103	60831	25.0
65207	65160	135.0
63929	63941	15.0
60610	60773	15.0
61013	61108	15.0
59762	59669	5.0
57643	57662	15.0
63941	63933	5.0
50371	49501	25.0
69018	69072	5.0
67036	66984	15.0
66779	66407	15.0
67706	67942	5.0
65446	113304	65.0
65339	65015	155.0
67412	67428	5.0
68018	68053	5.0
65248	113310	5.0
65586	65596	35.0
61129	61281	15.0
61121	61103	5.0
62654	63017	15.0
63966	64042	5.0
65061	65115	15.0
76160	76502	15.0
90122	90196	15.0
96375	96411	5.0
86184	86183	5.0
84968	85072	15.0
85072	84968	25.0
85749	85650	5.0
85845	85825	5.0
85111	85160	5.0
94357	94328	5.0
113340	99168	5.0
99168	113341	15.0
113341	99046	5.0
91941	91935	5.0
87622	87079	35.0
87650	87788	5.0
87788	87650	15.0
78407	78371	5.0
78407	78427	5.0
78064	78313	35.0
77480	77286	15.0
93286	93352	5.0
93154	93196	5.0
93196	93215	5.0
78895	78967	5.0
78889	79571	25.0
79440	79380	5.0
79421	79470	5.0
79317	79099	15.0
83893	83936	5.0
84053	84024	5.0
84879	84978	35.0
84978	84879	45.0
85368	85099	25.0
89120	89445	15.0
89363	89445	15.0
89690	89678	45.0
96960	96918	5.0
92719	92780	25.0
92469	92256	25.0
87427	87650	5.0
87996	87771	15.0
87771	87622	15.0
88279	88303	15.0
88218	88125	15.0
89095	89093	5.0
87703	87691	15.0
87577	88100	15.0
98003	97843	15.0
80741	80835	5.0
90196	90297	5.0
90320	90295	5.0
91792	92097	25.0
92097	91792	35.0
98737	99010	25.0
97800	97465	15.0
97465	97800	15.0
94908	94260	25.0
94260	94908	25.0
94908	95540	45.0
95540	94908	35.0
94260	93428	25.0
93428	94260	35.0
93428	93078	5.0
93078	93428	15.0
79176	79175	5.0
79175	79176	5.0
79577	79589	5.0
69636	69233	15.0
85118	85052	15.0
85052	85118	15.0
75410	75492	5.0
75492	75562	5.0
75539	75562	5.0
75605	75562	5.0
75410	75422	5.0
75411	75410	15.0
75457	75411	15.0
75666	75605	5.0
77108	76799	15.0
74144	73926	25.0
71366	71332	5.0
71332	71366	15.0
77823	77743	5.0
91953	91936	5.0
78889	79087	15.0
79233	78956	15.0
91923	91864	15.0
91864	91923	15.0
71604	71614	5.0
85114	85087	5.0
80222	80549	25.0
80549	80222	15.0
72604	72695	5.0
78874	78889	5.0
93088	93071	5.0
93555	93215	25.0
76515	113350	5.0
73039	73090	5.0
73090	73039	5.0
69503	69875	5.0
90912	90935	5.0
90940	90912	5.0
83610	83639	15.0
90114	90124	5.0
90124	90066	5.0
85025	84995	5.0
85052	85067	15.0
85067	85052	15.0
85212	85114	5.0
85114	85212	5.0
83789	83723	5.0
92435	92217	15.0
83989	84072	5.0
84092	84072	5.0
83754	83793	5.0
85653	85547	5.0
83915	83958	5.0
85585	85944	45.0
85486	85535	5.0
82534	82380	15.0
83233	83293	25.0
83360	83416	5.0
85320	85307	5.0
71212	71147	5.0
70416	70429	5.0
71676	71677	5.0
72022	72039	5.0
79087	79496	15.0
113354	87417	5.0
91437	91385	15.0
82208	82211	5.0
80903	81009	5.0
76416	76370	5.0
75499	75539	15.0
75450	75218	15.0
79567	79581	5.0
79464	79233	15.0
79453	79535	5.0
79341	79421	5.0
91763	91970	75.0
82589	82737	5.0
83990	84019	15.0
84039	84096	5.0
95538	95599	5.0
95527	95538	5.0
95201	95410	5.0
96205	96375	5.0
93181	93146	5.0
71360	71301	5.0
71314	71390	5.0
72262	72586	35.0
74818	73993	25.0
71299	71314	5.0
71314	71335	5.0
92181	92293	25.0
92182	92163	5.0
90329	90258	5.0
82253	82131	5.0
91763	91486	5.0
91277	91486	15.0
91720	91764	15.0
91720	91555	15.0
92520	92772	15.0
92704	92610	5.0
92475	92508	5.0
92310	92349	15.0
90696	90707	5.0
90682	90329	15.0
79176	79485	15.0
79485	79176	15.0
80897	80798	15.0
80798	80897	15.0
80931	80897	5.0
80897	80931	5.0
79187	79567	25.0
80897	81077	15.0
77789	77801	5.0
78323	78351	5.0
71267	71147	5.0
74673	74691	5.0
113360	93000	15.0
71332	71326	15.0
70685	70763	5.0
70849	70800	5.0
73657	73431	15.0
76365	76459	5.0
92028	92005	5.0
96680	96008	25.0
96008	96680	25.0
96008	95605	15.0
95605	96008	65.0
86279	86208	5.0
84199	84228	55.0
88864	88825	15.0
88679	88314	25.0
88100	88252	5.0
87126	86941	5.0
87271	87243	5.0
87427	87327	15.0
86603	86555	5.0
86555	86603	15.0
86588	86614	15.0
86560	86574	5.0
86555	86560	5.0
86664	86614	5.0
86788	87020	5.0
87274	87327	15.0
87203	87275	15.0
92780	92790	15.0
92759	92688	15.0
97465	96680	45.0
96680	97465	35.0
86078	85532	15.0
86664	86941	5.0
74907	75392	45.0
90662	90656	5.0
90583	90662	5.0
90496	90344	5.0
90344	90158	5.0
90761	91197	25.0
90229	90637	25.0
92141	92273	5.0
91936	92141	25.0
91197	91277	25.0
98168	98737	25.0
83640	83610	5.0
84654	84675	5.0
89065	89119	5.0
88885	89180	25.0
90158	89705	15.0
99321	99499	35.0
95599	95577	5.0
81100	81034	5.0
96784	96575	5.0
96604	96780	5.0
96593	96525	5.0
95050	95027	5.0
72717	72468	15.0
73105	73163	5.0
73023	72870	15.0
78767	78283	25.0
75443	75408	5.0
88531	88482	5.0
88531	88762	5.0
88252	88531	25.0
88762	88885	5.0
75422	75266	5.0
75521	75554	5.0
74874	74959	5.0
78206	78156	15.0
73789	73707	5.0
73209	74038	25.0
87841	87571	15.0
87937	87788	25.0
87275	87126	15.0
95335	95456	15.0
95456	95335	5.0
95077	95151	5.0
95151	95201	5.0
90006	90013	5.0
90027	90020	25.0
86352	85905	15.0
69361	69298	5.0
69314	69361	5.0
69792	69769	5.0
85838	85756	5.0
85756	85735	5.0
85760	85532	25.0
80215	80198	5.0
80222	79889	15.0
79889	80222	15.0
73830	74134	15.0
82131	83149	45.0
71919	71335	15.0
71335	71919	35.0
70429	70290	5.0
70664	70594	5.0
70743	70664	5.0
70594	70403	15.0
70403	70594	15.0
87243	87155	5.0
77734	77733	5.0
77846	77753	5.0
77610	77224	25.0
77224	77610	15.0
77733	77707	25.0
77707	77733	25.0
73131	73156	5.0
72572	72654	5.0
80545	80495	5.0
78948	79548	35.0
79548	79503	25.0
80197	80198	25.0
80215	80224	15.0
74016	74040	5.0
81906	82021	15.0
82594	82650	5.0
82650	82626	5.0
85887	85839	5.0
86204	86148	5.0
75562	75567	15.0
80790	80866	5.0
82028	82004	5.0
81226	81284	15.0
75414	75592	15.0
75592	75414	15.0
75414	75521	5.0
75188	75182	25.0
75464	75340	5.0
75549	75443	15.0
75492	75539	5.0
75402	75363	5.0
75393	75402	5.0
75378	75408	15.0
75408	75378	15.0
75567	75549	5.0
87031	87079	5.0
86930	87031	5.0
85255	85198	15.0
85204	85310	65.0
85310	85204	25.0
85310	85118	5.0
85263	85324	15.0
85091	84657	5.0
85775	85824	15.0
85525	85733	5.0
84024	84040	5.0
83036	82878	5.0
83700	83792	15.0
84846	84802	5.0
100517	100554	15.0
103793	103844	5.0
106547	106531	25.0
107280	107207	15.0
107104	107047	15.0
107766	107727	5.0
107151	107104	5.0
107047	107031	5.0
104131	103878	25.0
106521	106531	25.0
108658	108688	5.0
100592	100680	5.0
100680	100622	5.0
101039	101007	5.0
107519	107638	15.0
100910	101015	15.0
108739	108716	15.0
107279	107216	5.0
107359	107279	5.0
108786	108739	5.0
107531	107400	25.0
101007	101000	5.0
111442	111431	5.0
111358	111365	5.0
111379	111375	5.0
111375	111368	5.0
111452	111543	25.0
111452	111436	5.0
77035	77110	15.0
79305	79368	15.0
70922	70765	15.0
69654	69361	5.0
67772	68499	75.0
68499	67772	65.0
92004	92017	5.0
92851	92845	5.0
69584	69462	5.0
73282	72894	15.0
72894	73282	25.0
59319	59294	5.0
68833	68966	5.0
60794	60842	5.0
68966	69291	5.0
64601	64600	5.0
64632	64655	5.0
62279	62381	5.0
62433	62471	5.0
61269	61390	5.0
63731	63697	5.0
54615	54651	5.0
50747	51063	25.0
65028	64969	5.0
65046	65028	5.0
64969	65000	5.0
67931	67974	5.0
67925	67900	5.0
61873	61814	15.0
66421	66261	5.0
66261	66421	15.0
61244	61159	5.0
63896	63968	5.0
63825	63847	5.0
63847	63858	5.0
50560	50540	5.0
50501	50450	5.0
63505	63695	15.0
63695	63505	15.0
62846	62728	15.0
63600	63111	115.0
64983	65290	35.0
67838	67684	15.0
66833	67684	35.0
67684	66833	25.0
62956	62885	5.0
49991	50218	5.0
56924	57020	5.0
56637	56650	5.0
66556	66330	15.0
66615	66568	5.0
62190	62230	5.0
59089	58930	15.0
58930	59089	15.0
58410	58798	55.0
58798	58410	45.0
82917	82459	25.0
87639	87364	45.0
88571	87862	25.0
85526	85453	5.0
85199	85133	5.0
85133	85062	5.0
78133	113645	5.0
113645	77802	5.0
78133	113646	5.0
73569	73652	5.0
75265	75258	5.0
75960	75972	5.0
83073	82970	5.0
79963	80204	5.0
82413	82348	5.0
79437	79963	25.0
79963	79437	55.0
88523	88621	5.0
88894	88910	5.0
83375	83135	5.0
84401	84408	5.0
84384	84401	5.0
84429	84404	5.0
84408	84428	5.0
84027	83977	5.0
83031	82994	5.0
83285	83206	75.0
83590	83703	5.0
91067	90925	5.0
88458	88488	5.0
88459	88444	5.0
93457	93314	5.0
93526	93593	5.0
74096	74062	5.0
74059	74096	15.0
74062	74202	5.0
81341	81299	5.0
81425	81341	15.0
81511	81349	5.0
94408	94363	5.0
94243	94228	5.0
93567	93572	5.0
93281	93284	5.0
98178	98387	15.0
98447	98387	5.0
98387	98447	5.0
80930	80873	5.0
72056	71983	5.0
75067	74443	15.0
75421	75067	15.0
85526	85564	15.0
85564	85526	5.0
87019	86712	25.0
85036	85149	5.0
91575	91730	5.0
87638	87751	25.0
75897	75861	35.0
79466	79531	5.0
79313	79318	5.0
77628	77764	5.0
71672	71969	15.0
97294	97004	15.0
97004	97294	5.0
81687	81079	75.0
80990	81011	15.0
69829	69683	15.0
72015	72172	5.0
77640	77648	5.0
77629	77636	5.0
86474	86461	15.0
70115	69868	15.0
70979	70611	15.0
70713	70831	5.0
70792	70901	5.0
70237	70198	5.0
70198	70237	15.0
83062	83234	5.0
83234	83062	15.0
81550	81483	5.0
71441	71563	15.0
71664	71730	5.0
71527	71563	5.0
71183	71096	5.0
83861	84238	15.0
69384	69536	5.0
74440	74119	35.0
76731	76740	15.0
94879	94954	5.0
70457	70470	5.0
70314	70307	5.0
73358	73311	5.0
73199	73358	15.0
71974	72011	5.0
72011	72067	5.0
71983	71928	5.0
69164	69139	5.0
69139	69108	5.0
81399	81294	5.0
81415	81399	5.0
81372	81524	15.0
81294	81253	5.0
78133	78228	5.0
70955	70713	15.0
81758	81415	15.0
78863	78366	65.0
71741	71915	5.0
70625	70620	15.0
70867	70625	15.0
70640	70705	15.0
83169	83197	5.0
85225	85241	5.0
90925	90796	15.0
84329	84656	5.0
64015	63914	45.0
66465	66186	15.0
82681	113707	15.0
95527	94877	25.0
95125	95119	5.0
66315	65524	25.0
113715	91213	5.0
113717	91473	5.0
91746	113723	5.0
113723	91714	5.0
113724	91746	5.0
84739	84813	5.0
79914	80021	5.0
80013	79895	5.0
85087	84735	5.0
84735	85087	35.0
91599	91838	15.0
63388	63517	5.0
68877	69116	5.0
69116	68877	5.0
76474	76389	5.0
73894	73778	5.0
73990	73894	5.0
79874	79945	5.0
76161	75274	25.0
75534	75267	5.0
78625	78541	5.0
71643	71681	5.0
71681	71643	5.0
85037	85017	5.0
80583	80688	15.0
80735	80603	85.0
85252	85054	15.0
77589	77387	15.0
69202	69203	5.0
69198	69202	5.0
74063	73877	55.0
73877	74063	45.0
58486	58449	5.0
90174	89736	65.0
78108	78019	5.0
78165	77815	5.0
83037	83078	5.0
83158	83112	5.0
94813	95182	35.0
95590	95380	15.0
95601	95590	5.0
95338	95195	15.0
95624	95602	15.0
92749	92961	35.0
82020	81606	25.0
91706	91578	15.0
78700	78283	5.0
69807	69815	15.0
68807	69800	55.0
69800	68807	75.0
70382	70126	5.0
85453	85504	25.0
85504	85453	35.0
79103	79351	5.0
78688	78567	5.0
85351	85359	5.0
85359	85351	5.0
85297	85133	5.0
85133	85297	15.0
83703	84055	15.0
72128	72317	5.0
71392	71656	15.0
72040	71966	5.0
74901	74852	5.0
49382	49428	5.0
81638	81357	5.0
81483	81506	5.0
81644	81565	5.0
78844	78909	25.0
78909	78844	25.0
78941	79524	65.0
81178	81360	5.0
91731	91678	65.0
92114	92123	5.0
92633	113767	15.0
113767	92728	15.0
92728	113768	5.0
113768	92633	5.0
91284	91529	25.0
89184	88932	25.0
93831	93970	15.0
89736	89768	5.0
94782	94666	15.0
64693	64704	15.0
90336	90589	15.0
70909	71058	5.0
75790	75867	5.0
86047	86053	5.0
73131	73022	25.0
84444	84446	5.0
62001	61561	5.0
57433	57393	5.0
61096	61491	15.0
60455	60285	45.0
64203	64487	25.0
64487	64203	15.0
66141	66162	45.0
66162	66141	85.0
62974	63335	35.0
63335	62974	95.0
69835	69174	25.0
54351	54405	5.0
94378	113795	15.0
93376	93348	5.0
93644	93537	15.0
68419	68574	5.0
67126	67373	35.0
74328	74257	5.0
73661	73838	5.0
73485	73661	5.0
88597	88767	5.0
94955	95113	5.0
90027	90122	5.0
90409	90378	5.0
90378	113826	55.0
90378	113827	65.0
113827	90378	35.0
85408	85890	5.0
85874	85458	5.0
73661	73866	5.0
73866	73661	5.0
82419	82477	5.0
68597	68641	5.0
68239	68334	5.0
82016	82141	5.0
86133	85967	15.0
101999	102438	25.0
97289	97376	15.0
96983	96863	35.0
96863	96983	25.0
95954	95980	35.0
102646	102463	15.0
102385	113904	25.0
113904	102128	25.0
102128	113905	85.0
113906	102128	45.0
100379	100196	15.0
101671	101677	45.0
53381	53326	25.0
53381	53431	15.0
85515	85564	25.0
88696	88602	5.0
67727	67258	25.0
83336	83478	5.0
77994	78100	5.0
89889	90013	5.0
77179	77194	5.0
74905	75160	5.0
75160	74905	5.0
75363	75160	5.0
76986	76947	5.0
80374	80546	5.0
80546	80374	25.0
77448	77462	5.0
80368	80527	5.0
80546	80380	15.0
75160	75367	5.0
70582	70712	15.0
70712	70582	15.0
77179	77170	5.0
111557	111552	5.0
68538	68364	85.0
79571	79611	5.0
87510	87818	5.0
87740	87045	25.0
87081	87510	15.0
86011	85874	5.0
83743	83861	5.0
63930	64092	35.0
98910	98094	35.0
59911	59893	15.0
59833	59911	5.0
63948	63929	5.0
110898	110892	5.0
67606	66435	15.0
63042	64440	25.0
64440	66586	25.0
64441	63510	15.0
67670	69055	25.0
63510	61837	25.0
66586	67670	15.0
69261	67606	15.0
66435	64441	25.0
55925	55931	5.0
55906	55883	5.0
109531	109584	5.0
68035	69055	25.0
72925	72981	5.0
110915	110898	5.0
72981	72948	5.0
69261	68088	15.0
72948	72925	5.0
103301	103086	15.0
111530	111511	5.0
83851	83877	35.0
84243	84234	5.0
83851	83982	45.0
103347	103362	5.0
66586	67237	15.0
83982	83978	5.0
103343	103347	5.0
94267	94297	5.0
94297	94470	5.0
83833	83842	5.0
82896	82972	5.0
83062	83009	5.0
85870	86079	15.0
67237	67670	25.0
86079	86301	15.0
83978	83959	5.0
71975	71954	5.0
75806	75975	5.0
66546	66553	5.0
62076	62018	5.0
62601	62456	5.0
62216	63115	35.0
77807	77829	5.0
66730	66671	5.0
76468	76936	15.0
83437	83387	5.0
111515	111541	5.0
61563	62161	25.0
16895	16829	5.0
83387	83401	5.0
103421	103107	15.0
103034	102657	25.0
62150	61547	15.0
83401	83456	5.0
66504	66498	5.0
49312	49640	45.0
77389	77570	5.0
83456	83437	5.0
102592	103029	25.0
63044	62601	25.0
77031	77101	5.0
66492	66460	5.0
48899	49228	15.0
110892	110593	25.0
74482	74227	25.0
85488	85527	5.0
80110	80141	25.0
54398	54346	5.0
75132	75183	5.0
86419	86667	15.0
86667	86419	15.0
97097	97122	5.0
97122	97097	5.0
97186	97156	5.0
25851	25846	5.0
97407	97396	5.0
71211	71180	5.0
96182	95599	25.0
105420	105507	15.0
111427	111460	25.0
49999	49954	5.0
57952	57672	5.0
97098	97186	105.0
70603	70631	5.0
71416	71444	5.0
59998	60074	5.0
86928	86906	25.0
97597	97547	35.0
97547	97597	35.0
74141	74512	25.0
89974	90010	55.0
90010	89974	55.0
111673	111659	15.0
104814	104824	5.0
108898	108977	25.0
69873	69866	5.0
[truncated: 18,898 more rows]
