# Supplementary material for: Graph-based ahead monitoring of vulnerabilities in large dynamic transportation networks
Source: PLoS One. 2021 Mar 24;16(3):e0248764. doi: 10.1371/journal.pone.0248764 (PMC7990197; doi:10.1371/journal.pone.0248764)
Supplement: S5 Data — (ZIP) [file pone.0248764.s006.zip › rhone_obs_knr_08_wc_with_noise_psi_part2/rhone_obs_knr_08_wc_with_noise_psi_10_07.csv]

87297	87253	5
87253	86596	15
81195	81325	5
81325	82357	15
70661	70496	5
70496	70099	5
87292	87333	5
87333	91612	85
70099	69878	5
69878	69623	5
69623	69538	5
69623	69612	5
69538	69621	15
81313	81182	5
81182	76027	25
69087	69040	5
69040	69124	5
69096	69171	5
69171	69481	5
68519	66864	15
66864	66724	5
63991	63598	5
63598	63354	5
94007	93988	5
93988	93591	25
64585	63991	15
94005	94024	5
94024	94274	15
69612	69525	5
69612	69581	5
69525	69358	5
64089	64572	15
64572	65047	15
66872	68526	5
68526	68726	5
80211	79975	5
79975	79159	15
80006	80228	5
80228	80397	5
78212	78258	5
78258	78565	5
78217	78175	5
78175	74736	55
104537	104518	5
104518	104376	25
104586	104589	5
104589	104652	5
104572	104569	5
104569	104537	5
83221	83406	5
83406	83797	5
83394	83203	5
83203	82643	15
92962	92989	5
92989	93141	5
92989	93099	15
104540	104558	5
104558	104586	5
94409	94384	5
94384	94321	5
94410	94435	5
94435	94460	5
70680	70493	5
70493	70167	5
70068	69852	5
69852	69812	5
37313	37269	5
37313	37317	5
37269	37132	5
85691	85661	5
85661	85662	5
73356	73302	5
73302	73331	5
73302	73250	5
15335	15273	5
15273	15340	5
15273	14715	75
82140	81969	25
82140	82526	15
81969	82140	25
81969	81834	25
59869	59929	5
59869	59847	5
59929	59869	5
59929	59954	5
73331	73344	5
836	832	5
836	847	5
832	836	5
29477	29417	5
29417	29395	5
29417	29413	15
6747	6730	5
6747	6817	15
6730	6747	5
6730	6692	5
83744	83997	5
83744	83340	15
83997	83744	5
83997	84651	15
36566	36584	5
36566	36557	5
36584	36616	5
15340	15465	5
90146	90173	5
90146	90102	5
90173	90146	5
90173	90183	5
81834	81969	5
81834	81793	5
63363	63443	5
63363	63338	5
63443	63363	5
63443	63770	5
54947	55099	5
54947	54700	15
55099	54947	5
59699	59757	5
59699	59756	5
59699	59603	5
59757	59699	5
59757	59814	5
59757	60009	15
104046	104123	15
104046	103800	25
104123	104046	5
104123	104329	25
51820	51787	5
51787	51774	5
69754	69998	5
69998	69404	55
36557	36544	5
36469	36471	5
36469	36468	5
36471	36520	5
29404	29453	5
29453	29469	5
66505	66532	5
66505	66496	5
66532	66505	5
66532	66802	5
67749	67734	5
67749	67757	5
67734	67749	5
67734	67725	5
78707	78332	15
78707	78792	5
78332	78707	15
78332	77909	25
69420	69632	5
69632	69754	5
43148	43092	5
43148	43173	5
43092	43148	5
43092	43071	5
89939	89875	5
89939	90134	15
89875	89939	5
89875	89709	5
70056	69842	5
69842	69812	5
14458	14448	5
14458	14514	5
14448	14458	5
14448	14295	25
55588	55806	15
55588	55507	5
55806	55588	15
55806	55859	5
67664	67690	5
67664	67650	5
67690	67664	5
67690	67725	15
14701	14715	5
14701	13928	5
14715	14701	5
14715	15273	45
60835	60840	5
60835	60739	5
60840	60835	5
60840	60844	5
77909	78332	25
77909	77847	5
62336	62342	5
62342	62355	5
71502	71429	5
71502	71739	5
71429	71502	5
71429	71359	5
73267	73302	5
97451	97446	5
97446	97456	25
62379	62373	5
62373	62356	5
47852	47930	5
47852	47218	15
47930	47852	5
47930	48086	5
13928	13911	5
13928	14701	75
13911	13928	5
13911	13183	55
59814	59757	5
59814	59790	5
73250	73230	5
11887	11909	5
11909	11934	5
97434	97440	5
97440	97431	15
97440	97731	55
90854	90752	5
90752	89606	15
82894	83043	5
82894	82884	5
83043	82894	5
83043	83051	15
61896	61878	5
61896	61903	5
61878	61896	5
61878	61850	5
96382	96333	25
96382	96352	5
96333	96235	25
60009	59757	15
60009	59774	5
60009	60093	5
94402	94549	5
94402	94147	25
94549	94402	5
94549	94836	15
79015	79109	5
79015	78044	35
79109	79015	5
79109	79349	5
65180	65242	15
65242	65274	5
61746	61776	5
61746	61757	5
61746	61925	35
61776	61746	5
61776	61786	5
64522	64549	5
64549	64522	5
64549	64661	15
71719	71797	5
71797	71865	5
58433	58442	5
58433	58154	15
58442	58433	5
58442	58445	5
84577	84588	5
84588	84715	25
34738	34816	5
34738	34804	5
34816	34969	5
71587	71566	5
71587	71809	15
71566	71587	5
71566	70561	25
71789	71733	5
71789	71860	5
71733	71675	5
91416	91364	5
91364	91592	15
111695	111726	5
111726	111773	15
111726	111737	5
43636	43610	5
43636	43666	5
43610	43636	5
43610	42779	35
46580	46611	5
46580	46997	45
46611	46580	5
46611	47534	35
93302	93605	15
93302	92836	55
93605	93302	35
93605	93962	55
96548	96464	5
96464	96505	5
96464	96644	25
77133	77081	5
77133	77226	5
77081	77133	5
77081	77059	5
65780	66155	15
65780	65733	5
66155	65780	15
66155	66263	5
66155	66212	5
76521	76505	5
76505	76324	15
86053	86127	5
86127	86525	15
79755	79874	5
79755	79875	5
79874	79945	5
94303	94312	5
94303	94295	5
94312	94303	5
94312	94539	25
84361	84678	15
84361	84035	15
84678	84361	15
84678	84721	5
95519	95497	5
95519	95490	35
95497	95519	5
95497	95711	35
1537	1551	5
1537	1534	5
1551	1537	5
1551	1559	5
8221	8241	5
8221	8033	15
8241	8221	5
8241	8259	5
34109	34134	5
34109	33464	35
34134	34109	5
34134	34874	45
95772	95802	5
95802	95937	15
71756	71789	5
71860	71789	5
71860	71865	5
64005	63990	5
64005	64151	35
63990	64005	5
63990	63748	15
59280	59295	5
59280	59041	15
59295	59280	5
59295	59308	5
78192	78165	5
78165	77815	5
78226	78275	5
78275	78565	15
79875	79907	5
86761	86983	5
86983	87506	5
5495	5498	5
5495	5505	15
5498	5495	5
5498	5590	15
499	498	5
499	506	5
498	499	5
498	487	15
89236	89348	5
89236	88989	35
89348	89236	5
89348	89381	5
37274	37317	5
37317	37330	5
102201	102177	5
102177	102288	25
102177	101688	55
79701	79718	5
79718	79716	5
79741	79734	15
79734	79685	5
60844	60840	5
60844	60852	5
79986	79655	15
79986	80374	25
79655	79986	25
79655	79980	15
79655	79611	5
84183	84214	5
84183	84341	15
84183	84124	5
84214	84183	5
84214	84324	5
59770	59752	5
59770	60084	15
59752	59770	5
64573	64699	5
64573	64650	15
64699	64573	5
64699	64718	5
69078	69279	5
69078	68886	5
69279	69078	5
69279	69302	5
97380	97437	5
97380	97359	5
97437	97359	5
97437	97574	5
97167	97102	5
97167	97780	55
97102	97167	5
97102	97096	5
97359	97333	5
97242	97241	5
97242	97235	15
97241	97242	5
97241	97218	35
94240	94351	5
94240	94088	15
94351	94240	5
94351	94651	15
85182	85113	5
85182	85553	15
85113	85182	5
85113	85333	15
86021	86001	5
86001	85838	15
86027	85845	15
85845	85825	5
85838	85756	5
85263	85091	5
85263	85324	35
85091	84657	5
102188	102212	5
102212	102233	5
55467	55513	5
55513	55467	5
55513	55706	25
90899	90929	5
90899	90894	5
90929	90899	5
90929	90996	5
68249	68435	5
68249	68202	5
68435	68249	5
68435	68477	5
79876	79775	5
79775	79498	5
79775	79680	5
71679	71685	5
71685	71675	5
76234	76391	15
76391	76405	5
76828	76995	15
76995	77137	5
80784	80960	15
80784	79292	65
80960	80784	15
80960	81414	25
81698	81890	15
81698	81633	5
81890	81698	15
81890	82046	5
12126	12131	5
12126	12060	5
12131	12126	5
12131	12136	5
4184	4188	5
4184	4178	5
4188	4184	5
4188	4114	25
20412	20407	5
20412	20513	15
20407	20412	5
20407	20405	5
85326	85263	5
76986	77170	15
76986	76947	5
77170	76986	15
77170	77179	5
80048	79960	5
80048	80287	15
79960	79907	5
79980	80368	15
80368	80527	15
80374	79986	15
80374	80546	25
71189	70975	5
71189	71003	5
70975	71040	5
70975	71185	5
79611	79655	5
79611	79571	5
85719	85691	5
77194	77448	45
77448	77462	5
78109	78529	35
78109	77795	35
78529	78109	55
78529	78652	15
36468	36445	5
80007	79655	5
80380	80007	15
69510	69002	45
69002	68231	95
69002	68701	25
69032	69537	25
69537	69594	5
71966	71791	5
71791	71728	5
84019	84039	15
84039	84096	15
71656	71728	25
71728	72116	45
79526	79568	5
79568	79771	25
79496	79526	5
79527	79497	5
79497	79464	5
79464	79233	25
85718	85769	15
85769	85791	15
85581	85636	5
85636	85669	5
82491	82405	5
82491	82503	5
82405	82491	5
82405	81634	45
81508	81313	5
94222	94290	5
94290	94486	5
74469	75246	15
75246	75518	5
75246	76937	15
93159	91717	25
91717	91613	5
71430	70661	15
71430	70680	15
88534	87975	5
87975	87492	5
95097	96013	25
96013	96040	15
96013	96101	5
87978	88542	5
75082	74545	5
74545	73334	15
87032	87978	15
87032	86914	25
87492	87580	5
87492	85611	15
69441	69622	5
69441	68670	25
69622	69781	5
69676	69623	5
69781	69884	5
69884	70007	5
69581	69404	15
80260	79735	25
80260	80364	25
79735	79132	25
69941	69676	15
80487	80260	5
69095	69096	5
111189	111175	5
111175	110982	15
61645	62406	35
61645	62091	15
62406	62384	15
62406	63113	55
59167	54053	95
59167	58454	45
54053	52917	15
54053	52194	55
63354	63034	15
63354	62759	5
69358	68670	15
68670	68519	5
65047	65605	15
65047	66342	15
61370	61645	25
110982	110945	5
110982	110593	25
61596	59167	45
109319	106263	85
109319	109331	5
106263	105814	45
62759	61596	25
66724	66524	5
66724	66529	5
66524	66362	5
70167	70068	5
68726	69197	5
68726	69196	15
69812	69612	5
79085	78217	15
79085	78934	5
79159	79085	5
79141	80006	15
74736	69261	115
69055	75984	105
75984	78212	25
75984	76963	15
80364	80211	15
78565	78930	5
69261	67606	25
69261	68088	15
104376	104319	15
104376	104272	25
94877	93999	15
93999	93734	5
96023	95946	5
95946	95470	35
95946	95672	15
83727	83394	5
95914	96015	5
96015	96179	15
96843	96182	15
96182	94877	35
96182	95599	15
94684	95654	15
94684	95125	15
95654	96822	35
92582	92333	15
92333	91790	25
83797	83974	5
95115	95477	15
95115	95670	15
95477	95534	5
95477	95554	5
95470	95384	5
93655	94684	15
95534	95914	5
92585	93384	15
93384	93655	5
96179	96391	35
96179	96294	45
96822	97319	5
96822	97333	5
51157	51236	5
51236	51300	5
51236	51318	5
40217	42573	55
40217	40250	5
42573	42600	5
51300	51434	5
51278	51191	5
51191	50473	15
81708	81822	25
81822	81846	5
81886	81770	25
81770	81743	15
91790	91491	5
91491	91210	15
91491	91299	15
91210	90963	25
92167	92962	25
94387	94410	5
94321	93840	45
94460	96515	45
70085	71276	15
71276	72439	15
70173	71276	15
94982	94409	25
104435	104540	5
104435	104584	5
73124	73152	5
73152	73453	5
99964	99938	5
99964	99939	5
99938	99943	5
99938	99868	15
99943	99939	5
73234	73177	15
73177	73212	15
99939	99928	5
73467	73234	45
73467	73392	25
73453	74021	65
39335	39356	5
39335	39319	5
39335	39380	5
39356	39335	5
39356	39374	5
39356	39380	5
77829	77844	5
77844	77847	5
77844	77909	5
43935	43954	5
43954	43988	5
43954	44056	5
48018	48025	5
48018	48266	5
48025	48002	5
100285	100320	5
100285	100031	5
100320	100342	5
100320	100326	5
90097	90116	5
90097	90108	5
90116	90142	5
90116	90098	5
42227	42219	5
42227	42231	5
42219	42182	5
105607	105668	35
105607	105587	5
105668	105594	35
105668	105662	5
105668	105781	35
67725	67734	5
67725	67690	5
67725	67509	25
47488	47441	5
47488	47071	55
47441	47488	5
47441	47406	5
59813	59847	5
59847	59869	5
59847	59881	5
73238	73195	5
73238	73407	15
73195	73216	5
73195	73041	5
74792	74677	5
74792	74806	5
74677	74255	15
74677	74758	5
82072	81832	5
82072	82171	5
82072	82056	5
81832	81236	15
81832	81835	5
53127	53029	5
53127	53198	5
53029	53007	5
64532	64649	5
64649	64637	5
42193	42187	5
42193	42214	5
42193	41582	15
42187	42176	5
42187	42202	5
61138	61369	15
61369	61399	5
36540	36565	5
36540	36620	5
36565	36566	5
92667	92666	5
92667	92694	5
92667	92693	5
92666	92675	5
92666	92692	5
77565	77554	5
77554	77553	5
77554	77603	35
43163	43207	5
43163	43187	5
43207	43224	5
51309	51275	5
51309	51334	5
51275	51309	5
51275	51267	5
60567	60581	5
60567	60598	5
60581	60590	15
60581	60598	5
69051	69028	5
69051	68905	15
69028	69051	5
69028	69156	15
71715	71251	15
71715	71818	5
71251	71011	5
79255	79165	15
79255	79232	5
79165	79208	5
79165	78933	25
79114	78996	5
79114	79209	5
79114	79107	5
78996	79114	5
78996	78911	5
76690	76933	5
76690	76379	5
76933	76951	5
76899	76924	5
76899	76890	5
76899	76941	5
76924	76899	5
76924	76951	5
76924	77039	35
95557	95499	5
95557	95540	5
95499	94936	35
43505	43486	5
43505	43401	5
43486	43492	5
95627	95589	5
95627	95646	5
95589	95557	5
95589	95568	5
29321	29235	5
29321	29372	5
29235	29572	15
29235	29136	25
29235	28931	5
26319	26418	5
26319	25771	5
26418	26443	5
29452	29321	5
29452	29550	5
26085	26097	5
26097	26104	5
26097	26192	15
26097	26056	5
8306	8334	5
8306	8282	5
8334	8306	5
8334	8444	5
8334	8372	5
616	600	5
600	620	5
600	575	15
83063	83073	5
83073	82970	25
83073	83093	5
55607	55538	5
55607	55584	5
55538	55569	5
55538	55389	5
55310	55280	5
55310	55314	5
55280	55174	15
55280	55309	5
85917	85842	5
85917	85942	5
85917	85953	5
85842	85917	5
85842	85821	5
42310	42358	5
42310	42117	5
42358	42396	5
42358	42377	5
12544	12676	15
12544	12516	5
12676	12516	15
12676	12884	45
29469	29498	5
29469	29376	15
29498	29477	5
29498	29916	15
28996	28978	5
28996	28984	5
28978	28996	5
28978	28963	5
64760	64752	5
64760	64812	5
64760	64715	5
64752	64760	5
64752	64766	5
86437	86514	5
86437	86094	15
86437	85920	15
86514	86437	5
86514	86590	5
86514	86017	15
89256	89237	5
89256	89206	5
89237	89433	5
89607	89759	5
89607	89596	5
89759	89870	5
89759	89751	5
89759	90017	15
55859	55806	5
55859	55881	5
36616	36544	5
36616	37505	45
36544	36473	5
66146	66138	5
66146	67205	65
66146	65682	35
66138	66146	5
66138	66173	5
66138	66011	5
48002	47914	5
47914	47825	5
47914	47967	35
49513	49554	5
49513	49495	5
49554	49573	5
49554	49585	15
90501	90783	15
90501	90491	5
90501	90944	15
90783	91259	15
90783	90491	15
87804	87895	5
87804	87829	5
87895	87860	5
87895	87853	35
82815	82845	5
82815	82813	5
82845	83377	5
82845	82830	5
79273	79312	25
79273	79232	5
79273	79104	5
79273	79293	5
79312	79299	5
79312	79336	5
87969	88149	15
87969	87864	5
87969	88123	5
88149	87969	15
88149	88246	5
88149	88232	15
87864	87969	5
87864	87872	5
87864	87767	5
87864	87787	15
61368	61299	5
61368	61572	15
61368	61597	15
61299	61368	5
61299	61328	5
61299	61200	5
61299	61038	5
33655	33537	5
33655	34097	5
33537	33655	5
33537	33412	5
61572	61368	5
61572	61599	5
44772	44448	15
44772	44844	5
44448	44772	15
44448	44008	15
44448	44655	5
44448	44063	15
54583	54466	15
54466	54425	15
108076	108199	5
108076	107970	5
108076	108082	5
108199	108076	5
108199	108219	5
13050	13054	5
13050	13042	5
13054	13071	5
13054	12906	15
79925	79909	25
79925	79849	5
79909	79883	5
79909	80041	15
8282	8119	5
8282	8296	5
1302	1280	5
1302	1323	5
1280	1251	5
1280	1276	5
2059	2106	5
2059	1998	5
2106	2059	5
2106	2123	5
13046	13183	25
13046	12638	55
13183	13046	25
13183	13911	55
24332	24003	65
24332	24004	5
24003	24332	25
24003	24803	35
15702	15732	5
15702	15493	15
15732	15702	5
15732	15890	15
37132	37095	5
37132	37274	5
37095	37132	5
37095	36983	5
37095	37082	5
109272	109278	5
109272	109279	5
109278	109279	5
109278	109305	15
111057	111061	5
111057	111048	5
111061	111069	5
111061	111065	5
51703	51719	5
51703	51773	5
51719	51692	5
51719	51669	5
74885	74878	5
74885	74928	5
74878	74877	5
74780	74797	35
74780	74608	5
74780	74827	5
74797	74883	45
74797	74834	5
66657	67174	25
66657	66041	5
67174	66657	15
67174	67164	5
67174	67079	25
67174	67657	15
44524	44499	5
44524	44404	5
44499	44532	5
44499	44461	5
67812	67866	15
67812	67813	5
67812	67638	5
67866	67812	15
67866	67819	5
61605	61511	15
61605	61632	5
61511	61605	25
61511	61544	15
61568	61584	5
61568	60759	25
61584	61475	5
61584	61627	5
42499	42402	5
42499	42601	5
42499	42401	15
42402	42499	5
42402	41802	15
42601	42499	5
42601	42621	5
42621	42643	5
42621	42616	5
47366	47343	5
47343	47375	5
47343	47010	15
44764	47010	55
44764	44619	25
47010	44764	45
47010	47375	15
47431	47242	5
47242	47366	5
47242	46911	5
47561	47539	5
47561	48208	15
47561	47203	15
47539	47561	5
47539	47472	5
21880	21837	5
21880	22022	25
21880	21832	5
21837	21824	5
65682	65362	5
65682	66146	15
65362	65354	5
65362	65368	5
65362	65309	5
62068	61577	35
62068	61974	15
62068	61845	15
61577	62068	45
61577	61327	5
62177	61315	35
62177	62257	5
62177	62250	5
62177	61361	65
61315	62177	45
61315	61062	5
61315	61302	15
27578	27531	5
27531	27512	5
27531	27527	5
34960	34925	5
34960	34999	5
34925	34911	5
34925	34851	15
89805	89497	45
89805	90155	15
89805	89972	15
89497	89805	15
89497	89312	5
89908	89862	5
89908	90053	5
89862	89751	5
89862	89870	5
89862	89698	15
20892	21031	45
20892	20697	25
21031	20892	55
21031	21318	25
13944	13963	5
13944	14069	35
13944	14005	5
13963	13944	5
13963	13958	5
13963	14005	5
55278	55326	5
55326	55377	5
55326	55480	15
82056	82140	5
82056	82072	5
90408	90423	5
90408	90245	15
90423	90440	5
90423	90238	25
60766	60803	5
60766	60850	5
60803	60814	5
55314	55268	5
89915	89951	5
89915	89772	65
89951	89938	5
89951	90102	15
61288	61334	5
61288	61135	5
61334	61288	5
61334	61486	5
61881	61752	5
61881	61862	5
61752	61630	5
61752	61739	5
61752	62310	35
61633	61385	15
61633	61546	5
61385	61246	5
61546	61530	5
61546	61489	5
83025	83037	5
83025	83022	5
83037	83025	5
83037	83078	5
83037	83059	35
83002	82978	5
82978	83025	5
82978	82921	5
44676	44691	5
44691	44729	5
44691	44999	5
44596	44676	5
44596	44602	5
49711	49695	5
49711	49538	15
49695	49751	5
49695	49499	5
71709	71497	25
71709	71698	5
71497	71709	25
71497	71295	5
82404	82459	5
82404	82323	5
82459	82444	5
82459	82917	25
52964	52995	5
52964	53191	15
52995	52972	5
72201	72208	5
72201	72213	5
72208	72167	5
72208	72560	15
72167	72201	5
72167	71452	5
71739	71502	5
71739	72878	35
71739	71704	5
63015	62998	5
62998	62993	35
62998	62933	5
95563	95499	5
95972	96053	5
95972	95970	5
96053	96393	25
9578	9551	35
9578	9745	15
9578	9253	35
9551	9578	25
9551	9534	5
59539	59512	5
59539	59603	5
59512	59461	5
59512	59429	5
40721	40446	15
40721	41002	15
40446	40721	5
40446	40301	5
26052	26189	5
26052	25620	15
26052	26067	15
26189	26052	5
26189	26267	5
2081	2068	5
2081	2084	5
2068	2013	5
2068	2070	5
50172	50155	5
50172	50101	5
50155	50144	5
96941	96990	5
96941	96199	45
96941	97112	45
96941	96908	15
96990	96941	5
96990	97277	15
88347	88411	5
88347	88330	5
88411	88347	5
88411	88523	5
88411	88330	5
16641	16621	5
16641	16763	15
16621	16633	5
16621	16514	5
60349	60205	75
60349	60413	5
60205	60593	35
92785	92783	15
92785	92725	5
92785	92899	5
92783	112569	35
92783	115320	25
38502	38482	5
38502	39317	35
38482	38454	5
38482	38426	5
74902	112568	15
74902	113389	15
112568	74834	5
74834	74827	15
74834	74797	5
74827	74928	45
74827	75076	15
74827	74780	5
74928	74955	5
74928	74885	5
99573	99667	5
99573	99566	5
99667	99566	5
99667	99876	15
75672	75708	5
75672	75421	5
75708	75770	5
75708	75516	5
61739	61862	5
61739	61752	5
61862	61884	5
61862	61881	5
60723	60727	5
60723	60654	5
60727	60722	5
60727	60654	5
60727	60752	5
17606	17783	25
17606	17469	15
17606	17836	25
17783	17606	15
17783	18144	35
43892	43935	5
43892	43904	5
22725	22715	5
22725	23431	55
22715	22725	5
22715	23233	45
6692	6730	5
6692	6623	15
6692	6817	15
39298	39336	5
39298	38871	25
39336	39337	5
39336	39402	5
46614	46561	5
46614	46709	5
46561	46512	5
63052	63044	5
63052	62743	15
63044	63115	5
63044	62601	25
73161	73156	5
73161	73249	5
73156	73204	15
46731	46764	5
46731	45340	35
46764	46820	5
46764	46474	5
69804	69832	5
69804	69530	15
69832	69370	25
69832	70286	15
94661	94676	5
94676	94433	5
94676	94701	5
61917	61954	5
61917	61927	5
61954	62043	5
61954	61965	5
67278	67205	5
67278	67417	15
67205	67277	5
67205	66146	55
11944	11951	5
11944	12175	15
11951	11952	5
11951	11930	5
72723	72715	5
72723	72684	5
72715	72723	5
72715	72752	5
15285	15269	5
15285	15304	5
15269	15255	5
15327	15449	5
15327	15323	5
15449	15323	5
15449	15612	5
12629	13304	65
12629	12540	15
13304	12629	55
13304	13454	15
53231	53254	5
53231	53017	55
53254	53216	5
53254	53470	15
45582	45589	5
45589	45600	5
45531	45542	5
45531	45589	5
45542	45529	5
45529	45582	25
45529	45485	5
32908	32902	5
32908	32927	5
32902	32883	5
32902	32933	5
33835	33966	5
33835	33766	45
33966	33835	5
33966	34007	5
33966	34021	5
55015	55129	15
55129	54885	15
55129	55174	5
54432	54440	5
54432	54424	5
54432	54431	5
54440	54444	5
54440	54512	15
54440	54424	5
721	679	5
721	735	5
679	662	5
679	682	15
4292	4041	25
4292	4285	5
4041	4292	25
4041	4033	5
4041	4061	5
15772	15794	5
15772	15808	5
15772	15749	5
15794	15772	5
15794	15805	5
35883	35901	5
35883	35770	5
35901	35883	5
35901	36157	5
52028	52005	5
52005	51972	5
52005	51879	15
77847	77820	5
77820	77790	5
77820	77745	5
36827	36856	5
36827	36841	5
36856	36871	5
109687	109685	5
109685	109697	5
109685	109426	25
48255	48239	5
48255	48002	5
48239	48266	5
27512	27500	5
107970	107900	5
107970	108076	5
107970	108041	5
107900	107830	15
107900	107925	45
107900	107898	5
69208	69051	15
69208	69146	5
37508	37524	15
37508	37498	5
37524	37507	5
85215	85258	5
85215	85195	5
85258	85215	15
85258	85214	5
47405	47440	5
47405	47067	15
47440	47607	5
47440	47441	5
59881	59814	5
59881	60149	15
110536	110252	5
110536	110669	5
110252	110536	55
110252	110208	5
16269	15707	45
16269	17142	85
15707	16269	45
15707	15910	25
73216	72922	15
73216	73252	5
74926	74792	5
74926	75129	5
82778	82581	15
82778	82973	5
82581	82526	5
82581	82422	5
81828	81832	5
81828	82056	25
54906	54776	5
54906	54985	5
54776	54732	5
53067	53127	5
53067	53029	5
64533	64532	5
64533	64554	5
64533	64423	25
41841	41879	5
41841	41453	15
41879	41892	5
41879	42079	5
79883	79712	25
59775	59597	15
59775	59787	5
59597	59787	25
59597	59060	75
51318	51249	5
77592	77565	5
77592	77569	5
60561	60567	5
60561	60582	5
68981	69028	5
68981	68967	5
72752	72707	5
72707	72673	5
72707	72778	5
78964	78996	5
76197	75978	5
76197	76281	5
76197	76137	15
75978	76197	5
75978	75500	15
77265	77205	5
77265	77204	5
77205	77204	5
77205	77021	5
80018	79546	15
79546	79551	5
79546	79627	5
43524	43505	5
4441	4443	5
4441	4364	15
4443	4441	5
4443	4620	25
29799	29582	5
29799	30602	35
29582	29452	5
29582	29572	5
29582	29591	5
8296	8306	5
8296	8227	15
621	616	5
621	622	5
642	647	5
642	629	15
647	650	5
647	651	5
55449	55556	5
55449	55407	5
55556	55571	5
55174	55280	15
55174	55303	15
55174	55129	5
28956	28979	5
28979	28964	5
28979	28984	5
12516	12504	5
12504	12476	5
12504	12291	25
110160	110130	5
110160	110144	5
110130	110150	5
110130	109915	35
28974	28917	15
28974	28989	5
28917	28974	15
28917	28740	15
89433	89607	15
89433	89423	5
89131	88938	5
88938	88827	5
88938	88945	5
88938	88884	5
66316	66029	5
66316	66343	5
66316	66256	5
66029	66195	5
66029	65983	5
48266	48314	5
48314	48447	5
48314	48282	5
90004	89377	25
90004	90154	15
89377	90004	25
89377	88842	15
83377	82830	15
83377	83935	15
82830	82813	5
82830	82845	5
43570	43615	5
43570	43598	5
43615	43594	5
43615	44170	25
88246	88149	5
88246	88308	5
88330	88296	5
88330	88411	5
88296	88308	5
88296	88246	5
63770	63443	25
63770	63893	5
63770	64090	5
15255	15272	5
15255	14831	65
100014	100061	5
100014	100006	5
100061	100006	5
100061	100089	5
107830	107898	5
107830	107770	5
107898	107970	15
107898	107802	245
107898	107900	5
79712	79883	25
79712	79637	5
79712	79937	15
2070	2118	5
2070	2081	5
2118	2115	5
1276	1247	5
1276	1305	5
1247	1276	5
1247	1164	15
1305	1302	5
1305	1316	5
37330	37282	5
37330	37382	5
37282	37382	5
37282	37200	15
36523	36518	5
36523	36535	5
36518	36531	5
36518	36475	5
109243	109259	5
109243	109234	5
109259	109234	5
109259	109290	5
25771	25743	5
25771	26319	45
25743	25771	5
25743	25711	5
112057	112042	5
112057	112058	5
112042	112039	5
111069	111078	5
51999	52011	5
51999	52092	15
52011	52036	5
52059	51886	5
52059	52602	25
51886	51828	5
74883	74891	5
74883	74907	5
74891	74910	5
74891	74817	15
75092	75055	5
75092	75512	25
75055	74907	5
75055	75035	5
68844	68903	5
68844	68823	5
68903	68844	5
68903	68996	5
50101	50144	5
50101	49912	5
45871	45912	5
45871	46351	25
45912	45893	5
45912	46181	5
61544	61511	25
61544	61590	15
42643	42639	5
42643	42863	5
42639	42601	5
42639	42727	15
50044	49985	5
50044	50219	5
49985	50008	5
49985	49426	25
47449	47366	5
47449	47431	5
47472	47508	5
47508	47517	5
47508	48101	15
89142	89201	5
89142	89196	5
89201	89196	5
89201	89276	5
89136	89105	5
89136	89064	5
89105	89142	5
27500	27555	5
27500	27323	15
27555	27578	5
27555	27583	5
34956	34960	5
35075	34956	15
35075	35090	5
89312	89256	5
88827	88644	5
88644	88652	5
88644	88485	5
49088	49121	5
49088	48998	25
49121	49177	5
49121	49178	15
78792	78806	5
78806	78846	15
78806	78851	15
78806	78978	5
81236	81828	15
81236	81056	5
81236	81263	35
90658	90626	5
90658	90681	5
90626	90449	15
90626	90441	5
60804	60767	5
60804	60778	5
60767	60750	5
89938	89903	5
89938	90014	15
60722	60665	15
60722	60745	5
60665	60633	5
60665	60680	5
62071	61965	5
62071	62043	5
62071	62494	15
61965	61927	5
61965	61954	5
60491	61246	25
60491	59958	5
61246	60491	35
61246	61364	5
83022	83002	5
83022	83045	5
43996	44571	15
43996	43837	5
44571	44596	5
44999	44729	5
44999	46249	25
44729	44705	5
44729	44814	15
17710	17707	5
17710	17692	5
17707	17726	5
17707	17686	5
79208	79232	5
79208	79104	5
79232	79273	5
49752	49711	5
52914	52895	5
52914	52780	5
52895	52902	5
51283	51346	5
51283	51263	5
51346	51283	5
51346	51977	25
52972	52914	5
52972	53219	5
87726	87078	25
87726	88485	35
87726	87781	5
87078	87726	15
87078	86966	25
87078	86764	15
87078	86772	155
92356	92465	15
92465	92537	5
91314	91419	5
91314	91272	5
91419	91791	5
91419	91391	5
91419	91454	5
91791	92356	5
91791	92049	25
94926	94279	55
94926	94908	5
94279	94031	5
94279	94260	5
84057	83271	35
84057	84077	5
83271	84057	35
83271	83186	5
64554	64533	5
64554	64890	35
62089	62109	5
62089	61455	5
62109	62140	5
62109	62516	55
2123	2124	5
2123	2157	5
50142	50159	5
50159	50176	5
50159	50729	15
74979	75360	25
74979	74904	5
75360	74904	15
75360	114574	5
75360	115138	5
60219	60220	5
60220	60413	45
18475	18405	15
18475	18726	15
18405	18475	15
18405	18437	5
38453	38422	5
38453	38480	5
38422	38313	15
38422	38417	5
100826	100762	5
100826	101276	95
100762	100712	5
100762	100617	15
38454	38453	5
44852	44794	5
44852	44889	5
44794	44756	5
99530	99506	5
99530	99541	5
99506	99513	5
99506	99316	15
69952	69954	5
69952	70008	5
69954	70008	5
69954	69761	5
99566	99530	5
661	657	5
661	656	5
657	650	5
110208	110252	5
110208	110167	5
61530	61556	5
60870	60733	15
60870	60974	5
60870	61342	15
60733	60870	55
60733	60723	5
51103	51143	5
51103	51063	5
51103	51067	5
51143	51279	5
51143	51085	5
21855	21898	5
21855	21858	5
21898	21855	5
21898	21923	5
21898	21930	15
48251	48310	5
48251	48260	5
48310	48315	5
48310	48297	5
46709	46561	5
46709	46866	5
73230	73169	5
73230	73162	5
73204	73239	5
73204	73022	5
73239	73249	5
73239	73396	45
42726	42690	5
42726	42737	5
42726	42864	5
42690	42726	5
42690	42638	5
42690	42679	5
90154	90501	15
90154	90134	5
94701	94732	5
94701	94740	5
94732	94734	5
11930	11934	5
11930	11952	5
11930	11915	5
11934	11944	5
15323	15300	5
77190	77036	5
77190	77239	5
77036	77190	5
77036	76333	15
73672	73653	5
73672	73805	5
73653	73672	5
73653	74089	15
67902	68035	5
67902	67018	95
67902	67921	5
68035	67921	5
68035	69055	35
68035	68219	5
43732	44117	15
43732	43280	15
43732	43781	5
44117	43732	15
44117	44132	5
74591	74089	5
74591	74823	15
74591	74397	5
74591	74712	5
74089	74591	25
74089	73653	15
96309	96355	5
96309	96299	5
96355	96433	5
96355	96438	15
74471	74455	5
74471	74718	5
74471	74474	15
74455	74471	5
74455	74190	5
74455	74634	15
68050	69289	25
68050	67735	5
69289	68050	5
69289	69484	5
73272	73301	5
73272	73109	5
73301	73321	5
73301	73116	15
103289	103296	5
103296	103330	5
103296	103300	5
45043	45110	5
45043	44046	25
45110	45043	5
45110	45132	5
45110	45398	5
45474	45531	5
45474	45306	5
54938	55015	5
54938	54885	5
54444	54445	5
54444	54451	5
54444	54424	5
131	116	15
131	139	25
116	131	15
59763	59998	15
59763	59716	5
59998	60075	5
59998	60074	5
36799	36813	5
36799	36507	15
36813	36827	5
43904	43935	5
43904	43829	5
43919	43884	5
43884	43892	5
43884	43697	5
90142	90098	5
90142	90160	5
85467	86186	15
85467	85356	5
86186	85467	15
86186	86771	15
86186	86256	15
87649	87629	5
87649	87673	5
87629	87569	5
87629	87652	5
87629	87609	5
42311	42246	5
42311	42925	25
42246	42227	5
42246	42226	5
66541	66469	5
66541	66857	15
66541	66803	5
66469	66541	5
66469	66316	5
33058	33035	5
33058	33547	45
33035	33058	5
33035	32912	5
33035	32821	15
82246	82159	5
82246	82331	5
82159	82072	5
85738	85740	5
85738	85723	5
85740	85738	5
85740	85741	5
85740	86143	15
64423	64470	5
64423	64504	75
64423	64291	5
64423	64189	15
64470	64532	5
64470	64533	5
110178	110181	5
110181	110208	5
110181	110167	5
61254	61129	15
61254	61281	15
61129	61121	5
61129	61281	15
13619	13511	5
13619	13663	5
13511	13619	5
13511	13499	5
13511	13466	15
51067	51063	5
51067	51044	5
51063	51259	25
51063	51103	5
61428	61371	5
61428	61399	5
61428	61655	5
61371	61254	5
60896	60401	15
60896	61258	5
60401	60896	25
60401	60031	5
59933	59883	5
59933	60234	5
59883	59871	5
59883	59844	5
59787	59810	5
73249	73267	5
73249	73230	5
112569	92768	5
92768	92762	15
92768	92783	45
43164	43150	5
43164	43116	5
43150	43163	5
52081	52112	5
52081	52013	5
52112	52124	5
69370	69306	5
69306	69257	5
70679	71239	15
70679	70286	15
71239	71715	5
78789	78775	5
78775	78770	5
78775	78636	5
81276	81265	5
81276	81491	5
81265	81516	25
81265	81207	5
79293	79278	15
79293	79273	5
79278	79255	5
79278	79305	5
77199	77234	5
77199	76992	35
77234	77318	5
49114	49122	5
49114	49089	5
49122	49160	5
49122	49095	5
43492	43518	5
43492	43490	5
43518	43570	5
32630	32657	5
32630	32612	5
32630	32790	15
32657	32630	5
32657	32682	5
32657	32471	15
95533	95548	5
95548	95588	5
95548	95568	5
26610	26635	5
26610	26430	15
26635	26658	5
26597	26610	5
26597	26583	5
25703	25719	5
25719	25711	5
25719	25743	5
26104	26086	5
26104	26116	5
20677	20680	5
20677	20657	5
20680	20759	15
20680	20685	5
650	642	5
650	647	5
635	642	5
656	721	15
656	662	5
55569	55557	5
55584	55569	5
55309	55310	5
55309	55354	5
[truncated: 246,337 more rows]
