# Supplementary material for: Graph-based ahead monitoring of vulnerabilities in large dynamic transportation networks
Source: PLoS One. 2021 Mar 24;16(3):e0248764. doi: 10.1371/journal.pone.0248764 (PMC7990197; doi:10.1371/journal.pone.0248764)
Supplement: S5 Data — (ZIP) [file pone.0248764.s006.zip › rhone_obs_knr_08_wc_with_noise_psi_part2/rhone_obs_knr_08_wc_with_noise_psi_20_05.csv]

87297	87253	5
87253	86596	5
81195	81325	5
81325	82357	15
70661	70496	5
70496	70099	5
87292	87333	5
87333	91612	45
70099	69878	5
69878	69623	5
69623	69538	5
69623	69612	5
69538	69621	25
81313	81182	5
81182	76027	55
69087	69040	5
69040	69124	15
69096	69171	5
69171	69481	5
68519	66864	25
66864	66724	5
63991	63598	5
63598	63354	5
94007	93988	5
93988	93591	25
64585	63991	15
94005	94024	5
94024	94274	15
69612	69525	5
69612	69581	5
69525	69358	5
64089	64572	15
64572	65047	15
66872	68526	5
68526	68726	5
80211	79975	5
79975	79159	15
80006	80228	5
80228	80397	5
78212	78258	5
78258	78565	5
78217	78175	5
78175	74736	45
104537	104518	5
104518	104376	45
104586	104589	5
104589	104652	5
104572	104569	5
104569	104537	5
83221	83406	5
83406	83797	5
83394	83203	5
83203	82643	15
92962	92989	5
92989	93141	5
92989	93099	15
104540	104558	5
104558	104586	5
94409	94384	5
94384	94321	5
94410	94435	5
94435	94460	5
70680	70493	5
70493	70167	5
70068	69852	5
69852	69812	5
37313	37269	5
37313	37317	5
37269	37132	5
85691	85661	5
85661	85662	5
73356	73302	5
73302	73331	5
73302	73250	5
15335	15273	5
15273	15340	5
15273	14715	5
82140	81969	15
82140	82526	35
81969	82140	35
81969	81834	25
59869	59929	5
59869	59847	5
59929	59869	5
59929	59954	5
73331	73344	5
836	832	5
836	847	5
832	836	5
29477	29417	5
29417	29395	5
29417	29413	25
6747	6730	5
6747	6817	15
6730	6747	5
6730	6692	5
83744	83997	5
83744	83340	15
83997	83744	5
83997	84651	15
36566	36584	5
36566	36557	5
36584	36616	5
15340	15465	5
90146	90173	5
90146	90102	5
90173	90146	5
90173	90183	5
81834	81969	5
81834	81793	5
63363	63443	5
63363	63338	5
63443	63363	5
63443	63770	15
54947	55099	5
54947	54700	25
55099	54947	5
59699	59757	5
59699	59756	5
59699	59603	5
59757	59699	5
59757	59814	5
59757	60009	15
104046	104123	5
104046	103800	25
104123	104046	25
104123	104329	35
51820	51787	5
51787	51774	5
69754	69998	5
69998	69404	75
36557	36544	5
36469	36471	5
36469	36468	5
36471	36520	5
29404	29453	5
29453	29469	5
66505	66532	5
66505	66496	5
66532	66505	5
66532	66802	5
67749	67734	5
67749	67757	5
67734	67749	5
67734	67725	5
78707	78332	15
78707	78792	5
78332	78707	35
78332	77909	25
69420	69632	5
69632	69754	5
43148	43092	5
43148	43173	5
43092	43148	5
43092	43071	5
89939	89875	5
89939	90134	15
89875	89939	5
89875	89709	5
70056	69842	5
69842	69812	5
14458	14448	5
14458	14514	5
14448	14458	5
14448	14295	25
55588	55806	15
55588	55507	5
55806	55588	15
55806	55859	5
67664	67690	5
67664	67650	5
67690	67664	5
67690	67725	15
14701	14715	5
14701	13928	105
14715	14701	5
14715	15273	45
60835	60840	5
60835	60739	5
60840	60835	5
60840	60844	5
77909	78332	25
77909	77847	5
62336	62342	5
62342	62355	5
71502	71429	5
71502	71739	5
71429	71502	5
71429	71359	5
73267	73302	5
97451	97446	5
97446	97456	25
62379	62373	5
62373	62356	5
47852	47930	5
47852	47218	25
47930	47852	5
47930	48086	5
13928	13911	5
13928	14701	15
13911	13928	5
13911	13183	15
59814	59757	5
59814	59790	5
73250	73230	5
11887	11909	5
11909	11934	5
97434	97440	5
97440	97431	15
97440	97731	65
90854	90752	5
90752	89606	35
82894	83043	5
82894	82884	5
83043	82894	5
83043	83051	15
61896	61878	5
61896	61903	5
61878	61896	5
61878	61850	5
96382	96333	25
96382	96352	5
96333	96235	45
60009	59757	15
60009	59774	5
60009	60093	5
94402	94549	5
94402	94147	25
94549	94402	5
94549	94836	15
79015	79109	5
79015	78044	5
79109	79015	5
79109	79349	5
65180	65242	5
65242	65274	5
61746	61776	5
61746	61757	5
61746	61925	35
61776	61746	5
61776	61786	5
64522	64549	5
64549	64522	5
64549	64661	5
71719	71797	5
71797	71865	5
58433	58442	5
58433	58154	15
58442	58433	5
58442	58445	5
84577	84588	5
84588	84715	35
34738	34816	5
34738	34804	5
34816	34969	5
71587	71566	5
71587	71809	15
71566	71587	5
71566	70561	45
71789	71733	5
71789	71860	5
71733	71675	5
91416	91364	5
91364	91592	15
111695	111726	5
111726	111773	15
111726	111737	5
43636	43610	5
43636	43666	5
43610	43636	5
43610	42779	45
46580	46611	5
46580	46997	35
46611	46580	5
46611	47534	5
93302	93605	15
93302	92836	75
93605	93302	5
93605	93962	15
96548	96464	5
96464	96505	15
96464	96644	85
77133	77081	5
77133	77226	5
77081	77133	5
77081	77059	5
65780	66155	15
65780	65733	5
66155	65780	15
66155	66263	5
66155	66212	5
76521	76505	5
76505	76324	15
86053	86127	5
86127	86525	5
79755	79874	5
79755	79875	5
79874	79945	5
94303	94312	5
94303	94295	5
94312	94303	5
94312	94539	15
84361	84678	15
84361	84035	15
84678	84361	15
84678	84721	5
95519	95497	5
95519	95490	35
95497	95519	5
95497	95711	35
1537	1551	5
1537	1534	5
1551	1537	5
1551	1559	5
8221	8241	5
8221	8033	15
8241	8221	5
8241	8259	5
34109	34134	5
34109	33464	25
34134	34109	5
34134	34874	65
95772	95802	5
95802	95937	15
71756	71789	5
71860	71789	5
71860	71865	5
64005	63990	5
64005	64151	25
63990	64005	5
63990	63748	15
59280	59295	5
59280	59041	15
59295	59280	5
59295	59308	5
78192	78165	5
78165	77815	15
78226	78275	5
78275	78565	15
79875	79907	5
86761	86983	5
86983	87506	25
5495	5498	5
5495	5505	15
5498	5495	5
5498	5590	15
499	498	5
499	506	5
498	499	5
498	487	15
89236	89348	5
89236	88989	25
89348	89236	5
89348	89381	5
37274	37317	5
37317	37330	5
102201	102177	5
102177	102288	5
102177	101688	55
79701	79718	5
79718	79716	5
79741	79734	15
79734	79685	5
60844	60840	5
60844	60852	5
79986	79655	15
79986	80374	25
79655	79986	25
79655	79980	15
79655	79611	5
84183	84214	5
84183	84341	35
84183	84124	5
84214	84183	5
84214	84324	5
59770	59752	5
59770	60084	5
59752	59770	5
64573	64699	5
64573	64650	15
64699	64573	5
64699	64718	5
69078	69279	5
69078	68886	5
69279	69078	5
69279	69302	5
97380	97437	5
97380	97359	5
97437	97359	5
97437	97574	5
97167	97102	5
97167	97780	45
97102	97167	5
97102	97096	5
97359	97333	5
97242	97241	5
97242	97235	15
97241	97242	5
97241	97218	45
94240	94351	5
94240	94088	15
94351	94240	5
94351	94651	55
85182	85113	5
85182	85553	15
85113	85182	5
85113	85333	25
86021	86001	5
86001	85838	15
86027	85845	15
85845	85825	5
85838	85756	5
85263	85091	5
85263	85324	25
85091	84657	15
102188	102212	5
102212	102233	5
55467	55513	5
55513	55467	5
55513	55706	15
90899	90929	5
90899	90894	5
90929	90899	5
90929	90996	25
68249	68435	5
68249	68202	5
68435	68249	5
68435	68477	5
79876	79775	5
79775	79498	5
79775	79680	5
71679	71685	5
71685	71675	5
76234	76391	15
76391	76405	5
76828	76995	15
76995	77137	5
80784	80960	15
80784	79292	55
80960	80784	15
80960	81414	35
81698	81890	15
81698	81633	5
81890	81698	15
81890	82046	5
12126	12131	5
12126	12060	5
12131	12126	5
12131	12136	5
4184	4188	5
4184	4178	5
4188	4184	5
4188	4114	25
20412	20407	5
20412	20513	15
20407	20412	5
20407	20405	5
85326	85263	5
76986	77170	15
76986	76947	5
77170	76986	15
77170	77179	5
80048	79960	5
80048	80287	15
79960	79907	5
79980	80368	15
80368	80527	15
80374	79986	15
80374	80546	25
71189	70975	5
71189	71003	5
70975	71040	5
70975	71185	5
79611	79655	5
79611	79571	5
85719	85691	15
77194	77448	5
77448	77462	5
78109	78529	35
78109	77795	35
78529	78109	55
78529	78652	15
36468	36445	5
80007	79655	5
80380	80007	15
69510	69002	45
69002	68231	95
69002	68701	25
69032	69537	25
69537	69594	5
71966	71791	5
71791	71728	5
84019	84039	15
84039	84096	5
71656	71728	25
71728	72116	45
79526	79568	5
79568	79771	25
79496	79526	5
79527	79497	5
79497	79464	5
79464	79233	25
85718	85769	25
85769	85791	15
85581	85636	5
85636	85669	5
82491	82405	5
82491	82503	5
82405	82491	5
82405	81634	45
81508	81313	5
94222	94290	5
94290	94486	5
74469	75246	15
75246	75518	5
75246	76937	15
93159	91717	25
91717	91613	5
71430	70661	15
71430	70680	15
88534	87975	5
87975	87492	5
95097	96013	85
96013	96040	15
96013	96101	5
87978	88542	5
75082	74545	5
74545	73334	15
87032	87978	15
87032	86914	25
87492	87580	5
87492	85611	15
69441	69622	5
69441	68670	45
69622	69781	5
69676	69623	5
69781	69884	5
69884	70007	5
69581	69404	15
80260	79735	5
80260	80364	5
79735	79132	5
69941	69676	5
80487	80260	5
69095	69096	5
111189	111175	5
111175	110982	15
61645	62406	45
61645	62091	5
62406	62384	5
62406	63113	45
59167	54053	95
59167	58454	5
54053	52917	55
54053	52194	45
63354	63034	5
63354	62759	5
69358	68670	15
68670	68519	5
65047	65605	15
65047	66342	15
61370	61645	25
110982	110945	5
110982	110593	35
61596	59167	65
109319	106263	125
109319	109331	5
106263	105814	45
62759	61596	25
66724	66524	5
66724	66529	5
66524	66362	5
70167	70068	5
68726	69197	5
68726	69196	15
69812	69612	5
79085	78217	35
79085	78934	5
79159	79085	5
79141	80006	15
74736	69261	145
69055	75984	95
75984	78212	45
75984	76963	15
80364	80211	15
78565	78930	5
69261	67606	25
69261	68088	5
104376	104319	5
104376	104272	5
94877	93999	15
93999	93734	5
96023	95946	5
95946	95470	35
95946	95672	5
83727	83394	5
95914	96015	5
96015	96179	25
96843	96182	15
96182	94877	35
96182	95599	15
94684	95654	15
94684	95125	15
95654	96822	35
92582	92333	15
92333	91790	25
83797	83974	5
95115	95477	5
95115	95670	5
95477	95534	5
95477	95554	5
95470	95384	5
93655	94684	5
95534	95914	35
92585	93384	5
93384	93655	5
96179	96391	55
96179	96294	5
96822	97319	5
96822	97333	5
51157	51236	5
51236	51300	5
51236	51318	5
40217	42573	35
40217	40250	5
42573	42600	5
51300	51434	5
51278	51191	5
51191	50473	15
81708	81822	15
81822	81846	5
81886	81770	25
81770	81743	15
91790	91491	5
91491	91210	15
91491	91299	5
91210	90963	25
92167	92962	55
94387	94410	5
94321	93840	5
94460	96515	55
70085	71276	15
71276	72439	15
70173	71276	15
94982	94409	25
104435	104540	95
104435	104584	5
73124	73152	5
73152	73453	35
99964	99938	5
99964	99939	5
99938	99943	5
99938	99868	5
99943	99939	5
73234	73177	5
73177	73212	15
99939	99928	5
73467	73234	25
73467	73392	25
73453	74021	15
39335	39356	5
39335	39319	5
39335	39380	5
39356	39335	5
39356	39374	5
39356	39380	5
77829	77844	5
77844	77847	5
77844	77909	5
43935	43954	5
43954	43988	5
43954	44056	5
48018	48025	5
48018	48266	5
48025	48002	5
100285	100320	5
100285	100031	5
100320	100342	5
100320	100326	5
90097	90116	5
90097	90108	5
90116	90142	5
90116	90098	5
42227	42219	5
42227	42231	5
42219	42182	5
105607	105668	25
105607	105587	5
105668	105594	25
105668	105662	5
105668	105781	35
67725	67734	5
67725	67690	5
67725	67509	45
47488	47441	5
47488	47071	55
47441	47488	5
47441	47406	5
59813	59847	5
59847	59869	5
59847	59881	5
73238	73195	5
73238	73407	15
73195	73216	5
73195	73041	5
74792	74677	5
74792	74806	5
74677	74255	5
74677	74758	5
82072	81832	5
82072	82171	5
82072	82056	5
81832	81236	15
81832	81835	5
53127	53029	5
53127	53198	5
53029	53007	5
64532	64649	5
64649	64637	5
42193	42187	5
42193	42214	5
42193	41582	25
42187	42176	5
42187	42202	5
61138	61369	15
61369	61399	5
36540	36565	5
36540	36620	5
36565	36566	5
92667	92666	5
92667	92694	5
92667	92693	5
92666	92675	5
92666	92692	5
77565	77554	5
77554	77553	5
77554	77603	65
43163	43207	5
43163	43187	5
43207	43224	5
51309	51275	5
51309	51334	5
51275	51309	5
51275	51267	5
60567	60581	5
60567	60598	5
60581	60590	25
60581	60598	5
69051	69028	5
69051	68905	15
69028	69051	5
69028	69156	15
71715	71251	15
71715	71818	5
71251	71011	5
79255	79165	25
79255	79232	5
79165	79208	5
79165	78933	5
79114	78996	5
79114	79209	5
79114	79107	5
78996	79114	5
78996	78911	5
76690	76933	5
76690	76379	5
76933	76951	5
76899	76924	5
76899	76890	5
76899	76941	5
76924	76899	5
76924	76951	5
76924	77039	35
95557	95499	5
95557	95540	5
95499	94936	25
43505	43486	5
43505	43401	5
43486	43492	5
95627	95589	5
95627	95646	5
95589	95557	5
95589	95568	5
29321	29235	5
29321	29372	5
29235	29572	15
29235	29136	25
29235	28931	25
26319	26418	5
26319	25771	15
26418	26443	5
29452	29321	5
29452	29550	5
26085	26097	5
26097	26104	5
26097	26192	15
26097	26056	5
8306	8334	5
8306	8282	5
8334	8306	5
8334	8444	5
8334	8372	5
616	600	5
600	620	5
600	575	15
83063	83073	5
83073	82970	35
83073	83093	5
55607	55538	5
55607	55584	5
55538	55569	5
55538	55389	45
55310	55280	5
55310	55314	5
55280	55174	25
55280	55309	5
85917	85842	5
85917	85942	5
85917	85953	5
85842	85917	5
85842	85821	5
42310	42358	5
42310	42117	5
42358	42396	5
42358	42377	5
12544	12676	15
12544	12516	5
12676	12516	15
12676	12884	75
29469	29498	5
29469	29376	15
29498	29477	5
29498	29916	25
28996	28978	5
28996	28984	5
28978	28996	5
28978	28963	5
64760	64752	5
64760	64812	5
64760	64715	5
64752	64760	5
64752	64766	5
86437	86514	5
86437	86094	25
86437	85920	15
86514	86437	5
86514	86590	5
86514	86017	15
89256	89237	5
89256	89206	5
89237	89433	5
89607	89759	5
89607	89596	5
89759	89870	5
89759	89751	5
89759	90017	5
55859	55806	5
55859	55881	5
36616	36544	5
36616	37505	35
36544	36473	5
66146	66138	5
66146	67205	105
66146	65682	15
66138	66146	5
66138	66173	5
66138	66011	5
48002	47914	5
47914	47825	5
47914	47967	5
49513	49554	5
49513	49495	5
49554	49573	5
49554	49585	15
90501	90783	5
90501	90491	5
90501	90944	15
90783	91259	35
90783	90491	15
87804	87895	5
87804	87829	5
87895	87860	5
87895	87853	25
82815	82845	5
82815	82813	5
82845	83377	35
82845	82830	5
79273	79312	5
79273	79232	5
79273	79104	5
79273	79293	5
79312	79299	15
79312	79336	5
87969	88149	15
87969	87864	5
87969	88123	5
88149	87969	5
88149	88246	5
88149	88232	5
87864	87969	5
87864	87872	5
87864	87767	5
87864	87787	5
61368	61299	5
61368	61572	5
61368	61597	5
61299	61368	5
61299	61328	5
61299	61200	5
61299	61038	35
33655	33537	5
33655	34097	35
33537	33655	5
33537	33412	5
61572	61368	5
61572	61599	5
44772	44448	5
44772	44844	5
44448	44772	5
44448	44008	5
44448	44655	5
44448	44063	25
54583	54466	15
54466	54425	15
108076	108199	5
108076	107970	15
108076	108082	5
108199	108076	15
108199	108219	5
13050	13054	5
13050	13042	5
13054	13071	5
13054	12906	25
79925	79909	25
79925	79849	5
79909	79883	5
79909	80041	15
8282	8119	5
8282	8296	5
1302	1280	5
1302	1323	5
1280	1251	5
1280	1276	5
2059	2106	5
2059	1998	5
2106	2059	5
2106	2123	5
13046	13183	25
13046	12638	55
13183	13046	25
13183	13911	65
24332	24003	5
24332	24004	5
24003	24332	5
24003	24803	25
15702	15732	5
15702	15493	15
15732	15702	5
15732	15890	15
37132	37095	5
37132	37274	5
37095	37132	5
37095	36983	5
37095	37082	5
109272	109278	5
109272	109279	5
109278	109279	5
109278	109305	25
111057	111061	5
111057	111048	5
111061	111069	5
111061	111065	5
51703	51719	5
51703	51773	5
51719	51692	5
51719	51669	5
74885	74878	5
74885	74928	5
74878	74877	5
74780	74797	5
74780	74608	5
74780	74827	5
74797	74883	45
74797	74834	5
66657	67174	25
66657	66041	15
67174	66657	15
67174	67164	5
67174	67079	35
67174	67657	15
44524	44499	5
44524	44404	5
44499	44532	5
44499	44461	5
67812	67866	15
67812	67813	5
67812	67638	5
67866	67812	15
67866	67819	5
61605	61511	45
61605	61632	5
61511	61605	25
61511	61544	35
61568	61584	5
61568	60759	5
61584	61475	5
61584	61627	5
42499	42402	5
42499	42601	5
42499	42401	15
42402	42499	5
42402	41802	15
42601	42499	5
42601	42621	5
42621	42643	5
42621	42616	5
47366	47343	5
47343	47375	5
47343	47010	15
44764	47010	55
44764	44619	25
47010	44764	85
47010	47375	15
47431	47242	5
47242	47366	5
47242	46911	5
47561	47539	5
47561	48208	55
47561	47203	15
47539	47561	5
47539	47472	5
21880	21837	5
21880	22022	45
21880	21832	5
21837	21824	5
65682	65362	25
65682	66146	25
65362	65354	5
65362	65368	5
65362	65309	5
62068	61577	45
62068	61974	25
62068	61845	5
61577	62068	65
61577	61327	5
62177	61315	45
62177	62257	5
62177	62250	5
62177	61361	45
61315	62177	75
61315	61062	15
61315	61302	15
27578	27531	5
27531	27512	5
27531	27527	5
34960	34925	5
34960	34999	5
34925	34911	5
34925	34851	15
89805	89497	45
89805	90155	15
89805	89972	25
89497	89805	15
89497	89312	5
89908	89862	5
89908	90053	5
89862	89751	5
89862	89870	5
89862	89698	35
20892	21031	65
20892	20697	25
21031	20892	35
21031	21318	25
13944	13963	5
13944	14069	25
13944	14005	5
13963	13944	5
13963	13958	5
13963	14005	5
55278	55326	5
55326	55377	5
55326	55480	25
82056	82140	5
82056	82072	5
90408	90423	5
90408	90245	35
90423	90440	5
90423	90238	15
60766	60803	5
60766	60850	5
60803	60814	5
55314	55268	15
89915	89951	5
89915	89772	55
89951	89938	5
89951	90102	15
61288	61334	5
61288	61135	5
61334	61288	5
61334	61486	5
61881	61752	5
61881	61862	5
61752	61630	25
61752	61739	5
61752	62310	35
61633	61385	15
61633	61546	5
61385	61246	5
61546	61530	5
61546	61489	5
83025	83037	5
83025	83022	5
83037	83025	5
83037	83078	5
83037	83059	45
83002	82978	5
82978	83025	5
82978	82921	5
44676	44691	5
44691	44729	5
44691	44999	5
44596	44676	5
44596	44602	5
49711	49695	5
49711	49538	25
49695	49751	5
49695	49499	5
71709	71497	35
71709	71698	5
71497	71709	15
71497	71295	15
82404	82459	5
82404	82323	5
82459	82444	5
82459	82917	45
52964	52995	5
52964	53191	5
52995	52972	5
72201	72208	5
72201	72213	5
72208	72167	5
72208	72560	15
72167	72201	5
72167	71452	15
71739	71502	5
71739	72878	5
71739	71704	5
63015	62998	5
62998	62993	5
62998	62933	5
95563	95499	5
95972	96053	5
95972	95970	5
96053	96393	5
9578	9551	55
9578	9745	15
9578	9253	35
9551	9578	65
9551	9534	5
59539	59512	5
59539	59603	5
59512	59461	5
59512	59429	5
40721	40446	25
40721	41002	5
40446	40721	5
40446	40301	5
26052	26189	5
26052	25620	25
26052	26067	15
26189	26052	5
26189	26267	5
2081	2068	5
2081	2084	5
2068	2013	5
2068	2070	5
50172	50155	5
50172	50101	5
50155	50144	5
96941	96990	5
96941	96199	65
96941	97112	35
96941	96908	15
96990	96941	5
96990	97277	15
88347	88411	5
88347	88330	5
88411	88347	5
88411	88523	5
88411	88330	5
16641	16621	5
16641	16763	15
16621	16633	5
16621	16514	5
60349	60205	5
60349	60413	5
60205	60593	5
92785	92783	15
92785	92725	5
92785	92899	5
92783	112569	15
92783	115320	5
38502	38482	5
38502	39317	5
38482	38454	5
38482	38426	5
74902	112568	15
74902	113389	15
112568	74834	5
74834	74827	25
74834	74797	5
74827	74928	35
74827	75076	15
74827	74780	5
74928	74955	5
74928	74885	5
99573	99667	5
99573	99566	5
99667	99566	5
99667	99876	15
75672	75708	5
75672	75421	5
75708	75770	5
75708	75516	5
61739	61862	5
61739	61752	5
61862	61884	5
61862	61881	5
60723	60727	5
60723	60654	5
60727	60722	5
60727	60654	5
60727	60752	5
17606	17783	35
17606	17469	15
17606	17836	25
17783	17606	15
17783	18144	25
43892	43935	5
43892	43904	5
22725	22715	5
22725	23431	35
22715	22725	5
22715	23233	5
6692	6730	5
6692	6623	15
6692	6817	15
39298	39336	5
39298	38871	5
39336	39337	5
39336	39402	5
46614	46561	5
46614	46709	5
46561	46512	5
63052	63044	5
63052	62743	25
63044	63115	5
63044	62601	25
73161	73156	5
73161	73249	5
73156	73204	15
46731	46764	5
46731	45340	5
46764	46820	5
46764	46474	5
69804	69832	5
69804	69530	15
69832	69370	25
69832	70286	5
94661	94676	5
94676	94433	5
94676	94701	5
61917	61954	5
61917	61927	5
61954	62043	15
61954	61965	5
67278	67205	5
67278	67417	15
67205	67277	5
67205	66146	5
11944	11951	5
11944	12175	45
11951	11952	5
11951	11930	5
72723	72715	5
72723	72684	5
72715	72723	5
72715	72752	5
15285	15269	5
15285	15304	5
15269	15255	5
15327	15449	5
15327	15323	5
15449	15323	5
15449	15612	5
12629	13304	45
12629	12540	15
13304	12629	75
13304	13454	15
53231	53254	5
53231	53017	5
53254	53216	5
53254	53470	15
45582	45589	5
45589	45600	5
45531	45542	5
45531	45589	5
45542	45529	5
45529	45582	25
45529	45485	5
32908	32902	5
32908	32927	5
32902	32883	5
32902	32933	5
33835	33966	5
33835	33766	45
33966	33835	5
33966	34007	5
33966	34021	5
55015	55129	15
55129	54885	15
55129	55174	5
54432	54440	5
54432	54424	5
54432	54431	5
54440	54444	5
54440	54512	15
54440	54424	5
721	679	5
721	735	5
679	662	5
679	682	15
4292	4041	35
4292	4285	5
4041	4292	25
4041	4033	5
4041	4061	5
15772	15794	5
15772	15808	5
15772	15749	5
15794	15772	5
15794	15805	5
35883	35901	5
35883	35770	5
35901	35883	5
35901	36157	5
52028	52005	5
52005	51972	5
52005	51879	5
77847	77820	5
77820	77790	5
77820	77745	5
36827	36856	5
36827	36841	5
36856	36871	5
109687	109685	5
109685	109697	5
109685	109426	45
48255	48239	5
48255	48002	5
48239	48266	5
27512	27500	5
107970	107900	5
107970	108076	5
107970	108041	15
107900	107830	15
107900	107925	25
107900	107898	5
69208	69051	15
69208	69146	5
37508	37524	15
37508	37498	5
37524	37507	5
85215	85258	5
85215	85195	5
85258	85215	25
85258	85214	5
47405	47440	5
47405	47067	5
47440	47607	5
47440	47441	5
59881	59814	5
59881	60149	35
110536	110252	15
110536	110669	5
110252	110536	55
110252	110208	5
16269	15707	65
16269	17142	55
15707	16269	65
15707	15910	15
73216	72922	15
73216	73252	5
74926	74792	5
74926	75129	5
82778	82581	15
82778	82973	15
82581	82526	5
82581	82422	5
81828	81832	5
81828	82056	35
54906	54776	5
54906	54985	5
54776	54732	5
53067	53127	5
53067	53029	5
64533	64532	5
64533	64554	5
64533	64423	25
41841	41879	5
41841	41453	25
41879	41892	5
41879	42079	5
79883	79712	25
59775	59597	5
59775	59787	5
59597	59787	25
59597	59060	55
51318	51249	5
77592	77565	5
77592	77569	5
60561	60567	5
60561	60582	5
68981	69028	5
68981	68967	5
72752	72707	5
72707	72673	5
72707	72778	5
78964	78996	5
76197	75978	5
76197	76281	5
76197	76137	15
75978	76197	5
75978	75500	15
77265	77205	5
77265	77204	5
77205	77204	5
77205	77021	5
80018	79546	5
79546	79551	5
79546	79627	5
43524	43505	5
4441	4443	5
4441	4364	15
4443	4441	5
4443	4620	25
29799	29582	5
29799	30602	35
29582	29452	5
29582	29572	5
29582	29591	5
8296	8306	5
8296	8227	15
621	616	5
621	622	5
642	647	5
642	629	15
647	650	5
647	651	5
55449	55556	5
55449	55407	5
55556	55571	5
55174	55280	25
55174	55303	15
55174	55129	5
28956	28979	5
28979	28964	5
28979	28984	5
12516	12504	5
12504	12476	5
12504	12291	5
110160	110130	5
110160	110144	5
110130	110150	5
110130	109915	15
28974	28917	15
28974	28989	5
28917	28974	5
28917	28740	5
89433	89607	15
89433	89423	5
89131	88938	5
88938	88827	5
88938	88945	5
88938	88884	5
66316	66029	5
66316	66343	5
66316	66256	5
66029	66195	5
66029	65983	5
48266	48314	5
48314	48447	5
48314	48282	5
90004	89377	25
90004	90154	15
89377	90004	35
89377	88842	5
83377	82830	15
83377	83935	5
82830	82813	5
82830	82845	5
43570	43615	5
43570	43598	5
43615	43594	5
43615	44170	25
88246	88149	5
88246	88308	5
88330	88296	5
88330	88411	5
88296	88308	5
88296	88246	5
63770	63443	15
63770	63893	15
63770	64090	15
15255	15272	5
15255	14831	45
100014	100061	5
100014	100006	5
100061	100006	5
100061	100089	5
107830	107898	5
107830	107770	5
107898	107970	15
107898	107802	245
107898	107900	5
79712	79883	5
79712	79637	5
79712	79937	25
2070	2118	5
2070	2081	5
2118	2115	5
1276	1247	5
1276	1305	5
1247	1276	5
1247	1164	5
1305	1302	5
1305	1316	5
37330	37282	5
37330	37382	5
37282	37382	15
37282	37200	25
36523	36518	5
36523	36535	5
36518	36531	5
36518	36475	5
109243	109259	5
109243	109234	5
109259	109234	5
109259	109290	5
25771	25743	5
25771	26319	55
25743	25771	5
25743	25711	5
112057	112042	5
112057	112058	5
112042	112039	5
111069	111078	5
51999	52011	5
51999	52092	15
52011	52036	5
52059	51886	5
52059	52602	15
51886	51828	5
74883	74891	5
74883	74907	5
74891	74910	5
74891	74817	15
75092	75055	5
75092	75512	35
75055	74907	45
75055	75035	5
68844	68903	15
68844	68823	5
68903	68844	15
68903	68996	5
50101	50144	5
50101	49912	5
45871	45912	5
45871	46351	25
45912	45893	5
45912	46181	5
61544	61511	5
61544	61590	25
42643	42639	5
42643	42863	15
42639	42601	5
42639	42727	15
50044	49985	5
50044	50219	15
49985	50008	5
49985	49426	65
47449	47366	5
47449	47431	5
47472	47508	5
47508	47517	5
47508	48101	5
89142	89201	5
89142	89196	5
89201	89196	5
89201	89276	5
89136	89105	5
89136	89064	5
89105	89142	5
27500	27555	5
27500	27323	5
27555	27578	5
27555	27583	5
34956	34960	5
35075	34956	15
35075	35090	5
89312	89256	5
88827	88644	5
88644	88652	5
88644	88485	5
49088	49121	5
49088	48998	25
49121	49177	5
49121	49178	65
78792	78806	5
78806	78846	15
78806	78851	15
78806	78978	15
81236	81828	15
81236	81056	5
81236	81263	15
90658	90626	5
90658	90681	5
90626	90449	45
90626	90441	5
60804	60767	5
60804	60778	5
60767	60750	5
89938	89903	5
89938	90014	15
60722	60665	5
60722	60745	5
60665	60633	5
60665	60680	5
62071	61965	5
62071	62043	5
62071	62494	15
61965	61927	5
61965	61954	5
60491	61246	5
60491	59958	5
61246	60491	15
61246	61364	15
83022	83002	5
83022	83045	5
43996	44571	15
43996	43837	5
44571	44596	5
44999	44729	5
44999	46249	15
44729	44705	5
44729	44814	5
17710	17707	5
17710	17692	5
17707	17726	5
17707	17686	5
79208	79232	5
79208	79104	5
79232	79273	15
49752	49711	5
52914	52895	5
52914	52780	5
52895	52902	5
51283	51346	5
51283	51263	5
51346	51283	5
51346	51977	25
52972	52914	5
52972	53219	5
87726	87078	35
87726	88485	25
87726	87781	5
87078	87726	15
87078	86966	25
87078	86764	25
87078	86772	135
92356	92465	5
92465	92537	5
91314	91419	5
91314	91272	5
91419	91791	5
91419	91391	5
91419	91454	5
91791	92356	5
91791	92049	25
94926	94279	5
94926	94908	5
94279	94031	25
94279	94260	5
84057	83271	45
84057	84077	5
83271	84057	35
83271	83186	5
64554	64533	5
64554	64890	15
62089	62109	5
62089	61455	55
62109	62140	5
62109	62516	5
2123	2124	5
2123	2157	5
50142	50159	5
50159	50176	5
50159	50729	5
74979	75360	35
74979	74904	5
75360	74904	5
75360	114574	5
75360	115138	5
60219	60220	5
60220	60413	35
18475	18405	5
18475	18726	5
18405	18475	25
18405	18437	5
38453	38422	5
38453	38480	5
38422	38313	15
38422	38417	5
100826	100762	5
100826	101276	65
100762	100712	5
100762	100617	5
38454	38453	5
44852	44794	5
44852	44889	5
44794	44756	5
99530	99506	5
99530	99541	5
99506	99513	5
99506	99316	15
69952	69954	5
69952	70008	5
69954	70008	5
69954	69761	15
99566	99530	5
661	657	5
661	656	5
657	650	5
110208	110252	5
110208	110167	5
61530	61556	5
60870	60733	15
60870	60974	5
60870	61342	15
60733	60870	5
60733	60723	5
51103	51143	5
51103	51063	5
51103	51067	5
51143	51279	5
51143	51085	5
21855	21898	5
21855	21858	5
21898	21855	5
21898	21923	5
21898	21930	5
48251	48310	5
48251	48260	5
48310	48315	5
48310	48297	5
46709	46561	5
46709	46866	5
73230	73169	5
73230	73162	5
73204	73239	5
73204	73022	15
73239	73249	5
73239	73396	5
42726	42690	5
42726	42737	5
42726	42864	5
42690	42726	5
42690	42638	5
42690	42679	5
90154	90501	15
90154	90134	5
94701	94732	5
94701	94740	5
94732	94734	5
11930	11934	5
11930	11952	5
11930	11915	5
11934	11944	5
15323	15300	5
77190	77036	5
77190	77239	5
77036	77190	5
77036	76333	15
73672	73653	5
73672	73805	5
73653	73672	5
73653	74089	15
67902	68035	5
67902	67018	45
67902	67921	5
68035	67921	5
68035	69055	25
68035	68219	5
43732	44117	15
43732	43280	5
43732	43781	5
44117	43732	15
44117	44132	5
74591	74089	5
74591	74823	5
74591	74397	5
74591	74712	5
74089	74591	25
74089	73653	15
96309	96355	5
96309	96299	5
96355	96433	5
96355	96438	15
74471	74455	5
74471	74718	5
74471	74474	5
74455	74471	5
74455	74190	5
74455	74634	25
68050	69289	5
68050	67735	15
69289	68050	95
69289	69484	5
73272	73301	5
73272	73109	5
73301	73321	5
73301	73116	15
103289	103296	5
103296	103330	5
103296	103300	5
45043	45110	5
45043	44046	15
45110	45043	5
45110	45132	5
45110	45398	5
45474	45531	5
45474	45306	5
54938	55015	5
54938	54885	5
54444	54445	5
54444	54451	5
54444	54424	5
131	116	15
131	139	15
116	131	15
59763	59998	15
59763	59716	5
59998	60075	5
59998	60074	5
36799	36813	5
36799	36507	25
36813	36827	5
43904	43935	5
43904	43829	5
43919	43884	5
43884	43892	5
43884	43697	5
90142	90098	5
90142	90160	5
85467	86186	15
85467	85356	5
86186	85467	15
86186	86771	15
86186	86256	15
87649	87629	5
87649	87673	5
87629	87569	5
87629	87652	5
87629	87609	5
42311	42246	5
42311	42925	15
42246	42227	5
42246	42226	5
66541	66469	5
66541	66857	35
66541	66803	15
66469	66541	5
66469	66316	5
33058	33035	5
33058	33547	55
33035	33058	5
33035	32912	5
33035	32821	15
82246	82159	5
82246	82331	5
82159	82072	5
85738	85740	5
85738	85723	55
85740	85738	5
85740	85741	5
85740	86143	15
64423	64470	5
64423	64504	75
64423	64291	5
64423	64189	25
64470	64532	5
64470	64533	5
110178	110181	5
110181	110208	5
110181	110167	5
61254	61129	15
61254	61281	25
61129	61121	5
61129	61281	25
13619	13511	15
13619	13663	5
13511	13619	5
13511	13499	5
13511	13466	15
51067	51063	5
51067	51044	5
51063	51259	25
51063	51103	5
61428	61371	5
61428	61399	5
61428	61655	5
61371	61254	5
60896	60401	35
60896	61258	25
60401	60896	5
60401	60031	5
59933	59883	5
59933	60234	35
59883	59871	5
59883	59844	5
59787	59810	5
73249	73267	5
73249	73230	5
112569	92768	5
92768	92762	15
92768	92783	5
43164	43150	5
43164	43116	5
43150	43163	5
52081	52112	5
52081	52013	5
52112	52124	5
69370	69306	5
69306	69257	5
70679	71239	5
70679	70286	15
71239	71715	35
78789	78775	5
78775	78770	5
78775	78636	5
81276	81265	5
81276	81491	5
81265	81516	65
81265	81207	5
79293	79278	5
79293	79273	5
79278	79255	5
79278	79305	5
77199	77234	5
77199	76992	35
77234	77318	5
49114	49122	5
49114	49089	5
49122	49160	5
49122	49095	5
43492	43518	5
43492	43490	5
43518	43570	5
32630	32657	5
32630	32612	5
32630	32790	15
32657	32630	5
32657	32682	5
32657	32471	15
95533	95548	5
95548	95588	5
95548	95568	5
26610	26635	5
26610	26430	65
26635	26658	5
26597	26610	5
26597	26583	5
25703	25719	5
25719	25711	5
25719	25743	5
26104	26086	5
26104	26116	5
20677	20680	5
20677	20657	5
20680	20759	15
20680	20685	5
650	642	5
650	647	5
635	642	5
656	721	15
656	662	5
55569	55557	5
55584	55569	5
55309	55310	5
55309	55354	5
[truncated: 246,337 more rows]
