# Supplementary material for: Graph-based ahead monitoring of vulnerabilities in large dynamic transportation networks
Source: PLoS One. 2021 Mar 24;16(3):e0248764. doi: 10.1371/journal.pone.0248764 (PMC7990197; doi:10.1371/journal.pone.0248764)
Supplement: S6 Data — (ZIP) [file pone.0248764.s007.zip › rhone_obs_static/rhone_obs_undirected_unweighted_wc.csv]

89371	89183
89371	89958
89371	89425
89371	89263
89373	89228
89374	89284
89374	89387
89374	89401
89376	89912
89376	89368
89377	90004
89377	88842
89378	89017
89378	89413
89378	89303
89379	89281
82449	82552
82449	82385
82449	82481
82449	82236
82448	82419
82448	82368
82448	82477
103541	103419
82442	82420
82442	82267
82442	82593
82442	82661
82441	82428
82441	82400
82440	82344
82440	82470
82440	82243
82447	82465
82447	82248
103547	103302
103547	103565
103547	103573
103546	103556
103546	103525
103546	103523
88395	88494
88395	88196
88395	87994
88395	88440
88394	88409
88394	88266
88394	88391
82993	82960
88396	88212
88396	88619
88391	88344
88391	88459
82994	83151
82994	83031
82994	82975
82997	83000
82997	82948
82996	83185
82996	82998
82996	82800
82998	83023
88399	88360
88399	88425
88399	88424
88399	88203
88398	88728
88398	88261
88398	88152
102810	102821
102810	102800
97159	96960
97159	97140
97159	97185
97158	97108
97158	97173
57488	57533
57488	57529
97153	97229
97153	96987
97152	97182
97152	97099
97152	96953
97151	97165
97151	96922
97150	97129
97150	97229
97150	97200
97157	97290
97157	97052
97157	97228
97156	96866
97156	97464
97156	97186
97156	96790
97155	97170
97154	96995
97154	97209
80599	80603
80599	80735
80599	80576
80598	80274
80598	80733
80598	80707
80597	80711
80597	80588
80597	80592
80594	80588
80594	80608
80594	80750
80593	81120
80593	80188
80593	80436
80592	80609
80592	80584
82465	82561
88021	88160
88021	88028
88021	87950
88020	88007
88020	87985
88020	88471
88027	87974
88027	87867
88027	88051
88024	88029
88029	88138
88028	88245
100017	100012
100014	100061
100014	100006
100014	99969
100012	100081
100012	99789
64671	64540
64671	64430
64671	64835
64672	64704
64672	64620
100011	100184
100011	99766
100011	100090
100011	99849
52464	52117
52464	52675
100018	99866
100018	100051
100018	100064
63024	62908
63024	62945
63024	63274
63025	62553
63025	63028
63025	63172
63027	63053
63027	62641
63027	63001
63021	63554
95799	95696
95799	95604
95798	95601
95798	95823
95798	95805
95797	95780
95797	96116
95796	95647
95796	96154
95796	95404
95795	95813
95794	95782
95794	95784
95794	96093
63028	63017
63028	63453
95792	95775
95792	95818
95790	95547
95790	94071
95790	96042
95790	96719
49569	49697
49569	50459
49569	49509
46799	46850
46799	47218
49566	49635
49566	49515
49566	49664
101350	101339
101350	101344
101350	101362
79230	76949
79230	80934
80273	79930
80273	80573
69170	69533
69170	68806
69171	69481
69171	69096
69173	69343
69174	69835
69176	69163
69176	69198
69178	69321
69178	69064
45442	45352
45442	45681
45440	45403
45440	45580
45440	45418
79231	79262
79231	79217
79231	79499
69884	69781
69884	70007
58076	58619
58076	58116
58071	58101
58071	58082
58071	57864
58073	58552
58073	58110
58073	57930
58072	57741
61954	61917
61954	62043
90311	90398
90311	90000
90311	90278
90312	90532
90312	90296
90312	90315
90313	113822
90313	113825
90313	90829
90314	90360
90315	90352
90315	90058
90316	91190
90316	90119
91074	90965
91074	91326
91074	91355
90319	90155
82443	82227
82443	82492
82443	82479
82444	82407
82444	82577
82444	82459
54171	54231
54171	54114
54174	53782
54174	54955
94540	94272
94540	94638
94540	94584
94540	94517
94543	94523
94543	94558
94543	94305
94542	94696
94542	94605
94542	94450
62089	62109
62089	61455
62089	62082
94544	94274
94544	94753
94547	94528
94547	94500
94547	94591
94546	94521
62084	113834
62084	113835
62084	62102
62081	61940
62081	62088
62080	62106
62080	62548
62080	62060
62083	62179
62083	62009
62083	62227
62082	61258
62082	62141
44421	44469
44421	44399
44421	44323
67175	67169
67175	67185
67175	66859
97939	97931
97939	97838
97939	97950
97939	98223
97938	98130
97938	98001
97938	97600
59039	59533
59039	58995
97931	98209
97931	97867
97931	97820
59033	59007
59033	59104
59033	59144
97933	97908
59031	59018
59031	58888
59031	59106
59036	58866
59036	114391
59037	59207
59037	58935
59037	59219
59034	59316
97936	97860
97936	98023
97936	97924
65889	65775
65889	65941
65889	65911
65884	65872
65884	65907
65884	65779
65885	65792
65885	66121
65885	65903
65887	65761
92263	92384
92263	92237
92263	92429
92260	91888
92260	92301
92261	92397
92266	92572
92266	92142
92266	92415
92267	92299
92267	91761
92267	92484
92264	92319
92264	92148
92264	92636
92265	92133
92265	92659
92265	92274
92265	92250
92268	92138
92268	92291
92268	92209
92268	92485
92269	92213
92269	92275
92269	92438
66504	66253
66504	66553
66504	66498
66507	66342
66507	66872
66500	66479
66500	66622
66501	66560
66501	66444
66502	66916
66502	66825
66502	66476
66508	66594
82991	82983
82991	82929
82990	82542
82990	83204
82990	83137
55621	55576
55621	55644
55621	55311
53263	53252
53263	53085
111548	111542
111548	111565
111548	111579
82992	83165
82992	82862
82992	82950
52815	52612
52815	52774
52815	52911
52817	52610
52817	52922
52817	52948
52816	52827
111542	111536
111542	111552
82995	83306
82995	82922
82995	83143
82995	82841
111540	111550
111540	111545
111541	111515
111541	111526
111541	111497
111547	111586
111547	111495
111544	111587
111544	111462
111544	111429
111545	111550
111545	111529
60900	60845
60900	60969
107898	107830
107898	107970
107898	107900
107898	107802
60904	60881
60904	60642
60904	61540
60905	60920
60905	60977
60905	60608
60909	60796
60909	61267
107897	107856
107897	107797
65268	65199
65268	65230
75534	75267
75534	75759
65264	65040
65264	65364
65264	65819
75538	75475
75538	75698
75538	75750
65267	65405
65267	65085
65267	65287
65262	64959
65263	65425
65263	65116
65263	65024
92886	92991
92886	92874
92886	92856
92887	92906
92887	92961
92887	92749
92885	92919
92885	92891
92885	92818
92885	92847
92882	92710
92882	92915
92883	92832
92883	92959
92880	93236
92881	92925
92881	92927
92889	92942
92889	92802
93139	93508
93138	92893
104278	103869
104278	104342
104278	104353
104279	104247
104279	104330
104279	104192
93135	93118
93135	92975
93134	92851
93134	93073
93134	93389
104275	104301
104272	104383
104272	104376
93130	92614
93130	93301
93133	93175
93133	93132
93132	93113
93132	93218
98109	98046
98108	98345
75289	75306
75289	75395
75289	75062
75287	75416
75287	75237
75286	75325
75286	75591
98107	98125
98106	98057
98106	98113
98101	98023
98101	98139
98100	98979
98100	98130
98100	98052
98100	98094
98103	97904
98103	98490
98644	98639
57661	57745
57661	57471
99859	99735
99859	99879
99859	99941
57663	57659
57662	57643
57665	113291
57665	57758
57664	57599
57664	57741
57666	57712
57666	57629
57666	57691
57669	58100
57669	57645
99851	99828
99851	100021
99851	99848
99852	99845
99852	99899
99852	99823
99853	100032
99853	99967
99853	99747
99854	99860
99854	99880
99854	99833
99856	100273
99856	99788
99857	99815
99857	99882
75947	75967
75947	75868
105639	105649
105639	105725
105639	105621
105638	105612
105638	105643
105630	105613
105633	105562
105633	105661
105632	105649
105632	105563
105632	105621
105635	105747
73859	74118
73859	73326
73859	74290
102943	103080
102943	102865
102940	102937
102940	103284
102940	102938
60018	59984
60018	60249
102947	103030
102947	103204
102945	102879
102945	102930
60014	60135
60014	59785
60014	60237
60015	59693
60015	59683
60015	60224
60015	60188
102948	102797
102948	103098
102949	102996
102949	102919
60010	60109
60010	60192
60010	59420
60012	60290
60012	59825
60012	59889
60013	60309
60013	59427
60013	59183
57087	57127
57087	57116
57087	56593
57082	57117
57082	57047
57089	57002
57089	56902
57089	57354
57088	57316
57088	56915
57088	57077
69211	69320
69211	68446
84345	84479
84345	84473
84345	84266
102366	102618
102366	102272
72457	72543
72457	72583
72457	72348
102363	102285
102363	102412
102360	102429
102360	102322
102360	102280
102361	102320
102369	102354
102369	102396
102369	102370
107700	107723
107700	107638
107700	107713
107707	107578
107706	107729
107704	107627
107704	107834
107704	107740
72453	72270
72453	72526
72453	72285
107708	107545
107708	115311
72452	72473
72452	72690
37307	37161
37307	37337
37307	37706
72450	72541
72450	72398
72450	72377
59958	59447
59958	60491
59951	59751
59952	59767
59954	60100
59956	59890
59956	60075
68349	67886
68344	68502
68344	68745
68344	68228
68345	68458
68341	68096
67378	67325
67374	67428
67374	66727
67374	67437
67375	67318
67375	67163
67375	66653
67377	67729
67377	67349
67377	67559
67373	67380
67373	67126
67373	67402
82380	81992
82380	82013
82380	82723
82380	82534
108106	108007
108106	108187
108107	108563
108107	108081
108107	108117
108100	108048
108100	108171
108100	115479
108101	108123
108101	108143
108101	108067
108103	107866
108103	108130
108103	108129
52469	52431
52469	52446
52469	53087
88981	88971
109852	109844
109852	109900
76168	75896
76168	76120
76168	76266
76167	76340
76167	76159
76166	76374
76166	76060
76166	76213
76164	76114
76164	76357
76164	76188
76163	76075
76163	76265
76163	76235
76162	76216
76162	76183
76162	75994
76161	75274
76160	76502
76160	75797
76160	76443
100131	100001
100131	100144
100131	99963
100010	99847
100010	99993
100010	100155
100130	99850
100130	100072
100130	100275
73580	73273
73580	73624
73580	73474
49885	49784
49885	50084
100132	99983
100132	100051
100132	100159
92605	92616
92605	92516
103707	103304
72395	72516
72395	72356
103705	103694
103705	103680
72397	72485
72397	72120
72397	73094
72397	72384
72390	72236
72390	72528
103702	103717
72392	72460
72392	72430
72392	71753
72398	71862
72398	72418
103709	103881
103709	103727
103709	103657
115274	91009
115274	90919
111954	111962
111954	111949
91218	90978
91218	91249
107160	107140
107160	107007
115270	90239
115270	90109
115271	90239
115271	90109
111953	111938
111953	111921
91212	91425
91212	91041
91213	113715
91213	115195
91213	113716
91213	91149
91210	91491
91210	90963
91216	91199
91216	91403
91216	91174
91217	91052
91217	91321
98685	98712
91215	90859
101701	101829
101701	101684
101701	101881
101702	101683
101702	101716
101702	101641
101707	101710
101707	101589
101707	101909
101946	101926
101946	101953
109275	109267
109275	109282
109275	109268
87900	86904
87900	88319
87903	87630
109276	109177
87905	87738
87905	88018
63022	62922
87906	88135
109279	109284
109279	109278
109279	109272
109278	109305
109278	109272
95793	95739
95793	95728
95793	95897
43855	43975
43855	43653
43855	43821
43855	43940
63029	62575
63029	63050
73447	73749
73447	72402
92744	92572
92744	92517
92744	92805
92747	92609
92747	92732
92747	92767
92746	92851
92746	92716
92746	92845
92741	92753
92741	92722
92741	93008
92740	92780
92740	92719
92740	92699
92740	93151
92743	92447
92743	92760
92743	92678
46797	46731
46797	46820
46797	45916
92749	92961
92749	92670
92748	92696
92748	92827
92748	92795
107288	107265
107288	107314
107289	107325
107289	107237
107289	107323
55205	55147
55205	55106
55205	55272
107386	107333
107386	107428
107386	107353
81998	82129
81998	81862
81998	82062
81998	81866
81999	82005
81999	81959
81999	81714
81999	82310
81992	81839
81992	81746
81993	81709
81993	81955
81993	82063
81993	82029
81994	82191
81994	81995
81995	81598
81995	82206
81996	82209
81997	81816
81997	82007
85679	85951
85679	85655
85679	85370
85679	85736
85678	85637
85678	86328
42816	43081
42816	42392
85671	85672
85671	85646
85670	86313
85670	85637
85670	85067
85670	85386
85673	85662
85673	85704
85673	85928
85672	85625
85672	86629
85672	85719
85675	85891
85675	85651
85675	85682
85677	86899
85677	88039
85677	85004
85676	85259
85676	85941
85676	85683
70137	70183
70137	70146
70137	70113
70132	69703
67268	67337
87299	87279
87299	87307
87298	86708
87298	87221
87298	87723
87298	87341
87292	85764
87292	87333
87295	87337
87295	87061
87295	87285
87294	87427
87294	87249
87297	91613
87297	87253
44228	44247
44228	44234
36172	36080
36172	36195
108848	108853
108848	108836
89949	90048
89949	89886
89943	90168
89941	90390
89941	89929
89941	89830
89940	89906
89940	90172
89940	89914
108845	108844
108844	108905
108844	108789
69830	69809
69830	69838
87127	86911
87127	87268
87127	87328
87126	86941
87126	87275
87126	87155
87125	87249
87124	87112
87124	86861
87124	88570
87123	87149
87123	87116
87121	86805
87121	87104
87121	87252
87120	87103
87120	87232
87120	86277
41549	41484
41549	41732
83636	83629
83636	83711
83635	83917
83635	83451
83635	83790
83633	83509
83633	83097
83633	83770
83633	83779
83633	83660
83632	83452
83632	83980
83632	83756
83631	84370
83631	84041
83631	83473
83639	83620
83639	83610
83639	83735
83639	83601
83638	83366
83638	83684
83638	84037
61854	61916
61854	62168
69516	69602
71776	71794
71776	71811
71776	71991
71774	71816
71774	71488
71773	71796
71773	71767
71772	71752
71772	71737
71772	72114
71779	71746
76206	76422
76206	76260
76206	76031
76204	76379
76205	76105
76205	76273
76205	76607
76205	75802
76202	76319
76202	75991
76202	76395
76202	76182
76200	76144
76200	76368
76200	76353
76201	75905
76201	76158
76201	76635
94677	93905
94677	94878
94677	94771
86656	86590
86656	86488
86656	86814
86657	86843
86657	86421
86657	86676
86657	86955
86654	86500
86654	86635
86654	86686
86655	86647
86655	86481
86655	86687
86652	86880
86652	86790
86650	87000
86650	86307
86650	86616
86650	86719
86651	86708
86651	86235
86651	86991
95962	96141
95963	95750
95963	96009
95963	95809
95964	95899
95964	96015
95964	95980
95965	95931
95965	96061
95965	95971
86658	86854
86658	86640
89491	89434
89491	89557
89490	89503
89490	89305
89490	89691
89493	89486
89492	89444
89492	89581
89492	89834
89495	89255
89495	89565
89495	89214
89494	90149
89494	89537
89494	89079
89494	89472
89497	89186
89497	89805
89497	89312
89499	89338
89498	89594
89498	89329
109902	109873
109902	109792
109902	109941
88720	88616
88720	88812
88720	88681
88721	88805
88721	88477
88721	88898
88722	88668
88722	89035
88723	88418
88723	88889
65068	64968
65068	64242
65068	65152
88728	88926
88728	88772
65067	65181
65067	65162
65067	64999
65064	65082
65064	65226
65062	65410
65060	65314
65061	64804
65061	65115
76079	76121
76079	76855
77664	77882
77664	77599
77664	77838
77664	77630
109909	109835
109909	109834
109909	109974
96742	96616
96742	96708
77663	77454
77663	77630
77663	77723
75050	74975
75050	75132
84693	84699
84693	84683
84693	84948
84693	84497
91366	91159
91366	91270
91366	91950
75056	75142
75056	75086
73321	73274
73321	73301
73321	73835
75057	74983
75057	75295
75057	74934
81561	81595
81561	81633
81561	81445
81563	81562
81563	81610
81562	81629
81562	81580
81565	81644
81565	81429
81564	81631
81564	81544
81564	81663
69696	69771
81569	81502
81569	81633
81569	81445
89234	89041
89234	89398
89237	89206
89237	89433
89231	88974
89230	89472
89233	89677
89233	88839
89233	89066
89238	89077
89238	89257
89238	89434
96438	96435
96438	96355
96438	96446
96438	96397
96438	96471
73328	73264
73328	73419
73328	73188
96433	96507
96433	96355
96433	96435
96433	96423
96432	96077
96432	96514
96432	96226
96431	96541
96431	96198
96431	96480
94361	94413
94361	94337
94361	94647
56941	56304
56941	56779
56941	57010
94363	94318
94363	94362
94363	94408
94362	94318
94362	94366
94365	94382
94365	94317
56844	56827
56844	56845
56845	56849
56849	56559
56849	56239
56849	57554
52343	52608
90871	90942
90871	91029
90871	91091
90870	92348
90870	90421
90870	90660
90873	90972
90873	90973
90873	90816
90872	91102
90872	91024
90872	90807
90875	90766
90874	90715
90874	91108
90877	91008
90877	91018
90877	90723
90876	91059
90876	90890
90879	90928
60252	60295
60250	60575
60250	60026
60250	60265
96746	96477
64007	63986
81384	81256
81384	81538
69037	69268
69037	68759
64004	63689
64004	64023
64004	63655
64003	64041
64003	63694
64003	63889
69030	69088
69030	68932
60782	60934
81382	81548
81382	81238
81382	81300
60788	61287
60788	60724
60788	60812
81388	81697
81388	81242
81388	81162
64009	63998
64009	64219
76143	76194
76143	76132
90295	90320
90295	90385
90295	90190
99525	99438
99525	99915
99525	99012
99526	99727
99526	99315
99526	99743
90296	90042
90296	90415
90296	90281
90291	90422
90291	90347
90291	89797
90291	90265
90290	90305
90290	90567
90290	90223
99522	99490
99522	99571
99522	99462
99523	99894
99523	99499
99523	99536
99523	99338
48202	48104
48202	51157
99528	99691
99528	99460
99528	99529
90298	90435
90298	90327
90298	90279
64370	64344
64370	64474
63788	63824
63788	63559
63788	63765
80388	80365
80387	80427
80387	79951
80387	80398
80384	80412
80384	80141
80384	80356
80383	80215
80380	80546
80380	80007
63786	63928
97470	97485
97470	97422
97470	97442
97471	97023
97474	97563
97474	97210
97474	97419
97475	97521
97476	97467
97476	97646
97476	97617
97477	97808
97477	97465
97477	96701
97479	97606
97479	97487
97479	97433
90123	90088
90123	90182
90122	90196
90122	90027
90122	90121
90121	90216
90120	90127
90120	90080
90127	90286
90127	90283
90126	90069
90126	90163
90126	89924
90125	89836
90124	90114
90124	90066
90124	90819
90128	89792
90128	89983
90128	90309
63255	63156
63255	63394
98560	96292
98560	98604
63252	63527
63252	62990
63252	62467
63251	63122
63251	63417
95189	94210
95186	95151
95186	95337
95186	95119
53563	53599
53563	53515
95184	95087
95184	95235
95184	95166
95185	95229
95185	95180
95185	95192
95182	94813
95182	95382
95183	95387
63259	63133
63259	63308
63259	63388
54693	54920
54694	54783
54694	54734
54694	54476
54698	54884
54698	54454
62782	62681
62781	62897
62781	62446
62781	62910
62781	62933
62785	62481
62785	62908
62785	62740
91348	91327
91348	91373
62788	62574
62788	62930
62789	62696
62789	62830
92514	92793
92514	92761
92514	92497
67578	67691
67578	67592
67579	67585
67579	67636
67579	67512
67574	67692
67574	67489
67575	67539
67575	67569
67575	68194
67575	67481
67570	67581
67570	67552
67571	67719
103474	102297
103474	103929
103474	104239
91346	91386
68634	68601
68634	68674
96981	96802
96981	96927
96981	96998
96980	96900
96980	97006
68630	68612
68630	68849
68630	68618
96986	97281
96986	96976
96986	97025
96986	96858
68633	68587
68633	68644
79210	79346
79210	79188
79210	78696
79210	79198
68639	68447
68639	68822
106482	106400
76620	76835
76620	76533
76620	76816
79212	79399
76621	76710
76621	76473
54034	54180
54034	53828
54036	53957
54031	54006
54031	54325
54031	54081
54038	54476
54038	54113
91454	91419
91454	91142
91454	91702
91455	91524
91455	91539
91455	91445
79726	79725
79726	79731
79726	79808
58559	58444
58559	58621
58559	58892
91450	91534
91450	91160
91450	91857
91451	91397
91451	91599
91451	91415
79722	79831
79722	79642
91453	91428
91453	91265
91453	91523
58552	58584
58553	58729
79728	79741
79728	79648
79728	79783
58557	58537
58557	58868
58557	58666
58554	58648
58554	58420
62129	62307
62129	61825
95820	95630
95820	95867
95820	96134
92830	92842
92830	92621
95824	95927
95824	95562
102717	102467
102717	102736
102717	102889
91982	92153
91983	91999
91983	91938
91980	91848
91980	92023
91981	91965
91981	91987
91981	92506
91986	91886
91987	91990
91987	91842
91985	91993
91985	92027
91985	91968
55121	54992
55121	55140
91988	91894
91988	92149
91988	92062
91988	91703
91989	91955
91989	91921
91989	92019
55124	55316
55124	54951
55124	55064
55125	55322
55125	54984
55126	55182
55126	55009
55127	55111
55127	55179
55127	54757
83473	83467
83473	83446
83473	83483
83473	83395
110518	110459
110510	110424
110510	110468
93588	93602
93588	93561
93582	93615
93582	92453
93582	93604
93583	93455
93583	93862
93585	93394
93585	93485
93585	93424
93585	93724
93586	93651
93586	93590
93586	93554
93587	93924
93587	93222
93587	93579
93587	93608
59205	59172
59205	59226
59207	59236
59207	59219
59206	59287
59201	58858
59201	59368
59201	59390
92187	92477
92187	92146
92187	92100
73603	73566
73603	73790
73602	73926
73602	73566
73605	73709
73605	73594
73605	73540
92182	92194
92182	92200
92182	92163
73607	73458
73607	73968
73607	73533
73609	73701
73609	73648
73608	73708
73608	73969
74051	74132
74051	73936
74051	73990
74050	74068
74050	74045
74053	73323
74053	74100
74052	74182
74052	73936
74052	73798
74055	74268
74054	74085
74054	74383
74054	73848
74059	74142
74059	73948
74059	74096
74059	73962
78925	79253
78925	78894
78925	78545
78927	78678
78927	79177
78927	78938
78926	78895
78926	78793
78926	78967
78920	78890
78920	78998
78920	78667
78922	78936
78922	78854
98602	98601
115922	68411
115922	68104
115923	68411
115923	68104
98606	98444
98606	98610
98607	98513
98607	98615
98607	98863
98604	98790
98605	98444
98605	98667
115929	60810
115929	60874
98608	98789
85263	85091
85263	85326
85263	85324
56472	56622
56472	56401
56471	56412
56471	56453
56471	56485
107915	107917
107915	107879
107912	107875
107912	107939
107910	107975
107910	107801
62088	62024
57782	57766
57782	57966
57782	57785
57783	57842
57780	57571
57780	57826
57780	57656
57787	57733
57787	57824
57785	57817
57785	57552
55878	55860
55878	56038
55878	55750
94548	94817
94548	94615
55872	55927
55872	55819
55872	55738
55870	55808
55870	56333
55871	55836
55871	55951
55874	55992
55874	55781
55875	55860
56783	56583
56783	56831
56783	56732
56785	56733
56785	56901
56784	57491
56784	57061
56786	56697
56786	56733
56786	56901
56789	56429
56789	56967
62924	63000
62924	62855
62925	62908
104751	104985
104751	104695
104750	104768
104750	104653
104753	104794
104753	104671
104753	104877
104754	104581
104754	104790
104757	104777
104757	104730
69135	68652
69135	69184
69135	68766
62921	63064
64949	64937
64949	64973
64949	64909
99958	99822
99955	100200
99954	99904
64940	64811
64940	64996
64946	64528
64946	65159
64947	65223
64947	64858
64947	64770
99953	99869
99953	99968
99952	100156
99952	99151
99952	99985
85257	85764
85257	85142
60696	60261
60696	61097
60696	60529
60697	60171
60697	60817
75096	75623
75094	75241
75094	75225
75094	74787
75094	74856
75095	75014
75095	75319
75092	75512
75092	75407
75092	75055
75093	74942
75093	75080
75093	75296
75093	75381
75090	75260
75090	75061
75091	74958
75091	75257
75091	75247
69031	69093
69031	69045
69031	68885
101986	101962
101986	102001
57433	57358
57433	57434
57433	57758
57433	57393
57434	57104
57434	57445
101982	102007
101982	101954
101982	102052
101981	101837
101981	102150
57437	57721
57437	57470
57437	57415
53958	54615
53958	53461
105406	105303
58962	58844
58962	58991
58960	59007
58960	58741
105402	105762
105402	105213
105402	105085
105403	105421
58965	59010
58965	58400
58965	58952
58965	59216
58969	58787
58969	58935
58969	59247
105408	105093
105408	105863
105408	105319
106663	106605
106663	106822
106663	106495
106662	106774
106662	106660
106662	106667
106661	106464
106660	106640
106667	106652
106667	106674
106664	106643
106664	106680
106664	106682
83431	83688
83431	83237
83431	83381
83431	83454
83430	83388
83430	83157
83430	83461
102751	102609
102751	102613
102751	102892
102757	102735
102757	102765
102756	102725
102756	102607
102756	102838
83437	83387
83437	83494
83437	83456
83436	83427
83436	83499
83436	83405
83439	83467
83439	83678
83439	83434
83438	83245
83438	83315
83438	83487
102759	102797
102759	102913
102759	102718
112008	112010
112008	112009
112009	112012
112009	111970
83389	83357
83389	83604
83389	83396
83389	83308
83388	83332
83388	83413
83388	83178
83387	83401
83387	83494
83384	83670
83384	83372
83384	83007
83383	83628
83383	83219
83383	83327
80528	80105
80528	80670
80528	80562
83381	83197
83381	83641
71570	71494
71575	71690
71575	71539
71575	71780
71574	71225
71574	71561
71574	71627
71574	72025
71577	71593
71579	71614
71579	71546
82313	82118
82313	82621
82313	82283
82313	82346
107131	107296
107131	107309
107131	106870
107135	107138
107135	107098
107135	107191
77939	77919
77939	77956
107137	107180
107137	107078
107138	107150
77936	77911
77936	77947
77936	76503
77934	77860
77934	77980
77934	77805
77932	78214
77932	77695
77931	78098
77931	77695
77930	77923
77930	77775
77930	78141
77930	77938
78118	78124
78118	77956
78118	78876
78118	78552
78119	78124
78119	77957
78119	78399
78115	77947
78115	78271
78116	78010
78116	78252
78116	78139
78117	78159
78117	78093
78117	77977
78117	78606
78110	78012
78110	77924
78110	78343
78110	78141
78111	78311
78111	78190
78111	78097
103399	103231
103399	103372
103399	103415
72219	72288
72219	72829
72219	72171
72218	72294
72218	72231
72218	72249
88526	88647
88526	88729
88526	88142
88526	88268
88527	88470
72210	72138
72210	72321
72210	72269
88528	88580
88529	88427
88529	88713
72215	72183
72215	72270
72215	71823
72214	72443
72214	72025
72216	72476
103394	103377
103394	103129
103394	103955
81083	80837
81083	81377
88298	88452
88298	88176
88299	88066
88299	88470
88290	88574
88290	88124
88290	88102
88291	88277
88291	88535
88291	88278
88292	87823
88292	88379
88292	88602
88295	88694
88295	88228
88295	88477
88295	87936
88296	88330
88296	88246
88296	88308
80762	80754
80762	80973
80762	80766
108314	108343
108314	108302
108314	108330
108313	108075
108313	108389
108319	108456
108319	115477
108319	115478
97930	97946
97930	97912
97930	97815
97932	97953
97932	97749
97932	97885
97935	97902
97935	97958
97935	97927
77068	77077
77068	77038
77068	77022
97937	97798
86269	86143
86269	86197
86269	86875
77061	77420
77061	76854
77061	76757
77060	77165
77060	76845
77060	76999
86264	86082
77065	76275
77065	77436
77065	78337
86262	86251
86262	86740
86262	86097
86261	86115
[truncated: 42,112 more rows]
