# Supplementary material for: Graph-based ahead monitoring of vulnerabilities in large dynamic transportation networks
Source: PLoS One. 2021 Mar 24;16(3):e0248764. doi: 10.1371/journal.pone.0248764 (PMC7990197; doi:10.1371/journal.pone.0248764)
Supplement: S6 Data — (ZIP) [file pone.0248764.s007.zip › rhone_obs_static/rhone_obs_discretized_length_weighted_directed_wc.csv]

89371	89183	50.0
89371	89263	50.0
89371	89958	250.0
89371	89425	50.0
89374	89284	50.0
89374	89401	50.0
89376	89912	150.0
89377	90004	250.0
89377	88842	150.0
89378	89017	150.0
89378	89413	50.0
89379	89281	50.0
82449	82552	50.0
82449	82481	50.0
82448	82477	50.0
82448	82368	50.0
103541	103419	150.0
82442	82420	50.0
82442	82661	50.0
82441	82400	50.0
82440	82470	350.0
82447	82248	250.0
103547	103573	50.0
103546	103523	50.0
103546	103525	50.0
103546	103556	50.0
88395	88196	150.0
88395	87994	150.0
88394	88409	50.0
88394	88391	50.0
88396	88212	50.0
88396	88619	50.0
88391	88394	50.0
88391	88344	50.0
88391	88459	50.0
82994	83151	50.0
82997	83000	50.0
82996	82998	50.0
82996	82800	50.0
82998	83023	50.0
88399	88424	50.0
88399	88203	150.0
88398	88728	150.0
88398	88261	50.0
102810	102821	50.0
97159	96960	150.0
97159	97185	50.0
97158	97173	50.0
97153	97229	150.0
97153	96987	150.0
97152	97182	150.0
97152	97099	250.0
97151	96922	150.0
97150	97129	50.0
97150	97229	50.0
97150	97200	50.0
97157	97052	50.0
97157	97290	50.0
97157	97228	50.0
97156	96866	150.0
97156	97464	150.0
97156	96790	150.0
97155	97170	50.0
97154	96995	150.0
97154	97209	50.0
80599	80603	50.0
80599	80735	50.0
80599	80576	50.0
80598	80274	250.0
80598	80733	50.0
80598	80707	150.0
80597	80588	50.0
80594	80608	150.0
80594	80750	50.0
80593	81120	250.0
80593	80188	150.0
80593	80436	50.0
80592	80597	50.0
82465	82447	50.0
88021	88160	50.0
88021	88028	50.0
88021	87950	50.0
88020	87985	50.0
88020	88471	250.0
88027	87974	50.0
88027	87867	50.0
88027	88051	50.0
88024	88029	50.0
88029	88138	50.0
88029	88024	50.0
88028	88245	250.0
100017	100012	50.0
100014	100061	50.0
100014	100006	50.0
100012	100081	50.0
64672	64704	50.0
64672	64620	50.0
100011	100184	150.0
100011	99849	150.0
100011	100090	50.0
52464	52675	150.0
100018	100051	50.0
100018	100064	50.0
100018	99866	50.0
63024	62908	50.0
63024	63274	50.0
63024	62945	150.0
63025	62553	150.0
63025	63028	50.0
63025	63172	50.0
63027	62641	150.0
63027	63001	50.0
63021	63554	150.0
95799	95696	50.0
95798	95823	50.0
95797	95780	50.0
95797	96116	150.0
95796	95647	250.0
95796	96154	250.0
95796	95404	150.0
95794	96093	150.0
95794	95784	50.0
63028	63025	50.0
63028	63017	150.0
63028	63453	150.0
95792	95775	50.0
95790	96042	150.0
95790	96719	550.0
95790	94071	750.0
95790	95547	150.0
49569	49697	150.0
46799	46850	50.0
46799	47218	150.0
49566	49635	50.0
49566	49664	150.0
101350	101339	50.0
101350	101344	50.0
79230	76949	650.0
79230	80934	550.0
80273	79930	50.0
80273	80573	150.0
69170	68806	150.0
69171	69481	250.0
69173	69343	50.0
69174	69835	250.0
69176	69163	50.0
69178	69321	50.0
45442	45681	50.0
45440	45403	50.0
79231	79217	50.0
79231	79499	150.0
69884	70007	150.0
58076	58116	150.0
58071	58101	50.0
58071	58082	50.0
58073	58552	250.0
58073	58110	50.0
58073	57930	50.0
61954	62043	50.0
90311	90000	150.0
90312	90532	50.0
90312	90315	50.0
90313	90829	150.0
90315	90352	150.0
90315	90058	150.0
90316	91190	350.0
91074	90965	50.0
91074	91326	250.0
91074	91355	150.0
90319	90155	150.0
82443	82227	50.0
82443	82479	50.0
82444	82407	50.0
82444	82577	50.0
54171	54231	150.0
54174	53782	150.0
54174	54955	350.0
94540	94272	150.0
94540	94638	50.0
94543	94558	50.0
94543	94305	50.0
94542	94696	150.0
94542	94605	50.0
94542	94450	50.0
62089	62109	50.0
62089	61455	250.0
94544	94753	150.0
94547	94528	50.0
94547	94500	150.0
62084	113834	50.0
62084	62102	50.0
62081	61940	350.0
62080	62106	50.0
62080	62548	250.0
62083	62009	50.0
62083	62227	50.0
62082	61258	250.0
62082	62089	50.0
44421	44469	50.0
44421	44399	50.0
67175	67169	50.0
67175	67185	50.0
67175	66859	50.0
97939	97950	50.0
97939	98223	450.0
97938	98130	150.0
97938	98001	50.0
97938	97600	250.0
59039	59533	250.0
59039	58995	50.0
97931	97939	50.0
97931	97867	50.0
97931	97820	150.0
59033	59007	50.0
59033	59144	50.0
59031	59018	50.0
59031	59106	50.0
59031	58888	50.0
59036	58866	50.0
59036	114391	50.0
59037	59207	50.0
59037	58935	450.0
97936	98023	150.0
65889	65775	50.0
65884	65872	50.0
65885	65792	50.0
65887	65761	50.0
92263	92429	150.0
92263	92384	50.0
92260	91888	150.0
92260	92301	50.0
92261	92397	50.0
92266	92572	150.0
92267	92299	150.0
92267	91761	250.0
92267	92484	50.0
92264	92148	50.0
92264	92636	150.0
92265	92133	50.0
92265	92274	50.0
92265	92250	50.0
92268	92209	50.0
92268	92485	250.0
92269	92213	50.0
92269	92275	50.0
92269	92438	50.0
66504	66253	150.0
66504	66498	50.0
66507	66872	150.0
66500	66479	50.0
66501	66444	50.0
66502	66916	250.0
66502	66825	150.0
66502	66476	50.0
66508	66594	50.0
82991	82929	150.0
82990	82542	150.0
82990	83204	50.0
82990	83137	50.0
55621	55644	50.0
55621	55311	150.0
53263	53252	50.0
111548	111565	350.0
111548	111579	350.0
82992	83165	150.0
52815	52774	50.0
52815	52911	50.0
52817	52948	50.0
52817	52610	150.0
52817	52922	150.0
52816	52827	50.0
111542	111548	50.0
111542	111552	50.0
82995	83306	150.0
82995	82922	50.0
82995	82841	50.0
111541	111526	150.0
111541	111497	50.0
111547	111586	50.0
111544	111462	350.0
111544	111429	150.0
111545	111529	150.0
111545	111540	50.0
60900	60845	50.0
60900	60969	50.0
107898	107970	50.0
107898	107900	50.0
107898	107802	150.0
60904	60642	250.0
60904	61540	250.0
60905	60977	50.0
60905	60608	150.0
60909	60796	50.0
60909	61267	150.0
107897	107856	150.0
107897	107797	50.0
65268	65199	150.0
65268	65230	50.0
75534	75267	50.0
65264	65819	250.0
75538	75475	50.0
75538	75698	50.0
75538	75750	50.0
65267	65085	50.0
65267	65287	50.0
65262	64959	150.0
65263	65425	150.0
65263	65116	150.0
92886	92991	50.0
92886	92874	50.0
92887	92749	50.0
92887	92961	50.0
92885	92919	50.0
92885	92818	50.0
92882	92710	50.0
92882	92915	50.0
92883	92832	150.0
92880	93236	150.0
92881	92925	150.0
92881	92927	150.0
92889	92942	50.0
92889	92802	50.0
93139	93508	250.0
93138	92893	150.0
104278	103869	350.0
104278	104342	150.0
104278	104353	50.0
104279	104247	50.0
93135	92975	50.0
93134	92851	150.0
93134	93073	150.0
104272	104383	550.0
93130	93301	50.0
93133	93175	50.0
93132	93218	50.0
93132	93133	50.0
98108	98345	250.0
75289	75062	150.0
75287	75237	50.0
75286	75591	50.0
98107	98125	150.0
98106	98057	50.0
98101	98023	50.0
98101	98139	50.0
98100	98979	550.0
98100	98130	150.0
98100	98094	50.0
98103	98490	250.0
57661	57745	50.0
57661	57471	50.0
99859	99735	50.0
99859	99879	50.0
99859	99941	50.0
57663	57659	150.0
57665	57758	50.0
57664	57741	50.0
57666	57712	50.0
57666	57629	50.0
57669	58100	350.0
57669	57645	50.0
99851	99848	50.0
99852	99845	50.0
99852	99899	50.0
99853	100032	150.0
99853	99967	50.0
99853	99747	50.0
99854	99860	50.0
99854	99833	50.0
99856	100273	250.0
99856	99788	50.0
99857	99882	50.0
75947	75967	50.0
105639	105725	150.0
105639	105621	50.0
105630	105613	150.0
105633	105661	50.0
105632	105649	50.0
105632	105563	50.0
73859	73326	250.0
73859	74118	150.0
73859	74290	150.0
102943	103080	150.0
102943	102865	50.0
102940	102938	50.0
60018	59984	150.0
60018	60249	150.0
102947	103030	50.0
102945	102879	250.0
102945	102930	150.0
60014	60135	250.0
60014	59785	50.0
60014	60237	50.0
60015	59693	350.0
60015	59683	150.0
60015	60224	150.0
60015	60188	150.0
102948	102797	150.0
102949	102996	50.0
60010	60109	150.0
60010	60192	150.0
60010	59420	350.0
60012	60290	150.0
60012	59889	50.0
60013	60309	150.0
60013	59427	350.0
60013	59183	350.0
57087	57127	150.0
57087	57116	250.0
57082	57117	50.0
57082	57047	50.0
57089	57354	50.0
57088	57316	50.0
57088	57077	50.0
69211	68446	250.0
84345	84473	50.0
84345	84266	50.0
102366	102618	150.0
102366	102272	150.0
72457	72583	50.0
102360	102322	50.0
102360	102280	50.0
102369	102354	50.0
102369	102370	50.0
107700	107723	50.0
107700	107638	50.0
107707	107578	150.0
107704	107834	150.0
107704	107740	150.0
72453	72526	50.0
107708	107545	150.0
72452	72473	50.0
72452	72690	150.0
37307	37161	50.0
37307	37337	50.0
37307	37706	150.0
72450	72541	50.0
72450	72398	50.0
72450	72377	50.0
59958	59447	350.0
59952	59767	50.0
59954	60100	50.0
59956	59890	50.0
68349	67886	150.0
68344	68502	50.0
68344	68745	150.0
68344	68228	50.0
68345	68458	50.0
68341	68096	150.0
67378	67325	150.0
67374	66727	150.0
67375	67163	250.0
67375	67318	50.0
67375	66653	250.0
67377	67729	50.0
67377	67349	50.0
67373	67380	50.0
67373	67126	350.0
67373	67402	50.0
82380	82723	150.0
82380	82013	150.0
108106	108007	50.0
108106	108187	50.0
108107	108563	350.0
108107	108117	50.0
108100	108048	50.0
108100	108171	50.0
108101	108123	50.0
108101	108143	50.0
108103	107866	250.0
108103	108130	50.0
52469	52446	50.0
52469	53087	450.0
109852	109900	50.0
76168	75896	50.0
76168	76266	50.0
76167	76159	50.0
76166	76374	50.0
76164	76188	50.0
76163	76075	50.0
76163	76235	50.0
76162	75994	50.0
76161	75274	250.0
76160	76502	150.0
76160	75797	150.0
76160	76443	50.0
100131	100001	50.0
100131	100144	50.0
100131	99963	250.0
100010	99847	50.0
100010	100155	50.0
100010	99993	50.0
100130	99850	150.0
100130	100072	50.0
100130	100275	250.0
73580	73474	50.0
49885	49784	50.0
100132	100051	50.0
92605	92616	50.0
92605	92516	50.0
103707	103304	250.0
72395	72516	150.0
72395	72356	50.0
103705	103680	50.0
72397	72485	50.0
72397	73094	250.0
72397	72120	50.0
72390	72236	50.0
72390	72528	50.0
72392	71753	250.0
72392	72460	50.0
72398	71862	250.0
72398	72418	50.0
72398	72450	50.0
103709	103881	250.0
103709	103727	50.0
115274	91009	50.0
111954	111962	250.0
111954	111949	50.0
91218	90978	150.0
107160	107007	150.0
115270	90109	50.0
115271	90239	50.0
91212	91425	50.0
91213	113716	50.0
91213	91149	50.0
91210	90963	150.0
91216	91199	50.0
91216	91403	50.0
91217	91052	50.0
98685	98712	50.0
91215	90859	150.0
101701	101684	50.0
101701	101881	150.0
101702	101683	150.0
101702	101716	50.0
101702	101641	50.0
101707	101710	50.0
101707	101909	150.0
101946	101953	50.0
109275	109267	50.0
109275	109268	50.0
87900	86904	350.0
87900	88319	250.0
87903	87630	50.0
109276	109177	350.0
87905	88018	50.0
63022	62922	50.0
87906	88135	150.0
109279	109284	50.0
109278	109305	150.0
109278	109279	50.0
95793	95739	50.0
95793	95728	50.0
95793	95897	50.0
43855	43653	50.0
43855	43821	50.0
63029	62575	150.0
73447	73749	50.0
73447	72402	450.0
92744	92572	50.0
92744	92517	50.0
92744	92805	50.0
92747	92609	150.0
92747	92767	250.0
92746	92716	50.0
92746	92845	50.0
92741	92753	50.0
92741	92722	150.0
92741	93008	150.0
92740	92699	150.0
92743	92447	150.0
92743	92678	50.0
46797	46731	50.0
92749	92961	150.0
92748	92696	50.0
92748	92827	50.0
107288	107314	50.0
107289	107237	50.0
107289	107325	50.0
107289	107323	50.0
55205	55147	50.0
55205	55106	250.0
55205	55272	50.0
107386	107333	50.0
107386	107428	50.0
81998	81862	50.0
81998	81866	50.0
81999	81959	50.0
81999	81714	50.0
81992	82380	150.0
81993	82063	50.0
81993	82029	50.0
81994	81995	50.0
81995	81598	150.0
81997	81816	50.0
85679	85951	50.0
85679	85655	50.0
85679	85370	50.0
85679	85736	250.0
85678	86328	150.0
42816	42392	150.0
42816	43081	150.0
85671	85646	50.0
85670	86313	150.0
85673	85704	50.0
85673	85928	150.0
85672	85671	50.0
85672	85625	150.0
85672	86629	350.0
85672	85719	150.0
85675	85891	50.0
85675	85682	50.0
85677	86899	350.0
85677	88039	650.0
85676	85259	50.0
85676	85941	50.0
70137	70183	50.0
70137	70146	150.0
70137	70113	50.0
70132	69703	150.0
87299	87279	50.0
87298	86708	150.0
87298	87221	50.0
87298	87723	150.0
87292	87333	50.0
87295	87337	50.0
87295	87061	250.0
87294	87427	50.0
87294	87249	50.0
87297	87253	50.0
44228	44234	50.0
36172	36080	50.0
108848	108853	50.0
108848	108836	50.0
89949	89886	50.0
89941	89929	50.0
89941	90390	150.0
89940	89906	50.0
89940	90172	50.0
108845	108844	50.0
108844	108789	50.0
69830	69838	50.0
87127	86911	50.0
87127	87268	50.0
87127	87328	150.0
87126	86941	50.0
87126	87275	50.0
87124	87112	50.0
87124	86861	50.0
87123	87116	150.0
87123	87149	150.0
87121	87104	50.0
87121	87252	50.0
87120	87103	50.0
87120	87232	50.0
87120	86277	250.0
41549	41484	50.0
41549	41732	150.0
83636	83629	50.0
83635	83917	150.0
83635	83451	50.0
83635	83790	50.0
83633	83770	50.0
83633	83660	250.0
83632	83452	50.0
83632	83980	150.0
83632	83756	50.0
83631	84370	250.0
83631	84041	150.0
83639	83620	50.0
83639	83735	150.0
83638	83366	150.0
83638	83684	50.0
71776	71794	150.0
71776	71811	50.0
71776	71991	150.0
71774	71816	50.0
71774	71488	150.0
71773	71796	50.0
71772	71752	50.0
71772	71737	50.0
71772	72114	150.0
71779	71746	50.0
76206	76422	50.0
76206	76260	50.0
76206	76031	50.0
76204	76379	150.0
76205	76273	50.0
76205	75802	150.0
76202	76319	50.0
76202	75991	50.0
76202	76182	50.0
76200	76353	50.0
76200	76368	50.0
76200	76144	50.0
76201	75905	150.0
76201	76635	50.0
76201	76158	50.0
94677	93905	350.0
94677	94878	150.0
94677	94771	50.0
86656	86814	50.0
86657	86421	50.0
86657	86676	150.0
86657	86955	50.0
86654	86635	50.0
86654	86686	50.0
86655	86481	50.0
86655	86647	50.0
86652	86790	50.0
86650	87000	50.0
86650	86307	50.0
86650	86616	150.0
86650	86719	150.0
86651	86708	50.0
86651	86235	150.0
95963	95750	50.0
95963	95809	150.0
95964	96015	150.0
95965	96061	50.0
86658	86854	250.0
89491	89434	50.0
89491	89557	50.0
89490	89503	50.0
89490	89305	50.0
89492	89444	50.0
89492	89834	150.0
89495	89565	50.0
89495	89214	150.0
89494	90149	250.0
89494	89472	50.0
89494	89537	50.0
89497	89805	150.0
89497	89312	50.0
89498	89594	150.0
109902	109792	150.0
109902	109873	50.0
109902	109941	50.0
88720	88616	150.0
88720	88812	50.0
88720	88681	50.0
88721	88805	50.0
88721	88477	150.0
88721	88898	150.0
88722	89035	150.0
88723	88418	150.0
88723	88889	50.0
65068	64968	50.0
65068	64242	250.0
65068	65152	50.0
88728	88926	50.0
88728	88772	50.0
88728	88398	150.0
65067	65181	50.0
65067	65162	150.0
65064	65082	150.0
65064	65226	50.0
65062	65410	150.0
65061	65115	150.0
76079	76855	150.0
77664	77882	50.0
77664	77599	50.0
109909	109834	150.0
109909	109974	150.0
96742	96708	450.0
77663	77630	50.0
75050	75132	50.0
84693	84683	50.0
84693	84948	50.0
91366	91159	50.0
91366	91950	250.0
75056	75142	50.0
75056	75086	50.0
73321	73274	50.0
73321	73835	150.0
75057	74983	50.0
75057	75295	50.0
81561	81595	50.0
81561	81445	50.0
81563	81562	50.0
81562	81563	50.0
81562	81580	50.0
81565	81644	50.0
81565	81429	150.0
81564	81631	50.0
81564	81544	50.0
81564	81663	50.0
69696	69771	50.0
81569	81633	50.0
81569	81445	50.0
89234	89041	50.0
89234	89398	50.0
89237	89433	50.0
89231	88974	150.0
89230	89472	50.0
89233	89677	150.0
89233	88839	150.0
89233	89066	50.0
89238	89077	50.0
89238	89434	50.0
96438	96446	50.0
96438	96397	50.0
73328	73264	50.0
73328	73419	50.0
73328	73188	50.0
96433	96507	50.0
96433	96435	50.0
96432	96226	150.0
96431	96541	50.0
96431	96198	50.0
96431	96480	50.0
96435	96438	50.0
94361	94413	50.0
94361	94647	150.0
56941	56304	250.0
94363	94362	50.0
94363	94318	50.0
94362	94366	50.0
94365	94382	50.0
94365	94317	50.0
56844	56827	50.0
56844	56845	50.0
56845	56844	50.0
56849	56559	150.0
56849	56845	50.0
56849	57554	250.0
52343	52608	150.0
90871	90942	350.0
90871	91091	150.0
90870	92348	650.0
90870	90421	250.0
90870	90660	250.0
90873	90972	50.0
90873	90816	50.0
90872	91102	150.0
90872	91024	150.0
90872	90807	50.0
90874	91108	150.0
90876	91059	50.0
90876	90890	50.0
90879	90928	150.0
60252	60295	150.0
60250	60575	50.0
60250	60026	50.0
96746	96477	150.0
81384	81256	50.0
81384	81538	50.0
69037	68759	150.0
64004	63689	150.0
64004	64023	50.0
64003	64041	50.0
64003	63694	150.0
64003	63889	50.0
69030	69088	150.0
69030	68932	50.0
81382	81238	50.0
81382	81548	50.0
60788	61287	150.0
60788	60724	50.0
60788	60812	150.0
81388	81242	50.0
81388	81162	50.0
64009	63998	50.0
76143	76194	150.0
90295	90190	50.0
99525	99438	50.0
99525	99012	1050.0
99526	99727	150.0
99526	99315	150.0
90296	90042	50.0
90296	90312	50.0
90296	90281	50.0
90291	90422	50.0
90291	90347	50.0
90291	90265	50.0
90291	89797	250.0
90290	90305	150.0
90290	90567	50.0
90290	90223	50.0
99522	99490	350.0
99522	99571	50.0
99522	99462	50.0
99523	99499	50.0
99523	99338	150.0
48202	51157	950.0
99528	99529	50.0
99528	99691	150.0
90298	90327	50.0
90298	90279	50.0
64370	64474	50.0
63788	63824	50.0
63788	63559	50.0
63788	63765	50.0
80387	79951	150.0
80387	80398	50.0
80384	80412	50.0
80384	80141	50.0
80384	80356	50.0
80380	80007	150.0
63786	63928	50.0
97470	97422	50.0
97470	97442	50.0
97471	97023	350.0
97474	97563	50.0
97474	97210	150.0
97474	97419	50.0
97476	97467	50.0
97476	97617	50.0
97477	97465	50.0
97477	96701	450.0
97479	97433	50.0
90123	90088	50.0
90123	90182	50.0
90122	90196	50.0
90122	90121	50.0
90121	90216	50.0
90120	90080	50.0
90120	90127	50.0
90127	90286	50.0
90127	90120	50.0
90127	90283	150.0
90126	90069	50.0
90126	90163	50.0
90126	89924	50.0
90125	89836	150.0
90124	90819	250.0
90124	90066	50.0
90128	89983	50.0
90128	90309	50.0
63255	63156	50.0
98560	98604	50.0
63252	63527	150.0
63252	62990	50.0
63251	63417	50.0
95189	94210	350.0
95186	95337	50.0
95186	95119	50.0
53563	53599	250.0
53563	53515	50.0
95184	95235	50.0
95185	95229	50.0
95185	95180	50.0
95182	95382	50.0
95183	95387	150.0
63259	63133	50.0
63259	63308	250.0
54693	54920	150.0
54694	54783	50.0
54694	54734	50.0
54694	54476	150.0
54698	54884	50.0
54698	54454	150.0
62782	62681	50.0
62781	62446	50.0
62781	62910	50.0
62785	62481	50.0
62785	62908	50.0
91348	91327	50.0
62788	62574	50.0
62788	62930	50.0
62789	62830	50.0
92514	92761	150.0
67578	67691	50.0
67579	67585	50.0
67579	67636	50.0
67579	67512	50.0
67574	67692	50.0
67575	67569	50.0
67575	68194	150.0
67570	67552	50.0
67571	67719	50.0
103474	103929	350.0
103474	104239	650.0
68634	68601	150.0
68634	68674	150.0
96981	96802	50.0
96981	96927	150.0
96981	96998	50.0
96980	96900	150.0
96980	97006	50.0
68630	68612	50.0
68630	68849	50.0
96986	97025	50.0
96986	96858	50.0
68633	68587	50.0
68633	68644	50.0
79210	79188	50.0
79210	79346	50.0
79210	78696	150.0
79210	79198	50.0
68639	68447	50.0
76620	76835	50.0
76620	76816	150.0
79212	79399	50.0
76621	76710	50.0
54034	53828	150.0
54031	54006	50.0
54031	54081	50.0
54038	54476	250.0
54038	54113	250.0
91454	91142	250.0
91455	91524	150.0
91455	91539	50.0
91455	91445	50.0
79726	79725	50.0
58559	58444	50.0
58559	58892	150.0
91450	91534	250.0
91450	91160	150.0
91450	91857	150.0
91451	91397	50.0
91451	91599	50.0
79722	79831	50.0
79722	79642	50.0
91453	91428	50.0
91453	91265	250.0
91453	91523	150.0
58552	58584	50.0
58552	58073	250.0
58553	58729	50.0
79728	79741	50.0
79728	79783	50.0
58557	58537	50.0
58554	58648	50.0
62129	61825	150.0
95820	95630	50.0
95820	96134	150.0
95820	95867	250.0
92830	92621	150.0
95824	95562	150.0
102717	102467	150.0
102717	102736	50.0
102717	102889	150.0
91982	92153	50.0
91983	91938	50.0
91980	92023	50.0
91981	91987	50.0
91986	91886	50.0
91987	91990	50.0
91987	91842	50.0
91985	91968	50.0
55121	54992	150.0
55121	55140	50.0
91988	91894	50.0
91988	91703	150.0
91989	91955	50.0
91989	91921	50.0
55124	55316	150.0
55124	54951	50.0
55124	55064	50.0
55125	55322	150.0
55125	54984	50.0
55126	55009	150.0
55127	55179	50.0
83473	83467	50.0
83473	83631	50.0
110518	110459	150.0
110510	110424	150.0
93588	93602	50.0
93588	93561	50.0
93582	93615	50.0
93582	92453	450.0
93583	93455	50.0
93583	93862	150.0
93585	93485	50.0
93585	93424	50.0
93585	93724	50.0
93586	93651	50.0
93586	93590	50.0
93586	93554	150.0
93587	93924	150.0
93587	93608	50.0
59205	59172	50.0
59207	59236	50.0
59206	59287	50.0
59201	59390	50.0
59201	59368	150.0
59201	58858	150.0
92187	92477	150.0
92187	92146	50.0
92187	92100	50.0
73603	73790	150.0
73602	73926	150.0
73602	73566	50.0
73605	73709	150.0
73605	73594	50.0
92182	92194	50.0
92182	92163	50.0
73607	73458	50.0
73607	73968	550.0
73607	73533	50.0
73609	73701	150.0
73609	73648	50.0
73608	73708	50.0
73608	73969	150.0
74051	74132	50.0
74050	74045	50.0
74053	73323	250.0
74052	73936	50.0
74052	73798	50.0
74054	74085	50.0
74054	73848	150.0
74059	74142	50.0
74059	73962	50.0
74059	74096	50.0
78925	79253	50.0
78925	78545	150.0
78927	78678	50.0
78927	78938	50.0
78926	78793	50.0
78920	78890	50.0
78920	78667	50.0
78922	78936	50.0
78922	78854	150.0
115922	68411	50.0
115923	68104	50.0
98606	98610	50.0
98607	98863	150.0
98607	98615	50.0
98607	98513	150.0
98604	98790	150.0
98605	98444	150.0
98605	98667	250.0
115929	60874	50.0
98608	98789	150.0
85263	85091	50.0
85263	85324	250.0
56472	56622	50.0
56472	56401	50.0
56471	56412	50.0
56471	56453	50.0
107915	107917	150.0
107915	107879	250.0
107912	107939	50.0
62088	62081	50.0
62088	62024	50.0
57782	57766	50.0
57782	57966	50.0
57783	57842	50.0
57780	57571	250.0
57780	57656	50.0
57787	57824	50.0
57785	57782	50.0
57785	57552	50.0
57785	57817	150.0
55878	55860	50.0
55878	56038	50.0
94548	94817	250.0
55872	55738	50.0
55872	55819	50.0
55872	55927	150.0
55870	55808	50.0
55870	56333	250.0
55871	55951	50.0
55874	55992	150.0
55875	55860	50.0
56783	56583	50.0
56783	56732	50.0
56783	56831	50.0
56785	56733	150.0
56785	56901	50.0
56784	57491	250.0
56784	57061	250.0
56786	56901	50.0
56789	56429	150.0
56789	56967	50.0
62924	63000	50.0
62925	62908	150.0
104751	104985	350.0
104750	104768	50.0
104753	104794	50.0
104753	104671	50.0
104753	104877	150.0
104754	104790	150.0
104754	104581	450.0
104757	104777	150.0
104757	104730	50.0
69135	68652	150.0
69135	68766	250.0
64949	64973	50.0
64940	64811	50.0
64946	64528	150.0
64947	65223	150.0
64947	64858	50.0
64947	64770	50.0
99953	99869	50.0
99952	100156	250.0
99952	99151	550.0
85257	85764	150.0
60696	60261	250.0
60696	61097	150.0
60696	60529	50.0
60697	60171	250.0
60697	60817	150.0
75096	75623	150.0
75094	75241	50.0
75094	75225	50.0
75094	74787	50.0
75094	74856	150.0
75095	75014	50.0
75092	75512	150.0
75092	75055	50.0
75093	74942	50.0
75093	75080	50.0
75090	75061	50.0
75091	75257	50.0
75091	74958	50.0
69031	69045	50.0
101986	102001	50.0
57433	57358	50.0
57433	57758	150.0
57433	57393	150.0
57434	57104	150.0
57434	57445	150.0
57434	57433	50.0
101982	102007	50.0
101982	102052	150.0
57437	57721	250.0
57437	57470	150.0
57437	57415	50.0
53958	54615	350.0
53958	53461	350.0
105406	105303	150.0
58962	58844	50.0
58960	59007	50.0
58960	58741	350.0
105402	105213	450.0
105402	105085	850.0
105403	105421	150.0
58965	59010	50.0
58965	59216	250.0
58969	58787	150.0
58969	58935	50.0
58969	59247	150.0
105408	105863	950.0
106663	106605	50.0
106663	106822	150.0
106663	106495	150.0
106662	106774	150.0
106662	106667	150.0
106660	106662	50.0
106660	106640	50.0
106667	106674	50.0
106667	106662	150.0
106664	106680	50.0
106664	106682	50.0
83431	83237	50.0
83431	83381	50.0
83430	83461	50.0
102751	102613	50.0
102751	102892	50.0
102757	102735	50.0
102756	102838	50.0
83437	83387	50.0
83437	83494	150.0
83436	83405	150.0
83436	83427	50.0
83439	83678	50.0
83439	83434	50.0
83438	83245	50.0
83438	83487	50.0
102759	102797	50.0
112008	112010	50.0
112009	112008	50.0
83389	83396	50.0
83389	83604	50.0
83388	83430	50.0
83388	83413	50.0
83387	83401	50.0
83384	83670	150.0
83384	83372	50.0
83384	83007	150.0
83383	83628	50.0
83383	83219	250.0
80528	80105	150.0
80528	80562	50.0
83381	83641	50.0
71570	71494	150.0
71575	71690	50.0
71575	71539	50.0
71575	71780	150.0
71574	71225	150.0
71574	71561	150.0
71574	71627	150.0
71574	72025	150.0
71579	71546	50.0
82313	82283	50.0
82313	82621	50.0
107131	107296	150.0
107131	106870	250.0
107135	107138	50.0
107135	107098	150.0
107135	107191	50.0
77939	77919	50.0
107137	107180	150.0
107137	107078	150.0
107138	107150	50.0
77936	77911	50.0
77936	77947	50.0
77934	77980	50.0
77932	78214	50.0
77932	77695	50.0
77931	77695	50.0
77930	77923	50.0
77930	77775	50.0
77930	78141	50.0
78118	78124	50.0
78118	78876	150.0
78119	77957	50.0
78119	78399	150.0
78115	77947	150.0
78115	78271	50.0
78116	78252	50.0
78116	78010	50.0
78117	78093	50.0
78117	77977	50.0
78117	78606	150.0
78110	78012	50.0
78110	77924	50.0
78111	78311	50.0
78111	78190	150.0
78111	78097	50.0
103399	103231	50.0
103399	103415	50.0
72219	72288	50.0
72219	72829	150.0
72219	72171	50.0
72218	72294	150.0
72218	72249	50.0
88526	88647	50.0
88526	88142	150.0
88526	88268	150.0
88527	88470	50.0
72210	72138	150.0
72210	72269	50.0
88529	88427	50.0
88529	88713	50.0
72215	72183	50.0
72215	72270	150.0
72215	71823	150.0
72214	72443	50.0
72214	72025	50.0
72216	72476	150.0
103394	103377	50.0
103394	103129	150.0
103394	103955	550.0
81083	81377	50.0
88298	88452	50.0
88298	88176	50.0
88299	88066	50.0
88290	88574	150.0
88291	88535	50.0
88291	88278	150.0
88292	87823	150.0
88292	88602	150.0
88295	88228	50.0
88295	88477	50.0
88295	87936	250.0
88296	88246	50.0
88296	88308	50.0
80762	80766	50.0
80762	80973	50.0
108314	108302	50.0
108313	108075	250.0
108313	108389	50.0
108319	108456	150.0
97930	97912	50.0
97932	97953	50.0
97935	97958	50.0
77068	77077	50.0
97937	97798	50.0
86269	86143	50.0
86269	86875	250.0
77061	77420	50.0
77061	76854	150.0
77060	77165	50.0
77060	76845	50.0
77060	76999	50.0
86264	86082	50.0
77065	76275	350.0
86262	86740	150.0
86262	86097	50.0
86261	86115	150.0
86261	86274	50.0
86261	86595	50.0
77066	76929	50.0
103934	104042	150.0
103935	103997	150.0
103937	104095	150.0
103930	103993	50.0
103933	103768	550.0
103933	103696	350.0
95728	95793	50.0
95728	95570	50.0
95728	95803	50.0
95729	95453	150.0
95729	95901	150.0
95723	96029	150.0
95723	95437	150.0
86843	86657	150.0
86842	86550	50.0
86842	86957	50.0
86840	86787	50.0
81819	81774	50.0
81819	81532	50.0
81818	81640	50.0
86845	87131	150.0
81817	81883	150.0
81816	81370	150.0
81811	81854	50.0
81811	81505	50.0
81810	81510	50.0
81810	81765	150.0
81813	81791	50.0
81813	81538	50.0
80148	112880	50.0
80148	115955	50.0
80148	80101	50.0
80149	80220	50.0
80149	80018	50.0
42376	42792	150.0
80141	80384	50.0
80141	80110	50.0
80141	80169	50.0
80142	79995	50.0
80142	80322	50.0
80145	80118	50.0
80145	80224	150.0
70309	69916	150.0
70309	70525	50.0
70309	70394	150.0
70301	70018	50.0
70301	70294	150.0
70301	70810	150.0
70303	70277	50.0
70303	69641	250.0
70302	70453	50.0
70302	70523	50.0
70302	70256	50.0
70307	70204	50.0
70307	70348	50.0
70306	70015	50.0
70306	70154	150.0
70306	70365	50.0
42994	43130	50.0
42994	42928	50.0
42990	42775	50.0
87571	86603	250.0
87571	87480	150.0
87571	87577	50.0
87572	87551	50.0
88565	88742	50.0
88565	88623	50.0
88562	88531	50.0
88562	88285	150.0
88050	88307	50.0
88050	87842	50.0
95710	95775	50.0
88563	88734	50.0
88563	88166	150.0
45340	44305	250.0
45340	46731	350.0
109664	109501	250.0
109664	109667	50.0
80858	82413	650.0
80852	80837	50.0
80852	80886	50.0
80852	80620	50.0
80853	80907	150.0
80853	81101	50.0
80850	80853	50.0
80850	80610	50.0
80851	81027	450.0
80855	80973	50.0
80855	80842	50.0
40267	40020	150.0
83592	83649	50.0
94912	94668	50.0
94912	94911	50.0
94912	95016	50.0
94913	94934	50.0
94911	94910	50.0
94916	94814	50.0
94917	94692	150.0
94917	95112	150.0
45963	46227	150.0
45963	45189	250.0
94915	95094	50.0
94918	94840	50.0
93878	93597	150.0
93878	94049	50.0
93878	93716	50.0
50418	50461	50.0
93879	93778	50.0
111003	111087	150.0
111003	110972	250.0
111000	111012	50.0
111007	111025	150.0
111007	111123	250.0
110758	110771	50.0
66933	66652	50.0
66935	66843	50.0
66934	67180	50.0
66934	66569	250.0
66934	66960	50.0
66939	67009	250.0
66939	67031	50.0
114236	86152	50.0
110756	110804	50.0
110756	110750	50.0
110756	110764	50.0
78586	78328	50.0
78586	78791	50.0
63342	63693	150.0
63342	63300	50.0
63342	63393	50.0
62694	62589	50.0
62694	62794	50.0
82179	82251	450.0
82178	82227	50.0
82178	82143	50.0
82178	82479	150.0
82173	82381	150.0
82173	82307	50.0
82171	82072	50.0
82171	82331	50.0
82171	82370	50.0
82170	82155	50.0
82177	82675	150.0
82177	82013	50.0
62696	62789	50.0
62696	62260	150.0
62696	62572	150.0
82174	81877	150.0
82174	82213	50.0
50846	50927	50.0
50846	50737	150.0
50846	50680	50.0
50847	50330	150.0
50840	52453	550.0
50840	50421	150.0
50841	50912	50.0
68496	68728	50.0
98427	98439	50.0
98427	98582	50.0
98427	98368	250.0
88885	89180	150.0
82280	82274	50.0
88887	88694	50.0
88887	88909	50.0
82282	82605	150.0
82282	82244	150.0
88881	89324	150.0
88880	88748	50.0
88883	88935	150.0
88883	88686	50.0
88883	89452	150.0
88882	88901	50.0
88882	88811	50.0
82289	82189	50.0
82289	82253	50.0
82289	82368	50.0
82288	82024	50.0
88889	88663	50.0
88889	88875	150.0
88888	89172	150.0
88888	88967	50.0
88888	88819	50.0
112476	112467	150.0
61952	61791	50.0
61952	61968	50.0
105685	105797	50.0
105685	105623	50.0
84608	84265	150.0
84608	84807	50.0
84608	84595	150.0
96669	96660	50.0
96669	96056	250.0
96669	96727	50.0
96662	96788	150.0
96660	96904	150.0
96660	96669	50.0
96660	96687	150.0
96661	96608	150.0
96661	96696	50.0
96666	96907	50.0
96666	96667	50.0
96664	96713	50.0
96665	96648	50.0
96665	96857	50.0
96665	96674	50.0
97393	97452	50.0
97393	97483	50.0
97392	97527	50.0
97392	97278	150.0
97392	97191	150.0
97395	97288	50.0
97395	97291	50.0
97395	97447	50.0
97394	97105	150.0
97394	97400	50.0
111068	110699	850.0
111068	111114	150.0
97396	97420	50.0
97398	97421	50.0
61955	61614	150.0
86810	86809	150.0
81843	81600	50.0
81843	82116	250.0
81488	81571	50.0
81489	81767	50.0
81489	81125	50.0
81483	81506	50.0
81847	81503	150.0
65567	65487	50.0
65567	65610	50.0
65566	65830	50.0
65565	65460	50.0
65564	65578	50.0
65564	65531	50.0
65563	65808	50.0
65563	65184	150.0
82820	82467	150.0
82820	83029	50.0
65561	65244	150.0
65561	65252	150.0
107899	107883	50.0
65568	65540	50.0
65568	65826	150.0
81730	81760	50.0
94288	94349	50.0
94288	94285	50.0
81733	81862	50.0
81733	81523	50.0
81734	81878	50.0
81737	81883	50.0
81737	81592	50.0
94283	94145	50.0
94283	94385	50.0
94280	94323	50.0
94280	94248	50.0
94286	94488	150.0
94287	94292	50.0
94287	94304	50.0
94284	94385	150.0
94284	94230	50.0
94285	94210	150.0
94285	95593	550.0
57233	57152	50.0
57230	57211	50.0
57237	57058	50.0
57237	57479	50.0
98884	98834	50.0
97534	97541	50.0
97534	97481	350.0
97537	97649	50.0
97537	97412	50.0
98887	98823	150.0
98881	98785	150.0
98882	99128	150.0
98882	98939	50.0
98882	98777	50.0
98883	98697	150.0
98889	98857	150.0
98889	98903	50.0
94130	93729	150.0
94130	92993	450.0
94132	94033	50.0
94132	94155	50.0
94132	94190	50.0
52558	51926	250.0
52558	53003	250.0
52558	52875	250.0
94135	93475	250.0
94135	94167	50.0
94135	94272	50.0
94136	94520	150.0
94136	93752	150.0
94136	94375	550.0
94138	93998	50.0
52557	52490	50.0
52557	52515	50.0
90620	90724	50.0
90620	90337	150.0
90621	90769	50.0
90622	90390	50.0
90622	90860	50.0
90622	90649	50.0
90623	90760	150.0
90623	90888	150.0
102515	102476	50.0
102515	102604	50.0
90625	90226	250.0
90625	90482	50.0
90626	90449	50.0
60421	60410	50.0
60420	60394	50.0
60423	60454	50.0
60422	60389	50.0
60422	60439	50.0
60425	60208	50.0
60425	60787	150.0
60424	60473	50.0
60424	60536	50.0
60426	60346	50.0
60426	60693	50.0
104829	104820	50.0
104829	104832	50.0
104823	104892	50.0
104823	104834	50.0
104820	104829	50.0
104820	104814	50.0
104827	104744	50.0
104826	104800	50.0
104824	104820	50.0
64216	64037	50.0
64216	64112	50.0
64219	64009	150.0
66339	66304	50.0
99280	99192	250.0
99283	99380	50.0
99283	99199	50.0
99282	99227	150.0
99284	99421	50.0
99284	99263	50.0
99287	99103	150.0
99287	99329	50.0
99287	99309	50.0
99286	99251	50.0
80463	80449	50.0
80462	80219	150.0
80462	80786	150.0
80462	80128	150.0
80462	80525	50.0
80461	80324	150.0
80461	80498	150.0
80461	80044	150.0
80467	80542	50.0
80467	80429	50.0
80465	80526	50.0
80465	80440	50.0
82688	82661	50.0
82688	82885	50.0
99757	99736	50.0
99757	100171	250.0
99756	99614	50.0
99756	99663	150.0
99756	99841	50.0
99755	99766	50.0
99752	99723	250.0
58779	58750	50.0
48016	48033	50.0
95662	95720	50.0
95661	95685	150.0
95661	95561	150.0
57908	57872	150.0
57908	57922	150.0
57909	57758	50.0
57909	58166	50.0
95665	95393	150.0
95665	95877	150.0
95664	95579	150.0
95664	95736	150.0
57904	57886	50.0
57902	58008	50.0
57903	57852	150.0
75539	75581	50.0
75539	75562	50.0
65265	65382	50.0
78357	78728	50.0
78357	78316	50.0
78352	78665	50.0
78352	78364	50.0
78351	77789	150.0
79089	78702	150.0
79089	79078	50.0
79089	79095	50.0
79088	79077	50.0
79088	79094	50.0
72058	72143	50.0
109428	109394	50.0
72052	72051	50.0
72052	72256	150.0
72052	71834	150.0
79083	78759	50.0
79082	78946	50.0
79085	78217	250.0
79085	78934	50.0
72056	72067	50.0
72056	71983	50.0
79087	79496	250.0
79086	78734	150.0
59508	59708	150.0
59508	59254	50.0
94065	94201	50.0
94065	94335	150.0
59507	59477	150.0
59505	59428	50.0
59505	59749	150.0
78686	78690	50.0
78680	78681	50.0
78681	78686	50.0
78682	77973	150.0
78682	78715	50.0
78682	78525	150.0
78683	78756	50.0
56944	57368	250.0
56944	56535	150.0
78688	78626	50.0
78688	78567	50.0
78688	78793	50.0
78688	78874	50.0
78689	78694	50.0
105882	105862	50.0
105881	105890	50.0
105881	106038	150.0
105887	105882	50.0
105884	105915	50.0
105884	105844	50.0
105884	105896	50.0
105885	105886	50.0
105888	105931	50.0
105889	105994	150.0
105889	114882	50.0
92572	92744	50.0
92572	92602	150.0
107030	107049	50.0
92570	92578	50.0
92570	92255	150.0
92570	92538	50.0
92571	92529	50.0
92576	91778	350.0
92576	92575	50.0
92577	92567	50.0
107037	107040	50.0
92575	92619	50.0
107039	107069	50.0
107038	107251	150.0
107038	107042	50.0
92578	92781	50.0
92578	92600	50.0
92578	92570	50.0
66214	66389	50.0
66214	65664	250.0
66217	66269	50.0
66217	66166	50.0
66210	66080	150.0
66210	66379	150.0
50303	51584	450.0
50303	50312	50.0
66219	66746	150.0
66219	65778	250.0
68847	68937	150.0
68846	68817	50.0
68845	68870	50.0
68845	69285	150.0
68845	68852	50.0
68845	68805	50.0
68844	68903	50.0
68844	68823	50.0
68840	69566	250.0
68840	68716	50.0
74784	74768	50.0
68849	69552	350.0
68849	68630	50.0
68849	69386	150.0
102486	102494	150.0
102486	102474	50.0
102486	102387	150.0
77269	77901	250.0
77269	77400	150.0
77263	76853	50.0
77263	77266	50.0
77263	78447	250.0
77260	77401	50.0
77267	77457	250.0
77266	77509	50.0
77265	77205	50.0
79556	79213	50.0
79556	79594	50.0
79555	79589	50.0
79554	79475	50.0
79552	80304	250.0
79552	79590	50.0
79552	79521	50.0
79551	80014	250.0
79551	79539	50.0
79550	79795	50.0
79550	79429	50.0
79559	79569	50.0
92396	92040	150.0
92396	92802	150.0
92396	92332	150.0
92396	92497	50.0
73011	72947	150.0
73013	72913	50.0
73014	72653	250.0
73014	73022	50.0
73014	73003	50.0
92393	92440	50.0
92393	92179	50.0
92390	92389	50.0
92390	92619	350.0
92391	92501	50.0
73019	72703	50.0
92398	92488	50.0
92399	92381	50.0
92399	92377	50.0
35624	35713	150.0
93629	93571	50.0
93628	93845	350.0
93624	93729	50.0
93624	93515	50.0
93627	93563	50.0
93626	93328	150.0
93621	93617	50.0
93621	93632	50.0
93622	93638	50.0
93622	93459	50.0
90589	90689	50.0
56622	56472	50.0
56622	56766	50.0
56622	56403	150.0
104276	104293	150.0
104277	104303	50.0
104277	103859	350.0
90588	90393	150.0
74798	74805	50.0
74798	74599	50.0
51167	51127	50.0
51169	51258	50.0
51169	50951	150.0
74790	75042	50.0
74796	74774	50.0
74796	74890	50.0
74797	74883	50.0
74795	74838	50.0
65978	67010	350.0
61298	61185	50.0
65974	66124	50.0
65974	65907	50.0
65974	66004	50.0
65975	65823	150.0
65975	65627	150.0
61297	61433	50.0
61297	61350	50.0
61291	61393	50.0
61291	60674	250.0
61291	61353	50.0
61290	61708	150.0
74240	74581	150.0
74240	74208	50.0
74240	74325	150.0
74242	74024	150.0
74243	74271	50.0
74243	74207	50.0
74244	74587	150.0
74244	74018	50.0
74246	73820	350.0
74246	74398	250.0
74248	74339	50.0
98105	98113	50.0
75285	75260	50.0
70549	70559	50.0
57576	57620	50.0
57571	58188	250.0
57571	57780	250.0
57570	58218	250.0
57570	57645	250.0
57570	57541	150.0
75283	74962	150.0
75283	75235	50.0
70541	70719	50.0
70541	70478	50.0
70540	70718	50.0
75281	75209	50.0
106864	107020	150.0
106867	106878	50.0
106867	106714	150.0
91725	91585	50.0
91722	91324	150.0
91722	91939	50.0
72665	72469	50.0
105309	105305	50.0
105308	105309	50.0
105308	105337	50.0
72666	72624	350.0
72666	72679	50.0
105303	105406	150.0
105303	105347	50.0
106862	106693	150.0
106862	106907	50.0
105305	105247	150.0
51714	52400	350.0
105307	105378	50.0
37414	37355	50.0
37414	37377	150.0
37413	37427	50.0
37413	37116	150.0
75112	75100	50.0
[truncated: 57,132 more rows]
