# Supplementary material for: Graph-based ahead monitoring of vulnerabilities in large dynamic transportation networks
Source: PLoS One. 2021 Mar 24;16(3):e0248764. doi: 10.1371/journal.pone.0248764 (PMC7990197; doi:10.1371/journal.pone.0248764)
Supplement: S6 Data — (ZIP) [file pone.0248764.s007.zip › rhone_obs_static/rhone_obs_discretized_fftt_weighted_directed_wc.csv]

89371	89183	5.0
89371	89263	15.0
89371	89958	25.0
89371	89425	5.0
89374	89284	5.0
89374	89401	5.0
89376	89912	25.0
89377	90004	35.0
89377	88842	25.0
89378	89017	45.0
89378	89413	5.0
89379	89281	5.0
82449	82552	5.0
82449	82481	5.0
82448	82477	5.0
82448	82368	25.0
103541	103419	45.0
82442	82420	5.0
82442	82661	5.0
82441	82400	5.0
82440	82470	15.0
82447	82248	15.0
103547	103573	5.0
103546	103523	5.0
103546	103525	5.0
103546	103556	5.0
88395	88196	15.0
88395	87994	15.0
88394	88409	15.0
88394	88391	25.0
88396	88212	15.0
88396	88619	15.0
88391	88394	25.0
88391	88344	5.0
88391	88459	5.0
82994	83151	5.0
82997	83000	5.0
82996	82998	5.0
82996	82800	5.0
82998	83023	5.0
88399	88424	5.0
88399	88203	25.0
88398	88728	25.0
88398	88261	15.0
102810	102821	5.0
97159	96960	35.0
97159	97185	5.0
97158	97173	5.0
97153	97229	25.0
97153	96987	35.0
97152	97182	25.0
97152	97099	25.0
97151	96922	25.0
97150	97129	5.0
97150	97229	15.0
97150	97200	15.0
97157	97052	15.0
97157	97290	15.0
97157	97228	25.0
97156	96866	45.0
97156	97464	45.0
97156	96790	45.0
97155	97170	5.0
97154	96995	15.0
97154	97209	5.0
80599	80603	5.0
80599	80735	5.0
80599	80576	5.0
80598	80274	55.0
80598	80733	15.0
80598	80707	35.0
80597	80588	5.0
80594	80608	15.0
80594	80750	5.0
80593	81120	55.0
80593	80188	35.0
80593	80436	15.0
80592	80597	5.0
82465	82447	5.0
88021	88160	15.0
88021	88028	5.0
88021	87950	15.0
88020	87985	5.0
88020	88471	45.0
88027	87974	5.0
88027	87867	5.0
88027	88051	5.0
88024	88029	15.0
88029	88138	5.0
88029	88024	15.0
88028	88245	55.0
100017	100012	5.0
100014	100061	5.0
100014	100006	5.0
100012	100081	5.0
64672	64704	5.0
64672	64620	5.0
100011	100184	35.0
100011	99849	25.0
100011	100090	15.0
52464	52675	15.0
100018	100051	5.0
100018	100064	5.0
100018	99866	25.0
63024	62908	5.0
63024	63274	15.0
63024	62945	25.0
63025	62553	35.0
63025	63028	15.0
63025	63172	5.0
63027	62641	25.0
63027	63001	15.0
63021	63554	45.0
95799	95696	5.0
95798	95823	5.0
95797	95780	5.0
95797	96116	35.0
95796	95647	65.0
95796	96154	55.0
95796	95404	35.0
95794	96093	35.0
95794	95784	5.0
63028	63025	15.0
63028	63017	35.0
63028	63453	35.0
95792	95775	15.0
95790	96042	45.0
95790	96719	135.0
95790	94071	165.0
95790	95547	45.0
49569	49697	35.0
46799	46850	5.0
46799	47218	15.0
49566	49635	5.0
49566	49664	45.0
101350	101339	5.0
101350	101344	25.0
79230	76949	85.0
79230	80934	65.0
80273	79930	5.0
80273	80573	5.0
69170	68806	15.0
69171	69481	15.0
69173	69343	15.0
69174	69835	15.0
69176	69163	5.0
69178	69321	15.0
45442	45681	5.0
45440	45403	5.0
79231	79217	5.0
79231	79499	35.0
69884	70007	5.0
58076	58116	35.0
58071	58101	15.0
58071	58082	15.0
58073	58552	25.0
58073	58110	5.0
58073	57930	5.0
61954	62043	15.0
90311	90000	15.0
90312	90532	5.0
90312	90315	5.0
90313	90829	45.0
90315	90352	15.0
90315	90058	5.0
90316	91190	15.0
91074	90965	25.0
91074	91326	55.0
91074	91355	35.0
90319	90155	15.0
82443	82227	5.0
82443	82479	5.0
82444	82407	5.0
82444	82577	15.0
54171	54231	15.0
54174	53782	25.0
54174	54955	45.0
94540	94272	35.0
94540	94638	15.0
94543	94558	15.0
94543	94305	25.0
94542	94696	45.0
94542	94605	25.0
94542	94450	15.0
62089	62109	5.0
62089	61455	55.0
94544	94753	25.0
94547	94528	5.0
94547	94500	15.0
62084	113834	5.0
62084	62102	15.0
62081	61940	75.0
62080	62106	5.0
62080	62548	55.0
62083	62009	5.0
62083	62227	15.0
62082	61258	65.0
62082	62089	5.0
44421	44469	5.0
44421	44399	5.0
67175	67169	5.0
67175	67185	5.0
67175	66859	15.0
97939	97950	5.0
97939	98223	105.0
97938	98130	35.0
97938	98001	15.0
97938	97600	55.0
59039	59533	55.0
59039	58995	5.0
97931	97939	5.0
97931	97867	15.0
97931	97820	35.0
59033	59007	5.0
59033	59144	5.0
59031	59018	5.0
59031	59106	5.0
59031	58888	15.0
59036	58866	15.0
59036	114391	5.0
59037	59207	15.0
59037	58935	55.0
97936	98023	25.0
65889	65775	15.0
65884	65872	5.0
65885	65792	25.0
65887	65761	25.0
92263	92429	25.0
92263	92384	5.0
92260	91888	35.0
92260	92301	5.0
92261	92397	15.0
92266	92572	25.0
92267	92299	25.0
92267	91761	55.0
92267	92484	25.0
92264	92148	15.0
92264	92636	15.0
92265	92133	15.0
92265	92274	5.0
92265	92250	15.0
92268	92209	5.0
92268	92485	55.0
92269	92213	5.0
92269	92275	15.0
92269	92438	15.0
66504	66253	15.0
66504	66498	5.0
66507	66872	5.0
66500	66479	5.0
66501	66444	5.0
66502	66916	55.0
66502	66825	45.0
66502	66476	15.0
66508	66594	5.0
82991	82929	25.0
82990	82542	15.0
82990	83204	5.0
82990	83137	15.0
55621	55644	5.0
55621	55311	15.0
53263	53252	25.0
111548	111565	15.0
111548	111579	25.0
82992	83165	5.0
52815	52774	5.0
52815	52911	15.0
52817	52948	15.0
52817	52610	25.0
52817	52922	25.0
52816	52827	5.0
111542	111548	5.0
111542	111552	5.0
82995	83306	15.0
82995	82922	5.0
82995	82841	5.0
111541	111526	15.0
111541	111497	5.0
111547	111586	5.0
111544	111462	45.0
111544	111429	25.0
111545	111529	5.0
111545	111540	5.0
60900	60845	15.0
60900	60969	5.0
107898	107970	5.0
107898	107900	5.0
107898	107802	15.0
60904	60642	55.0
60904	61540	55.0
60905	60977	5.0
60905	60608	35.0
60909	60796	15.0
60909	61267	25.0
107897	107856	15.0
107897	107797	15.0
65268	65199	15.0
65268	65230	5.0
75534	75267	5.0
65264	65819	65.0
75538	75475	5.0
75538	75698	5.0
75538	75750	5.0
65267	65085	15.0
65267	65287	5.0
65262	64959	45.0
65263	65425	45.0
65263	65116	35.0
92886	92991	15.0
92886	92874	25.0
92887	92749	15.0
92887	92961	5.0
92885	92919	5.0
92885	92818	15.0
92882	92710	15.0
92882	92915	5.0
92883	92832	45.0
92880	93236	35.0
92881	92925	25.0
92881	92927	25.0
92889	92942	5.0
92889	92802	5.0
93139	93508	55.0
93138	92893	35.0
104278	103869	85.0
104278	104342	25.0
104278	104353	15.0
104279	104247	5.0
93135	92975	15.0
93134	92851	15.0
93134	93073	15.0
104272	104383	15.0
93130	93301	5.0
93133	93175	5.0
93132	93218	15.0
93132	93133	5.0
98108	98345	65.0
75289	75062	5.0
75287	75237	5.0
75286	75591	5.0
98107	98125	25.0
98106	98057	15.0
98101	98023	15.0
98101	98139	15.0
98100	98979	125.0
98100	98130	25.0
98100	98094	5.0
98103	98490	25.0
57661	57745	5.0
57661	57471	25.0
99859	99735	15.0
99859	99879	5.0
99859	99941	5.0
57663	57659	5.0
57665	57758	25.0
57664	57741	15.0
57666	57712	5.0
57666	57629	5.0
57669	58100	15.0
57669	57645	5.0
99851	99848	5.0
99852	99845	15.0
99852	99899	5.0
99853	100032	35.0
99853	99967	15.0
99853	99747	25.0
99854	99860	5.0
99854	99833	5.0
99856	100273	55.0
99856	99788	5.0
99857	99882	5.0
75947	75967	5.0
105639	105725	25.0
105639	105621	5.0
105630	105613	25.0
105633	105661	5.0
105632	105649	5.0
105632	105563	5.0
73859	73326	35.0
73859	74118	15.0
73859	74290	35.0
102943	103080	15.0
102943	102865	5.0
102940	102938	5.0
60018	59984	35.0
60018	60249	25.0
102947	103030	25.0
102945	102879	25.0
102945	102930	15.0
60014	60135	35.0
60014	59785	15.0
60014	60237	5.0
60015	59693	85.0
60015	59683	35.0
60015	60224	35.0
60015	60188	35.0
102948	102797	35.0
102949	102996	5.0
60010	60109	15.0
60010	60192	15.0
60010	59420	35.0
60012	60290	25.0
60012	59889	15.0
60013	60309	15.0
60013	59427	35.0
60013	59183	45.0
57087	57127	25.0
57087	57116	65.0
57082	57117	5.0
57082	57047	5.0
57089	57354	5.0
57088	57316	15.0
57088	57077	5.0
69211	68446	25.0
84345	84473	15.0
84345	84266	5.0
102366	102618	45.0
102366	102272	45.0
72457	72583	15.0
102360	102322	5.0
102360	102280	15.0
102369	102354	5.0
102369	102370	5.0
107700	107723	5.0
107700	107638	5.0
107707	107578	25.0
107704	107834	35.0
107704	107740	25.0
72453	72526	5.0
107708	107545	35.0
72452	72473	5.0
72452	72690	45.0
37307	37161	15.0
37307	37337	5.0
37307	37706	15.0
72450	72541	5.0
72450	72398	15.0
72450	72377	5.0
59958	59447	35.0
59952	59767	15.0
59954	60100	25.0
59956	59890	5.0
68349	67886	35.0
68344	68502	5.0
68344	68745	25.0
68344	68228	5.0
68345	68458	5.0
68341	68096	15.0
67378	67325	35.0
67374	66727	25.0
67375	67163	65.0
67375	67318	15.0
67375	66653	55.0
67377	67729	25.0
67377	67349	5.0
67373	67380	5.0
67373	67126	15.0
67373	67402	5.0
82380	82723	15.0
82380	82013	15.0
108106	108007	5.0
108106	108187	5.0
108107	108563	45.0
108107	108117	5.0
108100	108048	15.0
108100	108171	15.0
108101	108123	5.0
108101	108143	5.0
108103	107866	45.0
108103	108130	5.0
52469	52446	5.0
52469	53087	55.0
109852	109900	5.0
76168	75896	5.0
76168	76266	5.0
76167	76159	5.0
76166	76374	25.0
76164	76188	5.0
76163	76075	5.0
76163	76235	5.0
76162	75994	5.0
76161	75274	15.0
76160	76502	25.0
76160	75797	15.0
76160	76443	15.0
100131	100001	15.0
100131	100144	5.0
100131	99963	55.0
100010	99847	25.0
100010	100155	15.0
100010	99993	25.0
100130	99850	35.0
100130	100072	15.0
100130	100275	55.0
73580	73474	5.0
49885	49784	15.0
100132	100051	15.0
92605	92616	5.0
92605	92516	5.0
103707	103304	55.0
72395	72516	25.0
72395	72356	25.0
103705	103680	15.0
72397	72485	15.0
72397	73094	55.0
72397	72120	25.0
72390	72236	5.0
72390	72528	5.0
72392	71753	25.0
72392	72460	5.0
72398	71862	25.0
72398	72418	5.0
72398	72450	15.0
103709	103881	55.0
103709	103727	5.0
115274	91009	5.0
111954	111962	15.0
111954	111949	5.0
91218	90978	35.0
107160	107007	15.0
115270	90109	5.0
115271	90239	5.0
91212	91425	25.0
91213	113716	5.0
91213	91149	5.0
91210	90963	5.0
91216	91199	5.0
91216	91403	15.0
91217	91052	5.0
98685	98712	25.0
91215	90859	5.0
101701	101684	5.0
101701	101881	25.0
101702	101683	35.0
101702	101716	5.0
101702	101641	5.0
101707	101710	5.0
101707	101909	35.0
101946	101953	15.0
109275	109267	5.0
109275	109268	5.0
87900	86904	35.0
87900	88319	35.0
87903	87630	15.0
109276	109177	95.0
87905	88018	15.0
63022	62922	5.0
87906	88135	5.0
109279	109284	5.0
109278	109305	25.0
109278	109279	5.0
95793	95739	15.0
95793	95728	5.0
95793	95897	15.0
43855	43653	5.0
43855	43821	5.0
63029	62575	45.0
73447	73749	25.0
73447	72402	95.0
92744	92572	15.0
92744	92517	25.0
92744	92805	5.0
92747	92609	35.0
92747	92767	45.0
92746	92716	5.0
92746	92845	5.0
92741	92753	15.0
92741	92722	35.0
92741	93008	25.0
92740	92699	35.0
92743	92447	5.0
92743	92678	5.0
46797	46731	5.0
92749	92961	35.0
92748	92696	5.0
92748	92827	5.0
107288	107314	5.0
107289	107237	5.0
107289	107325	5.0
107289	107323	15.0
55205	55147	5.0
55205	55106	55.0
55205	55272	5.0
107386	107333	5.0
107386	107428	5.0
81998	81862	5.0
81998	81866	5.0
81999	81959	5.0
81999	81714	5.0
81992	82380	15.0
81993	82063	5.0
81993	82029	5.0
81994	81995	5.0
81995	81598	15.0
81997	81816	5.0
85679	85951	15.0
85679	85655	15.0
85679	85370	15.0
85679	85736	45.0
85678	86328	5.0
42816	42392	25.0
42816	43081	15.0
85671	85646	15.0
85670	86313	15.0
85673	85704	15.0
85673	85928	25.0
85672	85671	5.0
85672	85625	45.0
85672	86629	75.0
85672	85719	25.0
85675	85891	5.0
85675	85682	5.0
85677	86899	35.0
85677	88039	35.0
85676	85259	15.0
85676	85941	5.0
70137	70183	5.0
70137	70146	5.0
70137	70113	5.0
70132	69703	25.0
87299	87279	5.0
87298	86708	25.0
87298	87221	5.0
87298	87723	15.0
87292	87333	5.0
87295	87337	5.0
87295	87061	15.0
87294	87427	15.0
87294	87249	5.0
87297	87253	5.0
44228	44234	5.0
36172	36080	15.0
108848	108853	5.0
108848	108836	5.0
89949	89886	5.0
89941	89929	5.0
89941	90390	35.0
89940	89906	5.0
89940	90172	15.0
108845	108844	5.0
108844	108789	15.0
69830	69838	5.0
87127	86911	15.0
87127	87268	15.0
87127	87328	25.0
87126	86941	15.0
87126	87275	15.0
87124	87112	5.0
87124	86861	25.0
87123	87116	25.0
87123	87149	25.0
87121	87104	25.0
87121	87252	15.0
87120	87103	5.0
87120	87232	5.0
87120	86277	25.0
41549	41484	5.0
41549	41732	15.0
83636	83629	5.0
83635	83917	35.0
83635	83451	15.0
83635	83790	15.0
83633	83770	5.0
83633	83660	25.0
83632	83452	15.0
83632	83980	35.0
83632	83756	15.0
83631	84370	25.0
83631	84041	5.0
83639	83620	5.0
83639	83735	15.0
83638	83366	25.0
83638	83684	5.0
71776	71794	35.0
71776	71811	15.0
71776	71991	25.0
71774	71816	5.0
71774	71488	45.0
71773	71796	5.0
71772	71752	15.0
71772	71737	5.0
71772	72114	25.0
71779	71746	5.0
76206	76422	15.0
76206	76260	15.0
76206	76031	15.0
76204	76379	25.0
76205	76273	5.0
76205	75802	15.0
76202	76319	15.0
76202	75991	5.0
76202	76182	5.0
76200	76353	15.0
76200	76368	5.0
76200	76144	5.0
76201	75905	25.0
76201	76635	25.0
76201	76158	5.0
94677	93905	75.0
94677	94878	45.0
94677	94771	5.0
86656	86814	5.0
86657	86421	15.0
86657	86676	45.0
86657	86955	15.0
86654	86635	5.0
86654	86686	25.0
86655	86481	15.0
86655	86647	5.0
86652	86790	5.0
86650	87000	25.0
86650	86307	25.0
86650	86616	25.0
86650	86719	45.0
86651	86708	5.0
86651	86235	15.0
95963	95750	25.0
95963	95809	25.0
95964	96015	5.0
95965	96061	15.0
86658	86854	45.0
89491	89434	5.0
89491	89557	5.0
89490	89503	5.0
89490	89305	5.0
89492	89444	15.0
89492	89834	15.0
89495	89565	5.0
89495	89214	35.0
89494	90149	55.0
89494	89472	15.0
89494	89537	25.0
89497	89805	15.0
89497	89312	5.0
89498	89594	35.0
109902	109792	25.0
109902	109873	5.0
109902	109941	5.0
88720	88616	45.0
88720	88812	25.0
88720	88681	15.0
88721	88805	5.0
88721	88477	25.0
88721	88898	15.0
88722	89035	35.0
88723	88418	25.0
88723	88889	15.0
65068	64968	5.0
65068	64242	15.0
65068	65152	5.0
88728	88926	15.0
88728	88772	15.0
88728	88398	25.0
65067	65181	15.0
65067	65162	25.0
65064	65082	15.0
65064	65226	5.0
65062	65410	25.0
65061	65115	15.0
76079	76855	15.0
77664	77882	5.0
77664	77599	5.0
109909	109834	15.0
109909	109974	15.0
96742	96708	25.0
77663	77630	5.0
75050	75132	5.0
84693	84683	5.0
84693	84948	5.0
91366	91159	15.0
91366	91950	25.0
75056	75142	5.0
75056	75086	5.0
73321	73274	5.0
73321	73835	25.0
75057	74983	5.0
75057	75295	15.0
81561	81595	5.0
81561	81445	5.0
81563	81562	15.0
81562	81563	15.0
81562	81580	5.0
81565	81644	5.0
81565	81429	15.0
81564	81631	5.0
81564	81544	5.0
81564	81663	5.0
69696	69771	15.0
81569	81633	5.0
81569	81445	15.0
89234	89041	25.0
89234	89398	15.0
89237	89433	15.0
89231	88974	25.0
89230	89472	25.0
89233	89677	15.0
89233	88839	15.0
89233	89066	5.0
89238	89077	15.0
89238	89434	15.0
96438	96446	5.0
96438	96397	5.0
73328	73264	15.0
73328	73419	5.0
73328	73188	5.0
96433	96507	5.0
96433	96435	5.0
96432	96226	35.0
96431	96541	15.0
96431	96198	25.0
96431	96480	15.0
96435	96438	5.0
94361	94413	25.0
94361	94647	25.0
56941	56304	25.0
94363	94362	5.0
94363	94318	5.0
94362	94366	5.0
94365	94382	5.0
94365	94317	15.0
56844	56827	25.0
56844	56845	5.0
56845	56844	5.0
56849	56559	25.0
56849	56845	5.0
56849	57554	65.0
52343	52608	15.0
90871	90942	75.0
90871	91091	35.0
90870	92348	85.0
90870	90421	25.0
90870	90660	35.0
90873	90972	15.0
90873	90816	5.0
90872	91102	25.0
90872	91024	25.0
90872	90807	15.0
90874	91108	25.0
90876	91059	25.0
90876	90890	5.0
90879	90928	45.0
60252	60295	25.0
60250	60575	25.0
60250	60026	15.0
96746	96477	15.0
81384	81256	5.0
81384	81538	15.0
69037	68759	45.0
64004	63689	25.0
64004	64023	5.0
64003	64041	5.0
64003	63694	45.0
64003	63889	5.0
69030	69088	25.0
69030	68932	5.0
81382	81238	5.0
81382	81548	5.0
60788	61287	15.0
60788	60724	5.0
60788	60812	15.0
81388	81242	5.0
81388	81162	5.0
64009	63998	5.0
76143	76194	35.0
90295	90190	5.0
99525	99438	5.0
99525	99012	35.0
99526	99727	15.0
99526	99315	45.0
90296	90042	15.0
90296	90312	5.0
90296	90281	5.0
90291	90422	15.0
90291	90347	25.0
90291	90265	5.0
90291	89797	55.0
90290	90305	35.0
90290	90567	25.0
90290	90223	5.0
99522	99490	75.0
99522	99571	5.0
99522	99462	5.0
99523	99499	5.0
99523	99338	35.0
48202	51157	35.0
99528	99529	5.0
99528	99691	25.0
90298	90327	5.0
90298	90279	5.0
64370	64474	5.0
63788	63824	15.0
63788	63559	15.0
63788	63765	25.0
80387	79951	15.0
80387	80398	5.0
80384	80412	15.0
80384	80141	5.0
80384	80356	5.0
80380	80007	5.0
63786	63928	5.0
97470	97422	5.0
97470	97442	5.0
97471	97023	75.0
97474	97563	15.0
97474	97210	35.0
97474	97419	15.0
97476	97467	5.0
97476	97617	15.0
97477	97465	5.0
97477	96701	115.0
97479	97433	15.0
90123	90088	5.0
90123	90182	15.0
90122	90196	5.0
90122	90121	5.0
90121	90216	25.0
90120	90080	5.0
90120	90127	5.0
90127	90286	5.0
90127	90120	5.0
90127	90283	15.0
90126	90069	5.0
90126	90163	5.0
90126	89924	25.0
90125	89836	5.0
90124	90819	35.0
90124	90066	5.0
90128	89983	15.0
90128	90309	15.0
63255	63156	5.0
98560	98604	5.0
63252	63527	25.0
63252	62990	25.0
63251	63417	15.0
95189	94210	45.0
95186	95337	15.0
95186	95119	5.0
53563	53599	65.0
53563	53515	15.0
95184	95235	5.0
95185	95229	5.0
95185	95180	5.0
95182	95382	15.0
95183	95387	45.0
63259	63133	15.0
63259	63308	25.0
54693	54920	25.0
54694	54783	15.0
54694	54734	15.0
54694	54476	25.0
54698	54884	25.0
54698	54454	25.0
62782	62681	15.0
62781	62446	25.0
62781	62910	5.0
62785	62481	25.0
62785	62908	5.0
91348	91327	15.0
62788	62574	15.0
62788	62930	5.0
62789	62830	5.0
92514	92761	35.0
67578	67691	5.0
67579	67585	5.0
67579	67636	5.0
67579	67512	15.0
67574	67692	5.0
67575	67569	5.0
67575	68194	15.0
67570	67552	5.0
67571	67719	5.0
103474	103929	15.0
103474	104239	25.0
68634	68601	25.0
68634	68674	25.0
96981	96802	15.0
96981	96927	35.0
96981	96998	5.0
96980	96900	25.0
96980	97006	5.0
68630	68612	5.0
68630	68849	5.0
96986	97025	5.0
96986	96858	15.0
68633	68587	5.0
68633	68644	5.0
79210	79188	5.0
79210	79346	5.0
79210	78696	15.0
79210	79198	5.0
68639	68447	5.0
76620	76835	15.0
76620	76816	15.0
79212	79399	5.0
76621	76710	15.0
54034	53828	25.0
54031	54006	15.0
54031	54081	25.0
54038	54476	65.0
54038	54113	65.0
91454	91142	65.0
91455	91524	45.0
91455	91539	15.0
91455	91445	5.0
79726	79725	5.0
58559	58444	5.0
58559	58892	15.0
91450	91534	65.0
91450	91160	35.0
91450	91857	45.0
91451	91397	5.0
91451	91599	15.0
79722	79831	5.0
79722	79642	5.0
91453	91428	15.0
91453	91265	65.0
91453	91523	45.0
58552	58584	5.0
58552	58073	25.0
58553	58729	5.0
79728	79741	5.0
79728	79783	5.0
58557	58537	5.0
58554	58648	5.0
62129	61825	25.0
95820	95630	25.0
95820	96134	35.0
95820	95867	55.0
92830	92621	25.0
95824	95562	15.0
102717	102467	15.0
102717	102736	5.0
102717	102889	15.0
91982	92153	15.0
91983	91938	5.0
91980	92023	5.0
91981	91987	5.0
91986	91886	25.0
91987	91990	5.0
91987	91842	5.0
91985	91968	5.0
55121	54992	35.0
55121	55140	5.0
91988	91894	5.0
91988	91703	15.0
91989	91955	5.0
91989	91921	15.0
55124	55316	25.0
55124	54951	25.0
55124	55064	5.0
55125	55322	15.0
55125	54984	5.0
55126	55009	25.0
55127	55179	5.0
83473	83467	5.0
83473	83631	5.0
110518	110459	15.0
110510	110424	15.0
93588	93602	5.0
93588	93561	15.0
93582	93615	5.0
93582	92453	95.0
93583	93455	15.0
93583	93862	25.0
93585	93485	25.0
93585	93424	15.0
93585	93724	15.0
93586	93651	5.0
93586	93590	5.0
93586	93554	25.0
93587	93924	15.0
93587	93608	15.0
59205	59172	5.0
59207	59236	5.0
59206	59287	5.0
59201	59390	15.0
59201	59368	45.0
59201	58858	35.0
92187	92477	25.0
92187	92146	15.0
92187	92100	5.0
73603	73790	15.0
73602	73926	15.0
73602	73566	5.0
73605	73709	15.0
73605	73594	5.0
92182	92194	25.0
92182	92163	5.0
73607	73458	15.0
73607	73968	145.0
73607	73533	15.0
73609	73701	5.0
73609	73648	5.0
73608	73708	5.0
73608	73969	15.0
74051	74132	5.0
74050	74045	5.0
74053	73323	25.0
74052	73936	5.0
74052	73798	15.0
74054	74085	5.0
74054	73848	15.0
74059	74142	5.0
74059	73962	5.0
74059	74096	5.0
78925	79253	15.0
78925	78545	15.0
78927	78678	5.0
78927	78938	5.0
78926	78793	15.0
78920	78890	5.0
78920	78667	5.0
78922	78936	5.0
78922	78854	15.0
115922	68411	15.0
115923	68104	15.0
98606	98610	5.0
98607	98863	45.0
98607	98615	5.0
98607	98513	25.0
98604	98790	5.0
98605	98444	35.0
98605	98667	65.0
115929	60874	5.0
98608	98789	25.0
85263	85091	5.0
85263	85324	25.0
56472	56622	15.0
56472	56401	5.0
56471	56412	25.0
56471	56453	5.0
107915	107917	35.0
107915	107879	45.0
107912	107939	5.0
62088	62081	5.0
62088	62024	5.0
57782	57766	15.0
57782	57966	15.0
57783	57842	15.0
57780	57571	45.0
57780	57656	15.0
57787	57824	5.0
57785	57782	5.0
57785	57552	25.0
57785	57817	25.0
55878	55860	15.0
55878	56038	15.0
94548	94817	55.0
55872	55738	5.0
55872	55819	5.0
55872	55927	15.0
55870	55808	5.0
55870	56333	25.0
55871	55951	15.0
55874	55992	15.0
55875	55860	25.0
56783	56583	5.0
56783	56732	5.0
56783	56831	5.0
56785	56733	15.0
56785	56901	5.0
56784	57491	65.0
56784	57061	75.0
56786	56901	5.0
56789	56429	15.0
56789	56967	5.0
62924	63000	5.0
62925	62908	35.0
104751	104985	35.0
104750	104768	15.0
104753	104794	15.0
104753	104671	15.0
104753	104877	15.0
104754	104790	35.0
104754	104581	105.0
104757	104777	15.0
104757	104730	25.0
69135	68652	15.0
69135	68766	25.0
64949	64973	5.0
64940	64811	25.0
64946	64528	15.0
64947	65223	25.0
64947	64858	5.0
64947	64770	15.0
99953	99869	5.0
99952	100156	55.0
99952	99151	135.0
85257	85764	5.0
60696	60261	55.0
60696	61097	25.0
60696	60529	15.0
60697	60171	35.0
60697	60817	15.0
75096	75623	15.0
75094	75241	15.0
75094	75225	5.0
75094	74787	15.0
75094	74856	15.0
75095	75014	5.0
75092	75512	25.0
75092	75055	5.0
75093	74942	5.0
75093	75080	5.0
75090	75061	5.0
75091	75257	15.0
75091	74958	15.0
69031	69045	5.0
101986	102001	25.0
57433	57358	5.0
57433	57758	25.0
57433	57393	25.0
57434	57104	35.0
57434	57445	35.0
57434	57433	5.0
101982	102007	5.0
101982	102052	15.0
57437	57721	25.0
57437	57470	15.0
57437	57415	15.0
53958	54615	45.0
53958	53461	45.0
105406	105303	15.0
58962	58844	5.0
58960	59007	5.0
58960	58741	35.0
105402	105213	55.0
105402	105085	45.0
105403	105421	15.0
58965	59010	5.0
58965	59216	15.0
58969	58787	15.0
58969	58935	5.0
58969	59247	15.0
105408	105863	45.0
106663	106605	15.0
106663	106822	45.0
106663	106495	25.0
106662	106774	25.0
106662	106667	35.0
106660	106662	15.0
106660	106640	25.0
106667	106674	5.0
106667	106662	35.0
106664	106680	5.0
106664	106682	5.0
83431	83237	5.0
83431	83381	15.0
83430	83461	5.0
102751	102613	25.0
102751	102892	25.0
102757	102735	5.0
102756	102838	5.0
83437	83387	5.0
83437	83494	15.0
83436	83405	15.0
83436	83427	5.0
83439	83678	5.0
83439	83434	5.0
83438	83245	5.0
83438	83487	5.0
102759	102797	5.0
112008	112010	5.0
112009	112008	5.0
83389	83396	5.0
83389	83604	5.0
83388	83430	5.0
83388	83413	5.0
83387	83401	5.0
83384	83670	35.0
83384	83372	5.0
83384	83007	45.0
83383	83628	5.0
83383	83219	35.0
80528	80105	45.0
80528	80562	5.0
83381	83641	5.0
71570	71494	35.0
71575	71690	15.0
71575	71539	5.0
71575	71780	25.0
71574	71225	25.0
71574	71561	25.0
71574	71627	35.0
71574	72025	35.0
71579	71546	5.0
82313	82283	5.0
82313	82621	15.0
107131	107296	25.0
107131	106870	35.0
107135	107138	5.0
107135	107098	35.0
107135	107191	15.0
77939	77919	5.0
107137	107180	15.0
107137	107078	15.0
107138	107150	15.0
77936	77911	5.0
77936	77947	5.0
77934	77980	5.0
77932	78214	5.0
77932	77695	5.0
77931	77695	5.0
77930	77923	5.0
77930	77775	5.0
77930	78141	5.0
78118	78124	5.0
78118	78876	25.0
78119	77957	5.0
78119	78399	25.0
78115	77947	15.0
78115	78271	15.0
78116	78252	5.0
78116	78010	5.0
78117	78093	5.0
78117	77977	5.0
78117	78606	15.0
78110	78012	15.0
78110	77924	5.0
78111	78311	15.0
78111	78190	15.0
78111	78097	5.0
103399	103231	25.0
103399	103415	5.0
72219	72288	5.0
72219	72829	25.0
72219	72171	5.0
72218	72294	45.0
72218	72249	25.0
88526	88647	15.0
88526	88142	15.0
88526	88268	15.0
88527	88470	5.0
72210	72138	25.0
72210	72269	25.0
88529	88427	5.0
88529	88713	25.0
72215	72183	15.0
72215	72270	35.0
72215	71823	35.0
72214	72443	25.0
72214	72025	15.0
72216	72476	5.0
103394	103377	15.0
103394	103129	15.0
103394	103955	65.0
81083	81377	5.0
88298	88452	25.0
88298	88176	15.0
88299	88066	5.0
88290	88574	15.0
88291	88535	5.0
88291	88278	35.0
88292	87823	35.0
88292	88602	25.0
88295	88228	5.0
88295	88477	5.0
88295	87936	25.0
88296	88246	5.0
88296	88308	5.0
80762	80766	5.0
80762	80973	5.0
108314	108302	5.0
108313	108075	35.0
108313	108389	5.0
108319	108456	25.0
97930	97912	15.0
97932	97953	5.0
97935	97958	5.0
77068	77077	5.0
97937	97798	15.0
86269	86143	5.0
86269	86875	25.0
77061	77420	5.0
77061	76854	5.0
77060	77165	5.0
77060	76845	5.0
77060	76999	5.0
86264	86082	5.0
77065	76275	15.0
86262	86740	25.0
86262	86097	5.0
86261	86115	15.0
86261	86274	5.0
86261	86595	15.0
77066	76929	5.0
103934	104042	25.0
103935	103997	25.0
103937	104095	15.0
103930	103993	15.0
103933	103768	15.0
103933	103696	15.0
95728	95793	5.0
95728	95570	15.0
95728	95803	5.0
95729	95453	5.0
95729	95901	25.0
95723	96029	35.0
95723	95437	25.0
86843	86657	35.0
86842	86550	5.0
86842	86957	5.0
86840	86787	5.0
81819	81774	5.0
81819	81532	5.0
81818	81640	5.0
86845	87131	25.0
81817	81883	15.0
81816	81370	5.0
81811	81854	5.0
81811	81505	15.0
81810	81510	15.0
81810	81765	15.0
81813	81791	5.0
81813	81538	15.0
80148	112880	15.0
80148	115955	5.0
80148	80101	15.0
80149	80220	5.0
80149	80018	5.0
42376	42792	25.0
80141	80384	5.0
80141	80110	5.0
80141	80169	15.0
80142	79995	15.0
80142	80322	5.0
80145	80118	5.0
80145	80224	15.0
70309	69916	25.0
70309	70525	15.0
70309	70394	35.0
70301	70018	15.0
70301	70294	15.0
70301	70810	15.0
70303	70277	25.0
70303	69641	55.0
70302	70453	15.0
70302	70523	25.0
70302	70256	5.0
70307	70204	5.0
70307	70348	5.0
70306	70015	15.0
70306	70154	35.0
70306	70365	15.0
42994	43130	5.0
42994	42928	5.0
42990	42775	15.0
87571	86603	65.0
87571	87480	45.0
87571	87577	5.0
87572	87551	15.0
88565	88742	15.0
88565	88623	15.0
88562	88531	5.0
88562	88285	35.0
88050	88307	15.0
88050	87842	5.0
95710	95775	15.0
88563	88734	5.0
88563	88166	15.0
45340	44305	35.0
45340	46731	45.0
109664	109501	35.0
109664	109667	5.0
80858	82413	165.0
80852	80837	5.0
80852	80886	5.0
80852	80620	5.0
80853	80907	15.0
80853	81101	5.0
80850	80853	5.0
80850	80610	5.0
80851	81027	55.0
80855	80973	5.0
80855	80842	15.0
40267	40020	15.0
83592	83649	5.0
94912	94668	25.0
94912	94911	5.0
94912	95016	15.0
94913	94934	5.0
94911	94910	15.0
94916	94814	5.0
94917	94692	45.0
94917	95112	45.0
45963	46227	15.0
45963	45189	35.0
94915	95094	15.0
94918	94840	5.0
93878	93597	45.0
93878	94049	15.0
93878	93716	15.0
50418	50461	5.0
93879	93778	5.0
111003	111087	25.0
111003	110972	35.0
111000	111012	5.0
111007	111025	15.0
111007	111123	35.0
110758	110771	5.0
66933	66652	15.0
66935	66843	5.0
66934	67180	5.0
66934	66569	25.0
66934	66960	5.0
66939	67009	65.0
66939	67031	15.0
114236	86152	5.0
110756	110804	5.0
110756	110750	5.0
110756	110764	5.0
78586	78328	15.0
78586	78791	5.0
63342	63693	35.0
63342	63300	5.0
63342	63393	15.0
62694	62589	5.0
62694	62794	5.0
82179	82251	55.0
82178	82227	15.0
82178	82143	5.0
82178	82479	15.0
82173	82381	25.0
82173	82307	5.0
82171	82072	15.0
82171	82331	15.0
82171	82370	25.0
82170	82155	5.0
82177	82675	25.0
82177	82013	5.0
62696	62789	5.0
62696	62260	25.0
62696	62572	25.0
82174	81877	25.0
82174	82213	15.0
50846	50927	5.0
50846	50737	45.0
50846	50680	15.0
50847	50330	25.0
50840	52453	75.0
50840	50421	25.0
50841	50912	5.0
68496	68728	15.0
98427	98439	15.0
98427	98582	15.0
98427	98368	55.0
88885	89180	35.0
82280	82274	5.0
88887	88694	5.0
88887	88909	5.0
82282	82605	15.0
82282	82244	15.0
88881	89324	5.0
88880	88748	15.0
88883	88935	45.0
88883	88686	15.0
88883	89452	45.0
88882	88901	5.0
88882	88811	15.0
82289	82189	5.0
82289	82253	5.0
82289	82368	15.0
82288	82024	25.0
88889	88663	15.0
88889	88875	25.0
88888	89172	15.0
88888	88967	5.0
88888	88819	5.0
112476	112467	15.0
61952	61791	15.0
61952	61968	5.0
105685	105797	15.0
105685	105623	5.0
84608	84265	25.0
84608	84807	15.0
84608	84595	25.0
96669	96660	5.0
96669	96056	65.0
96669	96727	15.0
96662	96788	35.0
96660	96904	25.0
96660	96669	5.0
96660	96687	35.0
96661	96608	25.0
96661	96696	5.0
96666	96907	25.0
96666	96667	5.0
96664	96713	5.0
96665	96648	15.0
96665	96857	15.0
96665	96674	15.0
97393	97452	5.0
97393	97483	5.0
97392	97527	15.0
97392	97278	45.0
97392	97191	25.0
97395	97288	25.0
97395	97291	15.0
97395	97447	5.0
97394	97105	15.0
97394	97400	5.0
111068	110699	45.0
111068	111114	5.0
97396	97420	5.0
97398	97421	5.0
61955	61614	35.0
86810	86809	15.0
81843	81600	5.0
81843	82116	35.0
81488	81571	5.0
81489	81767	25.0
81489	81125	25.0
81483	81506	5.0
81847	81503	35.0
65567	65487	5.0
65567	65610	5.0
65566	65830	15.0
65565	65460	5.0
65564	65578	5.0
65564	65531	5.0
65563	65808	15.0
65563	65184	35.0
82820	82467	15.0
82820	83029	5.0
65561	65244	45.0
65561	65252	45.0
107899	107883	15.0
65568	65540	5.0
65568	65826	25.0
81730	81760	5.0
94288	94349	5.0
94288	94285	5.0
81733	81862	5.0
81733	81523	15.0
81734	81878	15.0
81737	81883	5.0
81737	81592	5.0
94283	94145	15.0
94283	94385	15.0
94280	94323	15.0
94280	94248	15.0
94286	94488	45.0
94287	94292	5.0
94287	94304	5.0
94284	94385	25.0
94284	94230	15.0
94285	94210	15.0
94285	95593	65.0
57233	57152	15.0
57230	57211	5.0
57237	57058	15.0
57237	57479	25.0
98884	98834	5.0
97534	97541	5.0
97534	97481	35.0
97537	97649	15.0
97537	97412	15.0
98887	98823	45.0
98881	98785	25.0
98882	99128	35.0
98882	98939	15.0
98882	98777	15.0
98883	98697	35.0
98889	98857	15.0
98889	98903	5.0
94130	93729	35.0
94130	92993	115.0
94132	94033	5.0
94132	94155	5.0
94132	94190	15.0
52558	51926	25.0
52558	53003	25.0
52558	52875	35.0
94135	93475	65.0
94135	94167	5.0
94135	94272	15.0
94136	94520	35.0
94136	93752	35.0
94136	94375	125.0
94138	93998	5.0
52557	52490	15.0
52557	52515	25.0
90620	90724	5.0
90620	90337	25.0
90621	90769	5.0
90622	90390	15.0
90622	90860	25.0
90622	90649	15.0
90623	90760	35.0
90623	90888	25.0
102515	102476	25.0
102515	102604	15.0
90625	90226	55.0
90625	90482	15.0
90626	90449	25.0
60421	60410	5.0
60420	60394	5.0
60423	60454	15.0
60422	60389	15.0
60422	60439	5.0
60425	60208	15.0
60425	60787	25.0
60424	60473	5.0
60424	60536	15.0
60426	60346	5.0
60426	60693	15.0
104829	104820	5.0
104829	104832	5.0
104823	104892	5.0
104823	104834	5.0
104820	104829	5.0
104820	104814	5.0
104827	104744	5.0
104826	104800	5.0
104824	104820	5.0
64216	64037	15.0
64216	64112	15.0
64219	64009	15.0
66339	66304	25.0
99280	99192	15.0
99283	99380	15.0
99283	99199	15.0
99282	99227	5.0
99284	99421	25.0
99284	99263	5.0
99287	99103	15.0
99287	99329	5.0
99287	99309	5.0
99286	99251	5.0
80463	80449	5.0
80462	80219	35.0
80462	80786	45.0
80462	80128	35.0
80462	80525	5.0
80461	80324	25.0
80461	80498	15.0
80461	80044	15.0
80467	80542	5.0
80467	80429	5.0
80465	80526	5.0
80465	80440	5.0
82688	82661	5.0
82688	82885	5.0
99757	99736	15.0
99757	100171	65.0
99756	99614	25.0
99756	99663	25.0
99756	99841	15.0
99755	99766	5.0
99752	99723	55.0
58779	58750	5.0
48016	48033	5.0
95662	95720	25.0
95661	95685	15.0
95661	95561	15.0
57908	57872	45.0
57908	57922	25.0
57909	57758	15.0
57909	58166	25.0
95665	95393	25.0
95665	95877	35.0
95664	95579	35.0
95664	95736	25.0
57904	57886	5.0
57902	58008	15.0
57903	57852	15.0
75539	75581	5.0
75539	75562	5.0
65265	65382	15.0
78357	78728	15.0
78357	78316	5.0
78352	78665	5.0
78352	78364	5.0
78351	77789	15.0
79089	78702	15.0
79089	79078	5.0
79089	79095	5.0
79088	79077	5.0
79088	79094	5.0
72058	72143	5.0
109428	109394	15.0
72052	72051	5.0
72052	72256	35.0
72052	71834	25.0
79083	78759	15.0
79082	78946	5.0
79085	78217	15.0
79085	78934	5.0
72056	72067	5.0
72056	71983	5.0
79087	79496	25.0
79086	78734	5.0
59508	59708	15.0
59508	59254	15.0
94065	94201	25.0
94065	94335	25.0
59507	59477	35.0
59505	59428	15.0
59505	59749	15.0
78686	78690	5.0
78680	78681	5.0
78681	78686	5.0
78682	77973	35.0
78682	78715	5.0
78682	78525	25.0
78683	78756	5.0
56944	57368	35.0
56944	56535	15.0
78688	78626	5.0
78688	78567	5.0
78688	78793	5.0
78688	78874	15.0
78689	78694	5.0
105882	105862	5.0
105881	105890	5.0
105881	106038	45.0
105887	105882	5.0
105884	105915	5.0
105884	105844	5.0
105884	105896	5.0
105885	105886	15.0
105888	105931	5.0
105889	105994	25.0
105889	114882	5.0
92572	92744	15.0
92572	92602	35.0
107030	107049	5.0
92570	92578	5.0
92570	92255	15.0
92570	92538	5.0
92571	92529	5.0
92576	91778	75.0
92576	92575	5.0
92577	92567	5.0
107037	107040	15.0
92575	92619	5.0
107039	107069	5.0
107038	107251	45.0
107038	107042	25.0
92578	92781	5.0
92578	92600	5.0
92578	92570	5.0
66214	66389	5.0
66214	65664	25.0
66217	66269	15.0
66217	66166	5.0
66210	66080	15.0
66210	66379	15.0
50303	51584	55.0
50303	50312	5.0
66219	66746	25.0
66219	65778	25.0
68847	68937	15.0
68846	68817	5.0
68845	68870	25.0
68845	69285	35.0
68845	68852	15.0
68845	68805	5.0
68844	68903	15.0
68844	68823	5.0
68840	69566	35.0
68840	68716	5.0
74784	74768	15.0
68849	69552	45.0
68849	68630	5.0
68849	69386	15.0
102486	102494	35.0
102486	102474	15.0
102486	102387	45.0
77269	77901	35.0
77269	77400	15.0
77263	76853	5.0
77263	77266	5.0
77263	78447	15.0
77260	77401	5.0
77267	77457	15.0
77266	77509	5.0
77265	77205	5.0
79556	79213	15.0
79556	79594	5.0
79555	79589	5.0
79554	79475	5.0
79552	80304	25.0
79552	79590	5.0
79552	79521	5.0
79551	80014	15.0
79551	79539	5.0
79550	79795	15.0
79550	79429	5.0
79559	79569	5.0
92396	92040	35.0
92396	92802	35.0
92396	92332	25.0
92396	92497	25.0
73011	72947	15.0
73013	72913	15.0
73014	72653	55.0
73014	73022	5.0
73014	73003	5.0
92393	92440	5.0
92393	92179	25.0
92390	92389	15.0
92390	92619	95.0
92391	92501	5.0
73019	72703	15.0
92398	92488	5.0
92399	92381	5.0
92399	92377	5.0
35624	35713	15.0
93629	93571	5.0
93628	93845	75.0
93624	93729	15.0
93624	93515	15.0
93627	93563	15.0
93626	93328	45.0
93621	93617	5.0
93621	93632	5.0
93622	93638	5.0
93622	93459	5.0
90589	90689	25.0
56622	56472	15.0
56622	56766	15.0
56622	56403	35.0
104276	104293	5.0
104277	104303	5.0
104277	103859	95.0
90588	90393	25.0
74798	74805	5.0
74798	74599	5.0
51167	51127	25.0
51169	51258	5.0
51169	50951	25.0
74790	75042	5.0
74796	74774	5.0
74796	74890	15.0
74797	74883	15.0
74795	74838	5.0
65978	67010	75.0
61298	61185	5.0
65974	66124	15.0
65974	65907	5.0
65974	66004	25.0
65975	65823	25.0
65975	65627	25.0
61297	61433	5.0
61297	61350	5.0
61291	61393	15.0
61291	60674	25.0
61291	61353	5.0
61290	61708	35.0
74240	74581	15.0
74240	74208	5.0
74240	74325	15.0
74242	74024	25.0
74243	74271	15.0
74243	74207	15.0
74244	74587	15.0
74244	74018	5.0
74246	73820	45.0
74246	74398	25.0
74248	74339	5.0
98105	98113	15.0
75285	75260	5.0
70549	70559	5.0
57576	57620	5.0
57571	58188	55.0
57571	57780	45.0
57570	58218	25.0
57570	57645	15.0
57570	57541	15.0
75283	74962	15.0
75283	75235	15.0
70541	70719	5.0
70541	70478	5.0
70540	70718	5.0
75281	75209	5.0
106864	107020	15.0
106867	106878	5.0
106867	106714	15.0
91725	91585	15.0
91722	91324	45.0
91722	91939	15.0
72665	72469	5.0
105309	105305	5.0
105308	105309	5.0
105308	105337	5.0
72666	72624	35.0
72666	72679	5.0
105303	105406	15.0
105303	105347	5.0
106862	106693	45.0
106862	106907	5.0
105305	105247	15.0
51714	52400	35.0
105307	105378	25.0
37414	37355	5.0
37414	37377	15.0
37413	37427	5.0
37413	37116	15.0
75112	75100	5.0
[truncated: 57,132 more rows]
