# Supplementary material for: Graph-based ahead monitoring of vulnerabilities in large dynamic transportation networks
Source: PLoS One. 2021 Mar 24;16(3):e0248764. doi: 10.1371/journal.pone.0248764 (PMC7990197; doi:10.1371/journal.pone.0248764)
Supplement: S7 Data — (ZIP) [file pone.0248764.s008.zip]

Archive with 4 entries (4 files):
- rhone_roads_undirected_unweighted_wc.csv
- __MACOSX/._rhone_roads_undirected_unweighted_wc.csv
- rhone_roads.csv
- __MACOSX/._rhone_roads.csv
