# Supplementary material for: Graph-based ahead monitoring of vulnerabilities in large dynamic transportation networks
Source: PLoS One. 2021 Mar 24;16(3):e0248764. doi: 10.1371/journal.pone.0248764 (PMC7990197; doi:10.1371/journal.pone.0248764)
Supplement: S7 Data — (ZIP) [file pone.0248764.s008.zip › rhone_roads_undirected_unweighted_wc.csv]

50088	49890
50088	50194
50088	50249
40135	40098
40135	40165
40135	40040
99682	99637
89370	89274
89371	89183
89371	89263
89371	89958
89371	89425
89372	89323
89372	89395
89372	89339
89373	115372
89373	116046
89373	115373
89373	89228
89373	116045
89374	89284
89374	89387
89374	89401
89375	89271
89375	89191
89375	89383
89376	89912
89376	89368
89377	90004
89377	88842
89378	89413
89378	89017
89378	89303
89379	89281
5988	5922
5988	6232
5989	6307
5989	5765
5982	5523
5982	6062
5983	5848
5980	5902
5980	5925
5980	5996
5981	6091
5981	6086
5981	5931
5986	6006
5986	5909
5986	5996
5987	5795
5987	5979
5987	5993
5984	5997
5985	6047
5985	5896
103549	103543
103548	103566
103548	103580
103548	103496
82449	82552
82449	82385
82449	82481
82449	82236
82448	82419
82448	82368
82448	82477
82443	82227
82443	82492
82443	82479
103540	103577
103540	103536
103543	115336
103543	115335
103543	114939
103543	114940
82440	82344
82440	82470
82440	82243
103545	103570
103545	103468
103544	103314
103547	103302
103547	103565
103547	103573
82444	82577
82444	82407
82444	82459
69290	69252
69290	69237
69290	69851
79237	79267
10550	10622
10550	10381
54545	54635
97159	96960
97159	97140
97159	97185
97158	97108
97158	96795
97158	97173
97153	96987
97153	97229
97152	97182
97152	97099
97152	96953
97151	97165
97151	96922
97150	97129
97150	97229
97150	97200
97157	97052
97157	97290
97157	97228
97156	96866
97156	97464
97156	96790
97156	97186
97155	97060
97155	97170
97155	97192
97154	96995
97154	97209
97154	97085
97154	97136
54544	54485
270	271
270	266
270	262
271	274
271	285
272	244
272	247
272	213
272	334
273	277
273	264
16709	16720
16709	16695
16709	16719
16708	16723
16708	16736
16708	16677
276	309
276	261
276	314
277	295
16705	17079
16705	17205
16705	16580
16704	16595
16704	16471
16704	16664
16707	16770
16707	16267
16707	16761
16706	17693
16706	16175
16701	16731
16701	16732
16701	16689
16700	16572
16700	16894
16703	16655
16703	16715
16702	16738
16702	16697
88023	88004
88023	88030
88023	87824
88022	87606
88022	88048
88022	87951
88021	88160
88021	88028
88021	87950
88020	88007
88020	87985
88020	88471
88027	87974
88027	87867
88027	88051
88026	88116
88025	88247
88025	88506
88025	87986
88024	88029
88029	88009
88029	88138
88028	88245
101358	101454
101358	101344
100016	99961
100017	100060
100017	100012
100017	100086
100014	100061
100014	100006
100014	99969
100015	100149
100015	99572
100012	100081
100012	99789
100013	99978
100013	99945
100013	100066
100013	100091
100010	99847
100010	100155
100010	99993
100011	100184
100011	99766
100011	100090
100011	99849
52460	52168
52460	52441
52460	52467
52461	52487
52461	52428
52462	52519
52462	52466
52462	52423
52463	52514
52463	52405
52463	52204
52463	52482
52464	52117
52464	52675
52465	52455
52465	52559
52465	52314
100018	99866
100018	100051
100018	100064
100019	100007
63024	62908
63024	62945
63024	63274
63025	62553
63025	63028
63025	63172
53739	53647
53739	53679
63027	63053
63027	62641
63027	63001
63020	62957
63020	65658
63021	62742
63021	63074
63021	63554
63022	62922
95798	95601
95798	95823
95798	95805
95797	95780
95797	96116
95797	95771
95796	95647
95796	96154
95796	95404
95795	95813
95794	95782
95794	95784
95794	96093
95793	95739
95793	95728
95793	95897
95792	95818
95792	95775
95791	95905
95791	95412
95790	95547
95790	94071
95790	96042
95790	96719
101352	101551
101352	101153
43267	42921
43267	43561
43267	45414
49569	49697
49569	50459
49569	49509
49568	49408
101353	101277
49565	48163
49565	49559
49565	49652
49564	49518
49564	49346
49564	49290
49567	49578
49566	49635
49566	49515
49566	49664
49561	49191
49561	49588
49560	49559
49560	49696
49563	49002
49563	49821
49563	49753
49562	49721
111275	111190
111275	111305
111275	111277
101351	101327
101351	101348
101356	101556
101356	101372
101356	101237
101357	101299
43260	43070
71593	71639
71593	71277
71593	71577
80270	80275
80270	80246
80270	80327
31731	31499
31731	31629
31731	31794
80271	80004
80271	80062
20151	20101
48620	48534
48620	48439
61957	61991
61957	62121
48623	48414
48623	48040
43261	43462
43261	43125
46869	47004
46869	46788
46869	47052
46868	46768
46868	46885
46868	46884
20152	20129
58079	58023
58079	58141
58079	58214
58078	58070
58075	58157
58075	115829
58075	115828
46860	47044
46863	46802
46863	46843
46863	46961
58076	58116
58076	58619
46865	46930
46864	47006
46864	46466
58073	58552
58073	58110
58073	57930
58072	57741
29236	29493
29236	29858
29236	28999
29236	29489
20157	20141
20157	20268
20156	19965
20156	20347
43262	43156
43262	43551
43262	43321
43262	42866
20159	20195
20159	20092
20159	20082
20158	20476
20158	19963
16768	16692
16768	16715
16768	16825
43263	42818
43263	44033
112958	103423
112958	103434
112959	103423
112959	103434
36518	36523
36518	36475
36518	36531
82442	82420
82442	82267
82442	82593
82442	82661
112950	52797
112950	52804
112951	52797
112951	52804
112952	66717
112952	66783
112953	66717
112953	66783
112954	104621
112954	104638
112955	104621
112955	104638
112956	103423
112956	103434
112957	103423
112957	103434
103542	103611
82447	82465
82447	82248
82446	82469
82446	82417
13058	13070
13059	12921
13059	13282
82445	82226
13052	13023
13052	13141
13052	13067
13052	13038
13053	12772
13053	13060
13050	13042
13050	13081
13050	13054
13051	13005
13051	13079
13051	13114
13056	13078
13056	114505
13056	112816
13056	112817
13056	114504
13057	13531
13057	12975
13054	12906
13054	13071
13055	13169
13055	12576
13055	12508
22745	22755
22745	22427
22745	23061
44427	44801
44427	44354
44426	44458
44425	45184
44425	43958
44424	44500
44424	44476
44424	44010
44423	44517
44423	43835
44422	44418
44422	44593
44421	44469
44421	44399
44421	44323
44420	42570
44420	47912
62073	62210
62073	61768
62073	61821
44429	44746
44429	44156
44428	44222
44428	44497
40326	40381
44703	44841
44703	44679
64772	64647
29928	29958
29928	29150
40328	40497
27619	27631
27619	27474
27618	27550
27617	27842
27617	27628
27617	27607
27616	27652
27616	27606
27616	27379
27615	27580
27615	27678
27615	27585
27614	27446
27614	27651
27613	27718
27612	26972
27612	27627
27611	27536
27610	113045
27610	115666
27610	115665
27610	113046
27610	27721
97939	97931
97939	97838
97939	97950
97939	98223
97938	98130
97938	98001
97938	97600
97931	97820
97931	97867
97931	98209
97930	97946
97930	97912
97930	97815
97933	97908
97933	97916
97933	97956
97932	97953
97932	97749
97932	97885
97935	97902
97935	97958
97935	97927
97934	97590
97934	98487
97937	97798
97937	98160
97936	97860
97936	98023
97936	97924
115934	60353
115934	60492
62075	62086
62075	62056
43269	42891
43269	43154
47672	47601
65888	65629
65889	65775
65889	65941
65889	65911
8549	8605
8549	116486
8549	114609
8549	114608
8549	116485
8548	8544
8548	8760
65880	65944
65880	65846
65881	65788
65881	66037
65882	65755
65882	65611
65882	65904
65883	66521
65884	65872
65884	65907
65884	65779
65885	65792
65885	66121
65885	65903
65886	65913
65886	65871
65886	65789
65887	65706
65887	66367
65887	65761
92262	92454
92263	92384
92263	92237
92263	92429
92260	92334
92260	91888
92260	92301
92261	92397
92261	92081
92261	92232
92266	92572
92266	92142
92266	92415
92267	92299
92267	91761
92267	92484
92264	92319
92264	92148
92264	92636
92265	92133
92265	92659
92265	92274
92265	92250
92268	92138
92268	92485
92268	92291
92268	92209
92269	92213
92269	92275
92269	92438
66504	66253
66504	66553
66504	66498
66505	66496
66505	66532
66506	66813
66506	65674
66507	66342
66507	66872
66500	66479
66500	66622
66501	66560
66501	66444
66502	66916
66502	66825
66502	66476
66503	66598
50413	50572
50413	50499
50413	50099
50412	50441
50412	50377
50412	50382
50411	50332
50411	50425
50411	50736
50410	50051
50410	50224
50410	50580
50417	50345
50417	50672
50416	52679
50416	49649
50415	50394
50414	50531
50414	50253
88395	88494
88395	88196
88395	87994
88395	88440
88394	88409
88394	88266
88394	88391
82993	83079
82993	82960
82993	82915
52811	52699
52811	52834
52811	52798
52810	52951
52810	52755
52813	52895
52813	52780
52813	52849
52812	53438
52812	116703
52812	117135
52812	116704
52812	117136
52815	52612
52815	52774
52815	52911
52814	52784
52814	52809
52817	52610
52817	52922
52817	52948
52816	52648
52816	52851
52816	52827
52819	52687
52818	52983
52818	52178
82994	83151
82994	83031
82994	82975
60902	61310
60902	60875
60903	61194
107899	107911
107899	107847
107899	107883
60901	61123
60901	60871
60906	61275
60906	62628
60906	60893
60907	61002
60904	60881
60904	60642
60904	61540
60905	60920
60905	60977
60905	60608
107893	107887
107893	107929
107893	107869
107892	107895
107891	107776
107891	107789
60909	60646
60909	60796
60909	61267
107897	107856
107897	107797
107897	107959
107896	107844
107896	107993
107896	108065
107895	107933
107895	107873
107894	107840
107894	108040
107894	107808
107894	107904
82999	83012
82999	115782
82999	115783
82999	115784
82999	115785
15556	15600
15556	15561
15556	15541
82998	83023
82998	82996
15551	15810
15551	15524
15551	15889
8294	8400
8294	8375
8294	8194
65268	65176
65268	65199
65268	65284
65268	65230
65269	64780
65269	65280
65264	65040
65264	65364
65264	65819
65265	65382
65266	65291
65267	65405
65267	65287
65267	65085
65260	65130
65260	65488
65261	65353
65261	66052
65262	64959
65263	65425
65263	65116
65263	65024
92886	92991
92886	92874
92886	92856
92887	92906
92887	92961
92887	92749
92884	93160
92884	92888
92884	92809
92885	92919
92885	92891
92885	92847
92885	92818
92882	92710
92882	92855
92882	92915
92883	92832
92883	92913
92883	92959
92880	93236
92881	93004
92881	92925
92881	92927
92039	91971
92039	92157
92888	92981
92888	92812
92889	92942
92889	92802
92889	92890
15559	15128
15559	15597
15558	15570
93139	93508
93139	92866
93139	93392
93138	93171
93138	93390
93138	92893
93135	93118
93135	92975
93134	92851
93134	93073
93134	93389
93137	93079
93137	93380
93136	93171
93131	93287
93131	93247
93131	92992
93131	92983
93130	92614
93130	93301
93133	93175
93133	93101
93133	93132
93132	93218
93132	93113
97586	97592
97586	97450
97586	97612
41067	41155
13166	13148
75289	75395
75289	75306
75289	75062
75288	74854
75287	75416
75287	75237
75286	75325
75286	75591
75286	75271
75285	76275
75285	75260
75284	75276
75284	75017
75284	75397
75284	75344
75283	74962
75283	75606
75283	75235
75282	75576
75282	74404
75281	75306
75281	75341
75281	75209
75280	75350
75280	75309
108727	108629
108727	108982
105639	105649
105639	105725
105639	105621
105638	105640
105638	105612
105638	105643
105631	105666
105631	105692
105631	105452
105630	105613
105633	105562
105633	105661
105632	105649
105632	105563
105632	105621
105635	105747
105634	105571
105637	105641
105637	105615
105637	105588
105636	105731
105636	105530
102942	103016
102943	103080
102943	102865
102943	102961
102943	102939
102940	102937
102940	103284
102940	102938
102941	102842
102946	102935
102946	102969
102947	103030
102947	103204
102944	103183
102944	102949
102944	102934
102945	102986
102945	102879
102945	102930
102948	102973
102948	102797
102948	103098
102949	102996
102949	102919
71597	71977
109831	109712
109831	109872
109831	109808
98849	98915
98849	99098
98849	99266
98849	98828
29232	29189
29232	29707
29232	29528
275	389
275	268
102366	102618
102366	102272
102367	102403
102367	102239
102364	102459
102365	102411
102362	102324
102363	102393
102363	102285
102363	102412
102360	102322
102360	102429
102360	102280
102361	102320
15700	15626
15700	15795
15700	15514
15701	15774
15701	15353
15701	15860
15701	15365
15702	15509
15702	15732
15702	15493
15703	15685
15703	15749
15704	15310
15704	15858
15705	15511
15705	15716
15705	15706
102368	102392
102369	102354
102369	102396
102369	102370
9757	10074
9756	9949
9756	9598
9756	9655
9755	9832
9755	10099
9755	9151
9754	9839
9754	9783
9753	9781
9753	9571
9753	9728
9752	9666
9752	9790
9751	9856
9751	9661
9750	10026
9750	9316
80595	84828
80595	80666
80595	80572
9759	9838
9759	9749
9758	9686
24146	24178
24146	23830
24147	24123
24147	24158
24147	23974
24144	23926
24144	24197
24145	24007
24145	24286
24142	23961
24142	24285
24142	24152
24143	24190
24143	23992
24140	24124
24140	24306
24141	24245
24141	24073
24148	24044
24148	24260
24149	24193
77383	77490
77383	77851
77383	77241
77383	77084
59959	59739
59959	59995
59959	59992
59958	59447
59958	60491
59958	59940
11849	113013
11849	113016
11849	11867
11849	113014
11849	113015
59951	59751
59950	59973
59950	59972
59953	60970
59953	59868
59953	59839
59952	59767
59955	59745
59955	59962
59955	59584
59954	60100
59954	59929
59957	60088
59957	60167
59957	59935
59956	59890
59956	60075
11847	11683
11847	11874
54276	54197
54276	54412
11845	11863
11845	11703
11845	11900
11845	11886
11844	11775
54273	54201
11842	11740
11842	11954
11842	11823
68348	68319
68349	67886
68344	68502
68344	68745
68344	68228
68345	68458
68346	66380
68346	68979
68347	68288
68347	68521
68347	68305
68347	68691
68340	68323
68340	68378
68340	68327
68341	68096
68342	68274
68342	68275
68343	68620
29231	29192
29231	29250
29231	29313
108104	108106
108104	108178
108104	108073
108105	114120
108105	114121
108105	116368
108105	116369
108106	108007
108106	108187
108107	108563
108107	108081
108107	108117
108100	115476
108100	108048
108100	108171
108100	115479
108101	108123
108101	108143
108101	108067
108102	108111
108102	108144
108102	108093
108103	107866
108103	108130
108103	108129
108108	108085
108108	108118
108108	108114
108109	108068
52468	52195
52468	52523
52468	52483
88987	88982
113156	56683
113156	56821
52469	52431
52469	52446
52469	53087
88980	89006
88980	88571
88980	88714
75293	75753
88981	88971
88981	88955
88981	89012
109851	109912
109851	109632
109850	109820
109853	109821
109853	109833
109853	109898
109852	109900
109852	109844
109852	109881
109855	109888
109854	115458
109854	115459
109854	109783
109857	109951
76168	75896
76168	76120
76168	76266
109859	109691
109859	109923
109858	109862
76165	112916
76165	112917
76165	76565
76164	76114
76164	76357
76164	76188
76163	76075
76163	76265
76163	76235
76162	76216
76162	76183
76162	75994
76161	75274
76160	76502
76160	75797
76160	76443
7566	7435
7566	8258
7566	7561
7567	7509
44807	44817
44807	44837
44807	44266
17250	17306
17250	17228
17250	17198
7565	7638
7565	7636
7565	7556
77388	77063
77388	77457
77388	77806
77388	77236
17251	17277
17251	17206
7562	7333
7562	7601
17252	17171
17252	17402
7563	7416
7563	8064
7563	7737
72394	115513
72394	117129
72394	72310
72395	72516
72395	72356
72396	71940
72396	72421
72397	72485
72397	72120
72397	73094
72397	72384
72390	72236
72390	72528
72391	72329
72391	72611
72391	72178
72392	72460
72392	72430
72392	71753
72393	71916
72393	72637
72393	72904
17254	17283
17254	17257
7561	7482
7561	7622
72398	71862
72398	72418
72398	72450
72399	71959
72399	72410
72399	72550
17255	17321
17255	17386
17255	17229
115274	91009
115274	90919
115275	91009
115275	90919
115276	108895
115276	108866
115277	108895
115277	108866
115270	90239
115270	90109
115271	90239
115271	90109
115272	92316
115272	92306
115273	92316
115273	92306
81562	81563
81562	81580
81562	81629
52467	52364
115278	106479
115278	106474
115279	106479
115279	106474
35218	35801
35218	35183
35219	34855
35219	35277
35219	34939
35214	35386
35214	35050
35214	35396
35215	34818
35215	35262
35216	35314
35216	35086
35217	35247
35217	35329
35217	35210
35210	35107
35211	35057
35212	35103
35212	35205
35213	34927
35213	35324
23266	22916
23266	23226
23267	23244
23267	23262
23267	23271
23264	23238
23264	23774
53738	53707
23262	23269
23262	23243
23263	23275
23263	23253
23263	23211
23260	23248
23260	23272
23261	23388
23261	23437
23261	23004
23268	23223
23268	23284
23269	23289
109275	109267
109275	109268
109275	109282
109274	109314
109274	109262
109277	109266
109277	109339
109277	109368
109276	109177
109271	109257
109270	109286
109273	109211
109273	109288
109273	109311
109272	109279
109272	109278
109272	109268
63023	62896
63023	62812
63023	63188
109279	109284
109279	109278
109278	109305
53733	53693
53732	53994
53732	54798
53732	53411
53731	53908
53731	52937
43859	44165
53730	53629
53730	53725
53730	53798
43853	43784
43853	43958
43853	44102
63028	63017
63028	63453
43851	43786
43851	43873
43850	43924
43850	43026
43850	43807
43857	44135
43857	44038
43857	43746
43856	43870
43856	43701
43855	43975
43855	43653
43855	43821
43855	43940
63029	62575
63029	63050
53735	53091
53735	53507
53735	53821
67229	67354
67229	67166
53734	53866
53734	53670
107286	107259
107286	107307
107286	107382
107287	107350
107287	107352
107287	107464
107284	114760
107284	116105
107284	116106
107284	107266
107284	114759
107285	107278
107285	107302
107285	107410
107282	107291
107283	107130
107283	107327
107283	107262
107280	107196
107280	107207
107280	107335
107281	107235
21619	21688
107288	107265
107288	107473
107288	107314
73448	73480
19328	19454
19328	19247
19328	19268
23756	23613
23756	23944
21615	21254
21615	21368
19329	19338
19329	19413
19329	19316
21614	21819
21614	21524
21617	21203
21617	21778
21616	21379
21616	21623
248	239
248	257
21611	21572
21611	21613
21610	21640
21610	21472
21610	21310
19322	19465
19322	19317
19322	19216
19322	19409
21613	21733
19323	19450
1678	1683
1678	1626
1678	1522
21612	21535
21612	21857
21612	21527
117191	43643
117191	43621
1679	1628
19321	19334
19326	19309
19326	19327
117196	63140
117196	63114
19324	19395
19324	19311
19325	19337
19325	19392
19325	19294
16257	16296
16257	16247
16257	16558
16257	16304
1670	1674
1670	1702
1670	1593
1671	1738
1671	1592
1671	1497
85679	85951
85679	85736
85679	85370
85679	85655
85678	85637
85678	86328
85671	85672
85671	85646
85670	86313
85670	85637
85670	85067
85670	85386
85673	85662
85673	85704
85673	85928
85672	85625
85672	86629
85672	85719
85675	85891
85675	85651
85675	85682
85674	85590
85677	86899
85677	88039
85677	85004
85676	85259
85676	85666
85676	85941
85676	85683
5058	5022
5058	5233
5059	5055
5059	5045
5054	5036
5054	5061
5055	5021
5055	5210
5056	4806
5056	5141
5057	5083
5057	5097
5050	5214
5050	5097
5051	5037
5051	5076
5051	5112
5052	4978
5052	5271
5053	4856
5053	5175
38569	38734
38568	38615
38561	38601
38561	38501
38561	38620
38560	38805
38563	38614
38563	38432
38562	38503
38562	38651
38565	38076
38565	38705
38564	38396
38564	38981
38567	38411
38566	38366
38566	39030
70138	70340
70139	69690
70139	70334
70136	70177
70136	70131
70137	70183
70137	70146
70137	70113
70134	113988
70134	113994
70134	113993
70134	113987
70135	69960
70135	69159
70135	70283
70132	69703
70133	70269
70130	70773
70130	69991
70131	69796
70131	70087
18893	18920
18893	18882
18893	18906
18892	18879
18892	18836
18892	19041
18891	18985
18891	18685
18890	18699
18890	18971
18890	18936
18897	19159
18897	18633
18896	18887
18895	113926
18895	113927
18895	114532
18895	114533
18895	18876
18894	18959
18894	18963
18899	18510
18899	18910
18899	18740
18898	18935
18898	18751
45446	44942
45446	45827
69179	69138
13892	13838
13892	14012
13893	14210
13893	13439
87299	87279
87299	87307
87298	86708
87298	87221
87298	87723
87298	87341
87291	87522
87291	87233
87291	87310
87290	87283
87293	87637
87293	87313
87292	85764
87292	87333
87295	87337
87295	87061
87295	87285
87294	87427
87294	87248
87294	87249
87297	91613
87297	87253
87296	87443
87296	87400
87296	86824
36178	35944
36179	36567
36179	36273
36179	35959
64806	65289
36174	36427
36174	36213
36174	36093
36175	36358
36175	36057
36175	36117
36176	36253
36177	35845
36177	36198
36170	36359
36170	36160
36171	36146
36171	36582
36172	36080
36172	36200
36172	36195
36173	35917
36173	36500
13898	13696
13898	13936
13898	13883
13899	13985
13899	13931
13899	13695
38874	38738
83637	83826
83637	83603
83637	83522
83636	83629
83636	83711
83635	83917
83635	83451
83635	83790
83634	83642
83634	83470
83633	83509
83633	83097
83633	83770
83633	83779
83633	83660
83632	83452
83632	83980
83632	83756
83631	84370
83631	84041
83631	83473
83630	83449
83639	83620
83639	83610
83639	83735
83639	83601
83638	83366
83638	83684
83638	84037
38873	38738
38873	38954
38873	39097
67225	67198
67225	67502
108518	108714
108518	108362
108518	108521
108021	107985
2695	2703
8035	7714
8035	8115
8034	8219
8034	8051
8034	7952
8037	7962
8037	8178
8037	7824
8036	8087
8036	8201
8031	8130
8030	7670
8033	8221
8033	7981
8033	7901
8032	113917
8032	114526
8032	114525
8032	8047
8032	113918
8039	8187
8038	7741
8038	8262
46861	47280
58074	58159
58074	58061
58077	57948
58077	57493
58077	58134
44913	44952
44913	44573
44913	44857
44912	44751
44912	45078
44911	44905
44911	48436
44911	44671
44911	43680
44910	44941
44910	44641
44917	44770
44917	45158
44917	45080
44916	44850
44916	45174
44916	45067
44915	44937
44915	44842
44915	45168
44914	44877
44914	44569
58071	58101
58071	58082
58071	57864
44919	44457
44919	45169
44919	44928
44918	44979
44918	44736
44918	44490
58070	57979
58070	58268
89491	89434
89491	89344
89491	89557
89490	89503
89490	89305
89490	89691
89493	89486
89492	89444
89492	89581
89492	89834
89495	89255
89495	89565
89495	89214
89494	90149
89494	89537
89494	89079
89494	89472
89497	89186
89497	89805
89497	89312
89496	89286
89496	89593
89499	89338
89499	89577
89499	89800
89498	89594
89498	89329
89498	89538
46866	47145
46866	46709
46180	46257
46180	46246
46180	45621
88720	88616
88720	88812
88720	88681
88721	88805
88721	88477
88721	88898
88722	88668
88722	89035
88723	88418
88723	88889
88723	88776
88724	88818
88725	88708
88725	88732
88726	88474
88726	88670
88726	88820
88726	88892
88727	88843
88727	88388
88727	88587
88728	88926
88728	88772
88728	88398
88729	88438
88729	88891
88729	88526
88729	89171
82961	82779
82961	83070
82961	83077
10683	10768
10683	10689
46184	46381
46184	45802
46184	46663
46185	45964
48121	48169
48121	48771
48121	46729
13988	14028
13988	13982
13989	13933
13989	14186
13984	13997
13984	13830
13986	114596
13986	114597
13986	13752
13986	113067
13986	113068
13987	13766
13987	14425
13980	14000
13980	13917
13980	13974
13981	13990
13981	13819
13982	13939
13982	14036
13983	14179
13983	13486
76591	76531
76591	76741
89235	89190
89235	89193
89235	89380
89234	89041
89234	89398
89237	89256
89237	89206
89237	89433
89236	89348
89236	88989
89231	88974
89230	89472
89233	89677
89233	88839
89233	89066
89232	89435
89239	88856
89239	89251
89238	89077
89238	89257
89238	89434
16002	16012
16002	15982
16002	15988
16003	15950
16000	15930
16001	16029
16001	15911
16006	15378
16006	16449
16006	16007
16007	16113
16004	16114
16004	15573
16004	16017
16005	15940
16005	15826
5865	5320
5864	5746
5864	5922
5867	5855
5866	5855
5866	5931
5866	5828
5861	5845
5861	5920
5861	5885
5860	5893
5863	5926
5863	5853
5862	6130
5862	5568
94361	94413
94361	94337
94361	94647
94360	94407
94360	94343
94363	94318
94363	94362
94363	94408
94362	94318
94362	94366
52349	52239
52349	52252
52349	52437
94364	94359
94367	94146
94367	94750
94367	94386
94366	94406
94366	94419
94369	94368
94369	93595
52344	52724
52344	52261
52347	52448
52346	52136
52346	52447
52346	52337
52341	53892
52341	52973
52341	51449
52340	52317
52340	52775
17353	17395
17353	17079
52342	52654
52342	52299
69788	69772
69788	69789
60258	60238
60258	60076
60259	60227
60259	60347
60259	60206
60256	60190
60256	60197
60256	60275
60257	60296
60254	60202
60254	60278
60254	60207
60255	115014
60255	60321
60255	60170
60255	60086
60255	114890
60252	60295
60253	60201
60253	60248
60253	60360
60250	60575
60250	60026
60250	60265
60251	60306
110672	110666
110672	110678
108258	108193
108258	116426
108258	116427
108258	116428
108258	116429
43008	43009
43008	42948
43008	43161
19588	19612
19588	19557
19589	19575
19589	19603
19586	19527
19586	19591
19587	19558
19587	19601
19587	19564
19587	19545
19584	19606
19584	19415
19585	19492
19585	19665
19582	19667
19582	19383
19583	19622
19583	19402
19580	19498
19580	19810
19580	19450
19581	19876
19581	19452
64007	63986
64006	115672
64006	115673
64006	63685
64006	115676
64006	115677
64005	64151
64005	63990
64004	63689
64004	64023
64004	63655
64003	64041
64003	63694
64003	63889
20868	20995
20868	20824
64001	64279
64001	64679
64001	63908
64000	115920
64000	115921
64000	115834
64000	115833
64000	63981
20865	21061
20864	20891
20864	20853
20867	20857
20867	20727
20867	20908
20866	20843
20866	20810
20866	20918
20861	20706
20860	20645
20860	21023
20860	20943
64009	63998
64009	64261
64009	64219
64008	64471
64008	63989
5937	6057
5937	5783
5937	6078
16115	15941
16115	16176
16116	15833
16116	16211
21733	21735
51927	51384
51927	51971
16110	16189
16110	16247
16110	16081
16111	117412
16111	117413
16111	117107
16111	117108
16111	16062
45639	45954
45639	45473
45639	45604
45638	45562
5931	5962
5931	5991
14423	14505
45631	45455
45630	45724
45630	45517
45630	45672
45630	45319
45633	45688
45633	45119
45633	45707
45632	45678
45635	45617
45635	45780
[truncated: 139,891 more rows]
