# Supplementary material for: Graph-based ahead monitoring of vulnerabilities in large dynamic transportation networks
Source: PLoS One. 2021 Mar 24;16(3):e0248764. doi: 10.1371/journal.pone.0248764 (PMC7990197; doi:10.1371/journal.pone.0248764)
Supplement: S7 Data — (ZIP) [file pone.0248764.s008.zip › rhone_roads.csv]

id	source	target	length	free_flow_travel_time	free_flow_speed	discretized_length	discretized_free_flow_travel_time
1	87297	87253	34.600143	1.13236831636	110.0	50	5
2	81195	81325	30.480589	0.997546549091	110.0	50	5
3	70661	70496	58.007652	1.89843224727	110.0	50	5
4	87292	87333	33.130802	1.0842807927299998	110.0	50	5
5	70099	69878	54.71100600000001	1.7905420145500002	110.0	50	5
6	69623	69538	38.447075	1.25826790909	110.0	50	5
7	81313	81182	30.169756	0.987373832727	110.0	50	5
8	69087	69040	183.63324	9.4439952	70.0	150	5
9	69096	69171	190.771072	9.81108370286	70.0	150	5
10	68519	66864	451.875824	23.239328091399997	70.0	450	25
11	63991	63598	118.117508	6.07461469714	70.0	150	5
12	94007	93988	11.261438	0.579159668571	70.0	50	5
13	64585	63991	186.228775	9.57747985714	70.0	150	5
14	94005	94024	10.893117	0.560217445714	70.0	50	5
15	69612	69525	38.307438	1.97009681143	70.0	50	5
16	64089	64572	150.911926	7.761184765710001	70.0	150	5
17	66872	68526	450.309814	23.1587904343	70.0	450	25
18	80211	79975	74.1483	3.81334114286	70.0	50	5
19	80006	80228	74.683678	3.84087486857	70.0	50	5
20	78212	78258	9.757561	0.501817422857	70.0	50	5
21	78217	78175	9.394147	0.48312756	70.0	50	5
22	104537	104518	54.716084	2.81397003429	70.0	50	5
23	104586	104589	14.143904	0.7274007771430001	70.0	50	5
24	104572	104569	13.612494	0.70007112	70.0	50	5
25	83221	83406	65.977646	3.39313608	70.0	50	5
26	83394	83203	66.156937	3.40235676	70.0	50	5
27	92962	92989	21.475567	1.10445773143	70.0	50	5
28	104540	104558	55.578144	13.33875456	15.0	50	15
29	94409	94384	31.468239	1.6183665771399998	70.0	50	5
30	94410	94435	31.563587	1.6232701885699998	70.0	50	5
31	70680	70493	62.652016	7.51824192	30.0	50	5
32	70068	69852	59.608665	7.1530398	30.0	50	5
33	37313	37269	17.71261	2.1255132000000003	30.0	50	5
34	85691	85661	42.063049	10.09513176	15.0	50	15
35	73356	73302	14.436759	0.7424618914290001	70.0	50	5
36	15335	15273	59.942341000000006	3.08274896571	70.0	50	5
37	82140	81969	89.198486	21.40763664	15.0	50	25
38	81969	82140	89.198486	21.40763664	15.0	50	25
39	59869	59929	52.102303000000006	12.50455272	15.0	50	15
40	59929	59869	52.102303000000006	12.50455272	15.0	50	15
41	73302	73331	12.640016	0.650057965714	70.0	50	5
42	836	832	5.946427	0.305816245714	70.0	50	5
43	832	836	5.946427	0.305816245714	70.0	50	5
44	29477	29417	24.874348	5.96984352	15.0	50	5
45	6747	6730	12.795679	0.658063491429	70.0	50	5
46	6730	6747	12.795679	0.658063491429	70.0	50	5
47	83744	83997	92.494415	11.0993298	30.0	50	15
48	83997	83744	92.494415	11.0993298	30.0	50	15
49	36566	36584	10.519031	0.540978737143	70.0	50	5
50	15273	15340	60.140488	3.09293938286	70.0	50	5
51	90146	90173	10.690183	2.56564392	15.0	50	5
52	90173	90146	10.690183	2.56564392	15.0	50	5
53	81969	81834	70.530914	3.62730414857	70.0	50	5
54	81834	81969	70.530914	3.62730414857	70.0	50	5
55	63363	63443	33.580055	8.0592132	15.0	50	5
56	63443	63363	33.580055	8.0592132	15.0	50	5
57	54947	55099	78.737724	4.04936866286	70.0	50	5
58	55099	54947	78.737724	4.04936866286	70.0	50	5
59	59699	59757	23.223976	5.57375424	15.0	50	5
60	59757	59699	23.223976	5.57375424	15.0	50	5
61	104046	104123	96.977432	23.27458368	15.0	50	25
62	104123	104046	96.977432	23.27458368	15.0	50	25
63	51820	51787	44.011395	5.2813674000000015	30.0	50	5
64	69754	69998	78.053436	4.01417670857	70.0	50	5
65	36566	36557	10.760506	0.553397451429	70.0	50	5
66	36469	36471	4.710165	0.242237057143	70.0	50	5
67	29404	29453	25.275143	6.06603432	15.0	50	5
68	66505	66532	8.376157000000001	1.00513884	30.0	50	5
69	66532	66505	8.376157000000001	1.00513884	30.0	50	5
70	67749	67734	15.652476	3.75659424	15.0	50	5
71	67734	67749	15.652476	3.75659424	15.0	50	5
72	78707	78332	90.230812	21.65539488	15.0	50	25
73	78332	78707	90.230812	21.65539488	15.0	50	25
74	69420	69632	64.911705	3.33831625714	70.0	50	5
75	43148	43092	57.035164	6.84421968	30.0	50	5
76	43092	43148	57.035164	6.84421968	30.0	50	5
77	89939	89875	56.267963	6.75215556	30.0	50	5
78	89875	89939	56.267963	6.75215556	30.0	50	5
79	70056	69842	58.952133	3.03182398286	70.0	50	5
80	14458	14448	12.369317	0.636136302857	70.0	50	5
81	14448	14458	12.369317	0.636136302857	70.0	50	5
82	55588	55806	112.554031	13.50648372	30.0	150	15
83	55806	55588	112.554031	13.50648372	30.0	150	15
84	67664	67690	38.090031	9.14160744	15.0	50	5
85	67690	67664	38.090031	9.14160744	15.0	50	5
86	14701	14715	14.807095	0.761507742857	70.0	50	5
87	14715	14701	14.807095	0.761507742857	70.0	50	5
88	60835	60840	11.423884	2.74173216	15.0	50	5
89	60840	60835	11.423884	2.74173216	15.0	50	5
90	78332	77909	95.284256	4.90033316571	70.0	50	5
91	77909	78332	95.284256	4.90033316571	70.0	50	5
92	62336	62342	23.684593	5.68430232	15.0	50	5
93	71502	71429	60.488678	7.25864136	30.0	50	5
94	71429	71502	60.488678	7.25864136	30.0	50	5
95	73267	73302	14.046351	3.37112424	15.0	50	5
96	97451	97446	53.015942	6.36191304	30.0	50	5
97	62379	62373	23.622234	5.66933616	15.0	50	5
98	47852	47930	20.865887	2.50390644	30.0	50	5
99	47930	47852	20.865887	2.50390644	30.0	50	5
100	13928	13911	12.500016	0.642857965714	70.0	50	5
101	13911	13928	12.500016	0.642857965714	70.0	50	5
102	59814	59757	28.321016	6.79704384	15.0	50	5
103	59757	59814	28.321016	6.79704384	15.0	50	5
104	73302	73250	15.088075	3.621138	15.0	50	5
105	11887	11909	8.748492	0.449922445714	70.0	50	5
106	97434	97440	55.315277	6.63783324	30.0	50	5
107	90854	90752	59.434509	14.26428216	15.0	50	15
108	82894	83043	67.980133	3.49612112571	70.0	50	5
109	83043	82894	67.980133	3.49612112571	70.0	50	5
110	61896	61878	9.546204	1.14554448	30.0	50	5
111	61878	61896	9.546204	1.14554448	30.0	50	5
112	96382	96333	99.994637	5.14258133143	70.0	50	5
113	59757	60009	106.161018	25.47864432	15.0	150	25
114	60009	59757	106.161018	25.47864432	15.0	150	25
115	94402	94549	53.7561	2.76459942857	70.0	50	5
116	94549	94402	53.7561	2.76459942857	70.0	50	5
117	79015	79109	25.157503	6.03780072	15.0	50	5
118	79109	79015	25.157503	6.03780072	15.0	50	5
119	65180	65242	41.729706	10.01512944	15.0	50	15
120	61746	61776	10.113852	0.52014096	70.0	50	5
121	61776	61746	10.113852	0.52014096	70.0	50	5
122	64522	64549	16.462381	3.95097144	15.0	50	5
123	64549	64522	16.462381	3.95097144	15.0	50	5
124	71719	71797	51.13401	2.62974908571	70.0	50	5
125	58433	58442	13.465872	0.69253056	70.0	50	5
126	58442	58433	13.465872	0.69253056	70.0	50	5
127	84577	84588	6.794115	1.6305876	15.0	50	5
128	34738	34816	47.712833	2.45380284	70.0	50	5
129	71587	71566	9.265528	0.476512868571	70.0	50	5
130	71566	71587	9.265528	0.476512868571	70.0	50	5
131	71789	71733	19.156765	0.985205057143	70.0	50	5
132	91416	91364	45.856842	11.00564208	15.0	50	15
133	111695	111726	56.20863000000001	2.89072954286	70.0	50	5
134	43636	43610	15.616392	0.8031287314290001	70.0	50	5
135	43610	43636	15.616392	0.8031287314290001	70.0	50	5
136	46580	46611	8.481158	1.01773896	30.0	50	5
137	46611	46580	8.481158	1.01773896	30.0	50	5
138	93302	93605	146.03131100000004	35.04751464	15.0	150	35
139	93605	93302	146.03131100000004	35.04751464	15.0	150	35
140	96548	96464	79.293373	19.03040952	15.0	50	15
141	77133	77081	14.534442000000002	0.747485588571	70.0	50	5
142	77081	77133	14.534442000000002	0.747485588571	70.0	50	5
143	65780	66155	141.26191699999995	16.95143004	30.0	150	15
144	66155	65780	141.26191699999995	16.95143004	30.0	150	15
145	76521	76505	14.127397	0.726551845714	70.0	50	5
146	86053	86127	17.616341000000006	4.22792184	15.0	50	5
147	79755	79874	31.369411	1.61328399429	70.0	50	5
148	94303	94312	8.10178	0.416662971429	70.0	50	5
149	94312	94303	8.10178	0.416662971429	70.0	50	5
150	84361	84678	112.259369	13.47112428	30.0	150	15
151	84678	84361	112.259369	13.47112428	30.0	150	15
152	95519	95497	50.801678	2.61265772571	70.0	50	5
153	95497	95519	50.801678	2.61265772571	70.0	50	5
154	1537	1551	14.934989000000002	0.768085148571	70.0	50	5
155	1551	1537	14.934989000000002	0.768085148571	70.0	50	5
156	8221	8241	8.34614	0.429230057143	70.0	50	5
157	8241	8221	8.34614	0.429230057143	70.0	50	5
158	34109	34134	15.0	0.771428571429	70.0	50	5
159	34134	34109	15.0	0.771428571429	70.0	50	5
160	95772	95802	25.142786	6.03426864	15.0	50	5
161	71756	71789	18.836666	2.26039992	30.0	50	5
162	71789	71860	30.532114	3.66385368	30.0	50	5
163	71860	71789	30.532114	3.66385368	30.0	50	5
164	64005	63990	15.115885999999998	3.62781264	15.0	50	5
165	63990	64005	15.115885999999998	3.62781264	15.0	50	5
166	59280	59295	10.742439	1.28909268	30.0	50	5
167	59295	59280	10.742439	1.28909268	30.0	50	5
168	78192	78165	9.124144	2.18979456	15.0	50	5
169	78226	78275	9.928243	0.510595354286	70.0	50	5
170	79755	79875	33.584064	1.72718043429	70.0	50	5
171	86761	86983	63.529427	15.24706248	15.0	50	15
172	5495	5498	3.58469	0.184355485714	70.0	50	5
173	5498	5495	3.58469	0.184355485714	70.0	50	5
174	499	498	9.717658	1.16611896	30.0	50	5
175	498	499	9.717658	1.16611896	30.0	50	5
176	89236	89348	35.84034000000001	4.3008408	30.0	50	5
177	89348	89236	35.84034000000001	4.3008408	30.0	50	5
178	37274	37317	16.036139000000002	1.92433668	30.0	50	5
179	102201	102177	53.502335	12.8405604	15.0	50	15
180	79701	79718	85.830269	4.41412812	70.0	50	5
181	79741	79734	78.361412	4.03001547429	70.0	50	5
182	60840	60844	9.093404	2.18241696	15.0	50	5
183	60844	60840	9.093404	2.18241696	15.0	50	5
184	79986	79655	85.723274	4.40862552	70.0	50	5
185	79655	79986	85.723274	4.40862552	70.0	50	5
186	84183	84214	14.214429	3.41146296	15.0	50	5
187	84214	84183	14.214429	3.41146296	15.0	50	5
188	59770	59752	6.113251999999999	0.73359024	30.0	50	5
189	59752	59770	6.113251999999999	0.73359024	30.0	50	5
190	64573	64699	47.034832	11.28835968	15.0	50	15
191	64699	64573	47.034832	11.28835968	15.0	50	15
192	69078	69279	55.272461	6.63269532	30.0	50	5
193	69279	69078	55.272461	6.63269532	30.0	50	5
194	97380	97437	29.980827	3.59769924	30.0	50	5
195	97167	97102	52.701763	6.32421156	30.0	50	5
196	97102	97167	52.701763	6.32421156	30.0	50	5
197	97437	97359	30.865028	3.70380336	30.0	50	5
198	97242	97241	12.070211	1.44842532	30.0	50	5
199	97241	97242	12.070211	1.44842532	30.0	50	5
200	94240	94351	48.024395	11.5258548	15.0	50	15
201	94351	94240	48.024395	11.5258548	15.0	50	15
202	85182	85113	32.423126	3.89077512	30.0	50	5
203	85113	85182	32.423126	3.89077512	30.0	50	5
204	86021	86001	5.547071	0.66564852	30.0	50	5
205	86027	85845	42.653851	5.11846212	30.0	50	5
206	86001	85838	36.041424	4.32497088	30.0	50	5
207	85263	85091	39.785622	4.77427464	30.0	50	5
208	102188	102212	53.600372	12.86408928	15.0	50	15
209	55467	55513	21.609257	2.59311084	30.0	50	5
210	55513	55467	21.609257	2.59311084	30.0	50	5
211	90899	90929	22.834892	5.48037408	15.0	50	5
212	90929	90899	22.834892	5.48037408	15.0	50	5
213	68249	68435	55.208801	6.62505612	30.0	50	5
214	68435	68249	55.208801	6.62505612	30.0	50	5
215	79876	79775	27.724539	1.42583343429	70.0	50	5
216	71679	71685	13.548093	0.6967590685709999	70.0	50	5
217	76234	76391	37.497635	1.9284498	70.0	50	5
218	76828	76995	36.46978	1.87558868571	70.0	50	5
219	80784	80960	64.84949499999999	3.33511688571	70.0	50	5
220	80960	80784	64.84949499999999	3.33511688571	70.0	50	5
221	81698	81890	55.770332	13.38487968	15.0	50	15
222	81890	81698	55.770332	13.38487968	15.0	50	15
223	12126	12131	7.81089	0.401702914286	70.0	50	5
224	12131	12126	7.81089	0.401702914286	70.0	50	5
225	4184	4188	14.759743	0.7590724971430001	70.0	50	5
226	4188	4184	14.759743	0.7590724971430001	70.0	50	5
227	20412	20407	8.202641	0.421850108571	70.0	50	5
228	20407	20412	8.202641	0.421850108571	70.0	50	5
229	85326	85263	16.595482	1.99145784	30.0	50	5
230	76986	77170	94.721611	4.87139713714	70.0	50	5
231	77170	76986	94.721611	4.87139713714	70.0	50	5
232	80048	79960	21.763502	1.11926581714	70.0	50	5
233	79655	79980	89.076988	4.58110224	70.0	50	5
234	79980	80368	119.086945	6.12447145714	70.0	150	5
235	79986	80374	119.648697	6.15336156	70.0	150	5
236	80374	79986	119.648697	6.15336156	70.0	150	5
237	71189	70975	60.938572	3.13398370286	70.0	50	5
238	79655	79611	10.604244	0.54536112	70.0	50	5
239	79611	79655	10.604244	0.54536112	70.0	50	5
240	85719	85691	47.676441	11.44234584	15.0	50	15
241	77194	77448	103.364853	24.80756472	15.0	150	25
242	78109	78529	106.818779	5.49353720571	70.0	150	5
243	78529	78109	106.818779	5.49353720571	70.0	150	5
244	36469	36468	6.500769	0.334325262857	70.0	50	5
245	80007	79655	87.62775400000002	4.50657020571	70.0	50	5
246	80380	80007	118.786743	6.10903249714	70.0	150	5
247	69510	69002	242.695679	7.942767676360003	110.0	250	5
248	69032	69537	241.236313	7.89500660727	110.0	250	5
249	71966	71791	54.816444	2.81913140571	70.0	50	5
250	84019	84039	84.221413	10.10656956	30.0	50	15
251	71656	71728	92.127556	4.73798859429	70.0	50	5
252	79526	79568	26.229181	3.14750172	30.0	50	5
253	79496	79526	22.051077	2.64612924	30.0	50	5
254	79527	79497	24.635138	2.95621656	30.0	50	5
255	79497	79464	24.318922	2.91827064	30.0	50	5
256	85718	85769	83.35778	10.0029336	30.0	50	15
257	85581	85636	51.046871	6.12562452	30.0	50	5
258	82491	82405	34.23457	1.76063502857	70.0	50	5
259	82405	82491	34.23457	1.76063502857	70.0	50	5
260	81508	81313	46.052204	1.50716304	110.0	50	5
261	94222	94290	54.337837	1.77832921091	110.0	50	5
262	74469	75246	231.704041	7.58304134182	110.0	250	5
263	93159	91717	586.956421	19.2094828691	110.0	550	15
264	71430	70661	220.219879	7.20719604	110.0	250	5
265	88534	87975	191.754776	6.27561085091	110.0	150	5
266	70496	70099	127.053757	4.15812295636	110.0	150	5
267	69878	69623	78.12966899999998	2.55697098545	110.0	50	5
268	95097	96013	1459.761719	47.7740198945	110.0	1450	45
269	87978	88542	194.418411	6.36278436	110.0	150	5
270	75082	74545	155.29306	5.08231832727	110.0	150	5
271	87032	87978	297.649719	9.74126353091	110.0	250	5
272	87975	87492	151.069946	4.94410732364	110.0	150	5
273	69441	69622	239.002914	12.2915784343	70.0	250	15
274	69676	69623	61.610867000000006	3.1685588742900004	70.0	50	5
275	69781	69884	107.153175	5.51073471429	70.0	150	5
276	69612	69581	35.462837	1.82380304571	70.0	50	5
277	69623	69612	9.38616	0.4827168	70.0	50	5
278	80260	79735	416.186615	21.4038830571	70.0	450	25
279	69941	69676	265.938599	13.6768422343	70.0	250	15
280	80487	80260	107.479713	5.52752809714	70.0	150	5
281	69095	69096	10.404326	0.5350796228570001	70.0	50	5
282	111189	111175	59.659115	1.95248012727	110.0	50	5
283	61645	62406	253.738983	13.0494334114	70.0	250	15
284	59167	54053	2281.831055	117.3513114	70.0	2250	115
285	63598	63354	90.949364	4.67739586286	70.0	50	5
286	69358	68670	251.45401	12.9319205143	70.0	250	15
287	64572	65047	136.797867	7.035318874289999	70.0	150	5
288	61370	61645	79.57061800000002	4.09220321143	70.0	50	5
289	111175	110982	556.483948	18.2122019345	110.0	550	15
290	61596	59167	833.332947	42.857122988600004	70.0	850	45
291	109319	106263	2764.035645	90.4593483818	110.0	2750	95
292	62759	61596	367.345306	18.8920443086	70.0	350	15
293	66724	66524	58.62226500000001	3.0148593428600003	70.0	50	5
294	70167	70068	22.600071	1.1622893657100002	70.0	50	5
295	69525	69358	88.29953	4.54111868571	70.0	50	5
296	68526	68726	59.446125	3.05722928571	70.0	50	5
297	69812	69612	57.04829	2.93391205714	70.0	50	5
298	68670	68519	41.208797	2.11930956	70.0	50	5
299	66864	66724	43.418728	2.23296315429	70.0	50	5
300	79085	78217	255.219467	13.125572588599999	70.0	250	15
301	79975	79159	256.33108500000003	13.1827415143	70.0	250	15
302	79141	80006	273.69189500000005	14.075583171400002	70.0	250	15
303	78175	74736	895.384766	46.0483593943	70.0	850	45
304	69055	75984	2400.08667	123.433028743	70.0	2450	125
305	75984	78212	535.0500490000002	27.5168596629	70.0	550	25
306	80260	80364	394.311188	20.278861097100002	70.0	350	25
307	78258	78565	86.5037	4.44876171429	70.0	50	5
308	74736	69261	1969.555054	101.291402777	70.0	1950	105
309	104518	104376	575.506653	29.5974850114	70.0	550	25
310	104558	104586	95.177521	4.89484393714	70.0	50	5
311	104569	104537	93.210999	4.79370852	70.0	50	5
312	94877	93999	389.063416	20.00897568	70.0	350	25
313	96023	95946	182.599152	9.39081353143	70.0	150	5
314	83727	83394	98.810905	5.08170368571	70.0	50	5
315	95914	96015	215.916428	11.10427344	70.0	250	15
316	96843	96182	328.0570370000001	16.87150476	70.0	350	15
317	94684	95654	452.852295	23.2895466	70.0	450	25
318	92582	92333	134.175735	6.90046637143	70.0	150	5
319	83406	83797	114.923813	5.91036752571	70.0	150	5
320	95115	95477	289.87616	14.9079168	70.0	250	15
321	96182	94877	640.769836	32.95387728	70.0	650	35
322	95946	95470	569.129822	29.2695337029	70.0	550	25
323	93655	94684	446.992737	22.988197902899998	70.0	450	25
324	95534	95914	426.26492300000007	21.92219604	70.0	450	25
325	92585	93384	318.428711	16.3763337086	70.0	350	15
326	96015	96179	377.869141	19.4332701086	70.0	350	15
327	93384	93655	114.371727	5.88197453143	70.0	150	5
328	95654	96822	591.878723	30.4394771829	70.0	550	35
329	51157	51236	31.94276	1.04539941818	110.0	50	5
330	40217	42573	884.972595	45.5128763143	70.0	850	45
331	51236	51300	23.136597	0.75719772	110.0	50	5
332	51278	51191	39.399498	1.2894381163600002	110.0	50	5
333	81708	81822	411.294373	21.15228204	70.0	450	25
334	81886	81770	331.667969	17.0572098343	70.0	350	15
335	91790	91491	172.073212	8.84947947429	70.0	150	5
336	92333	91790	329.3574220000001	16.9383817029	70.0	350	15
337	91491	91210	179.531479	9.23304749143	70.0	150	5
338	92167	92962	478.124603	24.5892652971	70.0	450	25
339	94387	94410	34.14806	1.7561859428599995	70.0	50	5
340	94384	94321	88.660622	4.55968913143	70.0	50	5
341	94435	94460	28.642033	1.47301884	70.0	50	5
342	70085	71276	407.524841	13.3371766145	110.0	450	15
343	70173	71276	365.780731	11.9710057418	110.0	350	15
344	94982	94409	443.871887	22.827697045700003	70.0	450	25
345	104435	104540	403.640381	96.87369144	15.0	450	95
346	73124	73152	33.597084	8.06330016	15.0	50	5
347	99964	99938	32.093769	7.70250456	15.0	50	5
348	99938	99943	18.519449	4.44466776	15.0	50	5
349	73234	73177	59.068996	14.17655904	15.0	50	15
350	99943	99939	16.810710999999998	4.03457064	15.0	50	5
351	73467	73234	222.731201	53.45548824	15.0	250	55
352	73152	73453	279.130554	66.99133296	15.0	250	65
353	69852	69812	12.653014	1.51836168	30.0	50	5
354	39335	39356	16.726326	2.00715912	30.0	50	5
355	39356	39335	16.726326	2.00715912	30.0	50	5
356	77829	77844	3.661967	0.188329731429	70.0	50	5
357	43935	43954	6.207254	0.74487048	30.0	50	5
358	48018	48025	21.004314	2.52051768	30.0	50	5
359	100285	100320	18.060806	2.16729672	30.0	50	5
360	90097	90116	9.077451	0.466840337143	70.0	50	5
361	42227	42219	6.17171	0.7406052	30.0	50	5
362	105607	105668	133.519928	32.04478272	15.0	150	35
363	67734	67725	8.336066	2.00065584	15.0	50	5
364	67725	67734	8.336066	2.00065584	15.0	50	5
365	47488	47441	56.031399	6.72376788	30.0	50	5
366	47441	47488	56.031399	6.72376788	30.0	50	5
367	59813	59847	10.161603	2.43878472	15.0	50	5
368	73238	73195	11.794861	1.41538332	30.0	50	5
369	74792	74677	48.39352	5.8072224000000014	30.0	50	5
370	82072	81832	72.435226	17.38445424	15.0	50	15
371	53127	53029	60.12698	14.430475199999998	15.0	50	15
372	64532	64649	46.030697	11.04736728	15.0	50	15
373	42193	42187	27.662979	3.31955748	30.0	50	5
374	61138	61369	120.602768	28.94466432	15.0	150	25
375	36540	36565	18.098808	0.93079584	70.0	50	5
376	92667	92666	39.000511	9.36012264	15.0	50	5
377	77565	77554	33.136387	3.97636644	30.0	50	5
378	43163	43207	13.277295	0.682832314286	70.0	50	5
379	51309	51275	9.362158	0.481482411429	70.0	50	5
380	51275	51309	9.362158	0.481482411429	70.0	50	5
381	60567	60581	71.686729	8.60240748	30.0	50	5
382	69051	69028	7.874642999999999	0.94495716	30.0	50	5
383	69028	69051	7.874642999999999	0.94495716	30.0	50	5
384	71715	71251	176.800491	21.21605892	30.0	150	25
385	79255	79165	95.423096	22.90154304	15.0	50	25
386	79114	78996	29.80909	7.1541815999999985	15.0	50	5
387	78996	79114	29.80909	7.1541815999999985	15.0	50	5
388	76690	76933	49.778522	5.97342264	30.0	50	5
389	76899	76924	29.914713	3.58976556	30.0	50	5
390	76924	76899	29.914713	3.58976556	30.0	50	5
391	95557	95499	20.646549	4.95517176	15.0	50	5
392	43505	43486	15.523677	1.86284124	30.0	50	5
393	95627	95589	11.90966	2.8583184	15.0	50	5
394	29321	29235	39.153908	4.69846896	30.0	50	5
395	26319	26418	46.399071	11.13577704	15.0	50	15
396	29452	29321	66.36125200000001	7.96335024	30.0	50	5
397	26085	26097	18.249657	0.938553788571	70.0	50	5
398	8306	8334	22.118145	2.6541774	30.0	50	5
399	8334	8306	22.118145	2.6541774	30.0	50	5
400	616	600	25.834154	1.32861363429	70.0	50	5
401	83063	83073	7.851007000000001	1.88424168	15.0	50	5
402	55607	55538	74.950287	8.99403444	30.0	50	5
403	55310	55280	12.907902	1.54894824	30.0	50	5
404	85917	85842	18.870316	2.26443792	30.0	50	5
405	85842	85917	18.870316	2.26443792	30.0	50	5
406	42310	42358	17.610941	4.22662584	15.0	50	5
407	12544	12676	101.676521	5.22907822286	70.0	150	5
408	29469	29498	30.29841	3.6358092000000006	30.0	50	5
409	28996	28978	26.468998	3.17627976	30.0	50	5
410	28978	28996	26.468998	3.17627976	30.0	50	5
411	64760	64752	23.477684	2.81732208	30.0	50	5
412	64752	64760	23.477684	2.81732208	30.0	50	5
413	86437	86514	38.949223	4.67390676	30.0	50	5
414	86514	86437	38.949223	4.67390676	30.0	50	5
415	89256	89237	9.381365	1.1257638	30.0	50	5
416	89607	89759	66.30974599999999	7.95716952	30.0	50	5
417	55806	55859	31.065605	3.7278726	30.0	50	5
418	55859	55806	31.065605	3.7278726	30.0	50	5
419	36616	36544	29.459522	1.51506113143	70.0	50	5
420	66146	66138	17.481026	4.19544624	15.0	50	5
421	66138	66146	17.481026	4.19544624	15.0	50	5
422	48002	47914	22.454556	5.38909344	15.0	50	5
423	49513	49554	15.723825	1.886859	30.0	50	5
424	90501	90783	115.799301	13.89591612	30.0	150	15
425	87804	87895	73.229668	8.78756016	30.0	50	5
426	82815	82845	8.401191	1.00814292	30.0	50	5
427	79273	79312	148.535477	35.64851448	15.0	150	35
428	87969	88149	69.84657299999999	16.76317752	15.0	50	15
429	88149	87969	69.84657299999999	16.76317752	15.0	50	15
430	87864	87969	39.931065	9.5834556	15.0	50	5
431	87969	87864	39.931065	9.5834556	15.0	50	5
432	61368	61299	22.575567000000003	5.41813608	15.0	50	5
433	61299	61368	22.575567000000003	5.41813608	15.0	50	5
434	33655	33537	67.872383	8.14468596	30.0	50	5
435	33537	33655	67.872383	8.14468596	30.0	50	5
436	61368	61572	83.838852	20.12132448	15.0	50	25
437	61572	61368	83.838852	20.12132448	15.0	50	25
438	44772	44448	176.122314	21.13467768	30.0	150	25
439	44448	44772	176.122314	21.13467768	30.0	150	25
440	54583	54466	137.036255	16.4443506	30.0	150	15
441	108076	108199	108.983604	13.07803248	30.0	150	15
442	108199	108076	108.983604	13.07803248	30.0	150	15
443	13050	13054	11.456536	1.37478432	30.0	50	5
444	79925	79909	167.52861	20.1034332	30.0	150	25
445	8306	8282	25.403883	3.04846596	30.0	50	5
446	1302	1280	26.064589	3.12775068	30.0	50	5
447	2059	2106	63.669548	7.64034576	30.0	50	5
448	2106	2059	63.669548	7.64034576	30.0	50	5
449	13046	13183	150.965652	7.76394781714	70.0	150	5
450	13183	13046	150.965652	7.76394781714	70.0	150	5
451	24332	24003	746.12915	89.535498	30.0	750	85
452	24003	24332	746.12915	89.535498	30.0	750	85
453	15702	15732	24.83103	1.2770244	70.0	50	5
454	15732	15702	24.83103	1.2770244	70.0	50	5
455	37132	37095	19.906029	2.38872348	30.0	50	5
456	37095	37132	19.906029	2.38872348	30.0	50	5
457	109272	109278	35.136539	4.21638468	30.0	50	5
458	111057	111061	7.350356	0.88204272	30.0	50	5
459	51703	51719	16.673632	2.00083584	30.0	50	5
460	74885	74878	13.888779	3.33330696	15.0	50	5
461	74780	74797	172.058853	41.29412472	15.0	150	45
462	66657	67174	176.731308	21.20775696	30.0	150	25
463	67174	66657	176.731308	21.20775696	30.0	150	25
464	44524	44499	20.598566	2.47182792	30.0	50	5
465	67812	67866	82.229889	9.86758668	30.0	50	5
466	67866	67812	82.229889	9.86758668	30.0	50	5
467	61605	61511	219.57679700000003	26.34921564	30.0	250	25
468	61511	61605	219.57679700000003	26.34921564	30.0	250	25
469	61568	61584	14.568967	1.74827604	30.0	50	5
470	42499	42402	38.806702	4.65680424	30.0	50	5
471	42402	42499	38.806702	4.65680424	30.0	50	5
472	42601	42499	37.692043	4.52304516	30.0	50	5
473	42499	42601	37.692043	4.52304516	30.0	50	5
474	42601	42621	9.600742	1.15208904	30.0	50	5
475	47366	47343	11.459051	0.589322622857	70.0	50	5
476	44764	47010	671.004456	34.5088005943	70.0	650	35
477	47010	44764	671.004456	34.5088005943	70.0	650	35
478	47431	47242	48.278599	2.4828993771400003	70.0	50	5
479	47561	47539	6.935416	0.83224992	30.0	50	5
480	47539	47561	6.935416	0.83224992	30.0	50	5
481	21880	21837	33.43399	4.0120788	30.0	50	5
482	65682	65362	98.892159	23.73411816	15.0	50	25
483	62068	61577	286.176392	68.68233408	15.0	250	65
484	61577	62068	286.176392	68.68233408	15.0	250	65
485	62177	61315	290.530212	69.72725088	15.0	250	65
486	61315	62177	290.530212	69.72725088	15.0	250	65
487	27578	27531	26.404907	6.33717768	15.0	50	5
488	34960	34925	25.271034	3.03252408	30.0	50	5
489	89805	89497	110.082161	13.20985932	30.0	150	15
490	89497	89805	110.082161	13.20985932	30.0	150	15
491	89908	89862	18.943739	2.27324868	30.0	50	5
492	20892	21031	429.58419800000013	22.0929016114	70.0	450	25
493	21031	20892	429.58419800000013	22.0929016114	70.0	450	25
494	13944	13963	28.926094	3.47113128	30.0	50	5
495	13963	13944	28.926094	3.47113128	30.0	50	5
496	55278	55326	20.250723	2.43008676	30.0	50	5
497	82056	82140	30.661234000000004	7.35869616	15.0	50	5
498	90408	90423	13.041232	3.12989568	15.0	50	5
499	60766	60803	14.222307	0.731432931429	70.0	50	5
500	55310	55314	43.807304	5.25687648	30.0	50	5
501	89915	89951	12.892182	3.09412368	15.0	50	5
502	61288	61334	21.437351	2.57248212	30.0	50	5
503	61334	61288	21.437351	2.57248212	30.0	50	5
504	61881	61752	116.760689	14.01128268	30.0	150	15
505	61633	61385	128.42652900000002	15.41118348	30.0	150	15
506	61633	61546	26.678331	3.20139972	30.0	50	5
507	83025	83037	16.89669	4.055205600000002	15.0	50	5
508	83037	83025	16.89669	4.055205600000002	15.0	50	5
509	83002	82978	24.088797	5.78131128	15.0	50	5
510	44676	44691	4.356604	0.22405392	70.0	50	5
511	44596	44676	19.954733	1.02624341143	70.0	50	5
512	49711	49695	19.193651000000006	2.30323812	30.0	50	5
513	71709	71497	231.365005	27.7638006	30.0	250	25
514	71497	71709	231.365005	27.7638006	30.0	250	25
515	82404	82459	20.195124	4.84682976	15.0	50	5
516	52964	52995	16.248398	1.94980776	30.0	50	5
517	72201	72208	20.975246	2.51702952	30.0	50	5
518	72167	72201	22.04109200000001	2.64493104	30.0	50	5
519	71739	71502	98.776833	11.85321996	30.0	50	15
520	71502	71739	98.776833	11.85321996	30.0	50	15
521	63015	62998	34.658363	8.31800712	15.0	50	5
522	95563	95499	17.055819	4.09339656	15.0	50	5
523	95972	96053	43.534481	10.44827544	15.0	50	15
524	9578	9551	776.777588	39.9485616686	70.0	750	35
525	9551	9578	776.777588	39.9485616686	70.0	750	35
526	59539	59512	8.736132000000001	2.09667168	15.0	50	5
527	40721	40446	201.474854	24.17698248	30.0	250	25
528	40446	40721	201.474854	24.17698248	30.0	250	25
529	26052	26189	83.07045	4.27219457143	70.0	50	5
530	26189	26052	83.07045	4.27219457143	70.0	50	5
531	2081	2068	11.961929	1.43543148	30.0	50	5
532	50172	50155	6.452257	0.77427084	30.0	50	5
533	96941	96990	25.667294	3.08007528	30.0	50	5
534	96990	96941	25.667294	3.08007528	30.0	50	5
535	88347	88411	33.813454	8.11522896	15.0	50	5
536	88411	88347	33.813454	8.11522896	15.0	50	5
537	16641	16621	29.876938	1.53652824	70.0	50	5
538	60349	60205	418.289185	100.38940440000002	15.0	450	105
539	92785	92783	37.64299000000001	9.0343176	15.0	50	5
540	38502	38482	7.2576589999999985	0.87091908	30.0	50	5
243300	74902	112568	36.8637655	8.84730372	15.0	50	5
243301	112568	74834	36.8637655	8.84730372	15.0	50	5
542	74827	74928	159.53923	38.2894152	15.0	150	35
543	99573	99667	75.722435	3.89429665714	70.0	50	5
544	75672	75708	15.138005	1.8165606	30.0	50	5
545	61739	61862	116.193405	13.9432086	30.0	150	15
546	60723	60727	22.805679	2.73668148	30.0	50	5
547	17606	17783	414.426788	21.313377668599998	70.0	450	25
548	17783	17606	414.426788	21.313377668599998	70.0	450	25
549	43892	43935	15.434881	1.85218572	30.0	50	5
550	22725	22715	20.135269	1.03552812	70.0	50	5
551	22715	22725	20.135269	1.03552812	70.0	50	5
552	6692	6730	46.604401	2.39679776571	70.0	50	5
553	6730	6692	46.604401	2.39679776571	70.0	50	5
554	39298	39336	15.539337	0.799165902857	70.0	50	5
555	46614	46561	23.484221	2.81810652	30.0	50	5
556	63052	63044	5.664804	1.35955296	15.0	50	5
557	73161	73156	10.993898	2.63853552	15.0	50	5
558	46731	46764	13.52269	1.6227228	30.0	50	5
559	69804	69832	8.163333	0.97959996	30.0	50	5
560	94661	94676	12.678993	1.52147916	30.0	50	5
561	61917	61954	43.352074	5.20224888	30.0	50	5
562	67278	67205	25.619972	6.14879328	15.0	50	5
563	11944	11951	47.700253	5.72403036	30.0	50	5
564	72723	72715	32.172729	3.86072748	30.0	50	5
565	72715	72723	32.172729	3.86072748	30.0	50	5
566	15285	15269	71.08847800000002	3.65597886857	70.0	50	5
567	15327	15449	97.801247	5.02977841714	70.0	50	5
568	12629	13304	770.8449099999997	39.6434525143	70.0	750	35
569	13304	12629	770.8449099999997	39.6434525143	70.0	750	35
570	53231	53254	26.863253000000004	6.44718072	15.0	50	5
571	45582	45589	19.221083	2.30652996	30.0	50	5
572	45531	45542	12.781569	1.53378828	30.0	50	5
573	45542	45529	52.633823	6.31605876	30.0	50	5
574	32908	32902	10.13312	1.2159744	30.0	50	5
575	33835	33966	67.110191	3.45138125143	70.0	50	5
576	33966	33835	67.110191	3.45138125143	70.0	50	5
577	55015	55129	131.895782	15.82749384	30.0	150	15
578	54432	54440	107.286209	12.87434508	30.0	150	15
579	721	679	80.687141	4.14962439429	70.0	50	5
580	4292	4041	324.000183	16.6628665543	70.0	350	15
581	4041	4292	324.000183	16.6628665543	70.0	350	15
582	15772	15794	22.914036	2.74968432	30.0	50	5
583	15794	15772	22.914036	2.74968432	30.0	50	5
584	35883	35901	7.244308	0.372564411429	70.0	50	5
585	35901	35883	7.244308	0.372564411429	70.0	50	5
586	52028	52005	9.924917	2.38198008	15.0	50	5
587	77847	77820	7.85761	0.404105657143	70.0	50	5
588	36827	36856	11.67575	1.40109	30.0	50	5
589	109687	109685	7.217339999999999	0.8660808000000001	30.0	50	5
590	48255	48239	12.456928	2.98966272	15.0	50	5
591	27531	27512	9.743832	2.33851968	15.0	50	5
592	107970	107900	66.052879	7.92634548	30.0	50	5
593	69208	69051	142.706955	17.124834600000003	30.0	150	15
594	37508	37524	138.036316	16.56435792	30.0	150	15
595	85215	85258	243.785751	29.25429012	30.0	250	25
596	85258	85215	243.785751	29.25429012	30.0	250	25
597	47405	47440	9.903853	1.18846236	30.0	50	5
598	59881	59814	26.565296000000004	6.37567104	15.0	50	5
599	110536	110252	515.245361	61.82944332	30.0	550	65
600	110252	110536	515.245361	61.82944332	30.0	550	65
601	16269	15707	492.649292	25.3362493029	70.0	450	25
602	15707	16269	492.649292	25.3362493029	70.0	450	25
603	73195	73216	6.602092999999999	0.79225116	30.0	50	5
604	74926	74792	38.524288	4.62291456	30.0	50	5
605	82778	82581	69.225937	16.61422488	15.0	50	15
606	81828	81832	7.962412	1.91097888	15.0	50	5
607	54906	54776	57.04805	13.691532	15.0	50	15
608	53067	53127	60.564548	14.53549152	15.0	50	15
609	64533	64532	14.123148	3.38955552	15.0	50	5
610	41841	41879	17.422707	2.09072484	30.0	50	5
611	79909	79883	10.535905	1.2643086	30.0	50	5
612	59847	59869	14.235168	3.41644032	15.0	50	5
613	59869	59847	14.235168	3.41644032	15.0	50	5
614	59775	59597	72.12230699999998	17.30935368	15.0	50	15
615	51236	51318	36.095001	1.85631433714	70.0	50	5
616	77592	77565	44.296703	5.31560436	30.0	50	5
617	60561	60567	43.222656	5.18671872	30.0	50	5
618	68981	69028	39.222698	4.70672376	30.0	50	5
619	72752	72707	16.186356	1.94236272	30.0	50	5
620	78964	78996	8.102319999999999	1.9445568	15.0	50	5
621	76197	75978	51.223766	6.14685192	30.0	50	5
622	75978	76197	51.223766	6.14685192	30.0	50	5
623	77265	77205	21.291473	2.55497676	30.0	50	5
624	80018	79546	233.683228	28.04198736	30.0	250	25
625	43524	43505	6.166391	0.73996692	30.0	50	5
626	4441	4443	5.234501	0.269202908571	70.0	50	5
627	4443	4441	5.234501	0.269202908571	70.0	50	5
628	29799	29582	88.621658	10.63459896	30.0	50	15
629	8296	8306	12.128803	1.45545636	30.0	50	5
630	621	616	10.046706	0.516687737143	70.0	50	5
631	642	647	52.64186899999999	2.70729612	70.0	50	5
632	55449	55556	53.608585	6.4330302	30.0	50	5
633	55280	55174	214.334976	25.72019712	30.0	250	25
634	55174	55280	214.334976	25.72019712	30.0	250	25
635	28956	28979	9.948564	2.38765536	15.0	50	5
636	12676	12516	112.851074	5.80376952	70.0	150	5
637	12516	12504	8.021559	0.41253732	70.0	50	5
638	110160	110130	44.380424	5.32565088	30.0	50	5
639	28974	28917	127.094223	15.25130676	30.0	150	15
640	28917	28974	127.094223	15.25130676	30.0	150	15
641	89237	89433	85.125275	10.215033	30.0	50	15
642	89131	88938	69.902557	8.38830684	30.0	50	5
643	66316	66029	163.846466	39.32315184	15.0	150	35
644	48266	48314	13.073193	1.56878316	30.0	50	5
645	90004	89377	290.69223	34.883067600000004	30.0	250	35
646	89377	90004	290.69223	34.883067600000004	30.0	250	35
647	83377	82830	195.064621	23.40775452	30.0	150	25
648	43570	43615	16.604551	1.99254612	30.0	50	5
649	88246	88149	35.40564000000001	8.497353599999999	15.0	50	5
650	88149	88246	35.40564000000001	8.497353599999999	15.0	50	5
651	88330	88296	15.785661	3.78855864	15.0	50	5
652	63443	63770	128.585922	30.86062128	15.0	150	35
653	63770	63443	128.585922	30.86062128	15.0	150	35
654	15269	15255	42.746365	2.19838448571	70.0	50	5
655	100014	100061	28.768908000000003	6.90453792	15.0	50	5
656	107830	107898	56.99456	6.8393472000000015	30.0	50	5
657	79883	79712	202.253143	24.27037716	30.0	250	25
658	79712	79883	202.253143	24.27037716	30.0	250	25
659	2070	2118	69.750412	8.37004944	30.0	50	5
660	1276	1247	63.840656	7.66087872	30.0	50	5
661	1247	1276	63.840656	7.66087872	30.0	50	5
662	1276	1305	35.578342	4.26940104	30.0	50	5
663	13183	13911	598.915588	30.8013730971	70.0	550	35
664	13911	13183	598.915588	30.8013730971	70.0	550	35
665	37330	37282	115.71608700000002	13.88593044	30.0	150	15
666	36523	36518	19.168486	2.30021832	30.0	50	5
667	109243	109259	32.992863	3.95914356	30.0	50	5
668	25771	25743	21.193756	5.08650144	15.0	50	5
669	25743	25771	21.193756	5.08650144	15.0	50	5
670	112057	112042	89.30615999999998	10.7167392	30.0	50	15
671	111061	111069	26.071543	3.12858516	30.0	50	5
672	51999	52011	6.580274	1.57926576	15.0	50	5
673	52059	51886	64.278755	3.30576454286	70.0	50	5
674	74883	74891	6.4632010000000015	1.55116824	15.0	50	5
675	75092	75055	28.121431	6.74914344	15.0	50	5
676	68844	68903	60.567791	14.53626984	15.0	50	15
677	68903	68844	60.567791	14.53626984	15.0	50	15
678	50172	50101	46.917583	5.63010996	30.0	50	5
679	45871	45912	16.591504999999998	0.8532774	70.0	50	5
680	61511	61544	176.51861599999995	21.18223392	30.0	150	25
681	61544	61511	176.51861599999995	21.18223392	30.0	150	25
682	42643	42639	9.461063	1.13532756	30.0	50	5
683	50044	49985	34.929451	8.38306824	15.0	50	5
684	47242	47366	46.535988	5.58431856	30.0	50	5
685	47449	47366	20.242844	1.0410605485700002	70.0	50	5
686	47472	47508	8.861715	0.455745342857	70.0	50	5
687	89142	89201	29.541958	3.54503496	30.0	50	5
688	89136	89105	21.997036	1.13127613714	70.0	50	5
689	27512	27500	16.491429999999998	3.9579432	15.0	50	5
690	27555	27578	23.546413	5.65113912	15.0	50	5
691	34956	34960	22.104725	2.652567	30.0	50	5
692	35075	34956	126.615677	15.19388124	30.0	150	15
693	89312	89256	21.54739	2.5856868	30.0	50	5
694	88827	88644	62.06472	7.447766400000001	30.0	50	5
695	88938	88827	38.51600300000001	4.62192036	30.0	50	5
696	49088	49121	9.066973	2.17607352	15.0	50	5
697	78792	78806	37.795723	9.07097352	15.0	50	5
698	81236	81828	160.239288	38.45742912	15.0	150	35
699	90658	90626	13.901439000000002	3.33634536	15.0	50	5
700	60804	60767	13.537529	0.6962157771430001	70.0	50	5
701	89951	89938	14.868649	3.56847576	15.0	50	5
702	60722	60665	281.66217	33.7994604	30.0	250	35
703	62071	61965	95.704109	11.48449308	30.0	50	15
704	60491	61246	469.900513	56.38806156	30.0	450	55
705	61246	60491	469.900513	56.38806156	30.0	450	55
706	83022	83002	7.300685	1.7521644	15.0	50	5
707	43996	44571	158.72908	19.0474896	30.0	150	15
708	44999	44729	86.76374100000002	10.41164892	30.0	50	15
709	44691	44729	19.674511	1.0118319942899998	70.0	50	5
710	17710	17707	16.237328	0.835062582857	70.0	50	5
711	79208	79232	47.909367	11.49824808	15.0	50	15
712	49752	49711	13.594419	1.63133028	30.0	50	5
713	52914	52895	16.186134	1.94233608	30.0	50	5
714	51283	51346	19.420866	4.66100784	15.0	50	5
715	51346	51283	19.420866	4.66100784	15.0	50	5
716	52995	52972	19.442711	4.66625064	15.0	50	5
717	87726	87078	210.468369	25.25620428	30.0	250	25
718	87078	87726	210.468369	25.25620428	30.0	250	25
719	92356	92465	48.196701	11.56720824	15.0	50	15
720	91314	91419	71.047226	17.05133424	15.0	50	15
721	91419	91791	183.257523	43.98180552	15.0	150	45
722	94926	94279	334.763763	80.34330312	15.0	350	85
723	84057	83271	277.390289	33.28683468	30.0	250	35
724	83271	84057	277.390289	33.28683468	30.0	250	35
725	64533	64554	12.049825	2.8919580000000003	15.0	50	5
726	64554	64533	12.049825	2.8919580000000003	15.0	50	5
727	62089	62109	10.1208	2.428992	15.0	50	5
728	2106	2123	25.306633	3.03679596	30.0	50	5
729	50142	50159	7.6273050000000016	0.9152766	30.0	50	5
730	74979	75360	240.93811	28.9125732	30.0	250	25
731	88347	88330	10.470811	2.51299464	15.0	50	5
732	60219	60220	130.855453	31.40530872	15.0	150	35
733	18475	18405	272.405182	14.00940936	70.0	250	15
734	18405	18475	272.405182	14.00940936	70.0	250	15
735	38453	38422	29.782135	3.5738562000000007	30.0	50	5
736	100826	100762	49.577415	11.8985796	15.0	50	15
737	38482	38454	16.417345	1.9700814	30.0	50	5
738	44852	44794	28.9	3.468	30.0	50	5
739	99530	99506	20.545774	1.0566398057100002	70.0	50	5
740	69952	69954	24.455963	5.86943112	15.0	50	5
741	99573	99566	14.808827	0.7615968171430001	70.0	50	5
742	661	657	54.354675	2.79538328571	70.0	50	5
743	110252	110208	48.518261	5.82219132	30.0	50	5
744	110208	110252	48.518261	5.82219132	30.0	50	5
745	61546	61530	25.442266	3.05307192	30.0	50	5
746	60870	60733	189.519653	45.48471672	15.0	150	45
747	60733	60870	189.519653	45.48471672	15.0	150	45
748	51103	51143	39.54092	2.03353302857	70.0	50	5
749	21855	21898	36.601231	4.39214772	30.0	50	5
750	21898	21855	36.601231	4.39214772	30.0	50	5
751	48251	48310	70.933533	8.51202396	30.0	50	5
752	46709	46561	31.08827	3.7305924	30.0	50	5
753	73250	73230	4.438468	1.06523232	15.0	50	5
754	73204	73239	21.149052	5.07577248	15.0	50	5
755	42726	42690	19.990545	2.3988654	30.0	50	5
756	42690	42726	19.990545	2.3988654	30.0	50	5
757	90154	90501	145.431961	17.45183532	30.0	150	15
758	94701	94732	13.27915	1.593498	30.0	50	5
759	11930	11934	23.267105	2.7920526000000003	30.0	50	5
760	15449	15323	100.111641	5.14859868	70.0	150	5
761	77190	77036	42.313427	5.07761124	30.0	50	5
762	77036	77190	42.313427	5.07761124	30.0	50	5
763	73672	73653	18.672049	2.24064588	30.0	50	5
764	73653	73672	18.672049	2.24064588	30.0	50	5
765	67902	68035	36.04995	8.651988000000001	15.0	50	5
766	43732	44117	110.018456	13.20221472	30.0	150	15
767	44117	43732	110.018456	13.20221472	30.0	150	15
768	74591	74089	185.703918	22.28447016	30.0	150	25
769	74089	74591	185.703918	22.28447016	30.0	150	25
770	96309	96355	21.132036	5.07168864	15.0	50	5
771	74471	74455	2.901724	0.34820688	30.0	50	5
772	74455	74471	2.901724	0.34820688	30.0	50	5
773	68050	69289	372.632782	44.71593384	30.0	350	45
774	69289	68050	372.632782	44.71593384	30.0	350	45
775	73272	73301	9.345106	1.12141272	30.0	50	5
776	103289	103296	14.515710999999998	3.48377064	15.0	50	5
777	45529	45582	53.567814	6.42813768	30.0	50	5
778	45043	45110	20.923079	2.51076948	30.0	50	5
779	45110	45043	20.923079	2.51076948	30.0	50	5
780	45474	45531	39.175232	4.70102784	30.0	50	5
781	54938	55015	72.92439300000002	8.75092716	30.0	50	5
782	54440	54444	15.316005	1.8379206	30.0	50	5
783	131	116	106.600212	5.48229661714	70.0	150	5
784	116	131	106.600212	5.48229661714	70.0	150	5
785	59763	59998	100.907066	12.10884792	30.0	150	15
786	36799	36813	14.014376	1.68172512	30.0	50	5
787	43904	43935	21.975077	2.63700924	30.0	50	5
788	43919	43884	13.701523000000002	1.64418276	30.0	50	5
789	90116	90142	16.242252	0.8353158171430001	70.0	50	5
790	85467	86186	158.286743	18.99440916	30.0	150	15
791	86186	85467	158.286743	18.99440916	30.0	150	15
792	87649	87629	18.721645	2.2465974	30.0	50	5
793	42311	42246	21.053099	2.52637188	30.0	50	5
794	66541	66469	38.10302	9.1447248	15.0	50	5
795	66469	66541	38.10302	9.1447248	15.0	50	5
796	33058	33035	5.15461	0.265094228571	70.0	50	5
797	33035	33058	5.15461	0.265094228571	70.0	50	5
798	82246	82159	28.220964	6.77303136	15.0	50	5
799	85738	85740	8.657945	1.0389534	30.0	50	5
800	85740	85738	8.657945	1.0389534	30.0	50	5
801	64423	64470	30.241657	7.25799768	15.0	50	5
802	110178	110181	12.460361	1.49524332	30.0	50	5
803	61254	61129	71.765282	17.22366768	15.0	50	15
804	13619	13511	113.476646	13.61719752	30.0	150	15
805	13511	13619	113.476646	13.61719752	30.0	150	15
806	51067	51063	6.067124	0.31202352	70.0	50	5
807	61428	61371	28.864685	6.9275244	15.0	50	5
808	60896	60401	161.13356000000005	38.6720544	15.0	150	35
809	60401	60896	161.13356000000005	38.6720544	15.0	150	35
810	59933	59883	22.282421	5.34778104	15.0	50	5
811	59597	59787	73.235718	17.57657232	15.0	50	15
812	73239	73249	9.518929	2.28454296	15.0	50	5
243302	92783	112569	87.52484150000002	21.00596196	15.0	50	25
243303	112569	92768	87.52484150000002	21.00596196	15.0	50	25
814	43164	43150	11.462894	0.589520262857	70.0	50	5
815	52081	52112	16.352171	1.96226052	30.0	50	5
816	69832	69370	224.715118	26.96581416	30.0	250	25
817	69370	69306	46.935867	5.63230404	30.0	50	5
818	70679	71239	196.335144	23.56021728	30.0	150	25
819	78789	78775	3.773592	0.90566208	15.0	50	5
820	81276	81265	12.515839	3.00380136	15.0	50	5
821	79293	79278	48.808441	11.71402584	15.0	50	15
822	77199	77234	18.588198	2.23058376	30.0	50	5
823	49114	49122	17.359057999999994	2.08308696	30.0	50	5
824	43492	43518	11.198232	1.34378784	30.0	50	5
825	32630	32657	60.66406600000001	3.11986625143	70.0	50	5
826	32657	32630	60.66406600000001	3.11986625143	70.0	50	5
827	95533	95548	5.2497620000000005	1.25994288	15.0	50	5
828	26610	26635	77.011215	9.2413458	30.0	50	5
829	26597	26610	47.238503	5.66862036	30.0	50	5
830	25703	25719	13.440078	0.691204011429	70.0	50	5
831	26097	26104	26.967388	1.38689424	70.0	50	5
832	20677	20680	8.792042	0.45216216	70.0	50	5
833	650	642	52.124306	2.68067859429	70.0	50	5
834	635	642	62.559868	3.21736464	70.0	50	5
835	656	721	186.432602	9.58796238857	70.0	150	5
836	55538	55569	73.157715	8.7789258	30.0	50	5
837	55607	55584	8.019533000000001	0.96234396	30.0	50	5
838	55309	55310	6.207254	0.74487048	30.0	50	5
839	75407	75092	199.21814	47.8123536	15.0	150	45
840	42396	42366	19.935526	4.78452624	15.0	50	5
841	12544	12516	21.783854	1.12031249143	70.0	50	5
842	86094	86437	108.350815	13.0020978	30.0	150	15
843	86437	86094	108.350815	13.0020978	30.0	150	15
844	88790	88945	59.123001	7.09476012	30.0	50	5
845	37306	37558	82.095428	4.2220505828600015	70.0	50	5
846	37558	37306	82.095428	4.2220505828600015	70.0	50	5
847	51209	51221	14.324573999999998	1.71894888	30.0	50	5
848	47924	47894	241.046387	28.92556644	30.0	250	25
849	47825	47795	14.165212	3.39965088	15.0	50	5
850	50263	50166	35.18573	4.2222876	30.0	50	5
851	49554	49573	14.817159	1.77805908	30.0	50	5
852	48239	48266	17.921001	2.15052012	30.0	50	5
853	87629	87569	73.065025	8.767803	30.0	50	5
854	109126	109142	19.097481	2.29169772	30.0	50	5
855	5841	5930	194.351227	9.99520596	70.0	150	5
856	5930	5841	194.351227	9.99520596	70.0	150	5
857	88411	88523	63.829659	15.31911816	15.0	50	15
858	88523	88411	63.829659	15.31911816	15.0	50	15
859	37391	37399	16.517252	1.98207024	30.0	50	5
860	55569	55557	7.953749	0.95444988	30.0	50	5
861	27598	27607	8.996552000000003	0.462679817143	70.0	50	5
862	94807	94778	10.803859	2.59292616	15.0	50	5
863	94802	94824	11.921448	2.86114752	15.0	50	5
864	8282	8119	119.50975	14.341170000000002	30.0	150	15
865	8119	8282	119.50975	14.341170000000002	30.0	150	15
866	2157	2124	34.461246	4.13534952	30.0	50	5
867	15483	15301	155.44754	7.994444914289999	70.0	150	5
868	15493	15483	8.975786	0.461611851429	70.0	50	5
869	15702	15493	155.07692	7.97538445714	70.0	150	5
870	85464	85522	35.22640999999999	8.454338400000001	15.0	50	5
871	36531	36518	12.620367	1.51444404	30.0	50	5
872	36518	36531	12.620367	1.51444404	30.0	50	5
873	109278	109279	35.214401	4.22572812	30.0	50	5
874	97394	97105	164.675003	19.76100036	30.0	150	15
875	28088	27738	175.890518	9.04579806857	70.0	150	5
876	27738	28088	175.890518	9.04579806857	70.0	150	5
877	25670	25673	12.379424	0.6366560914289999	70.0	50	5
878	52844	52843	13.856697	1.66280364	30.0	50	5
879	49160	49114	13.301824	1.59621888	30.0	50	5
880	52011	52036	10.800625	2.59215	15.0	50	5
881	51727	51759	51.090294	6.13083528	30.0	50	5
882	75352	75377	9.885017	2.37240408	15.0	50	5
883	75055	74907	86.710144	20.81043456	15.0	50	25
884	74877	74780	144.221405	34.613137200000004	15.0	150	35
885	50195	50208	4.6431559999999985	0.55717872	30.0	50	5
886	44532	44563	8.710241	2.09045784	15.0	50	5
887	61584	61475	62.331646	7.47979752	30.0	50	5
888	61475	61584	62.331646	7.47979752	30.0	50	5
889	60528	60583	56.583675	13.580082	15.0	50	15
890	71715	71818	34.609249	4.15310988	30.0	50	5
891	71818	71715	34.609249	4.15310988	30.0	50	5
892	70679	70286	155.39373799999996	18.64724856	30.0	150	15
893	70286	70679	155.39373799999996	18.64724856	30.0	150	15
894	73498	73379	55.673435	6.6808122	30.0	50	5
895	47517	48081	160.795151	8.26946490857	70.0	150	5
896	47473	47449	7.467262	0.384030617143	70.0	50	5
897	50963	51139	62.677818	3.22343064	70.0	50	5
898	51139	50963	62.677818	3.22343064	70.0	50	5
899	73805	73672	38.031586	4.56379032	30.0	50	5
900	73672	73805	38.031586	4.56379032	30.0	50	5
901	85842	85821	19.262325	2.3114790000000003	30.0	50	5
902	86042	85953	61.292271	7.35507252	30.0	50	5
903	89186	89497	111.501114	13.38013368	30.0	150	15
904	52398	52513	47.990105	11.5176252	15.0	50	15
905	37249	37299	26.375551	1.35645690857	70.0	50	5
906	80272	80239	14.397994	3.45551856	15.0	50	5
907	55326	55377	31.15403	3.7384836	30.0	50	5
908	90440	90469	19.486767	4.67682408	15.0	50	5
909	90469	90449	8.379792	2.01115008	15.0	50	5
910	90687	90778	62.233597	14.93606328	15.0	50	15
911	90778	90687	62.233597	14.93606328	15.0	50	15
912	90687	90658	18.658714	4.47809136	15.0	50	5
913	89903	89915	11.399974	2.73599376	15.0	50	5
914	82663	82633	23.399803	5.61595272	15.0	50	5
915	17755	17744	21.908003	1.12669729714	70.0	50	5
916	75914	75240	188.504944	22.62059328	30.0	150	25
917	75240	75914	188.504944	22.62059328	30.0	150	25
918	49769	49752	11.154478	1.33853736	30.0	50	5
919	74677	74255	157.04586799999996	18.84550416	30.0	150	15
920	74255	74677	157.04586799999996	18.84550416	30.0	150	15
921	52902	52913	5.467175	0.656061	30.0	50	5
922	52780	52813	23.691559	1.21842303429	70.0	50	5
923	69632	69754	34.075932	1.7524765028599998	70.0	50	5
924	96701	95627	598.196594	143.56718256	15.0	550	145
925	44242	44253	52.290272	6.27483264	30.0	50	5
926	44253	44242	52.290272	6.27483264	30.0	50	5
927	62082	62089	13.152667999999998	3.15664032	15.0	50	5
928	62140	62197	19.019201	4.56460824	15.0	50	5
929	2118	2115	16.254333	1.95051996	30.0	50	5
930	50860	50777	74.763092	8.97157104	30.0	50	5
931	75057	74983	38.366768	4.60401216	30.0	50	5
932	17478	17382	182.024689	21.84296268	30.0	150	25
933	17382	17478	182.024689	21.84296268	30.0	150	25
934	61371	61254	64.014526	15.36348624	15.0	50	15
935	38494	38601	87.772842	10.53274104	30.0	50	15
936	63699	63753	21.048195	1.0824786	70.0	50	5
937	99566	99530	20.027527	1.02998710286	70.0	50	5
938	73713	73240	282.886292	33.94635504	30.0	250	35
939	73240	73713	282.886292	33.94635504	30.0	250	35
940	74834	74827	174.640076	41.91361824	15.0	150	45
941	75784	75745	29.162628	3.49951536	30.0	50	5
942	75745	75784	29.162628	3.49951536	30.0	50	5
943	99969	100014	36.223347	8.69360328	15.0	50	5
944	3799	3778	198.130035	10.1895446571	70.0	150	15
945	3778	3799	198.130035	10.1895446571	70.0	150	15
946	622	629	11.96502	0.615343885714	70.0	50	5
947	92534	93384	319.121246	16.4119497943	70.0	350	15
948	61884	61917	32.082855	3.8499426	30.0	50	5
949	43954	43988	21.445702	2.57348424	30.0	50	5
950	21794	21827	19.867798	1.02177246857	70.0	50	5
951	21824	21828	7.345325	0.377759571429	70.0	50	5
952	48203	48251	14.360991	1.72331892	30.0	50	5
953	89196	89215	8.232861	0.42340428	70.0	50	5
954	60667	60219	447.499329	107.39983896	15.0	450	105
955	46561	46512	8.298838	0.99586056	30.0	50	5
956	40418	40290	57.26209300000001	6.87145116	30.0	50	5
957	40502	40512	16.804955	2.0165946	30.0	50	5
958	73139	73162	27.479195	6.5950068	15.0	50	5
959	94433	94661	100.675034	12.08100408	30.0	150	15
960	94676	94433	102.595947	12.31151364	30.0	150	15
961	97317	97301	26.808407	3.21700884	30.0	50	5
962	6217	6250	32.361088	1.66428452571	70.0	50	5
963	6250	6217	32.361088	1.66428452571	70.0	50	5
964	11934	11944	31.811132	3.81733584	30.0	50	5
965	97362	97410	20.762501	2.49150012	30.0	50	5
966	110945	110949	534.3645019999999	64.12374024	30.0	550	65
967	85373	85272	417.486664	50.09839968	30.0	450	55
968	85272	85373	417.486664	50.09839968	30.0	450	55
969	90677	90282	271.065796	65.05579104	15.0	250	65
970	96890	96418	327.715057	78.65161368	15.0	350	75
971	75907	75871	6.381339	0.76576068	30.0	50	5
972	45529	45485	26.117092	3.13405104	30.0	50	5
973	45485	45529	26.117092	3.13405104	30.0	50	5
974	545	551	334.167999	17.1857828057	70.0	350	15
975	551	545	334.167999	17.1857828057	70.0	350	15
976	47449	47431	4.9497480000000005	0.254558468571	70.0	50	5
977	39318	39302	287.6674799999999	34.5200976	30.0	250	35
978	39302	39318	287.6674799999999	34.5200976	30.0	250	35
979	62217	62198	4.801042	1.15225008	15.0	50	5
980	77790	77762	9.578295	0.4925980285710001	70.0	50	5
981	36813	36827	3.8	0.456	30.0	50	5
982	43988	43963	25.634716	3.07616592	30.0	50	5
983	90098	90097	13.795085	0.709461514286	70.0	50	5
984	42246	42227	5.930039	0.71160468	30.0	50	5
985	42169	42088	32.577076	3.90924912	30.0	50	5
986	66809	67050	178.88644399999995	21.46637328	30.0	150	25
987	67050	66809	178.88644399999995	21.46637328	30.0	150	25
988	47441	47406	8.886541000000003	1.06638492	30.0	50	5
989	59790	59813	14.004754	3.36114096	15.0	50	5
990	73407	73469	53.08419	6.3701028	30.0	50	5
991	73469	73407	53.08419	6.3701028	30.0	50	5
992	82308	82140	57.156471	13.71755304	15.0	50	15
993	91444	91882	175.296921	21.03563052	30.0	150	25
994	48891	48866	10.352993	2.48471832	15.0	50	5
995	65075	64649	126.845261	30.44286264	15.0	150	35
996	41879	41892	11.849369	1.42192428	30.0	50	5
997	42222	42193	41.772747	5.01272964	30.0	50	5
998	74758	74806	18.169479	2.18033748	30.0	50	5
999	90423	90440	3.712142	0.89091408	15.0	50	5
1000	61514	61428	125.799171	30.19180104	15.0	150	35
1001	61108	61138	23.653542	5.67685008	15.0	50	5
1002	90997	90896	101.763123	24.42314952	15.0	150	25
1003	77682	77592	80.050667	9.60608004	30.0	50	5
1004	4547	4575	39.484585	2.0306358	70.0	50	5
1005	43150	43163	7.612686999999997	0.391509617143	70.0	50	5
1006	52160	52221	162.715271	19.52583252	30.0	150	15
1007	51299	51267	9.729337	0.500365902857	70.0	50	5
1008	51267	51299	9.729337	0.500365902857	70.0	50	5
1009	62127	62670	230.59349100000003	27.67121892	30.0	250	25
1010	62670	62127	230.59349100000003	27.67121892	30.0	250	25
1011	65736	66041	92.03157	11.0437884	30.0	50	15
1012	66041	65736	92.03157	11.0437884	30.0	50	15
1013	68896	68905	6.9065179999999975	0.82878216	30.0	50	5
1014	68905	68896	6.9065179999999975	0.82878216	30.0	50	5
1015	69356	69804	217.91616800000003	26.14994016	30.0	250	25
1016	71239	71715	177.603455	21.3124146	30.0	150	25
1017	78707	78792	25.55578	6.1333872000000005	15.0	50	5
1018	79278	79255	21.209875	5.09037	15.0	50	5
1019	79322	79326	80.545448	19.33090752	15.0	50	15
1020	77205	77204	21.329412	2.55952944	30.0	50	5
1021	77204	77205	21.329412	2.55952944	30.0	50	5
1022	43518	43570	13.376899	1.60522788	30.0	50	5
1023	95002	95520	245.258896	58.86213504	15.0	250	55
1024	96293	96914	426.229614	102.29510736	15.0	450	105
1025	25617	25673	28.255442	3.39065304	30.0	50	5
1026	26653	26691	110.710251	26.57046024	15.0	150	25
1027	25697	25670	22.076551	1.13536548	70.0	50	5
1028	29235	29572	163.501999	19.62023988	30.0	150	15
1029	20680	20759	97.510475	5.01482442857	70.0	50	5
1030	90183	90292	297.951263	71.50830312	15.0	250	75
1031	90292	90183	297.951263	71.50830312	15.0	250	75
1032	620	622	9.288552	0.47769696	70.0	50	5
1033	650	647	5.9938660000000015	0.308255965714	70.0	50	5
1034	647	650	5.9938660000000015	0.308255965714	70.0	50	5
1035	651	656	50.936523	2.61959261143	70.0	50	5
1036	83158	83139	22.122101	5.30930424	15.0	50	5
1037	83139	83158	22.122101	5.30930424	15.0	50	5
1038	55571	55601	10.264117	1.23169404	30.0	50	5
1039	55280	55309	13.191307	1.58295684	30.0	50	5
1040	36471	36520	17.992577	0.925332531429	70.0	50	5
1041	42358	42396	17.21377	0.8852796	70.0	50	5
1042	12536	12543	5.9322019999999975	0.305084674286	70.0	50	5
1043	29395	29404	9.4541	2.268984	15.0	50	5
1044	86514	86590	31.45314	3.7743768	30.0	50	5
1045	86590	86514	31.45314	3.7743768	30.0	50	5
1046	89256	89206	15.0632	1.807584	30.0	50	5
1047	89206	89237	16.637646	1.99651752	30.0	50	5
1048	36620	36565	27.594616	1.41915168	70.0	50	5
1049	47894	47824	30.516504	3.66198048	30.0	50	5
1050	49503	49513	13.602465	1.6322958	30.0	50	5
1051	90004	90154	94.526337	11.34316044	30.0	50	15
1052	5841	5700	219.652222	11.2963999886	70.0	250	15
1053	5700	5841	219.652222	11.2963999886	70.0	250	15
1054	55556	55571	9.932126	1.19185512	30.0	50	5
1055	105361	105289	94.801407	11.37616884	30.0	50	15
1056	94824	94807	10.409434	2.49826416	15.0	50	5
1057	105594	105662	108.909676	26.13832224	15.0	150	25
1058	107970	108076	91.949493	11.03393916	30.0	50	15
1059	108076	107970	91.949493	11.03393916	30.0	50	15
1060	59803	59567	121.586914	14.59042968	30.0	150	15
1061	37282	37382	120.457619	14.45491428	30.0	150	15
1062	109259	109234	32.200932	3.86411184	30.0	50	5
1063	26443	26575	56.946301	13.66711224	15.0	50	15
1064	52843	52884	22.735857	2.72830284	30.0	50	5
1065	49122	49160	22.492535	2.6991042000000003	30.0	50	5
1066	33918	34297	258.938843	13.3168547829	70.0	250	15
1067	34297	33918	258.938843	13.3168547829	70.0	250	15
1068	75035	75071	27.730923	6.65542152	15.0	50	5
1069	74910	75035	66.687561	16.00501464	15.0	50	15
1070	50351	50195	212.363403	25.48360836	30.0	250	25
1071	32912	33035	57.704575	2.96766385714	70.0	50	5
1072	33035	32912	57.704575	2.96766385714	70.0	50	5
1073	61544	61590	485.225403	58.22704836	30.0	450	55
1074	61590	61544	485.225403	58.22704836	30.0	450	55
1075	61632	61605	64.417778	7.73013336	30.0	50	5
1076	61605	61632	64.417778	7.73013336	30.0	50	5
1077	42863	42643	92.690216	11.12282592	30.0	50	15
1078	42643	42863	92.690216	11.12282592	30.0	50	15
1079	50008	50025	5.2009620000000005	1.24823088	15.0	50	5
1080	47508	47517	8.658522	0.445295417143	70.0	50	5
1081	21855	21858	7.221856	0.371409737143	70.0	50	5
1082	27607	27617	6.5149599999999985	0.335055085714	70.0	50	5
1083	89210	89164	16.932135	0.870795514286	70.0	50	5
1084	61974	62068	125.71299	30.1711176	15.0	150	35
1085	62068	61974	125.71299	30.1711176	15.0	150	35
1086	34829	34911	129.31706200000002	15.51804744	30.0	150	15
1087	85847	85842	86.553169	10.38638028	30.0	50	15
1088	89596	89423	73.82154799999998	8.85858576	30.0	50	5
1089	88945	89186	86.543999	10.38527988	30.0	50	15
1090	14069	13944	315.598969	37.87187628	30.0	350	35
1091	13944	14069	315.598969	37.87187628	30.0	350	35
1092	55260	55278	25.085552	3.01026624	30.0	50	5
1093	80239	80246	9.852807	2.36467368	15.0	50	5
1094	90469	90591	56.36975500000001	13.5287412	15.0	50	15
1095	90449	90411	13.27325	3.18558	15.0	50	5
1096	61752	61630	194.438919	23.33267028	30.0	150	25
1097	59744	59940	120.700653	14.48407836	30.0	150	15
1098	83025	83022	23.973745	5.7536988	15.0	50	5
1099	44619	44584	9.806351	0.504326622857	70.0	50	5
1100	17707	17726	16.687956	0.8582377371430001	70.0	50	5
1101	49695	49751	21.854069	2.62248828	30.0	50	5
1102	52895	52902	10.59481	1.2713772	30.0	50	5
1103	61952	61791	60.34679000000001	14.4832296	15.0	50	15
1104	61791	61952	60.34679000000001	14.4832296	15.0	50	15
1105	62384	62379	8.062258	1.93494192	15.0	50	5
1106	69998	69404	651.869812	33.5247331886	70.0	650	35
1107	90831	90968	100.399971	24.09599304	15.0	150	25
1108	94898	95002	65.12114	15.6290736	15.0	50	15
1109	96053	96393	180.00161699999995	43.20038808	15.0	150	45
1110	62141	62082	28.376984000000004	6.81047616	15.0	50	5
1111	2087	2081	7.787811	0.93453732	30.0	50	5
1112	50860	50986	128.21676599999998	15.38601192	30.0	150	15
1113	50986	50860	128.21676599999998	15.38601192	30.0	150	15
1114	74659	74868	100.662872	12.07954464	30.0	150	15
1115	74934	75057	32.360115	3.8832138	30.0	50	5
1116	74584	74592	2.416609	0.28999308	30.0	50	5
1117	74592	74584	2.416609	0.28999308	30.0	50	5
1118	92655	92667	31.502943	7.56070632	15.0	50	5
1119	61514	61548	53.24245500000001	12.7781892	15.0	50	15
1120	61548	61514	53.24245500000001	12.7781892	15.0	50	15
1121	38482	38426	78.688103	9.44257236	30.0	50	5
1122	63753	63782	12.890302	0.662929817143	70.0	50	5
1123	59447	59744	208.848343	25.06180116	30.0	250	25
1124	44836	44852	26.238331	3.14859972	30.0	50	5
1125	77253	77295	18.298241	2.19578892	30.0	50	5
1126	99513	99538	15.128485	0.7780363714290001	70.0	50	5
1127	74928	74955	33.195454	7.96690896	15.0	50	5
1128	683	661	38.02066	4.5624792	30.0	50	5
1129	682	683	5.503635	0.6604361999999999	30.0	50	5
1130	683	682	5.503635	0.6604361999999999	30.0	50	5
1131	110167	110160	14.58525	1.75023	30.0	50	5
1132	61862	61884	22.120804	2.65449648	30.0	50	5
1133	60727	60722	17.202942	2.06435304	30.0	50	5
1134	43924	43850	113.435219	13.61222628	30.0	150	15
1135	43850	43924	113.435219	13.61222628	30.0	150	15
1136	21849	21855	8.920618	0.45877464	70.0	50	5
1137	26691	26606	107.72683700000002	25.85444088	15.0	150	25
1138	26606	26691	107.72683700000002	25.85444088	15.0	150	25
1139	47102	47076	8.552651	1.02631812	30.0	50	5
1140	47126	47171	18.559582	2.22714984	30.0	50	5
1141	26578	26597	29.772554	3.57270648	30.0	50	5
1142	3682	3689	17.876654000000006	0.919370777143	70.0	50	5
1143	39336	39337	16.026295	0.8242094571430001	70.0	50	5
1144	46554	46598	11.735761	1.40829132	30.0	50	5
1145	46614	46709	33.280434	3.99365208	30.0	50	5
1146	46598	46614	6.280496	0.75365952	30.0	50	5
1147	63115	63144	10.974858	2.63396592	15.0	50	5
1148	73392	73356	12.555552	0.645714102857	70.0	50	5
1149	46764	46820	16.300205	1.9560246	30.0	50	5
1150	111060	111056	12.322031	1.47864372	30.0	50	5
1151	94734	94723	13.707176	1.64486112	30.0	50	5
1152	61954	62043	93.633049	11.23596588	30.0	50	15
1153	11848	11887	28.64257000000001	1.47304645714	70.0	50	5
1154	97427	97405	17.535448000000002	2.10425376	30.0	50	5
1155	15285	15304	20.002956	1.02872345143	70.0	50	5
1156	54857	54487	663.16925	79.58031	30.0	650	75
1157	54487	54857	663.16925	79.58031	30.0	650	75
1158	64927	64892	20.632011	4.95168264	15.0	50	5
243304	40958	112570	34.0863955	1.75301462571	70.0	50	5
243305	112570	41011	34.0863955	1.75301462571	70.0	50	5
243306	41011	112571	34.0863955	1.75301462571	70.0	50	5
243307	112571	40958	34.0863955	1.75301462571	70.0	50	5
1161	75824	75837	17.644827	2.11737924	30.0	50	5
1162	45676	45743	17.761843	2.13142116	30.0	50	5
1163	45743	45676	17.761843	2.13142116	30.0	50	5
1164	54466	54425	192.364624	23.08375488	30.0	150	25
1165	733	720	11.779794	1.41357528	30.0	50	5
1166	720	733	11.779794	1.41357528	30.0	50	5
1167	37558	38059	209.065643	10.7519473543	70.0	250	15
1168	38059	37558	209.065643	10.7519473543	70.0	250	15
1169	13946	13719	148.19894399999995	7.62165997714	70.0	150	5
1170	13719	13946	148.19894399999995	7.62165997714	70.0	150	5
1171	51838	51820	11.449018	1.37388216	30.0	50	5
1172	32902	32883	12.105104	1.45261248	30.0	50	5
1173	43892	43904	27.398888	3.28786656	30.0	50	5
1174	43884	43892	19.179295	2.3015154	30.0	50	5
1175	60562	60568	19.425756	2.33109072	30.0	50	5
1176	60568	60562	19.425756	2.33109072	30.0	50	5
1177	50740	50621	143.63974	17.2367688	30.0	150	15
1178	74876	75068	51.51285900000001	6.18154308	30.0	50	5
1179	73562	73637	27.653948	3.31847376	30.0	50	5
1180	82308	82246	24.943537	5.98644888	15.0	50	5
1181	34513	34543	21.369371	1.09899622286	70.0	50	5
1182	42176	42128	78.888153	9.46657836	30.0	50	5
1183	41855	41841	12.690598	1.52287176	30.0	50	5
1184	61546	61489	15.823697	1.89884364	30.0	50	5
1185	61091	61103	24.484486	5.87627664	15.0	50	5
1186	36540	36620	31.887390000000003	1.6399229142899998	70.0	50	5
1187	36520	36540	6.744799	0.346875377143	70.0	50	5
1188	50207	50602	205.779907	10.582966645700001	70.0	250	15
1189	50602	50207	205.779907	10.582966645700001	70.0	250	15
1190	43208	43201	3.834036	0.197178994286	70.0	50	5
1191	43224	43208	11.34663	0.583540971429	70.0	50	5
1192	60522	60561	10.469832	1.25637984	30.0	50	5
1193	69028	69156	118.852249	14.26226988	30.0	150	15
1194	78796	78792	13.844985	3.3227964	15.0	50	5
1195	81265	81516	167.312775	40.155066	15.0	150	45
1196	72673	72715	17.986486	2.15837832	30.0	50	5
1197	79165	79208	47.461349	11.39072376	15.0	50	15
1198	95646	95754	94.349983	22.64399592	15.0	50	25
1199	47607	47440	44.654045	5.358485400000001	30.0	50	5
1200	47440	47607	44.654045	5.358485400000001	30.0	50	5
1201	29572	29799	87.890594	10.54687128	30.0	50	15
1202	26042	26085	32.255089	1.65883314857	70.0	50	5
1203	20634	20677	81.792938	4.20649395429	70.0	50	5
1204	642	629	113.586494	5.84159112	70.0	150	5
1205	662	682	36.710361	4.40524332	30.0	50	5
1206	55654	55617	79.862274	9.58347288	30.0	50	5
1207	55601	55617	4.518849	0.54226188	30.0	50	5
1208	59153	59129	26.353083	3.16236996	30.0	50	5
1209	86145	86305	118.311554	14.19738648	30.0	150	15
1210	86305	86145	118.311554	14.19738648	30.0	150	15
1211	42366	42298	21.939686	5.26552464	15.0	50	5
1212	36473	36429	16.473457	1.97681484	30.0	50	5
1213	12280	12476	230.184326	27.62211912	30.0	250	25
1214	12476	12471	6.4898690000000006	0.333764691429	70.0	50	5
1215	28979	28964	21.525414	5.16609936	15.0	50	5
1216	89179	89131	17.084789	2.05017468	30.0	50	5
1217	89870	89908	18.520279	2.22243348	30.0	50	5
1218	48374	48283	17.589342000000002	4.22144208	15.0	50	5
1219	47924	47953	6.9857	0.838284	30.0	50	5
1220	50166	50267	35.158695	4.2190434	30.0	50	5
1221	87853	87803	30.229624	3.62755488	30.0	50	5
1222	87895	87860	47.364246	5.68370952	30.0	50	5
1223	90154	90134	7.142128	0.85705536	30.0	50	5
1224	90134	90154	7.142128	0.85705536	30.0	50	5
1225	90134	90004	97.460175	11.695221	30.0	50	15
1226	82830	82813	4.767599	0.57211188	30.0	50	5
1227	88485	88631	62.101269	7.45215228	30.0	50	5
1228	109121	109126	11.270758	1.35249096	30.0	50	5
1229	79312	79299	68.67047099999999	16.48091304	15.0	50	15
1230	33505	34041	246.376511	12.6707919943	70.0	250	15
1231	34041	33505	246.376511	12.6707919943	70.0	250	15
1232	43594	43524	15.931744	1.91180928	30.0	50	5
1233	43620	43524	31.621037	3.79452444	30.0	50	5
1234	50614	50760	77.206558	9.26478696	30.0	50	5
1235	37330	37382	13.410707	1.60928484	30.0	50	5
1236	94777	94802	10.415124	2.49962976	15.0	50	5
1237	55557	55449	55.74625	6.68955	30.0	50	5
1238	60410	60528	168.307358	40.39376592	15.0	150	45
1239	75871	75824	13.970443	1.67645316	30.0	50	5
1240	99946	99969	21.360838	5.12660112	15.0	50	5
1241	100061	100006	29.102749	6.98465976	15.0	50	5
1242	13719	13663	38.423214	1.97605100571	70.0	50	5
1243	13663	13719	38.423214	1.97605100571	70.0	50	5
1244	45706	45682	16.145111	1.93741332	30.0	50	5
1245	79691	79899	101.082718	12.12992616	30.0	150	15
1246	59890	59803	36.286224	4.35434688	30.0	50	5
1247	2130	2143	21.200497	2.54405964	30.0	50	5
1248	1251	1280	59.84351700000001	7.18122204	30.0	50	5
1249	1280	1251	59.84351700000001	7.18122204	30.0	50	5
1250	1323	1302	23.90983	2.8691796000000003	30.0	50	5
1251	1302	1323	23.90983	2.8691796000000003	30.0	50	5
243308	16435	112572	73.2142945	3.76530657429	70.0	50	5
243309	112572	16594	73.2142945	3.76530657429	70.0	50	5
243310	16594	112573	73.2142945	3.76530657429	70.0	50	5
243311	112573	16435	73.2142945	3.76530657429	70.0	50	5
1254	15293	15445	149.069122	7.66641198857	70.0	150	5
1255	15509	15493	33.970459000000005	1.7470521771400005	70.0	50	5
1256	15442	15465	24.150295	1.2420151714299998	70.0	50	5
1257	109267	109268	30.272924	3.63275088	30.0	50	5
1258	97105	97400	160.77023300000005	19.29242796	30.0	150	15
1259	97400	97105	160.77023300000005	19.29242796	30.0	150	15
1260	22099	22111	8.407735	0.4323978	70.0	50	5
1261	22111	22099	8.407735	0.4323978	70.0	50	5
1262	14537	14578	196.783661	10.120302565700001	70.0	150	15
1263	14578	14537	196.783661	10.120302565700001	70.0	150	15
1264	111078	111082	15.420116	1.85041392	30.0	50	5
1265	112050	112057	91.088036	10.93056432	30.0	50	15
1266	52929	52894	56.441776	6.77301312	30.0	50	5
1267	48827	48747	31.263277	3.75159324	30.0	50	5
1268	24138	24157	42.889671	5.14676052	30.0	50	5
1269	16422	16416	8.150692999999999	0.419178497143	70.0	50	5
1270	16416	16422	8.150692999999999	0.419178497143	70.0	50	5
1271	44566	44524	13.322083	1.59864996	30.0	50	5
1272	61621	61568	18.234106	2.18809272	30.0	50	5
1273	60662	60680	46.806194	11.23348656	15.0	50	15
1274	47539	47472	58.767387	7.05208644	30.0	50	5
1275	51139	51631	169.44268799999998	8.71419538286	70.0	150	5
1276	50777	50740	46.29982	5.555978400000001	30.0	50	5
1277	34897	34923	12.742449	0.655325948571	70.0	50	5
1278	85953	85848	154.071579	18.48858948	30.0	150	15
1279	88485	87726	263.993347	31.67920164	30.0	250	35
1280	87726	88485	263.993347	31.67920164	30.0	250	35
1281	89206	89179	9.600521	1.15206252	30.0	50	5
1282	89423	89177	104.075806	12.48909672	30.0	150	15
1283	31910	31981	40.222057	2.0685629314300003	70.0	50	5
1284	78775	78770	5.117824	1.22827776	15.0	50	5
1285	90411	90408	4.341659	1.04199816	15.0	50	5
1286	90714	90687	11.479795	2.7551508	15.0	50	5
1287	60814	60834	14.484485	0.744916371429	70.0	50	5
1288	61385	61246	97.979866	11.75758392	30.0	50	15
1289	61334	61486	85.236671	10.22840052	30.0	50	15
1290	61630	61633	31.909086	3.82909032	30.0	50	5
1291	74926	75129	71.90167199999998	8.62820064	30.0	50	5
1292	75129	74926	71.90167199999998	8.62820064	30.0	50	5
1293	76632	76870	62.692184	7.52306208	30.0	50	5
1294	76870	76632	62.692184	7.52306208	30.0	50	5
1295	73554	73469	40.651733	4.87820796	30.0	50	5
1296	82444	82407	11.862489	2.84699736	15.0	50	5
1297	60577	60519	12.963022	1.55556264	30.0	50	5
1298	71429	71359	82.323776	9.87885312	30.0	50	5
1299	71359	71429	82.323776	9.87885312	30.0	50	5
1300	91702	91454	127.857773	30.68586552	15.0	150	35
1301	92537	92590	38.167946	9.16030704	15.0	50	5
1302	28337	27898	245.892654	12.64590792	70.0	250	15
1303	27898	28337	245.892654	12.64590792	70.0	250	15
1304	50159	50176	7.733631	0.92803572	30.0	50	5
1305	85738	85723	461.90799	55.4289588	30.0	450	55
1306	85723	85738	461.90799	55.4289588	30.0	450	55
1307	77204	77198	6.597195	0.7916634	30.0	50	5
1308	99506	99513	16.770477	0.862481674286	70.0	50	5
1309	720	683	53.034821	6.36417852	30.0	50	5
1310	600	620	49.451225	2.54320585714	70.0	50	5
1311	110208	110167	40.573551	4.86882612	30.0	50	5
1312	61135	60890	79.755356	9.57064272	30.0	50	5
1313	21828	21849	16.63299	0.855410914286	70.0	50	5
1314	21827	21849	16.196604	0.832968205714	70.0	50	5
1315	89164	89136	9.590285	0.493214657143	70.0	50	5
1316	46512	46391	38.572025	4.628643	30.0	50	5
1317	63144	63141	14.321353	3.43712472	15.0	50	5
1318	40418	40415	18.852505	2.2623006	30.0	50	5
1319	40435	40418	4.669047	0.56028564	30.0	50	5
1320	73161	73249	21.205421	5.08930104	15.0	50	5
1321	46797	46731	14.258392	1.71100704	30.0	50	5
1322	42690	42638	22.031761	2.64381132	30.0	50	5
1323	42638	42690	22.031761	2.64381132	30.0	50	5
1324	91259	90783	207.059311	24.84711732	30.0	250	25
1325	90783	91259	207.059311	24.84711732	30.0	250	25
1326	43094	43045	33.344349	1.71485223429	70.0	50	5
1327	43045	43094	33.344349	1.71485223429	70.0	50	5
1328	4620	4443	228.677307	11.760547217100001	70.0	250	15
1329	4443	4620	228.677307	11.760547217100001	70.0	250	15
1330	6452	6485	136.412491	7.01549953714	70.0	150	5
1331	6485	6452	136.412491	7.01549953714	70.0	150	5
1332	6446	6452	48.444824	2.49144809143	70.0	50	5
1333	6452	6446	48.444824	2.49144809143	70.0	50	5
1334	11951	11952	21.287083	2.55444996	30.0	50	5
1335	97431	97369	241.57193	28.9886316	30.0	250	25
1336	15300	15281	18.670542	0.960199302857	70.0	50	5
1337	15210	15281	126.293808	6.49511012571	70.0	150	5
1338	14858	14514	394.37381	20.2820816571	70.0	350	25
1339	14514	14858	394.37381	20.2820816571	70.0	350	25
1340	72473	72452	37.239189	8.93740536	15.0	50	5
1341	72452	72473	37.239189	8.93740536	15.0	50	5
1342	90323	90586	175.423157	42.10155768	15.0	150	45
1343	64973	64927	15.096484	3.62315616	15.0	50	5
1344	96355	96433	34.808044	8.35393056	15.0	50	5
1345	64949	64973	15.103404	1.81240848	30.0	50	5
1346	103342	103355	13.63333	3.2719992	15.0	50	5
1347	45609	45676	16.994116	2.03929392	30.0	50	5
1348	45676	45609	16.994116	2.03929392	30.0	50	5
1349	43808	43745	20.224985	2.4269982000000003	30.0	50	5
1350	43739	43745	6.580274	0.78963288	30.0	50	5
1351	67848	67889	12.87645	1.545174	30.0	50	5
1352	48712	48639	25.578312	3.06939744	30.0	50	5
1353	62	44	509.023224	26.1783372343	70.0	550	25
1354	44	62	509.023224	26.1783372343	70.0	550	25
1355	51815	51878	14.317122	0.736309131429	70.0	50	5
1356	89938	89903	12.81866	3.0764784	15.0	50	5
1357	59929	59954	16.031219	3.84749256	15.0	50	5
1358	59954	59929	16.031219	3.84749256	15.0	50	5
1359	43829	43904	48.18985	5.782782	30.0	50	5
1360	43904	43829	48.18985	5.782782	30.0	50	5
1361	43963	43919	13.151438	1.57817256	30.0	50	5
1362	90102	90146	12.269067	2.94457608	15.0	50	5
1363	90146	90102	12.269067	2.94457608	15.0	50	5
1364	50144	50124	10.369102	1.24429224	30.0	50	5
1365	95499	94936	278.952942	66.94870608	15.0	250	65
1366	90142	90098	17.208107000000002	0.88498836	70.0	50	5
1367	77304	77190	25.132257	3.01587084	30.0	50	5
1368	42219	42182	27.858194	3.34298328	30.0	50	5
1369	42088	41990	36.133305	4.3359966	30.0	50	5
1370	75088	75099	6.606814999999999	0.7928178000000001	30.0	50	5
1371	75099	75088	6.606814999999999	0.7928178000000001	30.0	50	5
1372	73469	73562	37.251469	4.47017628	30.0	50	5
1373	34543	34593	22.971287	1.1813804742899998	70.0	50	5
1374	64721	64533	68.813156	16.51515744	15.0	50	15
1375	94807	94896	80.30695300000002	19.27366872	15.0	50	15
1376	94896	94807	80.30695300000002	19.27366872	15.0	50	15
1377	49751	49762	4.5486260000000005	0.54583512	30.0	50	5
1378	59925	59933	8.208592	1.97006208	15.0	50	5
1379	73169	73161	11.768927	2.82454248	15.0	50	5
1380	37505	36616	500.770294	25.753900834299998	70.0	550	25
1381	36616	37505	500.770294	25.753900834299998	70.0	550	25
1382	77700	77603	610.418274	73.25019288	30.0	650	75
1383	77603	77700	610.418274	73.25019288	30.0	650	75
1384	43201	43164	9.493882	0.488256788571	70.0	50	5
1385	52204	52128	159.92424	19.190908800000006	30.0	150	15
1386	60582	60577	15.421118	1.85053416	30.0	50	5
1387	69223	69356	93.020378	11.16244536	30.0	50	15
1388	108219	108199	20.164574	2.41974888	30.0	50	5
1389	108199	108219	20.164574	2.41974888	30.0	50	5
1390	78878	78867	3.522783	0.84546792	15.0	50	5
1391	80246	80270	8.635255	2.0724612	15.0	50	5
1392	81516	81207	171.12027	41.0688648	15.0	150	45
1393	72715	72752	16.94055	2.032866	30.0	50	5
1394	79232	79273	69.160904	16.59861696	15.0	50	15
1395	79273	79232	69.160904	16.59861696	15.0	50	15
1396	79299	79264	80.462097	19.31090328	15.0	50	15
1397	43486	43492	12.719333	1.52631996	30.0	50	5
1398	25719	25711	13.01745	0.669468857143	70.0	50	5
1399	88296	88308	13.524029	3.24576696	15.0	50	5
1400	592	618	110.819801	5.69930405143	70.0	150	5
1401	622	635	44.479458	2.28751498286	70.0	50	5
1402	661	656	8.590693	1.03088316	30.0	50	5
1403	55629	55784	55.863007	6.70356084	30.0	50	5
1404	55557	55556	15.704417	1.88453004	30.0	50	5
1405	55314	55268	94.477043	11.33724516	30.0	50	15
1406	85876	85942	15.031320999999998	1.80375852	30.0	50	5
1407	28938	28956	6.742403	1.61817672	15.0	50	5
1408	29453	29469	6.20967	0.7451604000000001	30.0	50	5
1409	36473	36463	23.11138	1.18858525714	70.0	50	5
1410	42298	42310	18.153593	4.35686232	15.0	50	5
1411	12482	12503	16.067035999999998	0.8263047085709999	70.0	50	5
1412	29417	29395	30.268085	7.264340400000001	15.0	50	5
1413	89177	89131	22.937906	2.75254872	30.0	50	5
1414	36976	37306	148.60418700000002	7.642501045710001	70.0	150	5
1415	37306	36976	148.60418700000002	7.642501045710001	70.0	150	5
1416	97427	98334	557.563538	66.90762456	30.0	550	65
1417	98334	97427	557.563538	66.90762456	30.0	550	65
1418	47795	47803	17.235228	2.06822736	30.0	50	5
1419	48255	48002	61.278831	14.70691944	15.0	50	15
1420	47803	47924	35.816395	4.297967400000001	30.0	50	5
1421	50288	50263	10.822337	1.29868044	30.0	50	5
1422	48447	48374	26.213554	6.29125296	15.0	50	5
1423	82560	82815	78.161919	9.37943028	30.0	50	5
1424	87797	87574	117.48584	14.0983008	30.0	150	15
1425	109142	109141	13.931816	1.67181792	30.0	50	5
1426	43492	43490	16.524527	1.98294324	30.0	50	5
1427	50760	50608	69.543587	8.34523044	30.0	50	5
1428	88308	88341	17.750782	4.26018768	15.0	50	5
1429	37382	37391	4.545327	0.54543924	30.0	50	5
1430	63942	63857	32.657505	7.8378012	15.0	50	5
1431	54425	54424	80.90033000000003	9.7080396	30.0	50	5
1432	94778	94777	13.312242	3.19493808	15.0	50	5
1433	60665	60633	46.699093	5.60389116	30.0	50	5
1434	100014	100006	15.878789	3.81090936	15.0	50	5
1435	13663	13619	27.95381	3.3544572	30.0	50	5
1436	13619	13663	27.95381	3.3544572	30.0	50	5
1437	1305	1302	29.817793	3.57813516	30.0	50	5
1438	12503	12638	205.639328	10.5757368686	70.0	250	15
1439	15445	15442	9.154978	0.47082744	70.0	50	5
1440	65075	64721	110.506516	26.52156384	15.0	150	25
1441	54432	54424	120.816559	14.49798708	30.0	150	15
1442	28740	28692	76.386482	3.92844764571	70.0	50	5
1443	28692	28740	76.386482	3.92844764571	70.0	50	5
243312	16159	112574	55.6863215	2.86386796286	70.0	50	5
243313	112574	16055	55.6863215	2.86386796286	70.0	50	5
243314	16055	112575	55.6863215	2.86386796286	70.0	50	5
243315	112575	16159	55.6863215	2.86386796286	70.0	50	5
1446	52894	52857	19.927034	2.39124408	30.0	50	5
1447	48747	48814	15.340094	1.84081128	30.0	50	5
1448	111062	111060	7.434908	0.89218896	30.0	50	5
1449	51719	51692	51.053776	6.12645312	30.0	50	5
1450	56331	56350	7.087565	0.8505078000000001	30.0	50	5
1451	56350	56331	7.087565	0.8505078000000001	30.0	50	5
1452	50201	50172	11.184167	1.34210004	30.0	50	5
1453	61584	61627	13.914948	1.66979376	30.0	50	5
1454	61621	61632	72.168816	8.66025792	30.0	50	5
1455	61632	61621	72.168816	8.66025792	30.0	50	5
1456	42639	42601	19.359543	2.32314516	30.0	50	5
1457	78687	78768	37.832005	9.0796812	15.0	50	5
1458	60583	60662	100.961617	24.23078808	15.0	150	25
1459	47010	47375	94.143311	4.84165599429	70.0	50	5
1460	48208	47561	175.037704	21.00452448	30.0	150	25
1461	47561	48208	175.037704	21.00452448	30.0	150	25
1462	47398	47539	62.449997	7.49399964	30.0	50	5
1463	51638	51139	172.085815	8.85012762857	70.0	150	5
1464	50268	50476	128.413467	15.40961604	30.0	150	15
1465	50476	50268	128.413467	15.40961604	30.0	150	15
1466	34936	34956	11.012464	1.32149568	30.0	50	5
1467	88652	88677	5.385165	0.6462198	30.0	50	5
1468	86145	86042	82.179436	9.86153232	30.0	50	5
1469	26086	26085	25.4	3.048	30.0	50	5
1470	31967	31920	23.103945	1.18820288571	70.0	50	5
1471	78768	78789	50.303501	12.07284024	15.0	50	15
1472	78852	78789	16.059784	3.85434816	15.0	50	5
1473	90591	90681	46.92090200000001	11.26101648	15.0	50	15
1474	90711	90714	9.696194	2.32708656	15.0	50	5
1475	59129	59116	26.305424	3.15665088	30.0	50	5
1476	90173	90183	5.01931	1.2046344	15.0	50	5
1477	90183	90173	5.01931	1.2046344	15.0	50	5
1478	61134	61288	45.264271	5.43171252	30.0	50	5
1479	61288	61135	48.55204000000001	5.8262448	30.0	50	5
1480	44705	44619	19.070404	0.980763634286	70.0	50	5
1481	44729	44705	14.006913	0.720355525714	70.0	50	5
1482	17726	17755	30.270681	1.55677788	70.0	50	5
1483	73637	73923	93.548187	11.22578244	30.0	50	15
1484	73923	73637	93.548187	11.22578244	30.0	50	15
1485	82404	82323	33.811981	8.11487544	15.0	50	5
1486	82323	82404	33.811981	8.11487544	15.0	50	5
1487	60581	60590	107.711411	12.92536932	30.0	150	15
1488	60590	60581	107.711411	12.92536932	30.0	150	15
1489	72208	72167	15.678697	1.88144364	30.0	50	5
1490	92465	92537	36.347008	8.72328192	15.0	50	5
1491	95548	95588	13.764447	3.30346728	15.0	50	5
1492	13071	13081	12.008192	1.44098304	30.0	50	5
1493	48394	48370	21.85063	2.6220756	30.0	50	5
1494	65113	64851	87.009079	10.44108948	30.0	50	15
1495	64851	65113	87.009079	10.44108948	30.0	50	15
1496	62109	62140	14.599235	3.5038164	15.0	50	5
1497	2124	2118	7.467262	0.89607144	30.0	50	5
1498	31779	32116	251.315277	12.9247856743	70.0	250	15
1499	32116	31779	251.315277	12.9247856743	70.0	250	15
1500	50729	50860	115.356514	13.84278168	30.0	150	15
1501	50208	50201	13.34726	1.6016712	30.0	50	5
1502	75057	75295	89.051796	10.68621552	30.0	50	15
1503	75295	75057	89.051796	10.68621552	30.0	50	15
1504	92768	92762	70.14634699999999	16.83512328	15.0	50	15
1505	39688	39701	43.811539	5.25738468	30.0	50	5
1506	38624	38620	2.594224	0.31130688	30.0	50	5
1507	63782	63762	12.915463	0.664223811429	70.0	50	5
1508	60075	59956	64.279655	7.7135586	30.0	50	5
1509	77198	77253	17.875975	2.145117	30.0	50	5
1510	99506	99316	132.29673799999998	6.80383224	70.0	150	5
1511	69954	70008	24.321672	5.83720128	15.0	50	5
1512	74955	74972	30.76166	7.382798399999999	15.0	50	5
1513	99565	99573	14.703112	0.756160045714	70.0	50	5
1514	4285	4292	69.452271	3.57183108	70.0	50	5
1515	4292	4285	69.452271	3.57183108	70.0	50	5
1516	656	662	13.384560999999998	1.60614732	30.0	50	5
1517	620	635	45.90279	2.3607149142900004	70.0	50	5
1518	41399	41394	28.950954	3.47411448	30.0	50	5
1519	21828	21794	34.296501	1.76382005143	70.0	50	5
1520	89220	89210	6.519202	0.335273245714	70.0	50	5
1521	51725	51665	15.123249	3.62957976	15.0	50	5
1522	69051	68905	124.537437	14.94449244	30.0	150	15
1523	39337	39298	20.86545	1.07308028571	70.0	50	5
1524	60205	60593	452.09552	108.5029248	15.0	450	105
1525	46391	46489	44.671925	5.360631	30.0	50	5
1526	63141	63052	29.968456	7.19242944	15.0	50	5
1527	73083	73139	82.82380699999999	19.87771368	15.0	50	15
1528	40463	40502	19.254753	2.31057036	30.0	50	5
1529	46820	46797	14.319553	1.71834636	30.0	50	5
1530	111056	111057	11.712491	1.40549892	30.0	50	5
1531	97405	97369	14.017387	1.68208644	30.0	50	5
1532	94723	94661	30.231459	3.62777508	30.0	50	5
1533	15272	15304	76.735527	3.94639853143	70.0	50	5
1534	64892	64909	9.714515	1.1657418	30.0	50	5
1535	64909	64949	10.710197	1.28522364	30.0	50	5
1536	73321	73274	20.28231	2.4338772	30.0	50	5
1537	103330	103342	6.734057000000001	1.61617368	15.0	50	5
1538	45474	45306	58.12426800000001	6.97491216	30.0	50	5
1539	45306	45474	58.12426800000001	6.97491216	30.0	50	5
1540	67889	67866	9.315156	1.11781872	30.0	50	5
1541	51759	51773	14.738839000000002	1.76866068	30.0	50	5
1542	22099	22085	8.01561	0.412231371429	70.0	50	5
1543	52005	51972	14.985399	3.59649576	15.0	50	5
1544	62198	62141	18.406792000000006	4.41763008	15.0	50	5
1545	77792	77829	9.613853	0.494426725714	70.0	50	5
1546	36863	36854	5.661044	0.67932528	30.0	50	5
1547	43697	43892	55.483734	6.65804808	30.0	50	5
1548	95754	96293	386.587677	92.78104248	15.0	350	95
1549	110130	110150	20.571352	2.46856224	30.0	50	5
1550	83580	83367	134.89656100000002	16.18758732	30.0	150	15
1551	83367	83580	134.89656100000002	16.18758732	30.0	150	15
1552	66029	66195	74.603004	17.90472096	15.0	50	15
1553	86988	87682	236.006363	28.32076356	30.0	250	25
1554	87682	86988	236.006363	28.32076356	30.0	250	25
1555	75099	75113	5.53263	0.6639156	30.0	50	5
1556	73637	73554	27.569914	3.30838968	30.0	50	5
1557	82422	82308	42.349567	10.16389608	15.0	50	15
1558	44563	44578	15.809970000000002	3.7943928	15.0	50	5
1559	34562	34513	21.092415	1.0847527714299998	70.0	50	5
1560	74677	74758	30.107805	3.6129366	30.0	50	5
1561	90423	90238	110.363068	26.48713632	15.0	150	25
1562	90238	90423	110.363068	26.48713632	15.0	150	25
1563	61103	61108	11.37766	2.7306384	15.0	50	5
1564	36391	36463	32.854977000000005	3.94259724	30.0	50	5
1565	91142	90997	124.829697	29.95912728	15.0	150	25
1566	92692	92693	23.20193900000001	5.56846536	15.0	50	5
1567	77755	77921	81.96869699999998	9.83624364	30.0	50	5
1568	77621	77776	33.849377000000004	4.06192524	30.0	50	5
1569	60581	60598	71.838287	8.62059444	30.0	50	5
1570	68757	68483	131.996445	15.8395734	30.0	150	15
1571	71251	71011	84.827271	10.17927252	30.0	50	15
1572	78732	78687	13.229639	3.17511336	15.0	50	5
1573	78687	78732	13.229639	3.17511336	15.0	50	5
1574	78933	78923	22.749506	5.45988144	15.0	50	5
1575	78923	78933	22.749506	5.45988144	15.0	50	5
1576	75500	75547	12.599513	1.51194156	30.0	50	5
1577	76942	76690	50.187954	6.02255448	30.0	50	5
1578	43490	43518	15.297057999999998	1.83564696	30.0	50	5
1579	25743	25711	23.20193900000001	2.78423268	30.0	50	5
1580	25681	25703	13.041721	0.67071708	70.0	50	5
1581	26104	26086	18.233212	0.937708045714	70.0	50	5
1582	618	621	7.561085	0.3888558	70.0	50	5
1583	55507	55588	55.741726	6.68900712	30.0	50	5
1584	55588	55507	55.741726	6.68900712	30.0	50	5
1585	55629	55635	13.202022	1.58424264	30.0	50	5
1586	85847	85917	83.49852800000002	10.01982336	30.0	50	15
1587	12504	12476	21.033995	1.08174831429	70.0	50	5
1588	29498	29477	19.023989	2.28287868	30.0	50	5
1589	29010	28989	13.390016	1.60680192	30.0	50	5
1590	28989	29010	13.390016	1.60680192	30.0	50	5
1591	89759	89870	62.86639	7.5439668000000015	30.0	50	5
1592	60647	60483	73.35327099999998	17.60478504	15.0	50	15
1593	60483	60647	73.35327099999998	17.60478504	15.0	50	15
1594	51283	51263	21.270081	5.10481944	15.0	50	5
1595	48018	48266	60.361202	7.24334424	30.0	50	5
1596	47953	48018	19.383801	2.32605612	30.0	50	5
1597	50401	50288	74.580063	8.94960756	30.0	50	5
1598	49573	49541	19.798344	4.75160256	15.0	50	5
1599	48314	48447	37.101353	4.45216236	30.0	50	5
1600	87574	87804	134.155899	16.09870788	30.0	150	15
1601	88677	88790	36.396423	4.36757076	30.0	50	5
1602	109141	109124	17.7134	2.125608	30.0	50	5
1603	88341	88347	12.680827	3.04339848	15.0	50	5
1604	37313	37317	11.557086	1.38685032	30.0	50	5
1605	63338	63363	11.640018	2.79360432	15.0	50	5
1606	63363	63338	11.640018	2.79360432	15.0	50	5
1607	105092	105174	100.136436	12.01637232	30.0	150	15
1608	41825	41809	29.094231	3.49130772	30.0	50	5
1609	55617	55629	8.349527	1.00194324	30.0	50	5
1610	99939	99928	6.591303	1.58191272	15.0	50	5
1611	45682	45641	14.714607	1.76575284	30.0	50	5
1612	2128	2130	3.11127	0.3733524	30.0	50	5
1613	2123	2124	16.364368	1.96372416	30.0	50	5
1614	2013	2070	77.454437	9.29453244	30.0	50	5
1615	15273	14715	569.369202	68.32430424	30.0	550	65
1616	14715	15273	569.369202	68.32430424	30.0	550	65
1617	15442	15335	100.883942	5.18831701714	70.0	150	5
1618	15509	15702	159.281479	8.19161892	70.0	150	5
1619	36475	36523	17.264805	2.0717766	30.0	50	5
1620	109303	109282	27.6	3.312	30.0	50	5
1621	97277	96990	148.868469	17.86421628	30.0	150	15
1622	97446	97456	144.142853	17.29714236	30.0	150	15
1623	28967	28740	103.247139	12.38965668	30.0	150	15
1624	28740	28967	103.247139	12.38965668	30.0	150	15
1625	111078	111079	12.142972	1.45715664	30.0	50	5
1626	112073	112051	86.106522	4.42833541714	70.0	50	5
1627	111069	111078	20.647793	2.47773516	30.0	50	5
1628	51774	51749	19.492882	2.33914584	30.0	50	5
1629	74878	74877	6.929469	1.66307256	15.0	50	5
1630	75377	75832	234.508865	56.28212760000001	15.0	250	55
1631	74911	74885	32.883873	7.89212952	15.0	50	5
1632	45912	45893	12.869581	0.661864165714	70.0	50	5
1633	60745	60752	15.011995	3.6028788	15.0	50	5
1634	48866	48837	9.810876	2.35461024	15.0	50	5
1635	47517	47473	21.710125	1.11652071429	70.0	50	5
1636	47343	47375	17.006386	0.8746141371430001	70.0	50	5
1637	27575	27598	13.054502	0.671374388571	70.0	50	5
1638	27598	27575	13.054502	0.671374388571	70.0	50	5
1639	89142	89196	19.767282	1.01660307429	70.0	50	5
1640	34925	34911	15.610967	1.87331604	30.0	50	5
1641	91854	91444	175.581467	21.06977604	30.0	150	25
1642	85942	86145	127.487206	15.29846472	30.0	150	15
1643	32083	31981	49.61092	2.55141874286	70.0	50	5
1644	31981	32083	49.61092	2.55141874286	70.0	50	5
1645	78797	78732	29.460836	7.07060064	15.0	50	5
1646	78846	78878	16.762419	4.02298056	15.0	50	5
1647	90238	89925	152.188354	36.52520496	15.0	150	35
1648	89925	90238	152.188354	36.52520496	15.0	150	35
1649	90658	90681	7.9881160000000015	1.91714784	15.0	50	5
1650	55303	55309	23.602755	2.8323306	30.0	50	5
1651	31969	31796	232.651581	11.964938451400002	70.0	250	15
1652	31796	31969	232.651581	11.964938451400002	70.0	250	15
1653	90102	89951	79.894547	19.17469128	15.0	50	15
1654	89951	90102	79.894547	19.17469128	15.0	50	15
1655	60752	60733	94.163002	22.59912048	15.0	50	25
1656	60491	59958	286.082733	34.32992796	30.0	250	35
1657	61556	61630	22.045784	2.64549408	30.0	50	5
1658	82459	82444	11.026563	2.64637512	15.0	50	5
1659	88644	88652	7.4	0.888	30.0	50	5
1660	88652	88644	7.4	0.888	30.0	50	5
1661	100320	100342	30.623522	3.67482264	30.0	50	5
1662	69197	69420	77.753105	3.99873111429	70.0	50	5
1663	91454	91142	250.521851	60.12524424	15.0	250	65
1664	92112	91702	202.730988	48.65543712	15.0	250	45
1665	95589	95557	8.528775	2.0469060000000003	15.0	50	5
1666	13054	13071	16.755772	2.01069264	30.0	50	5
1667	64533	64423	43.245743	10.37897832	15.0	50	15
1668	40446	40301	105.109505	12.6131406	30.0	150	15
1669	40301	40446	105.109505	12.6131406	30.0	150	15
1670	62619	62512	52.862503	12.68700072	15.0	50	15
1671	28346	28337	7.4632429999999985	0.383823925714	70.0	50	5
1672	28337	28346	7.4632429999999985	0.383823925714	70.0	50	5
1673	2115	2123	6.873136	0.82477632	30.0	50	5
1674	50159	50729	675.558167	81.06698004	30.0	650	85
1675	74783	74699	59.793011	7.17516132	30.0	50	5
1676	38454	38453	11.478654	1.37743848	30.0	50	5
1677	59940	60491	286.59967	34.3919604	30.0	250	35
1678	99667	99566	75.894859	3.90316417714	70.0	50	5
1679	75708	75770	22.499977	2.69999724	30.0	50	5
1680	43745	43798	26.157595	3.1389114	30.0	50	5
1681	109728	109699	44.548401	5.34580812	30.0	50	5
1682	29582	29452	56.81284300000001	6.81754116	30.0	50	5
1683	629	621	19.952177	1.02611196	70.0	50	5
1684	51249	51103	76.833641	3.95144439429	70.0	50	5
1685	41333	41399	20.536751	2.46441012	30.0	50	5
1686	21858	21880	28.735912	3.44830944	30.0	50	5
1687	48322	48291	7.641734	0.91700808	30.0	50	5
1688	89215	89220	19.74139	1.01527148571	70.0	50	5
1689	46512	46489	19.738804	2.36865648	30.0	50	5
1690	40415	40430	10.603175	1.272381	30.0	50	5
1691	73467	73392	153.56999199999996	7.89788530286	70.0	150	5
1692	90134	89939	128.693329	15.44319948	30.0	150	15
1693	89939	90134	128.693329	15.44319948	30.0	150	15
1694	94959	94723	108.454636	13.01455632	30.0	150	15
1695	97301	97275	21.043011	2.52516132	30.0	50	5
1696	97275	97301	21.043011	2.52516132	30.0	50	5
1697	97301	97344	29.667315	3.5600778	30.0	50	5
1698	97410	97427	14.455537	1.73466444	30.0	50	5
1699	15327	15323	20.373842	1.0477975885700002	70.0	50	5
1700	103355	103343	13.672241	3.28133784	15.0	50	5
1701	45609	45474	53.64823199999999	6.43778784	30.0	50	5
1702	77554	77553	83.099564	9.97194768	30.0	50	5
1703	48686	48617	19.743353	2.36920236	30.0	50	5
1704	171	170	26.16276	1.34551337143	70.0	50	5
1705	170	171	26.16276	1.34551337143	70.0	50	5
1706	43712	43023	200.384064	24.04608768	30.0	250	25
1707	43023	43712	200.384064	24.04608768	30.0	250	25
1708	54862	54583	240.84697000000003	28.9016364	30.0	250	25
1709	51631	51689	18.418514	0.947237862857	70.0	50	5
1710	51793	51803	21.713112	2.60557344	30.0	50	5
1711	25608	24982	421.431488	21.6736193829	70.0	450	25
1712	24982	25608	421.431488	21.6736193829	70.0	450	25
1713	77844	77847	12.986721	0.667888508571	70.0	50	5
1714	36817	36799	9.886652	1.18639824	30.0	50	5
1715	32878	32897	8.983961	1.07807532	30.0	50	5
1716	78867	78852	3.280244	0.78725856	15.0	50	5
1717	43884	43697	55.720623	6.68647476	30.0	50	5
1718	77190	77239	28.623501	3.43482012	30.0	50	5
1719	69842	69812	10.778683	0.554332268571	70.0	50	5
1720	75113	75385	82.85668199999998	9.94280184	30.0	50	5
1721	73498	74876	415.890869	49.90690428	30.0	450	45
1722	74876	73498	415.890869	49.90690428	30.0	450	45
1723	34593	34562	27.600363	1.41944724	70.0	50	5
1724	74832	74926	33.66853	4.0402236	30.0	50	5
1725	16763	16641	101.811371	5.23601336571	70.0	150	5
1726	16641	16763	101.811371	5.23601336571	70.0	150	5
1727	61129	61121	10.328341	2.47880184	15.0	50	5
1728	36463	36469	3.848376	0.19791648	70.0	50	5
1729	94279	94031	125.51693	30.1240632	15.0	150	35
1730	77762	77621	32.131671999999995	3.85580064	30.0	50	5
1731	43207	43224	3.834036	0.197178994286	70.0	50	5
1732	60561	60582	3.711211	0.44534532	30.0	50	5
1733	68896	68981	80.839462	9.70073544	30.0	50	5
1734	69306	69257	36.916409	4.42996908	30.0	50	5
1735	68483	68896	221.512894	26.58154728	30.0	250	25
1736	78732	78768	26.679661	6.40311864	15.0	50	5
1737	72707	72673	14.389139000000002	1.72669668	30.0	50	5
1738	79165	78933	285.348846	68.48372304	15.0	250	65
1739	78933	79165	285.348846	68.48372304	15.0	250	65
1740	79326	79336	69.24605600000001	16.61905344	15.0	50	15
1741	76992	76965	22.005421	2.64065052	30.0	50	5
1742	75547	75978	108.216873	12.98602476	30.0	150	15
1743	45650	45574	13.846298999999998	1.66155588	30.0	50	5
1744	45574	45650	13.846298999999998	1.66155588	30.0	50	5
1745	43594	43620	27.263506	3.27162072	30.0	50	5
1746	95627	95646	10.917875	2.62029	15.0	50	5
1747	26568	26425	51.081665	12.2595996	15.0	50	15
1748	26384	26319	44.884651	10.77231624	15.0	50	15
1749	25673	25681	7.218033	0.371213125714	70.0	50	5
1750	26104	26116	31.568508	1.6235232685699998	70.0	50	5
1751	88296	88246	15.988121	3.83714904	15.0	50	5
1752	621	622	21.677357	1.11483550286	70.0	50	5
1753	55584	55569	5.197114	0.62365368	30.0	50	5
1754	85917	85942	15.657537	1.87890444	30.0	50	5
1755	3900	4368	832.1123660000003	42.7943502514	70.0	850	45
1756	4368	3900	832.1123660000003	42.7943502514	70.0	850	45
1757	36429	36391	16.678854	2.00146248	30.0	50	5
1758	12504	12291	229.384384	27.52612608	30.0	250	25
1759	12543	12544	25.172752	1.29459867429	70.0	50	5
1760	89433	89607	74.005302	8.88063624	30.0	50	5
1761	60483	60407	58.328846	13.99892304	15.0	50	15
1762	60407	60483	58.328846	13.99892304	15.0	50	15
1763	66195	66290	57.084103000000006	13.70018472	15.0	50	15
1764	66343	66469	81.77124	19.625097600000004	15.0	50	15
1765	48283	48255	9.363655	2.2472772	15.0	50	5
1766	47914	47825	26.694588	6.40670112	15.0	50	5
1767	50267	50401	78.510506	9.42126072	30.0	50	5
1768	49541	49503	18.644852	4.47476448	15.0	50	5
1769	82845	83377	190.886124	22.90633488	30.0	150	25
1770	87673	87853	158.20121799999995	18.98414616	30.0	150	15
1771	89497	89312	64.695206	7.76342472	30.0	50	5
1772	79241	79266	113.006363	13.56076356	30.0	150	15
1773	77603	77554	277.04422	33.245306400000004	30.0	250	35
1774	77554	77603	277.04422	33.245306400000004	30.0	250	35
1775	89772	89915	354.130737	84.99137688	15.0	350	85
1776	89915	89772	354.130737	84.99137688	15.0	350	85
1777	37399	37331	21.102915	2.5323498	30.0	50	5
1778	61299	61328	32.2603	7.742472	15.0	50	5
1779	61328	61299	32.2603	7.742472	15.0	50	5
1780	105183	105092	103.741257	12.44895084	30.0	150	15
1781	87213	87314	39.978668	9.59488032	15.0	50	5
1782	55635	55607	17.020004	2.04240048	30.0	50	5
1783	73407	73238	119.727661	14.36731932	30.0	150	15
1784	73238	73407	119.727661	14.36731932	30.0	150	15
1785	99928	99946	29.511547	7.08277128	15.0	50	5
1786	45641	45671	14.403624	1.72843488	30.0	50	5
1787	79824	79691	99.524132	11.94289584	30.0	50	15
1788	79849	79883	176.48027	21.1776324	30.0	150	25
243316	11008	112576	71.514099	3.67786794857	70.0	50	5
243317	112576	11092	71.514099	3.67786794857	70.0	50	5
243318	11092	112577	71.514099	3.67786794857	70.0	50	5
243319	112577	11008	71.514099	3.67786794857	70.0	50	5
1791	15340	15465	104.186691	5.35817268	70.0	150	5
1792	14402	14242	378.986481	19.4907333086	70.0	350	15
1793	14242	14402	378.986481	19.4907333086	70.0	350	15
1794	109275	109267	30.423676	3.65084112	30.0	50	5
1795	37894	37904	4.215448	0.216794468571	70.0	50	5
1796	97440	97431	118.137947	14.17655364	30.0	150	15
1797	96990	97277	147.368622	17.68423464	30.0	150	15
1798	105651	105587	50.98584	12.2366016	15.0	50	15
1799	22059	22111	31.156118	1.60231464	70.0	50	5
1800	25617	25554	31.707727	3.80492724	30.0	50	5
1801	25554	25617	31.707727	3.80492724	30.0	50	5
1802	111082	111079	12.747549	1.52970588	30.0	50	5
1803	52857	52844	13.412207	1.60946484	30.0	50	5
1804	48814	48827	28.954144	3.47449728	30.0	50	5
1805	49095	49122	71.780716	8.61368592	30.0	50	5
1806	49122	49095	71.780716	8.61368592	30.0	50	5
1807	81198	81276	19.137518	4.59300432	15.0	50	5
1808	33904	33918	25.779634	1.32580974857	70.0	50	5
1809	33918	33904	25.779634	1.32580974857	70.0	50	5
1810	74937	74911	32.688873	7.84532952	15.0	50	5
1811	74891	74910	13.593013	3.26232312	15.0	50	5
1812	50208	50268	24.460768	2.93529216	30.0	50	5
1813	45574	45700	35.908913	4.30906956	30.0	50	5
1814	61627	61621	21.004694	2.52056328	30.0	50	5
1815	49985	50008	11.204231	2.68901544	15.0	50	5
1816	60680	60745	284.06311	68.1751464	15.0	250	65
1817	47350	47549	44.674583	10.72189992	15.0	50	15
1818	47549	47350	44.674583	10.72189992	15.0	50	15
1819	46911	47242	90.826744	10.89920928	30.0	50	15
1820	47242	46911	90.826744	10.89920928	30.0	50	15
1821	48081	47473	159.126633	8.18365541143	70.0	150	5
1822	27617	27628	11.585036	0.595801851429	70.0	50	5
1823	89136	89064	34.167648	4.10011776	30.0	50	5
1824	65354	65682	104.553421	25.09282104	15.0	150	25
1825	89201	89196	22.917397	2.75008764	30.0	50	5
1826	34960	34999	26.393406	3.16720872	30.0	50	5
1827	34999	34960	26.393406	3.16720872	30.0	50	5
1828	34936	35070	130.41275	15.64953	30.0	150	15
1829	89751	89596	66.517418	7.98209016	30.0	50	5
1830	88631	88652	7.527284	0.90327408	30.0	50	5
1831	89862	89751	62.94126899999999	7.55295228	30.0	50	5
1832	31920	31910	20.502934	1.05443660571	70.0	50	5
1833	78852	78797	50.548683	12.13168392	15.0	50	15
1834	78996	78911	49.062363	11.77496712	15.0	50	15
1835	80270	80275	10.689763	2.56554312	15.0	50	5
1836	90681	90711	11.584514	2.78028336	15.0	50	5
1837	60767	60750	4.8826220000000005	0.251106274286	70.0	50	5
1838	60834	60804	15.613124	1.87357488	30.0	50	5
1839	31917	31969	287.535461	14.787537994300001	70.0	250	15
1840	31969	31917	287.535461	14.787537994300001	70.0	250	15
1841	61965	61927	43.832066	5.25984792	30.0	50	5
1842	59958	59447	329.23645	39.508374	30.0	350	35
1843	61489	61334	75.78581199999998	9.09429744	30.0	50	5
1844	44584	44571	20.031164	1.03017414857	70.0	50	5
1845	17744	17778	37.831635	1.94562694286	70.0	50	5
1846	17778	17744	37.831635	1.94562694286	70.0	50	5
1847	75240	75129	39.927734	4.79132808	30.0	50	5
1848	75129	75240	39.927734	4.79132808	30.0	50	5
1849	78770	78707	18.104677	4.34512248	15.0	50	5
1850	78923	78921	6.020797	1.44499128	15.0	50	5
1851	78921	78923	6.020797	1.44499128	15.0	50	5
1852	76870	77621	224.899734	26.98796808	30.0	250	25
1853	77621	76870	224.899734	26.98796808	30.0	250	25
1854	60519	60522	7.387146	0.88645752	30.0	50	5
1855	63354	63034	155.599457	37.34386968	15.0	150	35
1856	70248	70056	51.741829	2.66100834857	70.0	50	5
1857	66460	66319	115.020462	13.80245544	30.0	150	15
1858	90968	91156	164.284515	39.4282836	15.0	150	35
1859	91791	92356	283.738922	68.09734128	15.0	250	65
1860	94765	94898	70.66714499999998	16.960114800000003	15.0	50	15
1861	48292	48357	20.924627	2.51095524	30.0	50	5
1862	29139	28346	381.031891	19.5959258229	70.0	350	15
1863	28346	29139	381.031891	19.5959258229	70.0	350	15
1864	27898	27630	216.440933	11.1312479829	70.0	250	15
1865	27630	27898	216.440933	11.1312479829	70.0	250	15
1866	2115	2106	22.894403	2.74732836	30.0	50	5
1867	50176	50195	6.9169800000000015	0.8300376	30.0	50	5
1868	50268	50201	28.735634	3.44827608	30.0	50	5
1869	75360	74904	233.666275	28.039953000000004	30.0	250	25
1870	108107	108563	395.853516	47.50242192	30.0	350	45
1871	90108	90097	13.01575	1.56189	30.0	50	5
1872	90097	90108	13.01575	1.56189	30.0	50	5
1873	76690	76379	67.231636	8.06779632	30.0	50	5
1874	76379	76690	67.231636	8.06779632	30.0	50	5
1875	74592	74675	67.301117	8.07613404	30.0	50	5
1876	74675	74592	67.301117	8.07613404	30.0	50	5
1877	59893	59925	19.96246	4.7909904	15.0	50	5
1878	61399	61463	64.458382	15.47001168	15.0	50	15
1879	92714	92725	141.26358000000005	33.9032592	15.0	150	35
1880	92693	92694	5.7008769999999975	1.36821048	15.0	50	5
1881	61369	61399	15.695920999999998	3.76702104	15.0	50	5
1882	39701	39688	43.341373	5.20096476	30.0	50	5
1883	99254	99316	56.674244	2.91467540571	70.0	50	5
1884	99316	99254	56.674244	2.91467540571	70.0	50	5
1885	104182	104168	20.866596	2.50399152	30.0	50	5
1886	104168	104182	20.866596	2.50399152	30.0	50	5
1887	39356	39374	12.844454	1.54133448	30.0	50	5
1888	39374	39356	12.844454	1.54133448	30.0	50	5
1889	75770	75745	16.362984	1.96355808	30.0	50	5
1890	109685	109697	26.448114	3.17377368	30.0	50	5
1891	48357	48380	19.258764000000006	2.31105168	30.0	50	5
1892	11695	10872	726.092163	37.3418826686	70.0	750	35
1893	10872	11695	726.092163	37.3418826686	70.0	750	35
1894	592	500	307.208618	15.799300354300001	70.0	350	15
1895	500	592	307.208618	15.799300354300001	70.0	350	15
1896	682	720	48.192444	5.78309328	30.0	50	5
1897	17142	16269	732.116089	37.6516845771	70.0	750	35
1898	16269	17142	732.116089	37.6516845771	70.0	750	35
1899	110181	110208	46.237713	5.54852556	30.0	50	5
1900	61556	61600	48.621819	5.83461828	30.0	50	5
1901	41363	41343	6.185467	0.74225604	30.0	50	5
1902	21837	21824	9.975809	0.513041605714	70.0	50	5
1903	21858	21837	14.883581	0.7654413085709999	70.0	50	5
1904	32883	32866	8.637231	1.03646772	30.0	50	5
1905	47171	47102	19.823734	2.37884808	30.0	50	5
1906	89064	89105	43.811024	5.25732288	30.0	50	5
1907	6747	6817	87.672958	4.50889498286	70.0	50	5
1908	6817	6747	87.672958	4.50889498286	70.0	50	5
1909	30061	30152	43.257603	5.19091236	30.0	50	5
1910	139	131	246.021698	12.652544468599999	70.0	250	15
1911	131	139	246.021698	12.652544468599999	70.0	250	15
1912	3690	3682	15.634995000000002	0.8040854571430001	70.0	50	5
1913	40476	40435	18.245773	2.18949276	30.0	50	5
1914	73249	73267	7.874642999999999	1.88991432	15.0	50	5
1915	40430	40463	12.913352	1.54960224	30.0	50	5
1916	73331	73344	11.687444	0.382498167273	110.0	50	5
1917	40290	40322	16.538322	1.98459864	30.0	50	5
1918	73156	73204	29.040058	6.96961392	15.0	50	5
1919	73162	73169	13.564939	3.25558536	15.0	50	5
1920	94732	94734	3.950073	0.47400876	30.0	50	5
1921	11909	11934	12.840696	0.660378651429	70.0	50	5
1922	11951	11930	15.324218	1.83890616	30.0	50	5
1923	97405	97451	362.013062	43.44156744	30.0	350	45
1924	15323	15300	19.424698	0.998984468571	70.0	50	5
1925	15281	15285	18.540207	0.95349636	70.0	50	5
1926	15304	15327	25.474812	1.31013318857	70.0	50	5
1927	90586	90831	205.606094	49.34546256	15.0	250	45
1928	53216	53231	26.548693	6.37168632	15.0	50	5
1929	64973	65184	64.899292	15.57583008	15.0	50	15
1930	65184	64973	64.899292	15.57583008	15.0	50	15
1931	73301	73321	8.423903	1.01086836	30.0	50	5
1932	103343	103310	15.767354999999998	3.7841652	15.0	50	5
1933	75837	75907	45.614426	2.34588476571	70.0	50	5
1934	45531	45589	16.55225	1.98627	30.0	50	5
1935	45110	45132	16.072405	1.9286886000000003	30.0	50	5
1936	45132	45110	16.072405	1.9286886000000003	30.0	50	5
1937	77798	77682	113.99855	13.679826	30.0	150	15
1938	67866	67819	13.348577	1.60182924	30.0	50	5
1939	90236	90323	69.833038	16.75992912	15.0	50	15
1940	48802	48831	19.480503	2.33766036	30.0	50	5
1941	147	75	1341.230957	68.9775920743	70.0	1350	65
1942	75	147	1341.230957	68.9775920743	70.0	1350	65
1943	34710	34656	31.211302000000003	1.60515267429	70.0	50	5
1944	54445	54903	568.3876339999998	68.20651608	30.0	550	65
1945	568	603	126.228737	6.49176361714	70.0	150	5
1946	603	568	126.228737	6.49176361714	70.0	150	5
1947	51886	51828	14.455593	0.743430497143	70.0	50	5
1948	52036	52028	15.756966	3.78167184	15.0	50	5
1949	77820	77790	7.667919	0.39435012	70.0	50	5
1950	47307	47844	131.017166	15.72205992	30.0	150	15
1951	47844	47307	131.017166	15.72205992	30.0	150	15
1952	36856	36871	10.562438	1.26749256	30.0	50	5
1953	32883	32847	13.148765	1.5778518	30.0	50	5
1954	59956	59890	37.413395	4.4896074	30.0	50	5
1955	43924	43919	47.454479	5.69453748	30.0	50	5
1956	107900	107830	57.29756500000001	6.8757078	30.0	50	5
1957	32897	32908	6.376085	0.7651302	30.0	50	5
1958	88768	88707	105.476303	12.65715636	30.0	150	15
1959	88707	88768	105.476303	12.65715636	30.0	150	15
1960	66173	66138	24.210783	5.81058792	15.0	50	5
1961	66138	66173	24.210783	5.81058792	15.0	50	5
1962	66469	66316	78.24176	18.7780224	15.0	50	15
1963	47406	47405	6.4192519999999975	0.77031024	30.0	50	5
1964	4263	4155	310.043732	15.945106217100001	70.0	350	15
1965	4155	4263	310.043732	15.945106217100001	70.0	350	15
1966	62342	62355	16.560495	3.9745188	15.0	50	5
1967	75385	75088	88.100471	10.57205652	30.0	50	15
1968	73252	73238	8.106874000000001	0.97282488	30.0	50	5
1969	82630	82778	61.709484	14.81027616	15.0	50	15
1970	81832	81236	159.41468799999996	38.25952512	15.0	150	35
1971	54785	54906	56.089214	13.46141136	15.0	50	15
1972	42187	42176	14.087696	1.69052352	30.0	50	5
1973	64470	64532	25.33131400000001	6.07951536	15.0	50	5
1974	74806	74832	5.131277	0.61575324	30.0	50	5
1975	4957	4991	99.988991	5.14229096571	70.0	50	5
1976	4991	4957	99.988991	5.14229096571	70.0	50	5
1977	61121	61091	20.428656	4.90287744	15.0	50	5
1978	73230	73169	13.485825	3.236598	15.0	50	5
1979	54553	54561	7.294517999999999	1.75068432	15.0	50	5
1980	36544	36473	25.730556	1.32328573714	70.0	50	5
1981	77921	77841	81.551445	9.7861734	30.0	50	5
1982	77762	77776	9.444227	0.485703102857	70.0	50	5
1983	60598	60567	5.7008769999999975	0.68410524	30.0	50	5
1984	60567	60598	5.7008769999999975	0.68410524	30.0	50	5
1985	66041	66657	192.675354	23.12104248	30.0	150	25
1986	66657	66041	192.675354	23.12104248	30.0	150	25
1987	71011	70679	110.368759	13.24425108	30.0	150	15
1988	78933	78964	15.932607999999998	3.82382592	15.0	50	5
1989	77265	77204	12.28716	1.4744592	30.0	50	5
[truncated: 246,338 more rows]
